# Supplementary material for: Genome reconstruction in Cynara cardunculus taxa gains access to chromosome-scale DNA variation
Source: Sci Rep. 2017 Jul 17;7:5617. doi: 10.1038/s41598-017-05085-7 (PMC5514137; doi:10.1038/s41598-017-05085-7)
Supplement: Supplementary file 1 — Supplementary File S1 [file 41598_2017_5085_MOESM1_ESM.xlsx]

## Sheet: Foglio1
Gene	A41	VS	VT	C3	SP
Ccrd_v2_00001_g01	A41_v1_00001_g01	VS_v1_00001_g01	VT_v1_00001_g01	C3_v1_00001_g01	SP_v1_00001_g01
Ccrd_v2_00002_g01	A41_v1_00002_g01	VS_v1_00002_g01	VT_v1_00002_g01	C3_v1_00002_g01	SP_v1_00002_g01
Ccrd_v2_00003_g01	A41_v1_00003_g01	VS_v1_00003_g01	VT_v1_00003_g01	C3_v1_00003_g01	SP_v1_00003_g01
Ccrd_v2_00004_g01	A41_v1_00004_g01	VS_v1_00004_g01	VT_v1_00004_g01	C3_v1_00004_g01	SP_v1_00004_g01
Ccrd_v2_00005_g01	A41_v1_00005_g01	VS_v1_00005_g01	VT_v1_00005_g01	C3_v1_00005_g01	SP_v1_00005_g01
Ccrd_v2_00006_g01	A41_v1_00006_g01	VS_v1_00006_g01	VT_v1_00006_g01	C3_v1_00006_g01	SP_v1_00006_g01
Ccrd_v2_00007_g01	A41_v1_00007_g01	VS_v1_00007_g01	VT_v1_00007_g01	C3_v1_00007_g01	SP_v1_00007_g01
Ccrd_v2_00008_g01	A41_v1_00008_g01	VS_v1_00008_g01	VT_v1_00008_g01	C3_v1_00008_g01	SP_v1_00008_g01
Ccrd_v2_00009_g01	A41_v1_00009_g01	VS_v1_00009_g01	VT_v1_00009_g01	C3_v1_00009_g01	SP_v1_00009_g01
Ccrd_v2_00010_g01	A41_v1_00010_g01	VS_v1_00010_g01		C3_v1_00010_g01	SP_v1_00010_g01
Ccrd_v2_00011_g01	A41_v1_00011_g01	VS_v1_00011_g01	VT_v1_00011_g01	C3_v1_00011_g01	SP_v1_00011_g01
Ccrd_v2_00012_g01	A41_v1_00012_g01	VS_v1_00012_g01	VT_v1_00012_g01	C3_v1_00012_g01	SP_v1_00012_g01
Ccrd_v2_00013_g01	A41_v1_00013_g01	VS_v1_00013_g01	VT_v1_00013_g01	C3_v1_00013_g01	SP_v1_00013_g01
Ccrd_v2_00014_g01	A41_v1_00014_g01	VS_v1_00014_g01	VT_v1_00014_g01	C3_v1_00014_g01	SP_v1_00014_g01
Ccrd_v2_00015_g01	A41_v1_00015_g01	VS_v1_00015_g01	VT_v1_00015_g01	C3_v1_00015_g01	SP_v1_00015_g01
Ccrd_v2_00016_g01	A41_v1_00016_g01	VS_v1_00016_g01	VT_v1_00016_g01	C3_v1_00016_g01	SP_v1_00016_g01
Ccrd_v2_00017_g01	A41_v1_00017_g01	VS_v1_00017_g01	VT_v1_00017_g01	C3_v1_00017_g01	SP_v1_00017_g01
Ccrd_v2_00018_g01	A41_v1_00018_g01	VS_v1_00018_g01	VT_v1_00018_g01	C3_v1_00018_g01	SP_v1_00018_g01
Ccrd_v2_00019_g01	A41_v1_00019_g01	VS_v1_00019_g01	VT_v1_00019_g01	C3_v1_00019_g01	SP_v1_00019_g01
Ccrd_v2_00020_g01	A41_v1_00020_g01	VS_v1_00020_g01	VT_v1_00020_g01	C3_v1_00020_g01	SP_v1_00020_g01
Ccrd_v2_00021_g01	A41_v1_00021_g01	VS_v1_00021_g01	VT_v1_00021_g01	C3_v1_00021_g01	SP_v1_00021_g01
Ccrd_v2_00022_g01		VS_v1_00022_g01	VT_v1_00022_g01	C3_v1_00022_g01	SP_v1_00022_g01
Ccrd_v2_00023_g01		VS_v1_00023_g01	VT_v1_00023_g01	C3_v1_00023_g01	SP_v1_00023_g01
Ccrd_v2_00024_g01	A41_v1_00023_g01	VS_v1_00024_g01	VT_v1_00024_g01	C3_v1_00024_g01	SP_v1_00024_g01
Ccrd_v2_00025_g01	A41_v1_00024_g01	VS_v1_00025_g01	VT_v1_00025_g01	C3_v1_00025_g01	SP_v1_00025_g01
Ccrd_v2_00026_g01	A41_v1_00025_g01	VS_v1_00026_g01	VT_v1_00026_g01	C3_v1_00026_g01	SP_v1_00026_g01
Ccrd_v2_00027_g01	A41_v1_00026_g01	VS_v1_00027_g01	VT_v1_00027_g01	C3_v1_00027_g01	SP_v1_00027_g01
Ccrd_v2_00028_g01	A41_v1_00027_g01	VS_v1_00028_g01		C3_v1_00028_g01	SP_v1_00028_g01
Ccrd_v2_00029_g01	A41_v1_00028_g01	VS_v1_00029_g01	VT_v1_00029_g01	C3_v1_00029_g01	SP_v1_00029_g01
Ccrd_v2_00030_g01	A41_v1_00029_g01	VS_v1_00030_g01	VT_v1_00030_g01	C3_v1_00030_g01	SP_v1_00030_g01
Ccrd_v2_00031_g01	A41_v1_00030_g01	VS_v1_00031_g01	VT_v1_00031_g01	C3_v1_00031_g01	SP_v1_00031_g01
Ccrd_v2_00032_g01	A41_v1_00031_g01	VS_v1_00032_g01	VT_v1_00032_g01	C3_v1_00032_g01	SP_v1_00032_g01
Ccrd_v2_00033_g01	A41_v1_00032_g01	VS_v1_00033_g01	VT_v1_00033_g01	C3_v1_00033_g01	SP_v1_00033_g01
Ccrd_v2_00034_g01	A41_v1_00033_g01	VS_v1_00034_g01	VT_v1_00034_g01	C3_v1_00034_g01	SP_v1_00034_g01
Ccrd_v2_00035_g01	A41_v1_00034_g01	VS_v1_00035_g01	VT_v1_00035_g01	C3_v1_00035_g01	SP_v1_00035_g01
Ccrd_v2_00036_g01	A41_v1_00035_g01	VS_v1_00036_g01	VT_v1_00036_g01	C3_v1_00036_g01	SP_v1_00036_g01
Ccrd_v2_00037_g01	A41_v1_00036_g01	VS_v1_00037_g01	VT_v1_00037_g01	C3_v1_00037_g01	SP_v1_00037_g01
Ccrd_v2_00038_g01	A41_v1_00037_g01	VS_v1_00038_g01	VT_v1_00038_g01	C3_v1_00038_g01	SP_v1_00038_g01
Ccrd_v2_00039_g01	A41_v1_00038_g01	VS_v1_00039_g01	VT_v1_00039_g01	C3_v1_00039_g01	SP_v1_00039_g01
Ccrd_v2_00040_g01	A41_v1_00039_g01	VS_v1_00040_g01	VT_v1_00040_g01	C3_v1_00040_g01	SP_v1_00040_g01
Ccrd_v2_00041_g01	A41_v1_00040_g01	VS_v1_00041_g01	VT_v1_00041_g01	C3_v1_00041_g01	SP_v1_00041_g01
Ccrd_v2_00042_g01	A41_v1_00041_g01	VS_v1_00042_g01	VT_v1_00042_g01	C3_v1_00042_g01	SP_v1_00042_g01
Ccrd_v2_00043_g01	A41_v1_00042_g01	VS_v1_00043_g01	VT_v1_00043_g01	C3_v1_00043_g01	SP_v1_00043_g01
Ccrd_v2_00044_g01	A41_v1_00043_g01	VS_v1_00044_g01	VT_v1_00044_g01	C3_v1_00044_g01	SP_v1_00044_g01
Ccrd_v2_00045_g01	A41_v1_00044_g01	VS_v1_00045_g01	VT_v1_00045_g01	C3_v1_00045_g01	SP_v1_00045_g01
Ccrd_v2_00046_g01	A41_v1_00045_g01	VS_v1_00046_g01	VT_v1_00046_g01	C3_v1_00046_g01	SP_v1_00046_g01
Ccrd_v2_00047_g01	A41_v1_00046_g01	VS_v1_00047_g01	VT_v1_00047_g01	C3_v1_00047_g01	SP_v1_00047_g01
Ccrd_v2_00048_g01	A41_v1_00047_g01	VS_v1_00048_g01	VT_v1_00048_g01	C3_v1_00048_g01	SP_v1_00048_g01
Ccrd_v2_00049_g01	A41_v1_00048_g01	VS_v1_00049_g01	VT_v1_00049_g01	C3_v1_00049_g01	SP_v1_00049_g01
Ccrd_v2_00050_g01	A41_v1_00049_g01	VS_v1_00050_g01		C3_v1_00050_g01	SP_v1_00050_g01
Ccrd_v2_00051_g01	A41_v1_00050_g01	VS_v1_00051_g01	VT_v1_00051_g01	C3_v1_00051_g01	SP_v1_00051_g01
Ccrd_v2_00052_g01	A41_v1_00051_g01	VS_v1_00052_g01	VT_v1_00050_g01	C3_v1_00052_g01	SP_v1_00052_g01
Ccrd_v2_00053_g01				C3_v1_00053_g01
Ccrd_v2_00054_g01	A41_v1_00052_g01	VS_v1_00053_g01		C3_v1_00054_g01	SP_v1_00053_g01
Ccrd_v2_00055_g01
Ccrd_v2_00056_g01	A41_v1_00054_g01			C3_v1_00056_g01
Ccrd_v2_00057_g01	A41_v1_00055_g01	VS_v1_00054_g01	VT_v1_00052_g01	C3_v1_00057_g01	SP_v1_00054_g01
Ccrd_v2_00058_g01	A41_v1_00056_g01	VS_v1_00055_g01	VT_v1_00053_g01	C3_v1_00058_g01	SP_v1_00055_g01
Ccrd_v2_00059_g01	A41_v1_00057_g01	VS_v1_00056_g01	VT_v1_00054_g01	C3_v1_00059_g01	SP_v1_00056_g01
Ccrd_v2_00060_g01	A41_v1_00058_g01	VS_v1_00057_g01	VT_v1_00055_g01	C3_v1_00060_g01	SP_v1_00057_g01
Ccrd_v2_00061_g01	A41_v1_00059_g01	VS_v1_00058_g01	VT_v1_00056_g01	C3_v1_00061_g01	SP_v1_00058_g01
Ccrd_v2_00062_g01	A41_v1_00060_g01	VS_v1_00059_g01	VT_v1_00057_g01	C3_v1_00062_g01	SP_v1_00059_g01
Ccrd_v2_00063_g01	A41_v1_00061_g01	VS_v1_00060_g01	VT_v1_00058_g01	C3_v1_00063_g01	SP_v1_00060_g01
Ccrd_v2_00064_g01	A41_v1_00062_g01	VS_v1_00061_g01	VT_v1_00059_g01	C3_v1_00064_g01	SP_v1_00061_g01
Ccrd_v2_00065_g01	A41_v1_00063_g01	VS_v1_00062_g01	VT_v1_00060_g01	C3_v1_00065_g01	SP_v1_00062_g01
Ccrd_v2_00066_g01	A41_v1_00064_g01	VS_v1_00063_g01	VT_v1_00061_g01	C3_v1_00066_g01	SP_v1_00063_g01
Ccrd_v2_00067_g01		VS_v1_00064_g01	VT_v1_00062_g01	C3_v1_00067_g01	SP_v1_00064_g01
Ccrd_v2_00068_g01	A41_v1_00065_g01	VS_v1_00065_g01	VT_v1_00063_g01	C3_v1_00068_g01	SP_v1_00065_g01
Ccrd_v2_00069_g01	A41_v1_00066_g01	VS_v1_00066_g01	VT_v1_00064_g01	C3_v1_00069_g01	SP_v1_00066_g01
Ccrd_v2_00070_g01	A41_v1_00067_g01	VS_v1_00067_g01	VT_v1_00065_g01	C3_v1_00070_g01	SP_v1_00067_g01
Ccrd_v2_00071_g01	A41_v1_00068_g01	VS_v1_00068_g01	VT_v1_00066_g01	C3_v1_00071_g01	SP_v1_00068_g01
Ccrd_v2_00072_g01	A41_v1_00069_g01	VS_v1_00069_g01	VT_v1_00067_g01	C3_v1_00072_g01	SP_v1_00069_g01
Ccrd_v2_00073_g01	A41_v1_00070_g01	VS_v1_00070_g01	VT_v1_00068_g01	C3_v1_00073_g01	SP_v1_00070_g01
Ccrd_v2_00074_g01	A41_v1_00071_g01	VS_v1_00071_g01	VT_v1_00069_g01	C3_v1_00074_g01	SP_v1_00071_g01
Ccrd_v2_00075_g01	A41_v1_00072_g01	VS_v1_00072_g01	VT_v1_00070_g01	C3_v1_00075_g01	SP_v1_00072_g01
Ccrd_v2_00076_g01	A41_v1_00073_g01	VS_v1_00073_g01		C3_v1_00076_g01	SP_v1_00073_g01
Ccrd_v2_00077_g01	A41_v1_00074_g01	VS_v1_00074_g01	VT_v1_00071_g01	C3_v1_00077_g01	SP_v1_00074_g01
Ccrd_v2_00078_g01	A41_v1_00075_g01	VS_v1_00075_g01	VT_v1_00072_g01	C3_v1_00078_g01	SP_v1_00075_g01
Ccrd_v2_00079_g01	A41_v1_00076_g01	VS_v1_00076_g01	VT_v1_00073_g01	C3_v1_00079_g01	SP_v1_00076_g01
Ccrd_v2_00080_g01	A41_v1_00077_g01	VS_v1_00077_g01	VT_v1_00074_g01	C3_v1_00080_g01	SP_v1_00077_g01
Ccrd_v2_00081_g01	A41_v1_00078_g01	VS_v1_00078_g01	VT_v1_00075_g01	C3_v1_00081_g01	SP_v1_00078_g01
Ccrd_v2_00082_g01	A41_v1_00079_g01	VS_v1_00079_g01	VT_v1_00076_g01	C3_v1_00082_g01	SP_v1_00079_g01
Ccrd_v2_00083_g01	A41_v1_00080_g01	VS_v1_00080_g01	VT_v1_00077_g01	C3_v1_00083_g01	SP_v1_00080_g01
Ccrd_v2_00084_g01	A41_v1_00081_g01	VS_v1_00081_g01		C3_v1_00084_g01	SP_v1_00081_g01
Ccrd_v2_00085_g01	A41_v1_00082_g01	VS_v1_00082_g01	VT_v1_00079_g01	C3_v1_00085_g01	SP_v1_00082_g01
Ccrd_v2_00086_g01	A41_v1_00083_g01	VS_v1_00083_g01		C3_v1_00086_g01
Ccrd_v2_00087_g01	A41_v1_00084_g01	VS_v1_00084_g01	VT_v1_00080_g01	C3_v1_00087_g01	SP_v1_00083_g01
Ccrd_v2_00088_g01	A41_v1_00085_g01		VT_v1_00081_g01	C3_v1_00088_g01	SP_v1_00084_g01
Ccrd_v2_00089_g01	A41_v1_00086_g01	VS_v1_00085_g01	VT_v1_00082_g01	C3_v1_00089_g01	SP_v1_00085_g01
Ccrd_v2_00090_g01	A41_v1_00087_g01	VS_v1_00086_g01	VT_v1_00083_g01	C3_v1_00090_g01	SP_v1_00086_g01
Ccrd_v2_00091_g01	A41_v1_00088_g01	VS_v1_00087_g01	VT_v1_00084_g01	C3_v1_00091_g01	SP_v1_00087_g01
Ccrd_v2_00092_g01	A41_v1_00089_g01			C3_v1_00092_g01	SP_v1_00088_g01
Ccrd_v2_00093_g01	A41_v1_00090_g01	VS_v1_00089_g01	VT_v1_00086_g01	C3_v1_00093_g01	SP_v1_00089_g01
Ccrd_v2_00094_g01	A41_v1_00091_g01	VS_v1_00090_g01	VT_v1_00087_g01	C3_v1_00094_g01	SP_v1_00090_g01
Ccrd_v2_00095_g01	A41_v1_00092_g01	VS_v1_00091_g01	VT_v1_00088_g01	C3_v1_00095_g01	SP_v1_00091_g01
Ccrd_v2_00096_g01	A41_v1_00093_g01	VS_v1_00092_g01	VT_v1_00089_g01	C3_v1_00096_g01	SP_v1_00092_g01
Ccrd_v2_00097_g01	A41_v1_00094_g01	VS_v1_00093_g01	VT_v1_00090_g01	C3_v1_00097_g01	SP_v1_00093_g01
Ccrd_v2_00098_g01	A41_v1_00095_g01	VS_v1_00094_g01	VT_v1_00091_g01	C3_v1_00098_g01	SP_v1_00094_g01
Ccrd_v2_00099_g01	A41_v1_00096_g01	VS_v1_00095_g01		C3_v1_00099_g01
Ccrd_v2_00100_g01	A41_v1_00097_g01	VS_v1_00096_g01	VT_v1_00092_g01	C3_v1_00100_g01	SP_v1_00095_g01
Ccrd_v2_00101_g01	A41_v1_00098_g01	VS_v1_00097_g01	VT_v1_00093_g01	C3_v1_00101_g01	SP_v1_00096_g01
Ccrd_v2_00102_g01	A41_v1_00099_g01	VS_v1_00098_g01	VT_v1_00094_g01	C3_v1_00102_g01
Ccrd_v2_00103_g01	A41_v1_00100_g01	VS_v1_00099_g01	VT_v1_00095_g01	C3_v1_00103_g01	SP_v1_00098_g01
Ccrd_v2_00104_g01	A41_v1_00101_g01	VS_v1_00100_g01	VT_v1_00096_g01	C3_v1_00104_g01	SP_v1_00099_g01
Ccrd_v2_00105_g01	A41_v1_00102_g01	VS_v1_00101_g01	VT_v1_00097_g01	C3_v1_00105_g01	SP_v1_00100_g01
Ccrd_v2_00106_g01	A41_v1_00103_g01	VS_v1_00102_g01	VT_v1_00098_g01	C3_v1_00106_g01	SP_v1_00101_g01
Ccrd_v2_00107_g01	A41_v1_00104_g01	VS_v1_00103_g01	VT_v1_00099_g01	C3_v1_00107_g01	SP_v1_00102_g01
Ccrd_v2_00108_g01	A41_v1_00105_g01	VS_v1_00104_g01	VT_v1_00100_g01	C3_v1_00108_g01	SP_v1_00103_g01
Ccrd_v2_00109_g01	A41_v1_00106_g01	VS_v1_00105_g01	VT_v1_00101_g01	C3_v1_00109_g01	SP_v1_00104_g01
Ccrd_v2_00110_g01	A41_v1_00107_g01	VS_v1_00106_g01	VT_v1_00102_g01	C3_v1_00110_g01	SP_v1_00105_g01
Ccrd_v2_00111_g01	A41_v1_00108_g01	VS_v1_00107_g01	VT_v1_00103_g01	C3_v1_00111_g01	SP_v1_00106_g01
Ccrd_v2_00112_g01	A41_v1_00109_g01	VS_v1_00108_g01	VT_v1_00104_g01	C3_v1_00112_g01	SP_v1_00107_g01
Ccrd_v2_00113_g01		VS_v1_00109_g01	VT_v1_00105_g01	C3_v1_00113_g01	SP_v1_00108_g01
Ccrd_v2_00114_g01	A41_v1_00111_g01	VS_v1_00110_g01	VT_v1_00106_g01	C3_v1_00114_g01	SP_v1_00109_g01
Ccrd_v2_00115_g01	A41_v1_00112_g01	VS_v1_00111_g01	VT_v1_00107_g01	C3_v1_00115_g01	SP_v1_00110_g01
Ccrd_v2_00116_g01	A41_v1_00113_g01	VS_v1_00112_g01	VT_v1_00108_g01	C3_v1_00116_g01	SP_v1_00111_g01
Ccrd_v2_00117_g01	A41_v1_00114_g01	VS_v1_00113_g01	VT_v1_00109_g01	C3_v1_00117_g01	SP_v1_00112_g01
Ccrd_v2_00118_g01	A41_v1_00115_g01	VS_v1_00114_g01	VT_v1_00110_g01	C3_v1_00118_g01	SP_v1_00113_g01
Ccrd_v2_00119_g01		VS_v1_00115_g01	VT_v1_00111_g01	C3_v1_00119_g01	SP_v1_00114_g01
Ccrd_v2_00120_g01	A41_v1_00116_g01	VS_v1_00116_g01	VT_v1_00112_g01	C3_v1_00120_g01	SP_v1_00115_g01
Ccrd_v2_00121_g01	A41_v1_00117_g01	VS_v1_00117_g01	VT_v1_00113_g01	C3_v1_00121_g01	SP_v1_00116_g01
Ccrd_v2_00122_g01	A41_v1_00118_g01	VS_v1_00118_g01	VT_v1_00114_g01	C3_v1_00122_g01	SP_v1_00117_g01
Ccrd_v2_00123_g01	A41_v1_00119_g01	VS_v1_00119_g01	VT_v1_00115_g01	C3_v1_00123_g01	SP_v1_00118_g01
Ccrd_v2_00124_g01	A41_v1_00120_g01	VS_v1_00120_g01	VT_v1_00116_g01	C3_v1_00124_g01	SP_v1_00119_g01
Ccrd_v2_00125_g01	A41_v1_00121_g01	VS_v1_00121_g01	VT_v1_00117_g01	C3_v1_00125_g01	SP_v1_00120_g01
Ccrd_v2_00126_g01	A41_v1_00122_g01	VS_v1_00122_g01	VT_v1_00118_g01	C3_v1_00126_g01	SP_v1_00121_g01
Ccrd_v2_00127_g01	A41_v1_00123_g01	VS_v1_00123_g01	VT_v1_00119_g01	C3_v1_00127_g01	SP_v1_00122_g01
Ccrd_v2_00128_g01	A41_v1_00124_g01	VS_v1_00124_g01	VT_v1_00120_g01	C3_v1_00128_g01	SP_v1_00123_g01
Ccrd_v2_00129_g01				C3_v1_00129_g01
Ccrd_v2_00130_g01	A41_v1_00126_g01	VS_v1_00126_g01	VT_v1_00122_g01	C3_v1_00130_g01	SP_v1_00125_g01
Ccrd_v2_00131_g01	A41_v1_00127_g01	VS_v1_00127_g01	VT_v1_00123_g01	C3_v1_00131_g01	SP_v1_00126_g01
Ccrd_v2_00132_g01		VS_v1_00130_g01	VT_v1_00126_g01	C3_v1_00132_g01	SP_v1_00129_g01
Ccrd_v2_00133_g01		VS_v1_00129_g01	VT_v1_00125_g01	C3_v1_00133_g01	SP_v1_00128_g01
Ccrd_v2_00134_g01	A41_v1_00130_g01		VT_v1_00128_g01	C3_v1_00134_g01	SP_v1_00130_g01
Ccrd_v2_00135_g01	A41_v1_00131_g01	VS_v1_00131_g01	VT_v1_00129_g01	C3_v1_00135_g01	SP_v1_00131_g01
Ccrd_v2_00136_g01	A41_v1_00132_g01	VS_v1_00132_g01	VT_v1_00130_g01	C3_v1_00136_g01	SP_v1_00132_g01
Ccrd_v2_00137_g01	A41_v1_00133_g01	VS_v1_00133_g01	VT_v1_00131_g01	C3_v1_00137_g01	SP_v1_00133_g01
Ccrd_v2_00138_g01	A41_v1_00134_g01	VS_v1_00134_g01	VT_v1_00132_g01	C3_v1_00138_g01	SP_v1_00134_g01
Ccrd_v2_00139_g01	A41_v1_00135_g01	VS_v1_00135_g01	VT_v1_00133_g01	C3_v1_00139_g01	SP_v1_00135_g01
Ccrd_v2_00140_g01	A41_v1_00136_g01	VS_v1_00136_g01	VT_v1_00134_g01	C3_v1_00140_g01	SP_v1_00136_g01
Ccrd_v2_00141_g01	A41_v1_00137_g01	VS_v1_00137_g01	VT_v1_00135_g01	C3_v1_00141_g01	SP_v1_00137_g01
Ccrd_v2_00142_g01	A41_v1_00138_g01	VS_v1_00138_g01	VT_v1_00136_g01	C3_v1_00142_g01	SP_v1_00138_g01
Ccrd_v2_00143_g01	A41_v1_00139_g01	VS_v1_00139_g01	VT_v1_00137_g01	C3_v1_00143_g01	SP_v1_00139_g01
Ccrd_v2_00144_g01	A41_v1_00140_g01	VS_v1_00140_g01	VT_v1_00138_g01	C3_v1_00144_g01
Ccrd_v2_00145_g01	A41_v1_00141_g01	VS_v1_00141_g01	VT_v1_00139_g01	C3_v1_00145_g01	SP_v1_00141_g01
Ccrd_v2_00146_g01	A41_v1_00142_g01	VS_v1_00142_g01	VT_v1_00140_g01	C3_v1_00146_g01	SP_v1_00142_g01
Ccrd_v2_00147_g01	A41_v1_00143_g01	VS_v1_00143_g01	VT_v1_00141_g01	C3_v1_00147_g01	SP_v1_00143_g01
Ccrd_v2_00148_g01	A41_v1_00144_g01	VS_v1_00144_g01	VT_v1_00142_g01	C3_v1_00148_g01	SP_v1_00144_g01
Ccrd_v2_00149_g01	A41_v1_00145_g01	VS_v1_00145_g01	VT_v1_00143_g01	C3_v1_00149_g01	SP_v1_00145_g01
Ccrd_v2_00150_g01	A41_v1_00146_g01	VS_v1_00146_g01	VT_v1_00145_g01	C3_v1_00150_g01	SP_v1_00148_g01
Ccrd_v2_00151_g01	A41_v1_00147_g01			C3_v1_00151_g01	SP_v1_00149_g01
Ccrd_v2_00152_g01	A41_v1_00148_g01	VS_v1_00148_g01	VT_v1_00147_g01	C3_v1_00152_g01	SP_v1_00150_g01
Ccrd_v2_00153_g01	A41_v1_00149_g01	VS_v1_00149_g01		C3_v1_00153_g01	SP_v1_00151_g01
Ccrd_v2_00154_g01	A41_v1_00150_g01	VS_v1_00150_g01	VT_v1_00149_g01	C3_v1_00154_g01	SP_v1_00152_g01
Ccrd_v2_00155_g01	A41_v1_00151_g01	VS_v1_00151_g01	VT_v1_00150_g01	C3_v1_00155_g01	SP_v1_00153_g01
Ccrd_v2_00156_g01	A41_v1_00152_g01	VS_v1_00152_g01	VT_v1_00151_g01	C3_v1_00156_g01	SP_v1_00154_g01
Ccrd_v2_00157_g01	A41_v1_00153_g01	VS_v1_00153_g01	VT_v1_00152_g01	C3_v1_00157_g01	SP_v1_00155_g01
Ccrd_v2_00158_g01	A41_v1_00154_g01	VS_v1_00154_g01	VT_v1_00153_g01	C3_v1_00158_g01	SP_v1_00156_g01
Ccrd_v2_00159_g01	A41_v1_00155_g01	VS_v1_00155_g01	VT_v1_00154_g01	C3_v1_00159_g01	SP_v1_00157_g01
Ccrd_v2_00160_g01	A41_v1_00156_g01	VS_v1_00156_g01	VT_v1_00155_g01	C3_v1_00160_g01	SP_v1_00158_g01
Ccrd_v2_00161_g01		VS_v1_00157_g01	VT_v1_00156_g01	C3_v1_00161_g01	SP_v1_00159_g01
Ccrd_v2_00162_g01	A41_v1_00158_g01	VS_v1_00158_g01	VT_v1_00157_g01	C3_v1_00162_g01	SP_v1_00160_g01
Ccrd_v2_00163_g01	A41_v1_00159_g01	VS_v1_00159_g01	VT_v1_00158_g01	C3_v1_00163_g01	SP_v1_00161_g01
Ccrd_v2_00164_g01	A41_v1_00160_g01	VS_v1_00160_g01	VT_v1_00159_g01	C3_v1_00164_g01	SP_v1_00162_g01
Ccrd_v2_00165_g01	A41_v1_00161_g01	VS_v1_00161_g01	VT_v1_00160_g01	C3_v1_00165_g01	SP_v1_00163_g01
Ccrd_v2_00166_g01	A41_v1_00162_g01	VS_v1_00162_g01	VT_v1_00161_g01	C3_v1_00166_g01	SP_v1_00164_g01
Ccrd_v2_00167_g01	A41_v1_00163_g01	VS_v1_00163_g01	VT_v1_00162_g01	C3_v1_00167_g01	SP_v1_00165_g01
Ccrd_v2_00168_g01	A41_v1_00164_g01	VS_v1_00164_g01	VT_v1_00163_g01	C3_v1_00168_g01	SP_v1_00166_g01
Ccrd_v2_00169_g01	A41_v1_00165_g01	VS_v1_00165_g01	VT_v1_00164_g01	C3_v1_00169_g01	SP_v1_00167_g01
Ccrd_v2_00170_g01	A41_v1_00166_g01	VS_v1_00166_g01	VT_v1_00165_g01	C3_v1_00170_g01	SP_v1_00168_g01
Ccrd_v2_00171_g01	A41_v1_00167_g01	VS_v1_00167_g01		C3_v1_00171_g01	SP_v1_00169_g01
Ccrd_v2_00172_g01	A41_v1_00168_g01	VS_v1_00168_g01	VT_v1_00167_g01	C3_v1_00172_g01	SP_v1_00170_g01
Ccrd_v2_00173_g01	A41_v1_00169_g01	VS_v1_00169_g01	VT_v1_00168_g01	C3_v1_00173_g01	SP_v1_00171_g01
Ccrd_v2_00174_g01	A41_v1_00170_g01	VS_v1_00170_g01	VT_v1_00169_g01	C3_v1_00174_g01	SP_v1_00172_g01
Ccrd_v2_00175_g01	A41_v1_00171_g01	VS_v1_00171_g01	VT_v1_00170_g01	C3_v1_00175_g01	SP_v1_00173_g01
Ccrd_v2_00176_g01	A41_v1_00172_g01	VS_v1_00172_g01	VT_v1_00171_g01	C3_v1_00176_g01	SP_v1_00174_g01
Ccrd_v2_00177_g01	A41_v1_00173_g01	VS_v1_00174_g01	VT_v1_00172_g01	C3_v1_00177_g01	SP_v1_00175_g01
Ccrd_v2_00178_g01	A41_v1_00174_g01		VT_v1_00173_g01	C3_v1_00178_g01
Ccrd_v2_00179_g01	A41_v1_00175_g01	VS_v1_00176_g01	VT_v1_00174_g01	C3_v1_00179_g01	SP_v1_00177_g01
Ccrd_v2_00180_g01	A41_v1_00176_g01	VS_v1_00177_g01	VT_v1_00175_g01	C3_v1_00180_g01	SP_v1_00178_g01
Ccrd_v2_00181_g01	A41_v1_00177_g01		VT_v1_00176_g01	C3_v1_00181_g01	SP_v1_00179_g01
Ccrd_v2_00182_g01	A41_v1_00178_g01	VS_v1_00179_g01	VT_v1_00177_g01	C3_v1_00182_g01	SP_v1_00180_g01
Ccrd_v2_00183_g01	A41_v1_00179_g01	VS_v1_00180_g01	VT_v1_00178_g01	C3_v1_00183_g01	SP_v1_00181_g01
Ccrd_v2_00184_g01	A41_v1_00180_g01	VS_v1_00181_g01	VT_v1_00179_g01	C3_v1_00184_g01	SP_v1_00182_g01
Ccrd_v2_00185_g01	A41_v1_00181_g01	VS_v1_00182_g01	VT_v1_00180_g01	C3_v1_00185_g01	SP_v1_00183_g01
Ccrd_v2_00186_g01	A41_v1_00182_g01	VS_v1_00183_g01	VT_v1_00181_g01	C3_v1_00186_g01	SP_v1_00184_g01
Ccrd_v2_00187_g01	A41_v1_00183_g01	VS_v1_00184_g01	VT_v1_00182_g01	C3_v1_00187_g01	SP_v1_00185_g01
Ccrd_v2_00188_g01	A41_v1_00184_g01	VS_v1_00185_g01	VT_v1_00183_g01	C3_v1_00188_g01	SP_v1_00186_g01
Ccrd_v2_00189_g01	A41_v1_00185_g01	VS_v1_00186_g01	VT_v1_00184_g01	C3_v1_00189_g01	SP_v1_00187_g01
Ccrd_v2_00190_g01	A41_v1_00186_g01	VS_v1_00187_g01	VT_v1_00185_g01	C3_v1_00190_g01	SP_v1_00188_g01
Ccrd_v2_00191_g01	A41_v1_00187_g01	VS_v1_00188_g01	VT_v1_00186_g01	C3_v1_00191_g01	SP_v1_00189_g01
Ccrd_v2_00192_g01	A41_v1_00188_g01	VS_v1_00189_g01	VT_v1_00187_g01	C3_v1_00192_g01	SP_v1_00190_g01
Ccrd_v2_00193_g01	A41_v1_00189_g01	VS_v1_00190_g01	VT_v1_00188_g01	C3_v1_00193_g01	SP_v1_00191_g01
Ccrd_v2_00194_g01	A41_v1_00190_g01	VS_v1_00191_g01	VT_v1_00189_g01	C3_v1_00194_g01	SP_v1_00192_g01
Ccrd_v2_00195_g01	A41_v1_00191_g01	VS_v1_00192_g01	VT_v1_00190_g01	C3_v1_00195_g01	SP_v1_00193_g01
Ccrd_v2_00196_g01	A41_v1_00192_g01	VS_v1_00193_g01	VT_v1_00191_g01	C3_v1_00196_g01	SP_v1_00194_g01
Ccrd_v2_00197_g01	A41_v1_00193_g01	VS_v1_00194_g01	VT_v1_00192_g01	C3_v1_00197_g01
Ccrd_v2_00198_g01	A41_v1_00194_g01	VS_v1_00195_g01	VT_v1_00193_g01	C3_v1_00198_g01	SP_v1_00196_g01
Ccrd_v2_00199_g01	A41_v1_00195_g01	VS_v1_00196_g01	VT_v1_00194_g01	C3_v1_00199_g01	SP_v1_00197_g01
Ccrd_v2_00200_g01	A41_v1_00196_g01	VS_v1_00197_g01	VT_v1_00195_g01	C3_v1_00200_g01	SP_v1_00198_g01
Ccrd_v2_00201_g01	A41_v1_00197_g01	VS_v1_00198_g01	VT_v1_00196_g01	C3_v1_00201_g01	SP_v1_00199_g01
Ccrd_v2_00202_g01	A41_v1_00198_g01	VS_v1_00199_g01	VT_v1_00197_g01	C3_v1_00202_g01	SP_v1_00200_g01
Ccrd_v2_00203_g01	A41_v1_00199_g01	VS_v1_00200_g01	VT_v1_00198_g01	C3_v1_00203_g01	SP_v1_00201_g01
Ccrd_v2_00204_g01	A41_v1_00200_g01	VS_v1_00201_g01	VT_v1_00199_g01	C3_v1_00204_g01	SP_v1_00202_g01
Ccrd_v2_00205_g01	A41_v1_00201_g01	VS_v1_00202_g01	VT_v1_00200_g01	C3_v1_00205_g01	SP_v1_00203_g01
Ccrd_v2_00206_g01	A41_v1_00202_g01	VS_v1_00203_g01	VT_v1_00201_g01	C3_v1_00206_g01	SP_v1_00204_g01
Ccrd_v2_00207_g01	A41_v1_00203_g01	VS_v1_00204_g01	VT_v1_00202_g01	C3_v1_00207_g01	SP_v1_00205_g01
Ccrd_v2_00208_g01	A41_v1_00204_g01	VS_v1_00205_g01	VT_v1_00203_g01	C3_v1_00208_g01	SP_v1_00206_g01
Ccrd_v2_00209_g01	A41_v1_00205_g01	VS_v1_00206_g01	VT_v1_00204_g01	C3_v1_00209_g01	SP_v1_00207_g01
Ccrd_v2_00210_g01	A41_v1_00206_g01	VS_v1_00207_g01	VT_v1_00205_g01	C3_v1_00210_g01	SP_v1_00208_g01
Ccrd_v2_00211_g01	A41_v1_00207_g01	VS_v1_00208_g01	VT_v1_00206_g01	C3_v1_00211_g01	SP_v1_00209_g01
Ccrd_v2_00212_g01	A41_v1_00208_g01	VS_v1_00209_g01	VT_v1_00207_g01	C3_v1_00212_g01	SP_v1_00210_g01
Ccrd_v2_00213_g01	A41_v1_00209_g01	VS_v1_00210_g01	VT_v1_00208_g01	C3_v1_00213_g01	SP_v1_00211_g01
Ccrd_v2_00214_g01	A41_v1_00210_g01			C3_v1_00214_g01
Ccrd_v2_00215_g01	A41_v1_00211_g01	VS_v1_00212_g01	VT_v1_00210_g01	C3_v1_00215_g01	SP_v1_00213_g01
Ccrd_v2_00216_g01	A41_v1_00212_g01	VS_v1_00213_g01	VT_v1_00211_g01	C3_v1_00216_g01	SP_v1_00214_g01
Ccrd_v2_00217_g01	A41_v1_00213_g01	VS_v1_00214_g01	VT_v1_00212_g01	C3_v1_00217_g01	SP_v1_00215_g01
Ccrd_v2_00218_g01	A41_v1_00214_g01	VS_v1_00215_g01	VT_v1_00213_g01	C3_v1_00218_g01	SP_v1_00216_g01
Ccrd_v2_00219_g01	A41_v1_00215_g01	VS_v1_00216_g01	VT_v1_00214_g01	C3_v1_00219_g01	SP_v1_00217_g01
Ccrd_v2_00220_g01	A41_v1_00216_g01		VT_v1_00215_g01	C3_v1_00220_g01
Ccrd_v2_00221_g01	A41_v1_00217_g01	VS_v1_00218_g01		C3_v1_00221_g01
Ccrd_v2_00222_g01	A41_v1_00218_g01	VS_v1_00219_g01		C3_v1_00222_g01
Ccrd_v2_00223_g01	A41_v1_00219_g01	VS_v1_00220_g01	VT_v1_00216_g01	C3_v1_00223_g01
Ccrd_v2_00224_g01	A41_v1_00221_g01	VS_v1_00222_g01	VT_v1_00218_g01	C3_v1_00224_g01	SP_v1_00221_g01
Ccrd_v2_00225_g01	A41_v1_00222_g01	VS_v1_00223_g01	VT_v1_00219_g01	C3_v1_00225_g01	SP_v1_00222_g01
Ccrd_v2_00226_g01	A41_v1_00223_g01	VS_v1_00224_g01	VT_v1_00220_g01	C3_v1_00226_g01	SP_v1_00223_g01
Ccrd_v2_00227_g01	A41_v1_00224_g01	VS_v1_00225_g01	VT_v1_00221_g01	C3_v1_00227_g01	SP_v1_00224_g01
Ccrd_v2_00228_g01	A41_v1_00225_g01	VS_v1_00226_g01	VT_v1_00222_g01	C3_v1_00228_g01	SP_v1_00225_g01
Ccrd_v2_00229_g01	A41_v1_00226_g01	VS_v1_00227_g01	VT_v1_00223_g01	C3_v1_00229_g01	SP_v1_00226_g01
Ccrd_v2_00230_g01	A41_v1_00227_g01	VS_v1_00228_g01	VT_v1_00224_g01	C3_v1_00230_g01	SP_v1_00227_g01
Ccrd_v2_00231_g01	A41_v1_00228_g01	VS_v1_00229_g01	VT_v1_00225_g01	C3_v1_00231_g01	SP_v1_00228_g01
Ccrd_v2_00232_g01	A41_v1_00229_g01	VS_v1_00230_g01	VT_v1_00226_g01	C3_v1_00232_g01	SP_v1_00229_g01
Ccrd_v2_00233_g01	A41_v1_00230_g01		VT_v1_00227_g01	C3_v1_00233_g01
Ccrd_v2_00234_g01	A41_v1_00231_g01	VS_v1_00232_g01	VT_v1_00228_g01	C3_v1_00234_g01	SP_v1_00231_g01
Ccrd_v2_00235_g01	A41_v1_00232_g01	VS_v1_00233_g01	VT_v1_00229_g01	C3_v1_00235_g01	SP_v1_00232_g01
Ccrd_v2_00236_g01	A41_v1_00233_g01	VS_v1_00234_g01	VT_v1_00230_g01	C3_v1_00236_g01	SP_v1_00233_g01
Ccrd_v2_00237_g01	A41_v1_00234_g01	VS_v1_00235_g01	VT_v1_00231_g01	C3_v1_00237_g01	SP_v1_00234_g01
Ccrd_v2_00238_g01	A41_v1_00235_g01	VS_v1_00236_g01	VT_v1_00232_g01	C3_v1_00238_g01	SP_v1_00235_g01
Ccrd_v2_00239_g01	A41_v1_00236_g01	VS_v1_00237_g01	VT_v1_00233_g01	C3_v1_00239_g01	SP_v1_00236_g01
Ccrd_v2_00240_g01	A41_v1_00237_g01		VT_v1_00234_g01	C3_v1_00240_g01	SP_v1_00237_g01
Ccrd_v2_00241_g01	A41_v1_00238_g01	VS_v1_00239_g01	VT_v1_00235_g01	C3_v1_00241_g01	SP_v1_00238_g01
Ccrd_v2_00242_g01	A41_v1_00239_g01	VS_v1_00240_g01	VT_v1_00236_g01	C3_v1_00242_g01	SP_v1_00239_g01
Ccrd_v2_00243_g01	A41_v1_00240_g01	VS_v1_00241_g01	VT_v1_00237_g01	C3_v1_00243_g01	SP_v1_00240_g01
Ccrd_v2_00244_g01	A41_v1_00241_g01	VS_v1_00242_g01	VT_v1_00238_g01	C3_v1_00244_g01	SP_v1_00241_g01
Ccrd_v2_00245_g01	A41_v1_00242_g01	VS_v1_00243_g01	VT_v1_00239_g01	C3_v1_00245_g01
Ccrd_v2_00246_g01	A41_v1_00243_g01	VS_v1_00244_g01	VT_v1_00240_g01	C3_v1_00246_g01	SP_v1_00242_g01
Ccrd_v2_00247_g01	A41_v1_00244_g01	VS_v1_00245_g01	VT_v1_00241_g01	C3_v1_00247_g01	SP_v1_00243_g01
Ccrd_v2_00248_g01	A41_v1_00245_g01	VS_v1_00246_g01	VT_v1_00242_g01	C3_v1_00248_g01	SP_v1_00244_g01
Ccrd_v2_00249_g01	A41_v1_00246_g01	VS_v1_00247_g01	VT_v1_00243_g01	C3_v1_00249_g01	SP_v1_00245_g01
Ccrd_v2_00250_g01	A41_v1_00247_g01	VS_v1_00248_g01	VT_v1_00244_g01	C3_v1_00250_g01	SP_v1_00246_g01
Ccrd_v2_00251_g01		VS_v1_00249_g01	VT_v1_00245_g01	C3_v1_00251_g01	SP_v1_00247_g01
Ccrd_v2_00252_g01	A41_v1_00249_g01	VS_v1_00250_g01	VT_v1_00246_g01	C3_v1_00252_g01	SP_v1_00248_g01
Ccrd_v2_00253_g01	A41_v1_00250_g01	VS_v1_00251_g01	VT_v1_00247_g01	C3_v1_00253_g01	SP_v1_00249_g01
Ccrd_v2_00254_g01	A41_v1_00251_g01	VS_v1_00252_g01	VT_v1_00248_g01	C3_v1_00254_g01	SP_v1_00250_g01
Ccrd_v2_00255_g01				C3_v1_00255_g01
Ccrd_v2_00256_g01	A41_v1_00253_g01	VS_v1_00254_g01	VT_v1_00250_g01	C3_v1_00256_g01
Ccrd_v2_00257_g01	A41_v1_00254_g01	VS_v1_00255_g01	VT_v1_00251_g01	C3_v1_00257_g01	SP_v1_00253_g01
Ccrd_v2_00258_g01	A41_v1_00255_g01	VS_v1_00256_g01	VT_v1_00252_g01	C3_v1_00258_g01	SP_v1_00254_g01
Ccrd_v2_00259_g01	A41_v1_00256_g01	VS_v1_00257_g01	VT_v1_00253_g01	C3_v1_00259_g01	SP_v1_00255_g01
Ccrd_v2_00260_g01	A41_v1_00257_g01	VS_v1_00258_g01	VT_v1_00254_g01	C3_v1_00260_g01	SP_v1_00256_g01
Ccrd_v2_00261_g01	A41_v1_00258_g01	VS_v1_00259_g01	VT_v1_00255_g01	C3_v1_00261_g01	SP_v1_00257_g01
Ccrd_v2_00262_g01	A41_v1_00259_g01	VS_v1_00260_g01	VT_v1_00256_g01	C3_v1_00262_g01	SP_v1_00258_g01
Ccrd_v2_00263_g01	A41_v1_00260_g01	VS_v1_00261_g01	VT_v1_00257_g01	C3_v1_00263_g01	SP_v1_00259_g01
Ccrd_v2_00264_g01	A41_v1_00261_g01	VS_v1_00262_g01	VT_v1_00258_g01	C3_v1_00264_g01	SP_v1_00260_g01
Ccrd_v2_00265_g01	A41_v1_00262_g01	VS_v1_00263_g01	VT_v1_00259_g01	C3_v1_00265_g01	SP_v1_00261_g01
Ccrd_v2_00266_g01	A41_v1_00263_g01	VS_v1_00264_g01	VT_v1_00260_g01	C3_v1_00266_g01	SP_v1_00262_g01
Ccrd_v2_00267_g01	A41_v1_00264_g01	VS_v1_00265_g01	VT_v1_00261_g01	C3_v1_00267_g01	SP_v1_00263_g01
Ccrd_v2_00268_g01	A41_v1_00265_g01	VS_v1_00266_g01	VT_v1_00262_g01	C3_v1_00268_g01	SP_v1_00264_g01
Ccrd_v2_00269_g01	A41_v1_00266_g01	VS_v1_00267_g01	VT_v1_00263_g01	C3_v1_00269_g01	SP_v1_00265_g01
Ccrd_v2_00270_g01	A41_v1_00267_g01	VS_v1_00268_g01	VT_v1_00264_g01	C3_v1_00270_g01	SP_v1_00266_g01
Ccrd_v2_00271_g01	A41_v1_00268_g01	VS_v1_00269_g01	VT_v1_00265_g01	C3_v1_00271_g01	SP_v1_00267_g01
Ccrd_v2_00272_g01		VS_v1_00270_g01	VT_v1_00267_g01	C3_v1_00272_g01	SP_v1_00268_g01
Ccrd_v2_00273_g01	A41_v1_00270_g01			C3_v1_00273_g01
Ccrd_v2_00274_g01	A41_v1_00271_g01	VS_v1_00272_g01	VT_v1_00268_g01	C3_v1_00274_g01	SP_v1_00270_g01
Ccrd_v2_00275_g01	A41_v1_00272_g01	VS_v1_00273_g01	VT_v1_00269_g01	C3_v1_00275_g01	SP_v1_00271_g01
Ccrd_v2_00276_g01	A41_v1_00273_g01	VS_v1_00274_g01	VT_v1_00270_g01	C3_v1_00276_g01	SP_v1_00272_g01
Ccrd_v2_00277_g01	A41_v1_00274_g01	VS_v1_00275_g01	VT_v1_00271_g01	C3_v1_00277_g01	SP_v1_00273_g01
Ccrd_v2_00278_g01	A41_v1_00275_g01	VS_v1_00276_g01	VT_v1_00272_g01	C3_v1_00278_g01	SP_v1_00274_g01
Ccrd_v2_00279_g01		VS_v1_00277_g01	VT_v1_00273_g01	C3_v1_00279_g01
Ccrd_v2_00280_g01				C3_v1_00280_g01
Ccrd_v2_00281_g01	A41_v1_00277_g01		VT_v1_00274_g01	C3_v1_00281_g01	SP_v1_00276_g01
Ccrd_v2_00282_g01	A41_v1_00278_g01	VS_v1_26122_scaffold_5610	VT_v1_26176_scaffold_5610	C3_v1_00282_g01
Ccrd_v2_00283_g01	A41_v1_00280_g01			C3_v1_00283_g01
Ccrd_v2_00284_g01		VS_v1_00282_g01	VT_v1_00275_g01	C3_v1_00284_g01	SP_v1_00280_g01
Ccrd_v2_00285_g01				C3_v1_00285_g01
Ccrd_v2_00286_g01	A41_v1_00285_g01	VS_v1_00283_g01	VT_v1_00278_g01	C3_v1_00286_g01	SP_v1_00282_g01
Ccrd_v2_00287_g01	A41_v1_00286_g01	VS_v1_00284_g01	VT_v1_00279_g01	C3_v1_00287_g01	SP_v1_00283_g01
Ccrd_v2_00288_g01	A41_v1_00287_g01	VS_v1_00285_g01	VT_v1_00280_g01	C3_v1_00288_g01	SP_v1_00284_g01
Ccrd_v2_00289_g01	A41_v1_00288_g01	VS_v1_00286_g01	VT_v1_00281_g01	C3_v1_00289_g01	SP_v1_00285_g01
Ccrd_v2_00290_g01	A41_v1_00289_g01	VS_v1_00287_g01	VT_v1_00282_g01	C3_v1_00290_g01	SP_v1_00286_g01
Ccrd_v2_00291_g01	A41_v1_00290_g01	VS_v1_00288_g01	VT_v1_00283_g01	C3_v1_00291_g01	SP_v1_00287_g01
Ccrd_v2_00292_g01	A41_v1_00291_g01	VS_v1_00289_g01	VT_v1_00284_g01	C3_v1_00292_g01	SP_v1_00288_g01
Ccrd_v2_00293_g01	A41_v1_00292_g01	VS_v1_00290_g01	VT_v1_00285_g01	C3_v1_00293_g01	SP_v1_00289_g01
Ccrd_v2_00294_g01	A41_v1_00293_g01	VS_v1_00291_g01	VT_v1_00286_g01	C3_v1_00294_g01	SP_v1_00290_g01
Ccrd_v2_00295_g01	A41_v1_00294_g01	VS_v1_00292_g01	VT_v1_00287_g01	C3_v1_00295_g01	SP_v1_00291_g01
Ccrd_v2_00296_g01	A41_v1_00295_g01	VS_v1_00293_g01	VT_v1_00288_g01	C3_v1_00296_g01	SP_v1_00292_g01
Ccrd_v2_00297_g01				C3_v1_00297_g01
Ccrd_v2_00298_g01	A41_v1_00296_g01	VS_v1_00294_g01	VT_v1_00289_g01	C3_v1_00298_g01
Ccrd_v2_00299_g01	A41_v1_00297_g01	VS_v1_00295_g01	VT_v1_00290_g01	C3_v1_00299_g01	SP_v1_00294_g01
Ccrd_v2_00300_g01			VT_v1_00291_g01	C3_v1_00300_g01
Ccrd_v2_00301_g01	A41_v1_00299_g01	VS_v1_00297_g01	VT_v1_00292_g01	C3_v1_00301_g01	SP_v1_00295_g01
Ccrd_v2_00302_g01	A41_v1_00300_g01	VS_v1_00298_g01	VT_v1_00293_g01	C3_v1_00302_g01	SP_v1_00296_g01
Ccrd_v2_00303_g01	A41_v1_00301_g01	VS_v1_00299_g01	VT_v1_00294_g01	C3_v1_00303_g01	SP_v1_00297_g01
Ccrd_v2_00304_g01	A41_v1_00302_g01	VS_v1_00300_g01	VT_v1_00295_g01	C3_v1_00304_g01	SP_v1_00298_g01
Ccrd_v2_00305_g01	A41_v1_00303_g01			C3_v1_00305_g01
Ccrd_v2_00306_g01	A41_v1_00304_g01	VS_v1_00301_g01	VT_v1_00297_g01	C3_v1_00306_g01	SP_v1_00299_g01
Ccrd_v2_00307_g01	A41_v1_00305_g01	VS_v1_00302_g01	VT_v1_00298_g01	C3_v1_00307_g01	SP_v1_00300_g01
Ccrd_v2_00308_g01	A41_v1_00306_g01	VS_v1_00303_g01	VT_v1_00299_g01	C3_v1_00308_g01	SP_v1_00301_g01
Ccrd_v2_00309_g01	A41_v1_00307_g01	VS_v1_00304_g01	VT_v1_00300_g01	C3_v1_00309_g01	SP_v1_00302_g01
Ccrd_v2_00310_g01	A41_v1_00311_g01	VS_v1_00305_g01	VT_v1_00301_g01	C3_v1_00310_g01	SP_v1_00303_g01
Ccrd_v2_00311_g01	A41_v1_00309_g01	VS_v1_00306_g01	VT_v1_00302_g01	C3_v1_00311_g01	SP_v1_00304_g01
Ccrd_v2_00312_g01	A41_v1_00312_g01	VS_v1_00307_g01	VT_v1_00303_g01	C3_v1_00312_g01	SP_v1_00305_g01
Ccrd_v2_00313_g01	A41_v1_00313_g01	VS_v1_00308_g01	VT_v1_00304_g01	C3_v1_00313_g01	SP_v1_00306_g01
Ccrd_v2_00314_g01	A41_v1_00314_g01	VS_v1_00309_g01	VT_v1_00305_g01	C3_v1_00314_g01	SP_v1_00307_g01
Ccrd_v2_00315_g01	A41_v1_00315_g01	VS_v1_00311_g01	VT_v1_00306_g01	C3_v1_00315_g01	SP_v1_00308_g01
Ccrd_v2_00316_g01	A41_v1_00316_g01	VS_v1_00310_g01	VT_v1_00307_g01	C3_v1_00316_g01	SP_v1_00309_g01
Ccrd_v2_00317_g01	A41_v1_00317_g01	VS_v1_00312_g01	VT_v1_00308_g01	C3_v1_00317_g01	SP_v1_00310_g01
Ccrd_v2_00318_g01	A41_v1_00318_g01	VS_v1_00313_g01	VT_v1_00309_g01	C3_v1_00318_g01	SP_v1_00311_g01
Ccrd_v2_00319_g01	A41_v1_00319_g01	VS_v1_00314_g01	VT_v1_00310_g01	C3_v1_00319_g01	SP_v1_00313_g01
Ccrd_v2_00320_g01	A41_v1_00320_g01	VS_v1_00315_g01	VT_v1_00311_g01	C3_v1_00320_g01	SP_v1_00314_g01
Ccrd_v2_00321_g01	A41_v1_00321_g01	VS_v1_00316_g01	VT_v1_00312_g01	C3_v1_00321_g01	SP_v1_00315_g01
Ccrd_v2_00322_g01	A41_v1_00322_g01	VS_v1_00317_g01	VT_v1_00313_g01	C3_v1_00322_g01	SP_v1_00316_g01
Ccrd_v2_00323_g01	A41_v1_00323_g01	VS_v1_00318_g01	VT_v1_00314_g01	C3_v1_00323_g01	SP_v1_00317_g01
Ccrd_v2_00324_g01	A41_v1_00324_g01	VS_v1_00319_g01	VT_v1_00315_g01	C3_v1_00324_g01	SP_v1_00318_g01
Ccrd_v2_00325_g01	A41_v1_00325_g01	VS_v1_00320_g01	VT_v1_00316_g01	C3_v1_00325_g01	SP_v1_00319_g01
Ccrd_v2_00326_g01	A41_v1_00326_g01	VS_v1_00321_g01	VT_v1_00317_g01	C3_v1_00326_g01	SP_v1_00320_g01
Ccrd_v2_00327_g01		VS_v1_00322_g01	VT_v1_00318_g01	C3_v1_00327_g01	SP_v1_00321_g01
Ccrd_v2_00328_g01	A41_v1_00327_g01	VS_v1_00323_g01		C3_v1_00328_g01	SP_v1_00322_g01
Ccrd_v2_00329_g01	A41_v1_00328_g01	VS_v1_00324_g01	VT_v1_00321_g01	C3_v1_00329_g01	SP_v1_00323_g01
Ccrd_v2_00330_g01				C3_v1_00330_g01
Ccrd_v2_00331_g01	A41_v1_00329_g01	VS_v1_00325_g01	VT_v1_00322_g01	C3_v1_00331_g01	SP_v1_00324_g01
Ccrd_v2_00332_g01	A41_v1_00330_g01	VS_v1_00326_g01	VT_v1_00323_g01	C3_v1_00332_g01	SP_v1_00325_g01
Ccrd_v2_00333_g01	A41_v1_00331_g01	VS_v1_00327_g01	VT_v1_00324_g01	C3_v1_00333_g01	SP_v1_00326_g01
Ccrd_v2_00334_g01	A41_v1_00332_g01			C3_v1_00334_g01
Ccrd_v2_00335_g01		VS_v1_00330_g01	VT_v1_00327_g01	C3_v1_00335_g01	SP_v1_00329_g01
Ccrd_v2_00336_g01	A41_v1_00334_g01	VS_v1_00329_g01	VT_v1_00326_g01	C3_v1_00336_g01	SP_v1_00328_g01
Ccrd_v2_00337_g01	A41_v1_00335_g01	VS_v1_00331_g01	VT_v1_00328_g01	C3_v1_00337_g01	SP_v1_00330_g01
Ccrd_v2_00338_g01	A41_v1_00336_g01	VS_v1_00332_g01	VT_v1_00329_g01	C3_v1_00338_g01	SP_v1_00331_g01
Ccrd_v2_00339_g01	A41_v1_00337_g01	VS_v1_00333_g01	VT_v1_00330_g01	C3_v1_00339_g01	SP_v1_00332_g01
Ccrd_v2_00340_g01	A41_v1_00338_g01	VS_v1_00334_g01	VT_v1_00331_g01	C3_v1_00340_g01	SP_v1_00333_g01
Ccrd_v2_00341_g01	A41_v1_00339_g01	VS_v1_00335_g01	VT_v1_00332_g01	C3_v1_00341_g01	SP_v1_00334_g01
Ccrd_v2_00342_g01	A41_v1_00340_g01	VS_v1_00336_g01	VT_v1_00333_g01	C3_v1_00342_g01	SP_v1_00335_g01
Ccrd_v2_00343_g01	A41_v1_00341_g01	VS_v1_00337_g01	VT_v1_00334_g01	C3_v1_00343_g01	SP_v1_00336_g01
Ccrd_v2_00344_g01	A41_v1_00342_g01	VS_v1_00339_g01	VT_v1_00335_g01	C3_v1_00344_g01	SP_v1_00337_g01
Ccrd_v2_00345_g01	A41_v1_00343_g01	VS_v1_00340_g01	VT_v1_00336_g01	C3_v1_00345_g01	SP_v1_00338_g01
Ccrd_v2_00346_g01		VS_v1_00341_g01		C3_v1_00346_g01
Ccrd_v2_00347_g01	A41_v1_00345_g01	VS_v1_00342_g01		C3_v1_00347_g01
Ccrd_v2_00348_g01	A41_v1_00346_g01	VS_v1_00343_g01	VT_v1_00339_g01	C3_v1_00348_g01	SP_v1_00341_g01
Ccrd_v2_00349_g01	A41_v1_00347_g01	VS_v1_00344_g01	VT_v1_00340_g01	C3_v1_00349_g01	SP_v1_00342_g01
Ccrd_v2_00350_g01	A41_v1_00348_g01	VS_v1_00345_g01	VT_v1_00341_g01	C3_v1_00350_g01	SP_v1_00343_g01
Ccrd_v2_00351_g01	A41_v1_00349_g01	VS_v1_00346_g01	VT_v1_00342_g01	C3_v1_00351_g01	SP_v1_00344_g01
Ccrd_v2_00352_g01	A41_v1_00350_g01	VS_v1_00347_g01	VT_v1_00343_g01	C3_v1_00352_g01	SP_v1_00345_g01
Ccrd_v2_00353_g01	A41_v1_00352_g01	VS_v1_00349_g01	VT_v1_00344_g01	C3_v1_00353_g01	SP_v1_00346_g01
Ccrd_v2_00354_g01	A41_v1_00351_g01	VS_v1_00348_g01	VT_v1_00345_g01	C3_v1_00354_g01	SP_v1_00347_g01
Ccrd_v2_00355_g01	A41_v1_00354_g01	VS_v1_00350_g01	VT_v1_00346_g01	C3_v1_00355_g01	SP_v1_00348_g01
Ccrd_v2_00356_g01	A41_v1_00355_g01	VS_v1_00351_g01	VT_v1_00347_g01	C3_v1_00356_g01	SP_v1_00349_g01
Ccrd_v2_00357_g01	A41_v1_00356_g01	VS_v1_00352_g01	VT_v1_00348_g01	C3_v1_00357_g01	SP_v1_00350_g01
Ccrd_v2_00358_g01		VS_v1_00353_g01	VT_v1_00349_g01	C3_v1_00358_g01	SP_v1_00351_g01
Ccrd_v2_00359_g01	A41_v1_00357_g01	VS_v1_00354_g01	VT_v1_00350_g01	C3_v1_00359_g01	SP_v1_00352_g01
Ccrd_v2_00360_g01	A41_v1_00358_g01	VS_v1_00355_g01	VT_v1_00351_g01	C3_v1_00360_g01	SP_v1_00353_g01
Ccrd_v2_00361_g01	A41_v1_00359_g01	VS_v1_00356_g01	VT_v1_00352_g01	C3_v1_00361_g01	SP_v1_00354_g01
Ccrd_v2_00362_g01	A41_v1_00360_g01	VS_v1_00357_g01	VT_v1_00353_g01	C3_v1_00362_g01	SP_v1_00355_g01
Ccrd_v2_00363_g01	A41_v1_00361_g01	VS_v1_00358_g01	VT_v1_00354_g01	C3_v1_00363_g01	SP_v1_00356_g01
Ccrd_v2_00364_g01	A41_v1_00362_g01	VS_v1_00359_g01	VT_v1_00355_g01	C3_v1_00364_g01	SP_v1_00357_g01
Ccrd_v2_00365_g01	A41_v1_00363_g01	VS_v1_00360_g01	VT_v1_00356_g01	C3_v1_00365_g01	SP_v1_00358_g01
Ccrd_v2_00366_g01	A41_v1_00364_g01	VS_v1_00361_g01	VT_v1_00357_g01	C3_v1_00366_g01	SP_v1_00359_g01
Ccrd_v2_00367_g01	A41_v1_00365_g01	VS_v1_00362_g01	VT_v1_00358_g01	C3_v1_00367_g01	SP_v1_00360_g01
Ccrd_v2_00368_g01	A41_v1_00366_g01	VS_v1_00363_g01	VT_v1_00359_g01	C3_v1_00368_g01	SP_v1_00361_g01
Ccrd_v2_00369_g01				C3_v1_00369_g01
Ccrd_v2_00370_g01	A41_v1_00367_g01	VS_v1_00364_g01	VT_v1_00360_g01	C3_v1_00370_g01	SP_v1_00362_g01
Ccrd_v2_00371_g01	A41_v1_00368_g01	VS_v1_00365_g01	VT_v1_00361_g01	C3_v1_00371_g01	SP_v1_00363_g01
Ccrd_v2_00372_g01				C3_v1_00372_g01
Ccrd_v2_00373_g01	A41_v1_00369_g01	VS_v1_00366_g01	VT_v1_00362_g01	C3_v1_00373_g01	SP_v1_00364_g01
Ccrd_v2_00374_g01	A41_v1_00370_g01	VS_v1_00367_g01	VT_v1_00363_g01	C3_v1_00374_g01	SP_v1_00365_g01
Ccrd_v2_00375_g01	A41_v1_00371_g01	VS_v1_00368_g01	VT_v1_00364_g01	C3_v1_00375_g01	SP_v1_00366_g01
Ccrd_v2_00376_g01	A41_v1_00372_g01	VS_v1_00369_g01	VT_v1_00365_g01	C3_v1_00376_g01	SP_v1_00367_g01
Ccrd_v2_00377_g01	A41_v1_00373_g01	VS_v1_00370_g01	VT_v1_00366_g01	C3_v1_00377_g01	SP_v1_00368_g01
Ccrd_v2_00378_g01	A41_v1_00374_g01	VS_v1_00371_g01	VT_v1_00367_g01	C3_v1_00378_g01	SP_v1_00369_g01
Ccrd_v2_00379_g01	A41_v1_00375_g01	VS_v1_00372_g01		C3_v1_00379_g01	SP_v1_00370_g01
Ccrd_v2_00380_g01	A41_v1_00376_g01	VS_v1_00373_g01	VT_v1_00369_g01	C3_v1_00380_g01	SP_v1_00371_g01
Ccrd_v2_00381_g01	A41_v1_00377_g01	VS_v1_00374_g01		C3_v1_00381_g01
Ccrd_v2_00382_g01	A41_v1_00378_g01	VS_v1_00375_g01	VT_v1_00371_g01	C3_v1_00382_g01	SP_v1_00373_g01
Ccrd_v2_00383_g01	A41_v1_00379_g01	VS_v1_00376_g01	VT_v1_00372_g01	C3_v1_00383_g01	SP_v1_00374_g01
Ccrd_v2_00384_g01	A41_v1_00380_g01	VS_v1_00377_g01	VT_v1_00373_g01	C3_v1_00384_g01	SP_v1_00375_g01
Ccrd_v2_00385_g01	A41_v1_00381_g01	VS_v1_00378_g01	VT_v1_00374_g01	C3_v1_00385_g01	SP_v1_00376_g01
Ccrd_v2_00386_g01	A41_v1_00382_g01	VS_v1_00379_g01	VT_v1_00375_g01	C3_v1_00386_g01	SP_v1_00377_g01
Ccrd_v2_00387_g01	A41_v1_00383_g01	VS_v1_00380_g01	VT_v1_00376_g01	C3_v1_00387_g01	SP_v1_00378_g01
Ccrd_v2_00388_g01			VT_v1_00377_g01	C3_v1_00388_g01
Ccrd_v2_00389_g01	A41_v1_00385_g01	VS_v1_00382_g01	VT_v1_00378_g01	C3_v1_00389_g01	SP_v1_00380_g01
Ccrd_v2_00390_g01	A41_v1_00386_g01	VS_v1_00383_g01	VT_v1_00379_g01	C3_v1_00390_g01	SP_v1_00381_g01
Ccrd_v2_00391_g01	A41_v1_00388_g01	VS_v1_00384_g01	VT_v1_00381_g01	C3_v1_00391_g01	SP_v1_00383_g01
Ccrd_v2_00392_g01	A41_v1_00389_g01	VS_v1_00385_g01	VT_v1_00382_g01	C3_v1_00392_g01	SP_v1_00384_g01
Ccrd_v2_00393_g01		VS_v1_00386_g01	VT_v1_00383_g01	C3_v1_00393_g01	SP_v1_00385_g01
Ccrd_v2_00394_g01	A41_v1_00390_g01	VS_v1_00387_g01	VT_v1_00384_g01	C3_v1_00394_g01	SP_v1_00386_g01
Ccrd_v2_00395_g01	A41_v1_00391_g01	VS_v1_00388_g01	VT_v1_00385_g01	C3_v1_00395_g01	SP_v1_00387_g01
Ccrd_v2_00396_g01	A41_v1_00392_g01	VS_v1_00389_g01	VT_v1_00386_g01	C3_v1_00396_g01	SP_v1_00388_g01
Ccrd_v2_00397_g01	A41_v1_00393_g01	VS_v1_00390_g01	VT_v1_00387_g01	C3_v1_00397_g01	SP_v1_00389_g01
Ccrd_v2_00398_g01	A41_v1_00394_g01	VS_v1_00391_g01	VT_v1_00388_g01	C3_v1_00398_g01	SP_v1_00390_g01
Ccrd_v2_00399_g01	A41_v1_00395_g01	VS_v1_00392_g01	VT_v1_00389_g01	C3_v1_00399_g01	SP_v1_00391_g01
Ccrd_v2_00400_g01	A41_v1_00396_g01	VS_v1_00393_g01	VT_v1_00390_g01	C3_v1_00400_g01	SP_v1_00392_g01
Ccrd_v2_00401_g01	A41_v1_00397_g01	VS_v1_00394_g01	VT_v1_00391_g01	C3_v1_00401_g01	SP_v1_00394_g01
Ccrd_v2_00402_g01		VS_v1_00395_g01	VT_v1_00392_g01	C3_v1_00402_g01	SP_v1_00395_g01
Ccrd_v2_00403_g01	A41_v1_00398_g01	VS_v1_00396_g01	VT_v1_00393_g01	C3_v1_00403_g01	SP_v1_00396_g01
Ccrd_v2_00404_g01	A41_v1_00399_g01	VS_v1_00397_g01	VT_v1_00394_g01	C3_v1_00404_g01	SP_v1_00397_g01
Ccrd_v2_00405_g01	A41_v1_00400_g01	VS_v1_00398_g01	VT_v1_00395_g01	C3_v1_00405_g01	SP_v1_00398_g01
Ccrd_v2_00406_g01	A41_v1_00401_g01	VS_v1_00399_g01	VT_v1_00396_g01	C3_v1_00406_g01	SP_v1_00399_g01
Ccrd_v2_00407_g01	A41_v1_00402_g01	VS_v1_00400_g01	VT_v1_00397_g01	C3_v1_00407_g01	SP_v1_00400_g01
Ccrd_v2_00408_g01	A41_v1_00403_g01	VS_v1_00401_g01	VT_v1_00398_g01	C3_v1_00408_g01	SP_v1_00401_g01
Ccrd_v2_00409_g01	A41_v1_00404_g01	VS_v1_00402_g01	VT_v1_00399_g01	C3_v1_00409_g01	SP_v1_00402_g01
Ccrd_v2_00410_g01	A41_v1_00405_g01	VS_v1_00403_g01	VT_v1_00400_g01	C3_v1_00410_g01	SP_v1_00403_g01
Ccrd_v2_00411_g01	A41_v1_00406_g01	VS_v1_00404_g01	VT_v1_00401_g01	C3_v1_00411_g01	SP_v1_00404_g01
Ccrd_v2_00412_g01	A41_v1_00407_g01	VS_v1_00405_g01	VT_v1_00402_g01	C3_v1_00412_g01	SP_v1_00405_g01
Ccrd_v2_00413_g01				C3_v1_00413_g01
Ccrd_v2_00414_g01	A41_v1_00408_g01	VS_v1_00406_g01	VT_v1_00403_g01	C3_v1_00414_g01	SP_v1_00406_g01
Ccrd_v2_00415_g01	A41_v1_00409_g01	VS_v1_00407_g01	VT_v1_00404_g01	C3_v1_00415_g01	SP_v1_00407_g01
Ccrd_v2_00416_g01	A41_v1_00410_g01	VS_v1_00408_g01	VT_v1_00405_g01	C3_v1_00416_g01	SP_v1_00408_g01
Ccrd_v2_00417_g01	A41_v1_00411_g01	VS_v1_00409_g01	VT_v1_00406_g01	C3_v1_00417_g01	SP_v1_00409_g01
Ccrd_v2_00418_g01	A41_v1_00412_g01	VS_v1_00410_g01	VT_v1_00407_g01	C3_v1_00418_g01	SP_v1_00410_g01
Ccrd_v2_00419_g01	A41_v1_00414_g01	VS_v1_00412_g01	VT_v1_00409_g01	C3_v1_00419_g01	SP_v1_00412_g01
Ccrd_v2_00420_g01	A41_v1_00415_g01	VS_v1_00413_g01	VT_v1_00410_g01	C3_v1_00420_g01	SP_v1_00413_g01
Ccrd_v2_00421_g01	A41_v1_00416_g01	VS_v1_00414_g01	VT_v1_00411_g01	C3_v1_00421_g01	SP_v1_00414_g01
Ccrd_v2_00422_g01	A41_v1_00417_g01	VS_v1_00415_g01	VT_v1_00412_g01	C3_v1_00422_g01	SP_v1_00415_g01
Ccrd_v2_00423_g01	A41_v1_00418_g01	VS_v1_00416_g01	VT_v1_00413_g01	C3_v1_00423_g01	SP_v1_00416_g01
Ccrd_v2_00424_g01	A41_v1_00419_g01	VS_v1_00417_g01	VT_v1_00414_g01	C3_v1_00424_g01	SP_v1_00417_g01
Ccrd_v2_00425_g01		VS_v1_00418_g01		C3_v1_00425_g01	SP_v1_00418_g01
Ccrd_v2_00426_g01	A41_v1_00421_g01	VS_v1_00419_g01	VT_v1_00416_g01	C3_v1_00426_g01	SP_v1_00419_g01
Ccrd_v2_00427_g01	A41_v1_00422_g01	VS_v1_00420_g01	VT_v1_00417_g01	C3_v1_00427_g01	SP_v1_00420_g01
Ccrd_v2_00428_g01	A41_v1_00423_g01	VS_v1_00421_g01	VT_v1_00418_g01	C3_v1_00428_g01	SP_v1_00421_g01
Ccrd_v2_00429_g01	A41_v1_00424_g01	VS_v1_00422_g01	VT_v1_00419_g01	C3_v1_00429_g01	SP_v1_00422_g01
Ccrd_v2_00430_g01	A41_v1_00425_g01	VS_v1_00423_g01	VT_v1_00420_g01	C3_v1_00430_g01	SP_v1_00423_g01
Ccrd_v2_00431_g01	A41_v1_00426_g01	VS_v1_00424_g01	VT_v1_00421_g01	C3_v1_00431_g01	SP_v1_00424_g01
Ccrd_v2_00432_g01	A41_v1_00427_g01	VS_v1_00425_g01	VT_v1_00422_g01	C3_v1_00432_g01	SP_v1_00425_g01
Ccrd_v2_00433_g01	A41_v1_00428_g01	VS_v1_00426_g01	VT_v1_00423_g01	C3_v1_00433_g01	SP_v1_00426_g01
Ccrd_v2_00434_g01	A41_v1_00429_g01	VS_v1_00427_g01	VT_v1_00424_g01	C3_v1_00434_g01	SP_v1_00427_g01
Ccrd_v2_00435_g01	A41_v1_00430_g01	VS_v1_00428_g01		C3_v1_00435_g01
Ccrd_v2_00436_g01	A41_v1_00431_g01	VS_v1_00429_g01	VT_v1_00426_g01	C3_v1_00436_g01
Ccrd_v2_00437_g01	A41_v1_00432_g01	VS_v1_00430_g01	VT_v1_00427_g01	C3_v1_00437_g01	SP_v1_00430_g01
Ccrd_v2_00438_g01	A41_v1_00433_g01	VS_v1_00431_g01	VT_v1_00428_g01	C3_v1_00438_g01	SP_v1_00431_g01
Ccrd_v2_00439_g01	A41_v1_00434_g01	VS_v1_00432_g01	VT_v1_00429_g01	C3_v1_00439_g01	SP_v1_00432_g01
Ccrd_v2_00440_g01	A41_v1_00435_g01	VS_v1_00433_g01	VT_v1_00430_g01	C3_v1_00440_g01
Ccrd_v2_00441_g01	A41_v1_00436_g01	VS_v1_00434_g01	VT_v1_00431_g01	C3_v1_00441_g01	SP_v1_00433_g01
Ccrd_v2_00442_g01	A41_v1_00437_g01	VS_v1_00435_g01	VT_v1_00432_g01	C3_v1_00442_g01	SP_v1_00434_g01
Ccrd_v2_00443_g01	A41_v1_00438_g01	VS_v1_00436_g01	VT_v1_00433_g01	C3_v1_00443_g01	SP_v1_00435_g01
Ccrd_v2_00444_g01	A41_v1_00439_g01	VS_v1_00437_g01	VT_v1_00434_g01	C3_v1_00444_g01	SP_v1_00436_g01
Ccrd_v2_00445_g01	A41_v1_00440_g01	VS_v1_00438_g01	VT_v1_00435_g01	C3_v1_00445_g01	SP_v1_00437_g01
Ccrd_v2_00446_g01	A41_v1_00441_g01	VS_v1_00439_g01	VT_v1_00436_g01	C3_v1_00446_g01	SP_v1_00438_g01
Ccrd_v2_00447_g01	A41_v1_00442_g01	VS_v1_00440_g01	VT_v1_00437_g01	C3_v1_00447_g01
Ccrd_v2_00448_g01	A41_v1_00443_g01	VS_v1_00442_g01	VT_v1_00438_g01	C3_v1_00448_g01	SP_v1_00440_g01
Ccrd_v2_00449_g01	A41_v1_00444_g01	VS_v1_00443_g01	VT_v1_00439_g01	C3_v1_00449_g01	SP_v1_00441_g01
Ccrd_v2_00450_g01	A41_v1_00445_g01	VS_v1_00444_g01	VT_v1_00440_g01	C3_v1_00450_g01	SP_v1_00442_g01
Ccrd_v2_00451_g01	A41_v1_00446_g01	VS_v1_00446_g01	VT_v1_00441_g01	C3_v1_00451_g01	SP_v1_00443_g01
Ccrd_v2_00452_g01	A41_v1_00447_g01	VS_v1_00447_g01	VT_v1_00443_g01	C3_v1_00452_g01	SP_v1_00446_g01
Ccrd_v2_00453_g01	A41_v1_00448_g01	VS_v1_00448_g01	VT_v1_00444_g01	C3_v1_00453_g01	SP_v1_00447_g01
Ccrd_v2_00454_g01	A41_v1_00449_g01	VS_v1_00449_g01	VT_v1_00445_g01	C3_v1_00454_g01	SP_v1_00448_g01
Ccrd_v2_00455_g01		VS_v1_00450_g01	VT_v1_00446_g01	C3_v1_00455_g01	SP_v1_00449_g01
Ccrd_v2_00456_g01	A41_v1_00451_g01	VS_v1_00451_g01	VT_v1_00447_g01	C3_v1_00456_g01	SP_v1_00450_g01
Ccrd_v2_00457_g01	A41_v1_19118_g13	VS_v1_00452_g01	VT_v1_00448_g01	C3_v1_00457_g01	SP_v1_00451_g01
Ccrd_v2_00458_g01	A41_v1_00453_g01	VS_v1_00453_g01	VT_v1_00449_g01	C3_v1_00458_g01	SP_v1_00452_g01
Ccrd_v2_00459_g01	A41_v1_00454_g01	VS_v1_00454_g01	VT_v1_00450_g01	C3_v1_00459_g01	SP_v1_00453_g01
Ccrd_v2_00460_g01	A41_v1_00455_g01	VS_v1_00455_g01	VT_v1_00451_g01	C3_v1_00460_g01	SP_v1_00454_g01
Ccrd_v2_00461_g01	A41_v1_00456_g01	VS_v1_00456_g01	VT_v1_00452_g01	C3_v1_00461_g01	SP_v1_00455_g01
Ccrd_v2_00462_g01	A41_v1_00457_g01	VS_v1_00457_g01	VT_v1_00453_g01	C3_v1_00462_g01	SP_v1_00456_g01
Ccrd_v2_00463_g01	A41_v1_00458_g01	VS_v1_00458_g01	VT_v1_00454_g01	C3_v1_00463_g01	SP_v1_00457_g01
Ccrd_v2_00464_g01	A41_v1_00459_g01	VS_v1_00459_g01	VT_v1_00455_g01	C3_v1_00464_g01	SP_v1_00458_g01
Ccrd_v2_00465_g01	A41_v1_00460_g01	VS_v1_00460_g01	VT_v1_00456_g01	C3_v1_00465_g01	SP_v1_00459_g01
Ccrd_v2_00466_g01	A41_v1_00461_g01	VS_v1_00461_g01	VT_v1_00458_g01	C3_v1_00466_g01	SP_v1_00461_g01
Ccrd_v2_00467_g01	A41_v1_00462_g01	VS_v1_00462_g01	VT_v1_00459_g01	C3_v1_00467_g01	SP_v1_00462_g01
Ccrd_v2_00468_g01	A41_v1_00463_g01	VS_v1_00463_g01	VT_v1_00460_g01	C3_v1_00468_g01	SP_v1_00463_g01
Ccrd_v2_00469_g01	A41_v1_00464_g01	VS_v1_00464_g01	VT_v1_00461_g01	C3_v1_00469_g01	SP_v1_00464_g01
Ccrd_v2_00470_g01	A41_v1_00465_g01	VS_v1_00465_g01	VT_v1_00462_g01	C3_v1_00470_g01	SP_v1_00465_g01
Ccrd_v2_00471_g01	A41_v1_00466_g01	VS_v1_00466_g01	VT_v1_00463_g01	C3_v1_00471_g01	SP_v1_00466_g01
Ccrd_v2_00472_g01	A41_v1_00467_g01	VS_v1_00467_g01	VT_v1_00464_g01	C3_v1_00472_g01	SP_v1_00467_g01
Ccrd_v2_00473_g01	A41_v1_00468_g01	VS_v1_00468_g01	VT_v1_00465_g01	C3_v1_00473_g01	SP_v1_00468_g01
Ccrd_v2_00474_g01	A41_v1_00469_g01	VS_v1_00469_g01	VT_v1_00466_g01	C3_v1_00474_g01	SP_v1_00469_g01
Ccrd_v2_00475_g01	A41_v1_00470_g01	VS_v1_00470_g01	VT_v1_00467_g01	C3_v1_00475_g01	SP_v1_00470_g01
Ccrd_v2_00476_g01	A41_v1_00471_g01	VS_v1_00471_g01	VT_v1_00468_g01	C3_v1_00476_g01	SP_v1_00471_g01
Ccrd_v2_00477_g01	A41_v1_00472_g01			C3_v1_00477_g01
Ccrd_v2_00478_g01	A41_v1_00473_g01	VS_v1_00473_g01	VT_v1_00470_g01	C3_v1_00478_g01	SP_v1_00473_g01
Ccrd_v2_00479_g01	A41_v1_00474_g01	VS_v1_00474_g01	VT_v1_00471_g01	C3_v1_00479_g01	SP_v1_00474_g01
Ccrd_v2_00480_g01	A41_v1_00475_g01	VS_v1_00475_g01	VT_v1_00472_g01	C3_v1_00480_g01	SP_v1_00475_g01
Ccrd_v2_00481_g01	A41_v1_00476_g01	VS_v1_00476_g01	VT_v1_00473_g01	C3_v1_00481_g01	SP_v1_00476_g01
Ccrd_v2_00482_g01	A41_v1_00477_g01	VS_v1_00477_g01	VT_v1_00474_g01	C3_v1_00482_g01	SP_v1_00477_g01
Ccrd_v2_00483_g01	A41_v1_00478_g01	VS_v1_00478_g01	VT_v1_00475_g01	C3_v1_00483_g01	SP_v1_00478_g01
Ccrd_v2_00484_g01	A41_v1_00479_g01	VS_v1_00479_g01	VT_v1_00476_g01	C3_v1_00484_g01	SP_v1_00479_g01
Ccrd_v2_00485_g01	A41_v1_00480_g01	VS_v1_00480_g01	VT_v1_00477_g01	C3_v1_00485_g01	SP_v1_00480_g01
Ccrd_v2_00486_g01	A41_v1_00481_g01	VS_v1_00481_g01	VT_v1_00478_g01	C3_v1_00486_g01	SP_v1_00481_g01
Ccrd_v2_00487_g01	A41_v1_00482_g01	VS_v1_00482_g01	VT_v1_00479_g01	C3_v1_00487_g01	SP_v1_00482_g01
Ccrd_v2_00488_g01	A41_v1_00483_g01	VS_v1_00483_g01	VT_v1_00480_g01	C3_v1_00488_g01	SP_v1_00483_g01
Ccrd_v2_00489_g01	A41_v1_00484_g01	VS_v1_00484_g01	VT_v1_00481_g01	C3_v1_00489_g01	SP_v1_00484_g01
Ccrd_v2_00490_g01	A41_v1_00485_g01	VS_v1_00485_g01	VT_v1_00482_g01	C3_v1_00490_g01	SP_v1_00485_g01
Ccrd_v2_00491_g01	A41_v1_00486_g01	VS_v1_00486_g01	VT_v1_00483_g01	C3_v1_00491_g01	SP_v1_00486_g01
Ccrd_v2_00492_g01				C3_v1_00492_g01
Ccrd_v2_00493_g01	A41_v1_00487_g01	VS_v1_00487_g01	VT_v1_00484_g01	C3_v1_00493_g01	SP_v1_00487_g01
Ccrd_v2_00494_g01	A41_v1_00488_g01	VS_v1_00488_g01	VT_v1_00485_g01	C3_v1_00494_g01	SP_v1_00488_g01
Ccrd_v2_00495_g01	A41_v1_00489_g01			C3_v1_00495_g01
Ccrd_v2_00496_g01	A41_v1_00490_g01	VS_v1_00490_g01	VT_v1_00487_g01	C3_v1_00496_g01	SP_v1_00490_g01
Ccrd_v2_00497_g01	A41_v1_00491_g01	VS_v1_00491_g01	VT_v1_00488_g01	C3_v1_00497_g01	SP_v1_00491_g01
Ccrd_v2_00498_g01	A41_v1_00492_g01		VT_v1_00489_g01	C3_v1_00498_g01	SP_v1_00492_g01
Ccrd_v2_00499_g01	A41_v1_00493_g01	VS_v1_00493_g01	VT_v1_00490_g01	C3_v1_00499_g01	SP_v1_00493_g01
Ccrd_v2_00500_g01	A41_v1_00494_g01	VS_v1_00494_g01	VT_v1_00491_g01	C3_v1_00500_g01	SP_v1_00494_g01
Ccrd_v2_00501_g01	A41_v1_00495_g01	VS_v1_00495_g01	VT_v1_00492_g01	C3_v1_00501_g01	SP_v1_00495_g01
Ccrd_v2_00502_g01	A41_v1_00496_g01	VS_v1_00496_g01	VT_v1_00493_g01	C3_v1_00502_g01	SP_v1_00496_g01
Ccrd_v2_00503_g01	A41_v1_00497_g01	VS_v1_00497_g01	VT_v1_00494_g01	C3_v1_00503_g01	SP_v1_00497_g01
Ccrd_v2_00504_g01	A41_v1_00498_g01	VS_v1_00498_g01	VT_v1_00495_g01	C3_v1_00504_g01	SP_v1_00498_g01
Ccrd_v2_00505_g01	A41_v1_00499_g01	VS_v1_00499_g01	VT_v1_00496_g01	C3_v1_00505_g01	SP_v1_00499_g01
Ccrd_v2_00506_g01	A41_v1_00500_g01	VS_v1_00501_g01	VT_v1_00498_g01	C3_v1_00506_g01	SP_v1_00501_g01
Ccrd_v2_00507_g01	A41_v1_00501_g01	VS_v1_00502_g01	VT_v1_00499_g01	C3_v1_00507_g01	SP_v1_00502_g01
Ccrd_v2_00508_g01	A41_v1_00502_g01	VS_v1_00503_g01	VT_v1_00500_g01	C3_v1_00508_g01	SP_v1_00503_g01
Ccrd_v2_00509_g01	A41_v1_00503_g01	VS_v1_00504_g01	VT_v1_00501_g01	C3_v1_00509_g01	SP_v1_00504_g01
Ccrd_v2_00510_g01		VS_v1_00505_g01	VT_v1_00502_g01	C3_v1_00510_g01
Ccrd_v2_00511_g01	A41_v1_00505_g01		VT_v1_00503_g01	C3_v1_00511_g01	SP_v1_00506_g01
Ccrd_v2_00512_g01	A41_v1_00506_g01	VS_v1_00507_g01	VT_v1_00504_g01	C3_v1_00512_g01
Ccrd_v2_00513_g01	A41_v1_00507_g01	VS_v1_00508_g01	VT_v1_00505_g01	C3_v1_00513_g01	SP_v1_00508_g01
Ccrd_v2_00514_g01	A41_v1_00508_g01	VS_v1_00510_g01	VT_v1_00507_g01	C3_v1_00514_g01	SP_v1_00510_g01
Ccrd_v2_00515_g01	A41_v1_00509_g01	VS_v1_00511_g01	VT_v1_00508_g01	C3_v1_00515_g01	SP_v1_00511_g01
Ccrd_v2_00516_g01	A41_v1_00510_g01	VS_v1_00512_g01	VT_v1_00509_g01	C3_v1_00516_g01	SP_v1_00512_g01
Ccrd_v2_00517_g01	A41_v1_00511_g01	VS_v1_00513_g01	VT_v1_00510_g01	C3_v1_00517_g01	SP_v1_00513_g01
Ccrd_v2_00518_g01	A41_v1_00512_g01	VS_v1_00514_g01	VT_v1_00511_g01	C3_v1_00518_g01	SP_v1_00514_g01
Ccrd_v2_00519_g01	A41_v1_00513_g01	VS_v1_00515_g01	VT_v1_00512_g01	C3_v1_00519_g01	SP_v1_00515_g01
Ccrd_v2_00520_g01	A41_v1_00514_g01	VS_v1_00516_g01	VT_v1_00513_g01	C3_v1_00520_g01	SP_v1_00516_g01
Ccrd_v2_00521_g01	A41_v1_00515_g01	VS_v1_00517_g01	VT_v1_00514_g01	C3_v1_00521_g01	SP_v1_00517_g01
Ccrd_v2_00522_g01	A41_v1_00516_g01	VS_v1_00518_g01	VT_v1_00515_g01	C3_v1_00522_g01	SP_v1_00518_g01
Ccrd_v2_00523_g01	A41_v1_00517_g01	VS_v1_00519_g01	VT_v1_00516_g01	C3_v1_00523_g01	SP_v1_00519_g01
Ccrd_v2_00524_g01	A41_v1_00518_g01	VS_v1_00520_g01	VT_v1_00517_g01	C3_v1_00524_g01	SP_v1_00520_g01
Ccrd_v2_00525_g01	A41_v1_00519_g01	VS_v1_00521_g01	VT_v1_00518_g01	C3_v1_00525_g01	SP_v1_00521_g01
Ccrd_v2_00526_g01	A41_v1_00520_g01	VS_v1_00522_g01		C3_v1_00526_g01	SP_v1_00522_g01
Ccrd_v2_00527_g01	A41_v1_00521_g01	VS_v1_00523_g01	VT_v1_00520_g01	C3_v1_00527_g01	SP_v1_00523_g01
Ccrd_v2_00528_g01	A41_v1_00522_g01	VS_v1_00524_g01	VT_v1_00521_g01	C3_v1_00528_g01	SP_v1_00524_g01
Ccrd_v2_00529_g01	A41_v1_00523_g01	VS_v1_00525_g01	VT_v1_00522_g01	C3_v1_00529_g01	SP_v1_00525_g01
Ccrd_v2_00530_g01	A41_v1_00524_g01	VS_v1_00526_g01	VT_v1_00523_g01	C3_v1_00530_g01	SP_v1_00526_g01
Ccrd_v2_00531_g01	A41_v1_00525_g01		VT_v1_00524_g01	C3_v1_00531_g01	SP_v1_00527_g01
Ccrd_v2_00532_g01	A41_v1_00526_g01	VS_v1_00528_g01	VT_v1_00525_g01	C3_v1_00532_g01	SP_v1_00528_g01
Ccrd_v2_00533_g01	A41_v1_00527_g01	VS_v1_00529_g01	VT_v1_00526_g01	C3_v1_00533_g01	SP_v1_00529_g01
Ccrd_v2_00534_g01	A41_v1_00528_g01	VS_v1_00530_g01	VT_v1_00527_g01	C3_v1_00534_g01	SP_v1_00530_g01
Ccrd_v2_00535_g01	A41_v1_00529_g01			C3_v1_00535_g01
Ccrd_v2_00536_g01	A41_v1_00530_g01	VS_v1_00532_g01	VT_v1_00529_g01	C3_v1_00536_g01	SP_v1_00532_g01
Ccrd_v2_00537_g01	A41_v1_00532_g01		VT_v1_00530_g01	C3_v1_00537_g01	SP_v1_00533_g01
Ccrd_v2_00538_g01	A41_v1_00533_g01	VS_v1_00534_g01	VT_v1_00531_g01	C3_v1_00538_g01	SP_v1_00534_g01
Ccrd_v2_00539_g01	A41_v1_00534_g01	VS_v1_00535_g01	VT_v1_00532_g01	C3_v1_00539_g01	SP_v1_00535_g01
Ccrd_v2_00540_g01	A41_v1_00535_g01	VS_v1_00536_g01	VT_v1_00533_g01	C3_v1_00540_g01	SP_v1_00536_g01
Ccrd_v2_00541_g01	A41_v1_00536_g01	VS_v1_00537_g01	VT_v1_00534_g01	C3_v1_00541_g01	SP_v1_00537_g01
Ccrd_v2_00542_g01	A41_v1_00537_g01	VS_v1_00538_g01	VT_v1_00535_g01	C3_v1_00542_g01	SP_v1_00538_g01
Ccrd_v2_00543_g01	A41_v1_00538_g01	VS_v1_00539_g01	VT_v1_00536_g01	C3_v1_00543_g01	SP_v1_00539_g01
Ccrd_v2_00544_g01	A41_v1_00539_g01	VS_v1_00540_g01	VT_v1_00537_g01	C3_v1_00544_g01	SP_v1_00540_g01
Ccrd_v2_00545_g01	A41_v1_00540_g01	VS_v1_00541_g01	VT_v1_00538_g01	C3_v1_00545_g01	SP_v1_00541_g01
Ccrd_v2_00546_g01	A41_v1_00541_g01	VS_v1_00542_g01	VT_v1_00539_g01	C3_v1_00546_g01	SP_v1_00542_g01
Ccrd_v2_00547_g01	A41_v1_00542_g01	VS_v1_00543_g01	VT_v1_00540_g01	C3_v1_00547_g01	SP_v1_00543_g01
Ccrd_v2_00548_g01	A41_v1_00543_g01	VS_v1_00544_g01	VT_v1_00541_g01	C3_v1_00548_g01	SP_v1_00544_g01
Ccrd_v2_00549_g01	A41_v1_00544_g01	VS_v1_00545_g01	VT_v1_00542_g01	C3_v1_00549_g01	SP_v1_00545_g01
Ccrd_v2_00550_g01	A41_v1_00545_g01	VS_v1_00546_g01	VT_v1_00543_g01	C3_v1_00550_g01	SP_v1_00546_g01
Ccrd_v2_00551_g01	A41_v1_00546_g01	VS_v1_00547_g01	VT_v1_00545_g01	C3_v1_00551_g01	SP_v1_00547_g01
Ccrd_v2_00552_g01	A41_v1_00547_g01	VS_v1_00548_g01	VT_v1_00546_g01	C3_v1_00552_g01	SP_v1_00548_g01
Ccrd_v2_00553_g01		VS_v1_00549_g01	VT_v1_00547_g01	C3_v1_00553_g01	SP_v1_00549_g01
Ccrd_v2_00554_g01	A41_v1_00549_g01	VS_v1_00550_g01	VT_v1_00548_g01	C3_v1_00554_g01	SP_v1_00550_g01
Ccrd_v2_00555_g01	A41_v1_00550_g01		VT_v1_00549_g01	C3_v1_00555_g01	SP_v1_00551_g01
Ccrd_v2_00556_g01	A41_v1_00551_g01	VS_v1_00552_g01	VT_v1_00550_g01	C3_v1_00556_g01
Ccrd_v2_00557_g01	A41_v1_00552_g01			C3_v1_00557_g01
Ccrd_v2_00558_g01	A41_v1_00553_g01		VT_v1_00551_g01	C3_v1_00558_g01	SP_v1_00553_g01
Ccrd_v2_00559_g01	A41_v1_00554_g01			C3_v1_00559_g01
Ccrd_v2_00560_g01	A41_v1_00555_g01			C3_v1_00560_g01
Ccrd_v2_00561_g01	A41_v1_00556_g01			C3_v1_00561_g01
Ccrd_v2_00562_g01	A41_v1_00557_g01			C3_v1_00562_g01
Ccrd_v2_00563_g01	A41_v1_00558_g01	VS_v1_00555_g01	VT_v1_00553_g01	C3_v1_00563_g01	SP_v1_00555_g01
Ccrd_v2_00564_g01	A41_v1_00559_g01	VS_v1_00556_g01	VT_v1_00554_g01	C3_v1_00564_g01	SP_v1_00556_g01
Ccrd_v2_00565_g01	A41_v1_00560_g01	VS_v1_00557_g01	VT_v1_00555_g01	C3_v1_00565_g01	SP_v1_00557_g01
Ccrd_v2_00566_g01	A41_v1_00561_g01	VS_v1_00558_g01	VT_v1_00556_g01	C3_v1_00566_g01	SP_v1_00558_g01
Ccrd_v2_00567_g01	A41_v1_00562_g01	VS_v1_00559_g01	VT_v1_00557_g01	C3_v1_00567_g01	SP_v1_00559_g01
Ccrd_v2_00568_g01	A41_v1_00563_g01	VS_v1_00560_g01	VT_v1_00558_g01	C3_v1_00568_g01	SP_v1_00560_g01
Ccrd_v2_00569_g01	A41_v1_00564_g01	VS_v1_00561_g01	VT_v1_00559_g01	C3_v1_00569_g01	SP_v1_00561_g01
Ccrd_v2_00570_g01	A41_v1_00565_g01	VS_v1_00562_g01	VT_v1_00560_g01	C3_v1_00570_g01	SP_v1_00562_g01
Ccrd_v2_00571_g01	A41_v1_00566_g01	VS_v1_00563_g01	VT_v1_00561_g01	C3_v1_00571_g01	SP_v1_00563_g01
Ccrd_v2_00572_g01	A41_v1_00567_g01	VS_v1_00564_g01	VT_v1_00562_g01	C3_v1_00572_g01	SP_v1_00564_g01
Ccrd_v2_00573_g01	A41_v1_00568_g01	VS_v1_00565_g01	VT_v1_00563_g01	C3_v1_00573_g01	SP_v1_00565_g01
Ccrd_v2_00574_g01	A41_v1_00569_g01	VS_v1_00566_g01	VT_v1_00564_g01	C3_v1_00574_g01	SP_v1_00566_g01
Ccrd_v2_00575_g01	A41_v1_00570_g01	VS_v1_00567_g01	VT_v1_00565_g01	C3_v1_00575_g01	SP_v1_00567_g01
Ccrd_v2_00576_g01
Ccrd_v2_00577_g01	A41_v1_00572_g01	VS_v1_00569_g01	VT_v1_00567_g01	C3_v1_00577_g01	SP_v1_00569_g01
Ccrd_v2_00578_g01	A41_v1_00573_g01	VS_v1_00570_g01	VT_v1_00568_g01	C3_v1_00578_g01	SP_v1_00570_g01
Ccrd_v2_00579_g01	A41_v1_00574_g01	VS_v1_00571_g01	VT_v1_00569_g01	C3_v1_00579_g01	SP_v1_00571_g01
Ccrd_v2_00580_g01	A41_v1_00575_g01	VS_v1_00572_g01	VT_v1_00570_g01	C3_v1_00580_g01	SP_v1_00572_g01
Ccrd_v2_00581_g01	A41_v1_00576_g01	VS_v1_00573_g01	VT_v1_00571_g01	C3_v1_00581_g01	SP_v1_00573_g01
Ccrd_v2_00582_g01	A41_v1_00578_g01	VS_v1_00574_g01	VT_v1_00572_g01	C3_v1_00582_g01	SP_v1_00574_g01
Ccrd_v2_00583_g01	A41_v1_00579_g01	VS_v1_00575_g01	VT_v1_00573_g01	C3_v1_00583_g01	SP_v1_00575_g01
Ccrd_v2_00584_g01	A41_v1_00580_g01	VS_v1_00576_g01	VT_v1_00574_g01	C3_v1_00584_g01	SP_v1_00576_g01
Ccrd_v2_00585_g01	A41_v1_00581_g01	VS_v1_00577_g01	VT_v1_00575_g01	C3_v1_00585_g01	SP_v1_00577_g01
Ccrd_v2_00586_g01				C3_v1_00586_g01
Ccrd_v2_00587_g01	A41_v1_00583_g01	VS_v1_00579_g01	VT_v1_00577_g01	C3_v1_00587_g01	SP_v1_00579_g01
Ccrd_v2_00588_g01	A41_v1_00584_g01	VS_v1_00580_g01	VT_v1_00578_g01	C3_v1_00588_g01	SP_v1_00580_g01
Ccrd_v2_00589_g01	A41_v1_00585_g01	VS_v1_00581_g01	VT_v1_00579_g01	C3_v1_00589_g01	SP_v1_00581_g01
Ccrd_v2_00590_g01	A41_v1_00586_g01	VS_v1_00582_g01	VT_v1_00580_g01	C3_v1_00590_g01	SP_v1_00582_g01
Ccrd_v2_00591_g01	A41_v1_00587_g01	VS_v1_00583_g01	VT_v1_00581_g01	C3_v1_00591_g01	SP_v1_00583_g01
Ccrd_v2_00592_g01	A41_v1_00588_g01	VS_v1_00584_g01	VT_v1_00582_g01	C3_v1_00592_g01	SP_v1_00584_g01
Ccrd_v2_00593_g01	A41_v1_00589_g01	VS_v1_00585_g01	VT_v1_00583_g01	C3_v1_00593_g01	SP_v1_00585_g01
Ccrd_v2_00594_g01	A41_v1_00590_g01	VS_v1_00586_g01	VT_v1_00584_g01	C3_v1_00594_g01	SP_v1_00586_g01
Ccrd_v2_00595_g01	A41_v1_00591_g01	VS_v1_00587_g01	VT_v1_00585_g01	C3_v1_00595_g01	SP_v1_00587_g01
Ccrd_v2_00596_g01	A41_v1_00592_g01	VS_v1_00588_g01	VT_v1_00586_g01	C3_v1_00596_g01	SP_v1_00588_g01
Ccrd_v2_00597_g01	A41_v1_00593_g01	VS_v1_00589_g01	VT_v1_00587_g01	C3_v1_00597_g01	SP_v1_00589_g01
Ccrd_v2_00598_g01	A41_v1_00594_g01	VS_v1_00590_g01	VT_v1_00588_g01	C3_v1_00598_g01	SP_v1_00590_g01
Ccrd_v2_00599_g01	A41_v1_00595_g01	VS_v1_00591_g01	VT_v1_00589_g01	C3_v1_00599_g01	SP_v1_00591_g01
Ccrd_v2_00600_g01	A41_v1_00596_g01	VS_v1_00592_g01	VT_v1_00590_g01	C3_v1_00600_g01	SP_v1_00592_g01
Ccrd_v2_00601_g01	A41_v1_00597_g01	VS_v1_00593_g01	VT_v1_00591_g01	C3_v1_00601_g01	SP_v1_00593_g01
Ccrd_v2_00602_g01	A41_v1_00598_g01	VS_v1_00594_g01	VT_v1_00592_g01	C3_v1_00602_g01	SP_v1_00594_g01
Ccrd_v2_00603_g01	A41_v1_00599_g01	VS_v1_00595_g01	VT_v1_00593_g01	C3_v1_00603_g01	SP_v1_00595_g01
Ccrd_v2_00604_g01	A41_v1_00600_g01	VS_v1_00596_g01	VT_v1_00594_g01	C3_v1_00604_g01	SP_v1_00596_g01
Ccrd_v2_00605_g01	A41_v1_00601_g01	VS_v1_00597_g01	VT_v1_00595_g01	C3_v1_00605_g01	SP_v1_00597_g01
Ccrd_v2_00606_g01	A41_v1_00602_g01			C3_v1_00606_g01
Ccrd_v2_00607_g01	A41_v1_00603_g01	VS_v1_00598_g01	VT_v1_00596_g01	C3_v1_00607_g01	SP_v1_00598_g01
Ccrd_v2_00608_g01	A41_v1_00604_g01	VS_v1_00599_g01	VT_v1_00597_g01	C3_v1_00608_g01	SP_v1_00599_g01
Ccrd_v2_00609_g01	A41_v1_00605_g01	VS_v1_00600_g01	VT_v1_00598_g01	C3_v1_00609_g01	SP_v1_00600_g01
Ccrd_v2_00610_g01	A41_v1_00606_g01	VS_v1_00601_g01	VT_v1_00599_g01	C3_v1_00610_g01	SP_v1_00601_g01
Ccrd_v2_00611_g01	A41_v1_00607_g01	VS_v1_00602_g01	VT_v1_00600_g01	C3_v1_00611_g01	SP_v1_00602_g01
Ccrd_v2_00612_g01	A41_v1_00608_g01	VS_v1_00603_g01	VT_v1_00601_g01	C3_v1_00612_g01	SP_v1_00603_g01
Ccrd_v2_00613_g01	A41_v1_00609_g01	VS_v1_00604_g01	VT_v1_00602_g01	C3_v1_00613_g01	SP_v1_00604_g01
Ccrd_v2_00614_g01	A41_v1_00610_g01	VS_v1_00605_g01	VT_v1_00603_g01	C3_v1_00614_g01	SP_v1_00605_g01
Ccrd_v2_00615_g01	A41_v1_00611_g01	VS_v1_00606_g01	VT_v1_00604_g01	C3_v1_00615_g01	SP_v1_00606_g01
Ccrd_v2_00616_g01	A41_v1_00612_g01	VS_v1_00607_g01	VT_v1_00605_g01	C3_v1_00616_g01	SP_v1_00607_g01
Ccrd_v2_00617_g01	A41_v1_00613_g01	VS_v1_00608_g01	VT_v1_00606_g01	C3_v1_00617_g01	SP_v1_00608_g01
Ccrd_v2_00618_g01	A41_v1_00614_g01	VS_v1_00609_g01	VT_v1_00607_g01	C3_v1_00618_g01	SP_v1_00609_g01
Ccrd_v2_00619_g01	A41_v1_00615_g01	VS_v1_00610_g01	VT_v1_00608_g01	C3_v1_00619_g01	SP_v1_00610_g01
Ccrd_v2_00620_g01	A41_v1_00616_g01	VS_v1_00611_g01	VT_v1_00609_g01	C3_v1_00620_g01	SP_v1_00611_g01
Ccrd_v2_00621_g01	A41_v1_00617_g01	VS_v1_00612_g01	VT_v1_00610_g01	C3_v1_00621_g01	SP_v1_00612_g01
Ccrd_v2_00622_g01	A41_v1_00618_g01	VS_v1_00613_g01	VT_v1_00611_g01	C3_v1_00622_g01	SP_v1_00613_g01
Ccrd_v2_00623_g01				C3_v1_00623_g01
Ccrd_v2_00624_g01	A41_v1_00620_g01	VS_v1_00615_g01	VT_v1_00613_g01	C3_v1_00624_g01	SP_v1_00615_g01
Ccrd_v2_00625_g01	A41_v1_00621_g01	VS_v1_00616_g01	VT_v1_00614_g01	C3_v1_00625_g01	SP_v1_00616_g01
Ccrd_v2_00626_g01				C3_v1_00626_g01	SP_v1_00617_g01
Ccrd_v2_00627_g01				C3_v1_00627_g01
Ccrd_v2_00628_g01	A41_v1_00622_g01	VS_v1_00618_g01	VT_v1_00615_g01	C3_v1_00628_g01	SP_v1_00618_g01
Ccrd_v2_00629_g01	A41_v1_00623_g01	VS_v1_00619_g01	VT_v1_00616_g01	C3_v1_00629_g01	SP_v1_00619_g01
Ccrd_v2_00630_g01
Ccrd_v2_00631_g01	A41_v1_00625_g01	VS_v1_00621_g01	VT_v1_00618_g01	C3_v1_00631_g01	SP_v1_00621_g01
Ccrd_v2_00632_g01	A41_v1_00626_g01	VS_v1_00622_g01	VT_v1_00619_g01	C3_v1_00632_g01	SP_v1_00622_g01
Ccrd_v2_00633_g01	A41_v1_00627_g01	VS_v1_00623_g01	VT_v1_00620_g01	C3_v1_00633_g01	SP_v1_00623_g01
Ccrd_v2_00634_g01	A41_v1_00628_g01	VS_v1_00624_g01	VT_v1_00621_g01	C3_v1_00634_g01	SP_v1_00624_g01
Ccrd_v2_00635_g01	A41_v1_00629_g01	VS_v1_00625_g01	VT_v1_00622_g01	C3_v1_00635_g01	SP_v1_00625_g01
Ccrd_v2_00636_g01	A41_v1_00630_g01			C3_v1_00636_g01	SP_v1_00626_g01
Ccrd_v2_00637_g01	A41_v1_00631_g01		VT_v1_00624_g01	C3_v1_00637_g01	SP_v1_00627_g01
Ccrd_v2_00638_g01	A41_v1_00632_g01	VS_v1_00627_g01	VT_v1_00625_g01	C3_v1_00638_g01	SP_v1_00628_g01
Ccrd_v2_00639_g01	A41_v1_00633_g01	VS_v1_00628_g01	VT_v1_00626_g01	C3_v1_00639_g01	SP_v1_00629_g01
Ccrd_v2_00640_g01	A41_v1_00634_g01		VT_v1_00627_g01	C3_v1_00640_g01	SP_v1_00630_g01
Ccrd_v2_00641_g01	A41_v1_00635_g01	VS_v1_00629_g01	VT_v1_00628_g01	C3_v1_00641_g01	SP_v1_00631_g01
Ccrd_v2_00642_g01	A41_v1_00636_g01	VS_v1_00630_g01	VT_v1_00629_g01	C3_v1_00642_g01	SP_v1_00633_g01
Ccrd_v2_00643_g01	A41_v1_00637_g01	VS_v1_00631_g01	VT_v1_00630_g01	C3_v1_00643_g01	SP_v1_00635_g01
Ccrd_v2_00644_g01	A41_v1_00638_g01	VS_v1_00632_g01	VT_v1_00631_g01	C3_v1_00644_g01	SP_v1_00634_g01
Ccrd_v2_00645_g01	A41_v1_00639_g01	VS_v1_00633_g01	VT_v1_00632_g01	C3_v1_00645_g01	SP_v1_00636_g01
Ccrd_v2_00646_g01	A41_v1_00640_g01	VS_v1_00634_g01	VT_v1_00633_g01	C3_v1_00646_g01	SP_v1_00637_g01
Ccrd_v2_00647_g01	A41_v1_00641_g01	VS_v1_00635_g01	VT_v1_00634_g01	C3_v1_00647_g01	SP_v1_00638_g01
Ccrd_v2_00648_g01	A41_v1_00642_g01	VS_v1_00636_g01	VT_v1_00635_g01	C3_v1_00648_g01	SP_v1_00639_g01
Ccrd_v2_00649_g01		VS_v1_00637_g01	VT_v1_00641_g01	C3_v1_00649_g01	SP_v1_00640_g01
Ccrd_v2_00650_g01	A41_v1_00644_g01	VS_v1_00638_g01	VT_v1_00637_g01	C3_v1_00650_g01	SP_v1_00641_g01
Ccrd_v2_00651_g01	A41_v1_00645_g01	VS_v1_00639_g01	VT_v1_00638_g01	C3_v1_00651_g01	SP_v1_00642_g01
Ccrd_v2_00652_g01	A41_v1_00647_g01	VS_v1_00640_g01	VT_v1_00639_g01	C3_v1_00652_g01	SP_v1_00643_g01
Ccrd_v2_00653_g01	A41_v1_00648_g01	VS_v1_00641_g01	VT_v1_00640_g01	C3_v1_00653_g01	SP_v1_00644_g01
Ccrd_v2_00654_g01	A41_v1_00649_g01			C3_v1_00654_g01
Ccrd_v2_00655_g01	A41_v1_00650_g01	VS_v1_00643_g01	VT_v1_00642_g01	C3_v1_00655_g01	SP_v1_00646_g01
Ccrd_v2_00656_g01	A41_v1_00651_g01	VS_v1_00644_g01	VT_v1_00643_g01	C3_v1_00656_g01	SP_v1_00647_g01
Ccrd_v2_00657_g01	A41_v1_00652_g01	VS_v1_00645_g01	VT_v1_00644_g01	C3_v1_00657_g01	SP_v1_00648_g01
Ccrd_v2_00658_g01	A41_v1_00653_g01	VS_v1_00646_g01	VT_v1_00645_g01	C3_v1_00658_g01	SP_v1_00649_g01
Ccrd_v2_00659_g01	A41_v1_00654_g01	VS_v1_00647_g01	VT_v1_00646_g01	C3_v1_00659_g01	SP_v1_00650_g01
Ccrd_v2_00660_g01	A41_v1_00655_g01	VS_v1_00648_g01	VT_v1_00647_g01	C3_v1_00660_g01	SP_v1_00651_g01
Ccrd_v2_00661_g01	A41_v1_00656_g01	VS_v1_00649_g01	VT_v1_00648_g01	C3_v1_00661_g01	SP_v1_00652_g01
Ccrd_v2_00662_g01	A41_v1_00657_g01	VS_v1_00650_g01	VT_v1_00649_g01	C3_v1_00662_g01	SP_v1_00653_g01
Ccrd_v2_00663_g01	A41_v1_00658_g01	VS_v1_00651_g01	VT_v1_00650_g01	C3_v1_00663_g01	SP_v1_00654_g01
Ccrd_v2_00664_g01	A41_v1_00659_g01	VS_v1_00652_g01	VT_v1_00651_g01	C3_v1_00664_g01	SP_v1_00655_g01
Ccrd_v2_00665_g01	A41_v1_00660_g01	VS_v1_00653_g01	VT_v1_00652_g01	C3_v1_00665_g01	SP_v1_00656_g01
Ccrd_v2_00666_g01	A41_v1_00661_g01			C3_v1_00666_g01
Ccrd_v2_00667_g01	A41_v1_00662_g01	VS_v1_00654_g01	VT_v1_00653_g01	C3_v1_00667_g01	SP_v1_00657_g01
Ccrd_v2_00668_g01	A41_v1_00663_g01	VS_v1_00655_g01	VT_v1_00654_g01	C3_v1_00668_g01	SP_v1_00658_g01
Ccrd_v2_00669_g01	A41_v1_00664_g01	VS_v1_00656_g01	VT_v1_00655_g01	C3_v1_00669_g01	SP_v1_00659_g01
Ccrd_v2_00670_g01	A41_v1_00665_g01	VS_v1_00657_g01	VT_v1_00656_g01	C3_v1_00670_g01	SP_v1_00660_g01
Ccrd_v2_00671_g01	A41_v1_00666_g01	VS_v1_00658_g01	VT_v1_00657_g01	C3_v1_00671_g01	SP_v1_00661_g01
Ccrd_v2_00672_g01	A41_v1_00667_g01	VS_v1_00659_g01	VT_v1_00658_g01	C3_v1_00672_g01	SP_v1_00662_g01
Ccrd_v2_00673_g01		VS_v1_00660_g01	VT_v1_00659_g01	C3_v1_00673_g01	SP_v1_00663_g01
Ccrd_v2_00674_g01	A41_v1_00669_g01	VS_v1_00661_g01	VT_v1_00660_g01	C3_v1_00674_g01	SP_v1_00664_g01
Ccrd_v2_00675_g01	A41_v1_00670_g01	VS_v1_00662_g01	VT_v1_00661_g01	C3_v1_00675_g01	SP_v1_00665_g01
Ccrd_v2_00676_g01	A41_v1_00671_g01	VS_v1_00663_g01	VT_v1_00662_g01	C3_v1_00676_g01	SP_v1_00666_g01
Ccrd_v2_00677_g01	A41_v1_00672_g01	VS_v1_00664_g01	VT_v1_00663_g01	C3_v1_00677_g01	SP_v1_00667_g01
Ccrd_v2_00678_g01	A41_v1_00673_g01	VS_v1_00665_g01	VT_v1_00664_g01	C3_v1_00678_g01	SP_v1_00668_g01
Ccrd_v2_00679_g01	A41_v1_00674_g01	VS_v1_00666_g01	VT_v1_00665_g01	C3_v1_00679_g01	SP_v1_00669_g01
Ccrd_v2_00680_g01	A41_v1_00675_g01	VS_v1_00667_g01	VT_v1_00666_g01	C3_v1_00680_g01	SP_v1_00670_g01
Ccrd_v2_00681_g01	A41_v1_00676_g01	VS_v1_00668_g01	VT_v1_00667_g01	C3_v1_00681_g01	SP_v1_00671_g01
Ccrd_v2_00682_g01	A41_v1_00677_g01	VS_v1_00669_g01	VT_v1_00668_g01	C3_v1_00682_g01	SP_v1_00672_g01
Ccrd_v2_00683_g01	A41_v1_00678_g01	VS_v1_00670_g01	VT_v1_00669_g01	C3_v1_00683_g01	SP_v1_00673_g01
Ccrd_v2_00684_g01	A41_v1_00679_g01	VS_v1_00671_g01	VT_v1_00670_g01	C3_v1_00684_g01	SP_v1_00674_g01
Ccrd_v2_00685_g01	A41_v1_00680_g01	VS_v1_00672_g01	VT_v1_00671_g01	C3_v1_00685_g01	SP_v1_00675_g01
Ccrd_v2_00686_g01	A41_v1_00681_g01	VS_v1_00673_g01	VT_v1_00672_g01	C3_v1_00686_g01	SP_v1_00676_g01
Ccrd_v2_00687_g01	A41_v1_00682_g01	VS_v1_00674_g01	VT_v1_00673_g01	C3_v1_00687_g01	SP_v1_00677_g01
Ccrd_v2_00688_g01	A41_v1_00683_g01	VS_v1_00675_g01	VT_v1_00674_g01	C3_v1_00688_g01	SP_v1_00678_g01
Ccrd_v2_00689_g01	A41_v1_00684_g01	VS_v1_00676_g01	VT_v1_00675_g01	C3_v1_00689_g01	SP_v1_00679_g01
Ccrd_v2_00690_g01	A41_v1_00685_g01	VS_v1_00677_g01	VT_v1_00676_g01	C3_v1_00690_g01	SP_v1_00680_g01
Ccrd_v2_00691_g01	A41_v1_00686_g01	VS_v1_00678_g01	VT_v1_00677_g01	C3_v1_00691_g01	SP_v1_00681_g01
Ccrd_v2_00692_g01	A41_v1_00687_g01	VS_v1_00679_g01	VT_v1_00678_g01	C3_v1_00692_g01	SP_v1_00682_g01
Ccrd_v2_00693_g01	A41_v1_00688_g01	VS_v1_00680_g01	VT_v1_00679_g01	C3_v1_00693_g01	SP_v1_00683_g01
Ccrd_v2_00694_g01	A41_v1_00689_g01	VS_v1_00681_g01	VT_v1_00680_g01	C3_v1_00694_g01	SP_v1_00684_g01
Ccrd_v2_00695_g01	A41_v1_00690_g01	VS_v1_00682_g01	VT_v1_00681_g01	C3_v1_00695_g01	SP_v1_00685_g01
Ccrd_v2_00696_g01	A41_v1_00691_g01	VS_v1_00683_g01		C3_v1_00696_g01	SP_v1_00686_g01
Ccrd_v2_00697_g01	A41_v1_00692_g01	VS_v1_00684_g01	VT_v1_00682_g01	C3_v1_00697_g01	SP_v1_00687_g01
Ccrd_v2_00698_g01	A41_v1_00693_g01	VS_v1_00685_g01	VT_v1_00683_g01	C3_v1_00698_g01	SP_v1_00688_g01
Ccrd_v2_00699_g01	A41_v1_00694_g01	VS_v1_00686_g01	VT_v1_00684_g01	C3_v1_00699_g01	SP_v1_00689_g01
Ccrd_v2_00700_g01	A41_v1_00695_g01	VS_v1_00687_g01	VT_v1_00685_g01	C3_v1_00700_g01	SP_v1_00690_g01
Ccrd_v2_00701_g01	A41_v1_00696_g01	VS_v1_00688_g01	VT_v1_00686_g01	C3_v1_00701_g01	SP_v1_00691_g01
Ccrd_v2_00702_g01	A41_v1_00697_g01	VS_v1_00689_g01	VT_v1_00687_g01	C3_v1_00702_g01	SP_v1_00692_g01
Ccrd_v2_00703_g01	A41_v1_00698_g01	VS_v1_00690_g01		C3_v1_00703_g01	SP_v1_00693_g01
Ccrd_v2_00704_g01	A41_v1_00699_g01	VS_v1_00691_g01	VT_v1_00689_g01	C3_v1_00704_g01	SP_v1_00694_g01
Ccrd_v2_00705_g01	A41_v1_00700_g01	VS_v1_00692_g01	VT_v1_00690_g01	C3_v1_00705_g01	SP_v1_00695_g01
Ccrd_v2_00706_g01	A41_v1_00701_g01	VS_v1_00693_g01	VT_v1_00691_g01	C3_v1_00706_g01	SP_v1_00696_g01
Ccrd_v2_00707_g01	A41_v1_00702_g01	VS_v1_00694_g01	VT_v1_00692_g01	C3_v1_00707_g01	SP_v1_00697_g01
Ccrd_v2_00708_g01	A41_v1_00703_g01	VS_v1_00695_g01	VT_v1_00693_g01	C3_v1_00708_g01	SP_v1_00698_g01
Ccrd_v2_00709_g01	A41_v1_00704_g01	VS_v1_00696_g01	VT_v1_00694_g01	C3_v1_00709_g01	SP_v1_00699_g01
Ccrd_v2_00710_g01	A41_v1_00705_g01	VS_v1_00697_g01	VT_v1_00695_g01	C3_v1_00710_g01	SP_v1_00700_g01
Ccrd_v2_00711_g01	A41_v1_00706_g01	VS_v1_00698_g01	VT_v1_00696_g01	C3_v1_00711_g01	SP_v1_00701_g01
Ccrd_v2_00712_g01	A41_v1_00707_g01	VS_v1_00699_g01		C3_v1_00712_g01	SP_v1_00702_g01
Ccrd_v2_00713_g01	A41_v1_00708_g01	VS_v1_00700_g01	VT_v1_00697_g01	C3_v1_00713_g01	SP_v1_00703_g01
Ccrd_v2_00714_g01	A41_v1_00709_g01	VS_v1_00701_g01	VT_v1_00698_g01	C3_v1_00714_g01	SP_v1_00704_g01
Ccrd_v2_00715_g01	A41_v1_00710_g01	VS_v1_00702_g01	VT_v1_00699_g01	C3_v1_00715_g01	SP_v1_00705_g01
Ccrd_v2_00716_g01	A41_v1_00711_g01	VS_v1_00703_g01	VT_v1_00700_g01	C3_v1_00716_g01	SP_v1_00706_g01
Ccrd_v2_00717_g01	A41_v1_00712_g01	VS_v1_00704_g01	VT_v1_00701_g01	C3_v1_00717_g01	SP_v1_00707_g01
Ccrd_v2_00718_g01	A41_v1_00713_g01	VS_v1_00705_g01	VT_v1_00702_g01	C3_v1_00718_g01	SP_v1_00708_g01
Ccrd_v2_00719_g01	A41_v1_00714_g01	VS_v1_00706_g01	VT_v1_00703_g01	C3_v1_00719_g01	SP_v1_00709_g01
Ccrd_v2_00720_g01	A41_v1_00715_g01	VS_v1_00707_g01	VT_v1_00704_g01	C3_v1_00720_g01	SP_v1_00710_g01
Ccrd_v2_00721_g01	A41_v1_00716_g01	VS_v1_00708_g01	VT_v1_00705_g01	C3_v1_00721_g01	SP_v1_00711_g01
Ccrd_v2_00722_g01	A41_v1_00717_g01	VS_v1_00709_g01	VT_v1_00706_g01	C3_v1_00722_g01	SP_v1_00712_g01
Ccrd_v2_00723_g01	A41_v1_00718_g01		VT_v1_00707_g01	C3_v1_00723_g01
Ccrd_v2_00724_g01	A41_v1_00719_g01	VS_v1_00711_g01	VT_v1_00708_g01	C3_v1_00724_g01	SP_v1_00714_g01
Ccrd_v2_00725_g01	A41_v1_00720_g01	VS_v1_00712_g01	VT_v1_00709_g01	C3_v1_00725_g01	SP_v1_00715_g01
Ccrd_v2_00726_g01	A41_v1_00721_g01	VS_v1_00713_g01	VT_v1_00710_g01	C3_v1_00726_g01	SP_v1_00716_g01
Ccrd_v2_00727_g01	A41_v1_00722_g01	VS_v1_00714_g01	VT_v1_00711_g01	C3_v1_00727_g01	SP_v1_00717_g01
Ccrd_v2_00728_g01	A41_v1_00723_g01	VS_v1_00715_g01	VT_v1_00712_g01	C3_v1_00728_g01	SP_v1_00718_g01
Ccrd_v2_00729_g01	A41_v1_00724_g01	VS_v1_00716_g01	VT_v1_00713_g01	C3_v1_00729_g01	SP_v1_00719_g01
Ccrd_v2_00730_g01	A41_v1_00725_g01	VS_v1_00717_g01	VT_v1_00714_g01	C3_v1_00730_g01	SP_v1_00720_g01
Ccrd_v2_00731_g01	A41_v1_00726_g01	VS_v1_00718_g01	VT_v1_00715_g01	C3_v1_00731_g01	SP_v1_00721_g01
Ccrd_v2_00732_g01	A41_v1_00727_g01	VS_v1_00719_g01	VT_v1_00716_g01	C3_v1_00732_g01	SP_v1_00722_g01
Ccrd_v2_00733_g01	A41_v1_00728_g01	VS_v1_00720_g01	VT_v1_00717_g01	C3_v1_00733_g01	SP_v1_00723_g01
Ccrd_v2_00734_g01	A41_v1_00729_g01	VS_v1_00721_g01	VT_v1_00718_g01	C3_v1_00734_g01	SP_v1_00724_g01
Ccrd_v2_00735_g01		VS_v1_15610_g11	VT_v1_00719_g01	C3_v1_00735_g01	SP_v1_00725_g01
Ccrd_v2_00736_g01	A41_v1_00730_g01	VS_v1_00722_g01	VT_v1_00720_g01	C3_v1_00736_g01	SP_v1_00726_g01
Ccrd_v2_00737_g01	A41_v1_00731_g01	VS_v1_00723_g01	VT_v1_00721_g01	C3_v1_00737_g01	SP_v1_00727_g01
Ccrd_v2_00738_g01	A41_v1_00732_g01	VS_v1_00724_g01	VT_v1_00722_g01	C3_v1_00738_g01	SP_v1_00728_g01
Ccrd_v2_00739_g01	A41_v1_00733_g01	VS_v1_00725_g01	VT_v1_00723_g01	C3_v1_00739_g01	SP_v1_00729_g01
Ccrd_v2_00740_g01	A41_v1_00734_g01	VS_v1_00726_g01	VT_v1_00724_g01	C3_v1_00740_g01	SP_v1_00730_g01
Ccrd_v2_00741_g01	A41_v1_00735_g01	VS_v1_00727_g01	VT_v1_00725_g01	C3_v1_00741_g01	SP_v1_00731_g01
Ccrd_v2_00742_g01	A41_v1_00736_g01	VS_v1_00728_g01	VT_v1_00726_g01	C3_v1_00742_g01
Ccrd_v2_00743_g01	A41_v1_00737_g01	VS_v1_00729_g01	VT_v1_00727_g01	C3_v1_00743_g01	SP_v1_00732_g01
Ccrd_v2_00744_g01	A41_v1_00738_g01	VS_v1_00730_g01	VT_v1_00728_g01	C3_v1_00744_g01	SP_v1_00733_g01
Ccrd_v2_00745_g01	A41_v1_00740_g01	VS_v1_00732_g01	VT_v1_00730_g01	C3_v1_00745_g01	SP_v1_00735_g01
Ccrd_v2_00746_g01	A41_v1_00741_g01	VS_v1_00733_g01	VT_v1_00731_g01	C3_v1_00746_g01	SP_v1_00736_g01
Ccrd_v2_00747_g01	A41_v1_00742_g01			C3_v1_00747_g01	SP_v1_00737_g01
Ccrd_v2_00748_g01	A41_v1_00743_g01	VS_v1_00734_g01	VT_v1_00732_g01	C3_v1_00748_g01	SP_v1_00738_g01
Ccrd_v2_00749_g01	A41_v1_00744_g01	VS_v1_00735_g01	VT_v1_00733_g01	C3_v1_00749_g01	SP_v1_00739_g01
Ccrd_v2_00750_g01	A41_v1_00745_g01			C3_v1_00750_g01
Ccrd_v2_00751_g01	A41_v1_00746_g01	VS_v1_00736_g01	VT_v1_00734_g01	C3_v1_00751_g01	SP_v1_00740_g01
Ccrd_v2_00752_g01	A41_v1_00747_g01	VS_v1_00737_g01	VT_v1_00735_g01	C3_v1_00752_g01	SP_v1_00741_g01
Ccrd_v2_00753_g01	A41_v1_00748_g01	VS_v1_00738_g01	VT_v1_00736_g01	C3_v1_00753_g01	SP_v1_00742_g01
Ccrd_v2_00754_g01	A41_v1_00749_g01	VS_v1_00739_g01	VT_v1_00737_g01	C3_v1_00754_g01	SP_v1_00743_g01
Ccrd_v2_00755_g01		VS_v1_00740_g01	VT_v1_00738_g01	C3_v1_00755_g01	SP_v1_00744_g01
Ccrd_v2_00756_g01	A41_v1_00752_g01	VS_v1_00741_g01	VT_v1_00739_g01	C3_v1_00756_g01	SP_v1_00745_g01
Ccrd_v2_00757_g01	A41_v1_00753_g01	VS_v1_00742_g01	VT_v1_00740_g01	C3_v1_00757_g01	SP_v1_00746_g01
Ccrd_v2_00758_g01	A41_v1_00754_g01	VS_v1_00743_g01	VT_v1_00741_g01	C3_v1_00758_g01	SP_v1_00747_g01
Ccrd_v2_00759_g01	A41_v1_00755_g01	VS_v1_00744_g01	VT_v1_00742_g01	C3_v1_00759_g01	SP_v1_00748_g01
Ccrd_v2_00760_g01	A41_v1_00756_g01	VS_v1_00745_g01	VT_v1_00743_g01	C3_v1_00760_g01	SP_v1_00749_g01
Ccrd_v2_00761_g01	A41_v1_00757_g01	VS_v1_00746_g01	VT_v1_00744_g01	C3_v1_00761_g01	SP_v1_00750_g01
Ccrd_v2_00762_g01	A41_v1_00758_g01	VS_v1_00747_g01	VT_v1_00745_g01	C3_v1_00762_g01	SP_v1_00751_g01
Ccrd_v2_00763_g01	A41_v1_00759_g01	VS_v1_00748_g01	VT_v1_00746_g01	C3_v1_00763_g01	SP_v1_00752_g01
Ccrd_v2_00764_g01	A41_v1_00760_g01	VS_v1_00749_g01	VT_v1_00747_g01	C3_v1_00764_g01	SP_v1_00753_g01
Ccrd_v2_00765_g01	A41_v1_00761_g01		VT_v1_00748_g01	C3_v1_00765_g01	SP_v1_00754_g01
Ccrd_v2_00766_g01	A41_v1_00762_g01	VS_v1_00751_g01	VT_v1_00749_g01	C3_v1_00766_g01	SP_v1_00755_g01
Ccrd_v2_00767_g01	A41_v1_00763_g01	VS_v1_00752_g01	VT_v1_00750_g01	C3_v1_00767_g01	SP_v1_00756_g01
Ccrd_v2_00768_g01	A41_v1_00764_g01	VS_v1_00753_g01	VT_v1_00751_g01	C3_v1_00768_g01	SP_v1_00757_g01
Ccrd_v2_00769_g01	A41_v1_00765_g01	VS_v1_00754_g01	VT_v1_00752_g01	C3_v1_00769_g01	SP_v1_00758_g01
Ccrd_v2_00770_g01	A41_v1_00766_g01	VS_v1_00755_g01	VT_v1_00753_g01	C3_v1_00770_g01	SP_v1_00759_g01
Ccrd_v2_00771_g01	A41_v1_00767_g01	VS_v1_00756_g01	VT_v1_00754_g01	C3_v1_00771_g01	SP_v1_00760_g01
Ccrd_v2_00772_g01	A41_v1_00768_g01	VS_v1_00757_g01	VT_v1_00755_g01	C3_v1_00772_g01	SP_v1_00761_g01
Ccrd_v2_00773_g01	A41_v1_00769_g01	VS_v1_00758_g01	VT_v1_00756_g01	C3_v1_00773_g01	SP_v1_00762_g01
Ccrd_v2_00774_g01	A41_v1_00770_g01	VS_v1_00759_g01	VT_v1_00757_g01	C3_v1_00774_g01	SP_v1_00763_g01
Ccrd_v2_00775_g01	A41_v1_00771_g01	VS_v1_00760_g01	VT_v1_00758_g01	C3_v1_00775_g01	SP_v1_00764_g01
Ccrd_v2_00776_g01	A41_v1_00772_g01	VS_v1_00761_g01	VT_v1_00759_g01	C3_v1_00776_g01	SP_v1_00765_g01
Ccrd_v2_00777_g01	A41_v1_00773_g01	VS_v1_00762_g01	VT_v1_00760_g01	C3_v1_00777_g01	SP_v1_00766_g01
Ccrd_v2_00778_g01	A41_v1_00774_g01	VS_v1_00763_g01	VT_v1_00761_g01	C3_v1_00778_g01	SP_v1_00767_g01
Ccrd_v2_00779_g01	A41_v1_00775_g01	VS_v1_00764_g01	VT_v1_00762_g01	C3_v1_00779_g01	SP_v1_00768_g01
Ccrd_v2_00780_g01	A41_v1_00776_g01	VS_v1_00765_g01	VT_v1_00763_g01	C3_v1_00780_g01	SP_v1_00769_g01
Ccrd_v2_00781_g01	A41_v1_00777_g01	VS_v1_00766_g01	VT_v1_00764_g01	C3_v1_00781_g01	SP_v1_00770_g01
Ccrd_v2_00782_g01	A41_v1_00778_g01	VS_v1_00767_g01	VT_v1_00765_g01	C3_v1_00782_g01	SP_v1_00771_g01
Ccrd_v2_00783_g01	A41_v1_00779_g01	VS_v1_00768_g01	VT_v1_00766_g01	C3_v1_00783_g01	SP_v1_00772_g01
Ccrd_v2_00784_g01	A41_v1_00780_g01	VS_v1_00769_g01	VT_v1_00767_g01	C3_v1_00784_g01	SP_v1_00773_g01
Ccrd_v2_00785_g01	A41_v1_00781_g01	VS_v1_00770_g01	VT_v1_00768_g01	C3_v1_00785_g01	SP_v1_00774_g01
Ccrd_v2_00786_g01	A41_v1_00782_g01	VS_v1_00771_g01	VT_v1_00769_g01	C3_v1_00786_g01	SP_v1_00775_g01
Ccrd_v2_00787_g01	A41_v1_00783_g01	VS_v1_00772_g01	VT_v1_00770_g01	C3_v1_00787_g01	SP_v1_00776_g01
Ccrd_v2_00788_g01	A41_v1_00784_g01	VS_v1_00773_g01	VT_v1_00771_g01	C3_v1_00788_g01	SP_v1_00777_g01
Ccrd_v2_00789_g01	A41_v1_00785_g01	VS_v1_00774_g01	VT_v1_00772_g01	C3_v1_00789_g01	SP_v1_00778_g01
Ccrd_v2_00790_g01	A41_v1_00786_g01	VS_v1_00775_g01	VT_v1_00773_g01	C3_v1_00790_g01	SP_v1_00779_g01
Ccrd_v2_00791_g01	A41_v1_00787_g01	VS_v1_00776_g01	VT_v1_00774_g01	C3_v1_00791_g01	SP_v1_00780_g01
Ccrd_v2_00792_g01	A41_v1_00788_g01	VS_v1_00777_g01	VT_v1_00775_g01	C3_v1_00792_g01	SP_v1_00781_g01
Ccrd_v2_00793_g01	A41_v1_00789_g01	VS_v1_00778_g01	VT_v1_00776_g01	C3_v1_00793_g01	SP_v1_00782_g01
Ccrd_v2_00794_g01	A41_v1_00790_g01	VS_v1_00779_g01	VT_v1_00777_g01	C3_v1_00794_g01	SP_v1_00783_g01
Ccrd_v2_00795_g01	A41_v1_00791_g01	VS_v1_00780_g01	VT_v1_00778_g01	C3_v1_00795_g01	SP_v1_00784_g01
Ccrd_v2_00796_g01	A41_v1_00792_g01	VS_v1_00781_g01	VT_v1_00779_g01	C3_v1_00796_g01	SP_v1_00785_g01
Ccrd_v2_00797_g01	A41_v1_00793_g01	VS_v1_00782_g01	VT_v1_00780_g01	C3_v1_00797_g01	SP_v1_00786_g01
Ccrd_v2_00798_g01	A41_v1_00794_g01	VS_v1_00783_g01	VT_v1_00781_g01	C3_v1_00798_g01	SP_v1_00787_g01
Ccrd_v2_00799_g01	A41_v1_00795_g01	VS_v1_00784_g01	VT_v1_00782_g01	C3_v1_00799_g01	SP_v1_00788_g01
Ccrd_v2_00800_g01	A41_v1_00796_g01	VS_v1_00785_g01	VT_v1_00783_g01	C3_v1_00800_g01	SP_v1_00789_g01
Ccrd_v2_00801_g01	A41_v1_00797_g01	VS_v1_00786_g01	VT_v1_00784_g01	C3_v1_00801_g01	SP_v1_00790_g01
Ccrd_v2_00802_g01	A41_v1_00798_g01	VS_v1_00787_g01	VT_v1_00785_g01	C3_v1_00802_g01	SP_v1_00791_g01
Ccrd_v2_00803_g01	A41_v1_00799_g01	VS_v1_00788_g01	VT_v1_00786_g01	C3_v1_00803_g01	SP_v1_00792_g01
Ccrd_v2_00804_g01	A41_v1_00800_g01	VS_v1_00789_g01	VT_v1_00788_g01	C3_v1_00804_g01	SP_v1_00794_g01
Ccrd_v2_00805_g01	A41_v1_00801_g01		VT_v1_00789_g01	C3_v1_00805_g01	SP_v1_00795_g01
Ccrd_v2_00806_g01	A41_v1_00802_g01	VS_v1_00791_g01	VT_v1_00790_g01	C3_v1_00806_g01	SP_v1_00796_g01
Ccrd_v2_00807_g01	A41_v1_00803_g01	VS_v1_00792_g01	VT_v1_00791_g01	C3_v1_00807_g01	SP_v1_00797_g01
Ccrd_v2_00808_g01	A41_v1_00804_g01	VS_v1_00793_g01	VT_v1_00792_g01	C3_v1_00808_g01	SP_v1_00798_g01
Ccrd_v2_00809_g01	A41_v1_00805_g01	VS_v1_00794_g01	VT_v1_00793_g01	C3_v1_00809_g01	SP_v1_00799_g01
Ccrd_v2_00810_g01	A41_v1_00806_g01	VS_v1_00795_g01	VT_v1_00794_g01	C3_v1_00810_g01	SP_v1_00800_g01
Ccrd_v2_00811_g01	A41_v1_00807_g01	VS_v1_00796_g01	VT_v1_00795_g01	C3_v1_00811_g01	SP_v1_00801_g01
Ccrd_v2_00812_g01	A41_v1_00808_g01	VS_v1_00797_g01	VT_v1_00796_g01	C3_v1_00812_g01	SP_v1_00802_g01
Ccrd_v2_00813_g01	A41_v1_00809_g01	VS_v1_00798_g01	VT_v1_00797_g01	C3_v1_00813_g01	SP_v1_00803_g01
Ccrd_v2_00814_g01	A41_v1_00810_g01	VS_v1_00799_g01	VT_v1_00798_g01	C3_v1_00814_g01	SP_v1_00804_g01
Ccrd_v2_00815_g01	A41_v1_00811_g01	VS_v1_00800_g01	VT_v1_00799_g01	C3_v1_00815_g01	SP_v1_00805_g01
Ccrd_v2_00816_g01	A41_v1_00812_g01	VS_v1_00801_g01	VT_v1_00800_g01	C3_v1_00816_g01	SP_v1_00806_g01
Ccrd_v2_00817_g01	A41_v1_00813_g01	VS_v1_00802_g01	VT_v1_00801_g01	C3_v1_00817_g01	SP_v1_00807_g01
Ccrd_v2_00818_g01	A41_v1_00814_g01			C3_v1_00818_g01	SP_v1_00808_g01
Ccrd_v2_00819_g01	A41_v1_00815_g01	VS_v1_00803_g01	VT_v1_00802_g01	C3_v1_00819_g01	SP_v1_00809_g01
Ccrd_v2_00820_g01	A41_v1_00816_g01	VS_v1_00804_g01	VT_v1_00803_g01	C3_v1_00820_g01	SP_v1_00810_g01
Ccrd_v2_00821_g01	A41_v1_00817_g01	VS_v1_00806_g01	VT_v1_00805_g01	C3_v1_00821_g01	SP_v1_00811_g01
Ccrd_v2_00822_g01		VS_v1_00807_g01		C3_v1_00822_g01	SP_v1_00812_g01
Ccrd_v2_00823_g01	A41_v1_00818_g01	VS_v1_00808_g01	VT_v1_00806_g01	C3_v1_00823_g01	SP_v1_00813_g01
Ccrd_v2_00824_g01	A41_v1_00819_g01	VS_v1_00809_g01	VT_v1_00807_g01	C3_v1_00824_g01	SP_v1_00814_g01
Ccrd_v2_00825_g01	A41_v1_00820_g01	VS_v1_00810_g01	VT_v1_00808_g01	C3_v1_00825_g01	SP_v1_00815_g01
Ccrd_v2_00826_g01	A41_v1_00821_g01		VT_v1_00809_g01	C3_v1_00826_g01	SP_v1_00816_g01
Ccrd_v2_00827_g01	A41_v1_00822_g01	VS_v1_00812_g01	VT_v1_00810_g01	C3_v1_00827_g01	SP_v1_00817_g01
Ccrd_v2_00828_g01	A41_v1_00823_g01	VS_v1_00813_g01	VT_v1_00811_g01	C3_v1_00828_g01	SP_v1_00818_g01
Ccrd_v2_00829_g01	A41_v1_00824_g01	VS_v1_00814_g01	VT_v1_00812_g01	C3_v1_00829_g01	SP_v1_00819_g01
Ccrd_v2_00830_g01	A41_v1_00825_g01	VS_v1_00815_g01	VT_v1_00813_g01	C3_v1_00830_g01	SP_v1_00820_g01
Ccrd_v2_00831_g01	A41_v1_00826_g01	VS_v1_00816_g01	VT_v1_00814_g01	C3_v1_00831_g01	SP_v1_00821_g01
Ccrd_v2_00832_g01	A41_v1_00827_g01	VS_v1_00817_g01	VT_v1_00815_g01	C3_v1_00832_g01	SP_v1_00822_g01
Ccrd_v2_00833_g01	A41_v1_00828_g01	VS_v1_00818_g01	VT_v1_00816_g01	C3_v1_00833_g01	SP_v1_00823_g01
Ccrd_v2_00834_g01	A41_v1_00829_g01	VS_v1_00819_g01	VT_v1_00817_g01	C3_v1_00834_g01	SP_v1_00824_g01
Ccrd_v2_00835_g01	A41_v1_00830_g01	VS_v1_00820_g01	VT_v1_00818_g01	C3_v1_00835_g01	SP_v1_00825_g01
Ccrd_v2_00836_g01	A41_v1_00831_g01	VS_v1_00821_g01	VT_v1_00819_g01	C3_v1_00836_g01	SP_v1_00826_g01
Ccrd_v2_00837_g01	A41_v1_00832_g01	VS_v1_00822_g01	VT_v1_00820_g01	C3_v1_00837_g01	SP_v1_00827_g01
Ccrd_v2_00838_g01			VT_v1_00821_g01	C3_v1_00838_g01
Ccrd_v2_00839_g01	A41_v1_00834_g01	VS_v1_00824_g01	VT_v1_00822_g01	C3_v1_00839_g01	SP_v1_00829_g01
Ccrd_v2_00840_g01	A41_v1_00835_g01	VS_v1_00825_g01	VT_v1_00823_g01	C3_v1_00840_g01	SP_v1_00830_g01
Ccrd_v2_00841_g01	A41_v1_00836_g01	VS_v1_00826_g01	VT_v1_00824_g01	C3_v1_00841_g01	SP_v1_00831_g01
Ccrd_v2_00842_g01	A41_v1_00837_g01	VS_v1_00827_g01	VT_v1_00825_g01	C3_v1_00842_g01	SP_v1_00832_g01
Ccrd_v2_00843_g01	A41_v1_00838_g01	VS_v1_00828_g01	VT_v1_00826_g01	C3_v1_00843_g01	SP_v1_00833_g01
Ccrd_v2_00844_g01	A41_v1_00839_g01	VS_v1_00829_g01	VT_v1_00827_g01	C3_v1_00844_g01	SP_v1_00834_g01
Ccrd_v2_00845_g01	A41_v1_00840_g01	VS_v1_00830_g01	VT_v1_00828_g01	C3_v1_00845_g01	SP_v1_00835_g01
Ccrd_v2_00846_g01	A41_v1_00841_g01	VS_v1_00831_g01	VT_v1_00829_g01	C3_v1_00846_g01	SP_v1_00836_g01
Ccrd_v2_00847_g01	A41_v1_00842_g01	VS_v1_00832_g01	VT_v1_00830_g01	C3_v1_00847_g01	SP_v1_00837_g01
Ccrd_v2_00848_g01	A41_v1_00843_g01	VS_v1_00833_g01	VT_v1_00831_g01	C3_v1_00848_g01	SP_v1_00838_g01
Ccrd_v2_00849_g01	A41_v1_00844_g01	VS_v1_00834_g01	VT_v1_00832_g01	C3_v1_00849_g01	SP_v1_00839_g01
Ccrd_v2_00850_g01	A41_v1_00845_g01	VS_v1_00835_g01	VT_v1_00833_g01	C3_v1_00850_g01	SP_v1_00840_g01
Ccrd_v2_00851_g01	A41_v1_00846_g01	VS_v1_00836_g01	VT_v1_00834_g01	C3_v1_00851_g01	SP_v1_00841_g01
Ccrd_v2_00852_g01	A41_v1_00847_g01	VS_v1_00837_g01	VT_v1_00835_g01	C3_v1_00852_g01	SP_v1_00842_g01
Ccrd_v2_00853_g01	A41_v1_00848_g01	VS_v1_00839_g01	VT_v1_00836_g01	C3_v1_00853_g01	SP_v1_00844_g01
Ccrd_v2_00854_g01	A41_v1_00849_g01	VS_v1_00838_g01	VT_v1_00837_g01	C3_v1_00854_g01	SP_v1_00843_g01
Ccrd_v2_00855_g01	A41_v1_00850_g01	VS_v1_00841_g01	VT_v1_00838_g01	C3_v1_00855_g01	SP_v1_00845_g01
Ccrd_v2_00856_g01	A41_v1_00851_g01	VS_v1_00840_g01	VT_v1_00839_g01	C3_v1_00856_g01	SP_v1_00846_g01
Ccrd_v2_00857_g01	A41_v1_00852_g01	VS_v1_00842_g01	VT_v1_00840_g01	C3_v1_00857_g01	SP_v1_00847_g01
Ccrd_v2_00858_g01	A41_v1_00853_g01	VS_v1_00843_g01	VT_v1_00841_g01	C3_v1_00858_g01	SP_v1_00848_g01
Ccrd_v2_00859_g01	A41_v1_00854_g01	VS_v1_00844_g01	VT_v1_00842_g01	C3_v1_00859_g01	SP_v1_00849_g01
Ccrd_v2_00860_g01	A41_v1_00855_g01	VS_v1_00845_g01	VT_v1_00843_g01	C3_v1_00860_g01	SP_v1_00850_g01
Ccrd_v2_00861_g01	A41_v1_00856_g01	VS_v1_00846_g01	VT_v1_00844_g01	C3_v1_00861_g01	SP_v1_00851_g01
Ccrd_v2_00862_g01	A41_v1_00857_g01	VS_v1_00847_g01	VT_v1_00845_g01	C3_v1_00862_g01	SP_v1_00852_g01
Ccrd_v2_00863_g01	A41_v1_00858_g01	VS_v1_00848_g01	VT_v1_00846_g01	C3_v1_00863_g01	SP_v1_00853_g01
Ccrd_v2_00864_g01	A41_v1_00859_g01	VS_v1_00849_g01	VT_v1_00847_g01	C3_v1_00864_g01	SP_v1_00854_g01
Ccrd_v2_00865_g01	A41_v1_00860_g01	VS_v1_00850_g01	VT_v1_00848_g01	C3_v1_00865_g01	SP_v1_00855_g01
Ccrd_v2_00866_g01	A41_v1_00861_g01		VT_v1_00849_g01	C3_v1_00866_g01
Ccrd_v2_00867_g01	A41_v1_00862_g01	VS_v1_00851_g01	VT_v1_00850_g01	C3_v1_00867_g01	SP_v1_00856_g01
Ccrd_v2_00868_g01	A41_v1_00863_g01	VS_v1_00852_g01	VT_v1_00851_g01	C3_v1_00868_g01	SP_v1_00857_g01
Ccrd_v2_00869_g01	A41_v1_00864_g01	VS_v1_00853_g01	VT_v1_00852_g01	C3_v1_00869_g01	SP_v1_00858_g01
Ccrd_v2_00870_g01	A41_v1_00865_g01	VS_v1_00854_g01	VT_v1_00853_g01	C3_v1_00870_g01	SP_v1_00859_g01
Ccrd_v2_00871_g01	A41_v1_00866_g01	VS_v1_00855_g01	VT_v1_00854_g01	C3_v1_00871_g01	SP_v1_00860_g01
Ccrd_v2_00872_g01	A41_v1_00867_g01	VS_v1_00856_g01	VT_v1_00855_g01	C3_v1_00872_g01	SP_v1_00861_g01
Ccrd_v2_00873_g01	A41_v1_00868_g01	VS_v1_00858_g01	VT_v1_00856_g01	C3_v1_00873_g01	SP_v1_00862_g01
Ccrd_v2_00874_g01	A41_v1_00869_g01	VS_v1_00859_g01	VT_v1_00857_g01	C3_v1_00874_g01	SP_v1_00863_g01
Ccrd_v2_00875_g01	A41_v1_00870_g01	VS_v1_00860_g01	VT_v1_00858_g01	C3_v1_00875_g01	SP_v1_00864_g01
Ccrd_v2_00876_g01	A41_v1_00871_g01	VS_v1_00861_g01	VT_v1_00859_g01	C3_v1_00876_g01	SP_v1_00865_g01
Ccrd_v2_00877_g01	A41_v1_00872_g01	VS_v1_00862_g01	VT_v1_00860_g01	C3_v1_00877_g01	SP_v1_00866_g01
Ccrd_v2_00878_g01	A41_v1_00873_g01	VS_v1_00863_g01	VT_v1_00861_g01	C3_v1_00878_g01	SP_v1_00867_g01
Ccrd_v2_00879_g01	A41_v1_00874_g01	VS_v1_00864_g01	VT_v1_00862_g01	C3_v1_00879_g01	SP_v1_00868_g01
Ccrd_v2_00880_g01	A41_v1_00875_g01	VS_v1_00865_g01	VT_v1_00863_g01	C3_v1_00880_g01	SP_v1_00869_g01
Ccrd_v2_00881_g01	A41_v1_00876_g01	VS_v1_00866_g01	VT_v1_00864_g01	C3_v1_00881_g01	SP_v1_00870_g01
Ccrd_v2_00882_g01	A41_v1_00877_g01	VS_v1_00867_g01	VT_v1_00865_g01	C3_v1_00882_g01	SP_v1_00871_g01
Ccrd_v2_00883_g01	A41_v1_00878_g01	VS_v1_00868_g01	VT_v1_00866_g01	C3_v1_00883_g01	SP_v1_00872_g01
Ccrd_v2_00884_g01	A41_v1_00879_g01	VS_v1_00869_g01	VT_v1_00867_g01	C3_v1_00884_g01	SP_v1_00873_g01
Ccrd_v2_00885_g01
Ccrd_v2_00886_g01		VS_v1_00871_g01	VT_v1_00869_g01	C3_v1_00886_g01	SP_v1_00875_g01
Ccrd_v2_00887_g01	A41_v1_00882_g01	VS_v1_00872_g01	VT_v1_00870_g01	C3_v1_00887_g01	SP_v1_00876_g01
Ccrd_v2_00888_g01	A41_v1_00883_g01	VS_v1_00873_g01	VT_v1_00871_g01	C3_v1_00888_g01	SP_v1_00877_g01
Ccrd_v2_00889_g01	A41_v1_00884_g01	VS_v1_00874_g01	VT_v1_00872_g01	C3_v1_00889_g01	SP_v1_00878_g01
Ccrd_v2_00890_g01		VS_v1_00875_g01	VT_v1_00873_g01	C3_v1_00890_g01	SP_v1_00879_g01
Ccrd_v2_00891_g01	A41_v1_00885_g01	VS_v1_00876_g01	VT_v1_00874_g01	C3_v1_00891_g01	SP_v1_00880_g01
Ccrd_v2_00892_g01	A41_v1_00886_g01	VS_v1_00877_g01	VT_v1_00875_g01	C3_v1_00892_g01	SP_v1_00881_g01
Ccrd_v2_00893_g01	A41_v1_00887_g01	VS_v1_00878_g01	VT_v1_00876_g01	C3_v1_00893_g01	SP_v1_00882_g01
Ccrd_v2_00894_g01	A41_v1_00888_g01	VS_v1_00879_g01	VT_v1_00877_g01	C3_v1_00894_g01	SP_v1_00883_g01
Ccrd_v2_00895_g01	A41_v1_00889_g01	VS_v1_00880_g01	VT_v1_00878_g01	C3_v1_00895_g01	SP_v1_00884_g01
Ccrd_v2_00896_g01	A41_v1_00890_g01	VS_v1_00881_g01	VT_v1_00879_g01	C3_v1_00896_g01	SP_v1_00885_g01
Ccrd_v2_00897_g01	A41_v1_00891_g01	VS_v1_00882_g01	VT_v1_00880_g01	C3_v1_00897_g01	SP_v1_00886_g01
Ccrd_v2_00898_g01	A41_v1_00892_g01	VS_v1_00883_g01	VT_v1_00881_g01	C3_v1_00898_g01	SP_v1_00887_g01
Ccrd_v2_00899_g01	A41_v1_00893_g01	VS_v1_00884_g01	VT_v1_00882_g01	C3_v1_00899_g01	SP_v1_00888_g01
Ccrd_v2_00900_g01
Ccrd_v2_00901_g01	A41_v1_00895_g01	VS_v1_00886_g01	VT_v1_00884_g01	C3_v1_00901_g01	SP_v1_00890_g01
Ccrd_v2_00902_g01	A41_v1_00896_g01	VS_v1_00887_g01	VT_v1_00885_g01	C3_v1_00902_g01	SP_v1_00891_g01
Ccrd_v2_00903_g01	A41_v1_00897_g01	VS_v1_00888_g01	VT_v1_00886_g01	C3_v1_00903_g01	SP_v1_00892_g01
Ccrd_v2_00904_g01	A41_v1_00898_g01	VS_v1_00889_g01	VT_v1_00887_g01	C3_v1_00904_g01	SP_v1_00893_g01
Ccrd_v2_00905_g01	A41_v1_00899_g01	VS_v1_00890_g01	VT_v1_00888_g01	C3_v1_00905_g01	SP_v1_00894_g01
Ccrd_v2_00906_g01	A41_v1_00900_g01	VS_v1_00891_g01	VT_v1_00889_g01	C3_v1_00906_g01	SP_v1_00895_g01
Ccrd_v2_00907_g01	A41_v1_00901_g01	VS_v1_00892_g01	VT_v1_00890_g01	C3_v1_00907_g01	SP_v1_00896_g01
Ccrd_v2_00908_g01	A41_v1_00902_g01	VS_v1_00893_g01	VT_v1_00891_g01	C3_v1_00908_g01	SP_v1_00897_g01
Ccrd_v2_00909_g01	A41_v1_00903_g01	VS_v1_00894_g01	VT_v1_00892_g01	C3_v1_00909_g01	SP_v1_00898_g01
Ccrd_v2_00910_g01	A41_v1_00904_g01			C3_v1_00910_g01
Ccrd_v2_00911_g01	A41_v1_00905_g01	VS_v1_00896_g01	VT_v1_00894_g01	C3_v1_00911_g01	SP_v1_00900_g01
Ccrd_v2_00912_g01	A41_v1_00906_g01	VS_v1_00897_g01	VT_v1_00895_g01	C3_v1_00912_g01	SP_v1_00901_g01
Ccrd_v2_00913_g01	A41_v1_00907_g01	VS_v1_00898_g01	VT_v1_00896_g01	C3_v1_00913_g01	SP_v1_00902_g01
Ccrd_v2_00914_g01	A41_v1_00908_g01	VS_v1_00899_g01	VT_v1_00897_g01	C3_v1_00914_g01	SP_v1_00903_g01
Ccrd_v2_00915_g01	A41_v1_00909_g01	VS_v1_00900_g01	VT_v1_00898_g01	C3_v1_00915_g01	SP_v1_00904_g01
Ccrd_v2_00916_g01	A41_v1_00910_g01	VS_v1_00901_g01	VT_v1_00899_g01	C3_v1_00916_g01	SP_v1_00905_g01
Ccrd_v2_00917_g01	A41_v1_00911_g01	VS_v1_00902_g01	VT_v1_00900_g01	C3_v1_00917_g01	SP_v1_00906_g01
Ccrd_v2_00918_g01	A41_v1_00912_g01	VS_v1_00903_g01	VT_v1_00901_g01	C3_v1_00918_g01	SP_v1_00907_g01
Ccrd_v2_00919_g01	A41_v1_00913_g01	VS_v1_00904_g01	VT_v1_00902_g01	C3_v1_00919_g01	SP_v1_00908_g01
Ccrd_v2_00920_g01	A41_v1_00914_g01	VS_v1_00905_g01	VT_v1_00903_g01	C3_v1_00920_g01	SP_v1_00909_g01
Ccrd_v2_00921_g01	A41_v1_00915_g01	VS_v1_00906_g01	VT_v1_00904_g01	C3_v1_00921_g01	SP_v1_00910_g01
Ccrd_v2_00922_g01	A41_v1_00916_g01	VS_v1_00907_g01	VT_v1_00905_g01	C3_v1_00922_g01	SP_v1_00911_g01
Ccrd_v2_00923_g01	A41_v1_00917_g01	VS_v1_00908_g01	VT_v1_00906_g01	C3_v1_00923_g01	SP_v1_00912_g01
Ccrd_v2_00924_g01	A41_v1_00918_g01	VS_v1_00909_g01	VT_v1_00907_g01	C3_v1_00924_g01	SP_v1_00913_g01
Ccrd_v2_00925_g01	A41_v1_00919_g01	VS_v1_00910_g01	VT_v1_00908_g01	C3_v1_00925_g01	SP_v1_00914_g01
Ccrd_v2_00926_g01	A41_v1_00920_g01	VS_v1_00911_g01	VT_v1_00909_g01	C3_v1_00926_g01	SP_v1_00915_g01
Ccrd_v2_00927_g01	A41_v1_00921_g01	VS_v1_00912_g01		C3_v1_00927_g01	SP_v1_00916_g01
Ccrd_v2_00928_g01	A41_v1_00922_g01			C3_v1_00928_g01
Ccrd_v2_00929_g01	A41_v1_00923_g01	VS_v1_00913_g01	VT_v1_00911_g01	C3_v1_00929_g01	SP_v1_00918_g01
Ccrd_v2_00930_g01	A41_v1_00924_g01	VS_v1_00914_g01	VT_v1_00912_g01	C3_v1_00930_g01	SP_v1_00919_g01
Ccrd_v2_00931_g01	A41_v1_00925_g01	VS_v1_00915_g01	VT_v1_00913_g01	C3_v1_00931_g01	SP_v1_00920_g01
Ccrd_v2_00932_g01	A41_v1_00926_g01	VS_v1_00916_g01	VT_v1_00914_g01	C3_v1_00932_g01	SP_v1_00921_g01
Ccrd_v2_00933_g01	A41_v1_00927_g01	VS_v1_00917_g01	VT_v1_00915_g01	C3_v1_00933_g01	SP_v1_00922_g01
Ccrd_v2_00934_g01			VT_v1_00916_g01	C3_v1_00934_g01	SP_v1_00923_g01
Ccrd_v2_00935_g01		VS_v1_00918_g01	VT_v1_00917_g01	C3_v1_00935_g01	SP_v1_00925_g01
Ccrd_v2_00936_g01	A41_v1_00930_g01	VS_v1_00919_g01	VT_v1_00918_g01	C3_v1_00936_g01	SP_v1_00926_g01
Ccrd_v2_00937_g01	A41_v1_00932_g01	VS_v1_00920_g01	VT_v1_00919_g01	C3_v1_00937_g01	SP_v1_00927_g01
Ccrd_v2_00938_g01	A41_v1_00933_g01	VS_v1_00921_g01	VT_v1_00920_g01	C3_v1_00938_g01	SP_v1_00928_g01
Ccrd_v2_00939_g01	A41_v1_00935_g01		VT_v1_00922_g01	C3_v1_00939_g01	SP_v1_00930_g01
Ccrd_v2_00940_g01	A41_v1_00934_g01	VS_v1_00922_g01	VT_v1_00921_g01	C3_v1_00940_g01	SP_v1_00929_g01
Ccrd_v2_00941_g01	A41_v1_00936_g01	VS_v1_00923_g01	VT_v1_00923_g01	C3_v1_00941_g01	SP_v1_00931_g01
Ccrd_v2_00942_g01	A41_v1_00937_g01			C3_v1_00942_g01
Ccrd_v2_00943_g01	A41_v1_00938_g01	VS_v1_00924_g01	VT_v1_00924_g01	C3_v1_00943_g01	SP_v1_00932_g01
Ccrd_v2_00944_g01	A41_v1_00939_g01	VS_v1_00925_g01		C3_v1_00944_g01
Ccrd_v2_00945_g01	A41_v1_00940_g01	VS_v1_00926_g01	VT_v1_00926_g01	C3_v1_00945_g01	SP_v1_00934_g01
Ccrd_v2_00946_g01	A41_v1_00941_g01	VS_v1_00927_g01	VT_v1_00927_g01	C3_v1_00946_g01	SP_v1_00935_g01
Ccrd_v2_00947_g01	A41_v1_00942_g01	VS_v1_00928_g01	VT_v1_00928_g01	C3_v1_00947_g01	SP_v1_00936_g01
Ccrd_v2_00948_g01	A41_v1_00943_g01	VS_v1_00929_g01	VT_v1_00929_g01	C3_v1_00948_g01	SP_v1_00937_g01
Ccrd_v2_00949_g01	A41_v1_00944_g01	VS_v1_00930_g01	VT_v1_00930_g01	C3_v1_00949_g01	SP_v1_00938_g01
Ccrd_v2_00950_g01	A41_v1_00945_g01	VS_v1_00931_g01	VT_v1_00931_g01	C3_v1_00950_g01	SP_v1_00939_g01
Ccrd_v2_00951_g01	A41_v1_00946_g01	VS_v1_00932_g01	VT_v1_00932_g01	C3_v1_00951_g01	SP_v1_00940_g01
Ccrd_v2_00952_g01	A41_v1_00947_g01	VS_v1_00933_g01	VT_v1_00933_g01	C3_v1_00952_g01	SP_v1_00941_g01
Ccrd_v2_00953_g01	A41_v1_00948_g01	VS_v1_00934_g01	VT_v1_00934_g01	C3_v1_00953_g01	SP_v1_00942_g01
Ccrd_v2_00954_g01	A41_v1_00949_g01	VS_v1_00935_g01	VT_v1_00935_g01	C3_v1_00954_g01	SP_v1_00943_g01
Ccrd_v2_00955_g01	A41_v1_00950_g01	VS_v1_00936_g01	VT_v1_00936_g01	C3_v1_00955_g01	SP_v1_00944_g01
Ccrd_v2_00956_g01		VS_v1_00937_g01	VT_v1_00937_g01	C3_v1_00956_g01	SP_v1_00945_g01
Ccrd_v2_00957_g01	A41_v1_00951_g01	VS_v1_00938_g01	VT_v1_00938_g01	C3_v1_00957_g01	SP_v1_00946_g01
Ccrd_v2_00958_g01	A41_v1_00952_g01	VS_v1_00939_g01	VT_v1_00939_g01	C3_v1_00958_g01	SP_v1_00947_g01
Ccrd_v2_00959_g01	A41_v1_00953_g01	VS_v1_00940_g01	VT_v1_00940_g01	C3_v1_00959_g01	SP_v1_00948_g01
Ccrd_v2_00960_g01	A41_v1_00954_g01	VS_v1_00941_g01	VT_v1_00941_g01	C3_v1_00960_g01	SP_v1_00949_g01
Ccrd_v2_00961_g01	A41_v1_00955_g01	VS_v1_00942_g01	VT_v1_00942_g01	C3_v1_00961_g01	SP_v1_00950_g01
Ccrd_v2_00962_g01	A41_v1_00956_g01	VS_v1_00943_g01	VT_v1_00943_g01	C3_v1_00962_g01	SP_v1_00951_g01
Ccrd_v2_00963_g01	A41_v1_00957_g01	VS_v1_00944_g01	VT_v1_00944_g01	C3_v1_00963_g01	SP_v1_00952_g01
Ccrd_v2_00964_g01	A41_v1_00958_g01	VS_v1_00945_g01	VT_v1_00945_g01	C3_v1_00964_g01	SP_v1_00953_g01
Ccrd_v2_00965_g01	A41_v1_00959_g01	VS_v1_00946_g01	VT_v1_00946_g01	C3_v1_00965_g01	SP_v1_00954_g01
Ccrd_v2_00966_g01	A41_v1_00960_g01	VS_v1_00947_g01	VT_v1_00947_g01	C3_v1_00966_g01	SP_v1_00955_g01
Ccrd_v2_00967_g01	A41_v1_00961_g01	VS_v1_00948_g01	VT_v1_00948_g01	C3_v1_00967_g01	SP_v1_00956_g01
Ccrd_v2_00968_g01	A41_v1_00962_g01	VS_v1_00949_g01	VT_v1_00949_g01	C3_v1_00968_g01	SP_v1_00957_g01
Ccrd_v2_00969_g01	A41_v1_00963_g01	VS_v1_00950_g01	VT_v1_00950_g01	C3_v1_00969_g01	SP_v1_00958_g01
Ccrd_v2_00970_g01	A41_v1_00964_g01	VS_v1_00951_g01	VT_v1_00951_g01	C3_v1_00970_g01	SP_v1_00959_g01
Ccrd_v2_00971_g01	A41_v1_00965_g01	VS_v1_00952_g01	VT_v1_00952_g01	C3_v1_00971_g01	SP_v1_00960_g01
Ccrd_v2_00972_g01	A41_v1_00966_g01	VS_v1_00953_g01	VT_v1_00953_g01	C3_v1_00972_g01	SP_v1_00961_g01
Ccrd_v2_00973_g01		VS_v1_00954_g01		C3_v1_00973_g01	SP_v1_00962_g01
Ccrd_v2_00974_g01	A41_v1_00967_g01	VS_v1_00955_g01	VT_v1_00955_g01	C3_v1_00974_g01	SP_v1_00963_g01
Ccrd_v2_00975_g01	A41_v1_00968_g01	VS_v1_00956_g01	VT_v1_00956_g01	C3_v1_00975_g01	SP_v1_00964_g01
Ccrd_v2_00976_g01	A41_v1_00969_g01	VS_v1_00957_g01	VT_v1_00957_g01	C3_v1_00976_g01	SP_v1_00965_g01
Ccrd_v2_00977_g01	A41_v1_00970_g01	VS_v1_00958_g01	VT_v1_00958_g01	C3_v1_00977_g01	SP_v1_00966_g01
Ccrd_v2_00978_g01	A41_v1_00971_g01	VS_v1_00959_g01	VT_v1_00959_g01	C3_v1_00978_g01	SP_v1_00967_g01
Ccrd_v2_00979_g01	A41_v1_00972_g01	VS_v1_00960_g01	VT_v1_00960_g01	C3_v1_00979_g01	SP_v1_00968_g01
Ccrd_v2_00980_g01	A41_v1_00973_g01	VS_v1_00961_g01	VT_v1_00961_g01	C3_v1_00980_g01	SP_v1_00969_g01
Ccrd_v2_00981_g01	A41_v1_00974_g01	VS_v1_00962_g01	VT_v1_00962_g01	C3_v1_00981_g01	SP_v1_00970_g01
Ccrd_v2_00982_g01	A41_v1_00975_g01	VS_v1_00963_g01	VT_v1_00963_g01	C3_v1_00982_g01	SP_v1_00971_g01
Ccrd_v2_00983_g01	A41_v1_00976_g01	VS_v1_00964_g01	VT_v1_00964_g01	C3_v1_00983_g01	SP_v1_00972_g01
Ccrd_v2_00984_g01	A41_v1_00977_g01	VS_v1_00965_g01	VT_v1_00965_g01	C3_v1_00984_g01	SP_v1_00973_g01
Ccrd_v2_00985_g01	A41_v1_00978_g01	VS_v1_00966_g01	VT_v1_00966_g01	C3_v1_00985_g01	SP_v1_00974_g01
Ccrd_v2_00986_g01	A41_v1_00979_g01	VS_v1_00967_g01	VT_v1_00967_g01	C3_v1_00986_g01	SP_v1_00975_g01
Ccrd_v2_00987_g01	A41_v1_00980_g01	VS_v1_00968_g01	VT_v1_00968_g01	C3_v1_00987_g01	SP_v1_00976_g01
Ccrd_v2_00988_g01	A41_v1_00981_g01	VS_v1_00969_g01	VT_v1_00969_g01	C3_v1_00988_g01	SP_v1_00977_g01
Ccrd_v2_00989_g01	A41_v1_00982_g01	VS_v1_00970_g01	VT_v1_00970_g01	C3_v1_00989_g01	SP_v1_00978_g01
Ccrd_v2_00990_g01	A41_v1_00983_g01	VS_v1_00971_g01	VT_v1_00971_g01	C3_v1_00990_g01	SP_v1_00979_g01
Ccrd_v2_00991_g01	A41_v1_00984_g01	VS_v1_00972_g01	VT_v1_00972_g01	C3_v1_00991_g01	SP_v1_00980_g01
Ccrd_v2_00992_g01	A41_v1_00985_g01	VS_v1_00973_g01	VT_v1_00973_g01	C3_v1_00992_g01	SP_v1_00981_g01
Ccrd_v2_00993_g01	A41_v1_00986_g01	VS_v1_00974_g01	VT_v1_00974_g01	C3_v1_00993_g01	SP_v1_00982_g01
Ccrd_v2_00994_g01	A41_v1_00987_g01	VS_v1_00975_g01	VT_v1_00975_g01	C3_v1_00994_g01	SP_v1_00983_g01
Ccrd_v2_00995_g01	A41_v1_00988_g01	VS_v1_00976_g01	VT_v1_00976_g01	C3_v1_00995_g01	SP_v1_00984_g01
Ccrd_v2_00996_g01	A41_v1_00989_g01	VS_v1_00977_g01	VT_v1_00977_g01	C3_v1_00996_g01	SP_v1_00985_g01
Ccrd_v2_00997_g01	A41_v1_00990_g01	VS_v1_00978_g01	VT_v1_00978_g01	C3_v1_00997_g01	SP_v1_00986_g01
Ccrd_v2_00998_g01	A41_v1_00991_g01	VS_v1_00979_g01	VT_v1_00979_g01	C3_v1_00998_g01	SP_v1_00987_g01
Ccrd_v2_00999_g01	A41_v1_00992_g01	VS_v1_00980_g01	VT_v1_00980_g01	C3_v1_00999_g01	SP_v1_00988_g01
Ccrd_v2_01000_g01	A41_v1_00993_g01	VS_v1_00981_g01	VT_v1_00981_g01	C3_v1_01000_g01	SP_v1_00989_g01
Ccrd_v2_01001_g01	A41_v1_00994_g01	VS_v1_00982_g01	VT_v1_00982_g01	C3_v1_01001_g01	SP_v1_00990_g01
Ccrd_v2_01002_g01	A41_v1_00995_g01	VS_v1_00983_g01	VT_v1_00983_g01	C3_v1_01002_g01	SP_v1_00991_g01
Ccrd_v2_01003_g01	A41_v1_00996_g01	VS_v1_00984_g01	VT_v1_00984_g01	C3_v1_01003_g01	SP_v1_00992_g01
Ccrd_v2_01004_g01	A41_v1_00997_g01	VS_v1_00985_g01	VT_v1_00985_g01	C3_v1_01004_g01	SP_v1_00993_g01
Ccrd_v2_01005_g01	A41_v1_00998_g01	VS_v1_00986_g01	VT_v1_00986_g01	C3_v1_01005_g01	SP_v1_00994_g01
Ccrd_v2_01006_g01	A41_v1_00999_g01	VS_v1_00987_g01	VT_v1_00987_g01	C3_v1_01006_g01	SP_v1_00995_g01
Ccrd_v2_01007_g01	A41_v1_01000_g01	VS_v1_00988_g01	VT_v1_00988_g01	C3_v1_01007_g01	SP_v1_00996_g01
Ccrd_v2_01008_g01	A41_v1_01001_g01	VS_v1_00989_g01	VT_v1_00989_g01	C3_v1_01008_g01	SP_v1_00997_g01
Ccrd_v2_01009_g01	A41_v1_01002_g01	VS_v1_00990_g01	VT_v1_00990_g01	C3_v1_01009_g01	SP_v1_00998_g01
Ccrd_v2_01010_g01	A41_v1_01003_g01	VS_v1_00991_g01	VT_v1_00991_g01	C3_v1_01010_g01	SP_v1_00999_g01
Ccrd_v2_01011_g01	A41_v1_01004_g01	VS_v1_00992_g01	VT_v1_00992_g01	C3_v1_01011_g01	SP_v1_01000_g01
Ccrd_v2_01012_g01	A41_v1_01005_g01	VS_v1_00993_g01	VT_v1_00993_g01	C3_v1_01012_g01	SP_v1_01001_g01
Ccrd_v2_01013_g01	A41_v1_01006_g01	VS_v1_00994_g01	VT_v1_00994_g01	C3_v1_01013_g01	SP_v1_01002_g01
Ccrd_v2_01014_g01	A41_v1_01007_g01	VS_v1_00995_g01	VT_v1_00995_g01	C3_v1_01014_g01	SP_v1_01003_g01
Ccrd_v2_01015_g01		VS_v1_00996_g01	VT_v1_00996_g01	C3_v1_01015_g01	SP_v1_01004_g01
Ccrd_v2_01016_g01	A41_v1_01009_g01	VS_v1_00997_g01	VT_v1_00997_g01	C3_v1_01016_g01	SP_v1_01005_g01
Ccrd_v2_01017_g01	A41_v1_01010_g01	VS_v1_00998_g01	VT_v1_00998_g01	C3_v1_01017_g01	SP_v1_01006_g01
Ccrd_v2_01018_g01	A41_v1_01012_g01	VS_v1_00999_g01	VT_v1_00999_g01	C3_v1_01018_g01	SP_v1_01007_g01
Ccrd_v2_01019_g01	A41_v1_01013_g01	VS_v1_01000_g01	VT_v1_01000_g01	C3_v1_01019_g01	SP_v1_01008_g01
Ccrd_v2_01020_g01	A41_v1_01014_g01	VS_v1_01001_g01		C3_v1_01020_g01	SP_v1_01009_g01
Ccrd_v2_01021_g01	A41_v1_01015_g01	VS_v1_01002_g01	VT_v1_01001_g01	C3_v1_01021_g01	SP_v1_01010_g01
Ccrd_v2_01022_g01	A41_v1_01016_g01	VS_v1_01003_g01	VT_v1_01002_g01	C3_v1_01022_g01	SP_v1_01011_g01
Ccrd_v2_01023_g01	A41_v1_01017_g01	VS_v1_01004_g01	VT_v1_01003_g01	C3_v1_01023_g01	SP_v1_01012_g01
Ccrd_v2_01024_g01	A41_v1_01018_g01	VS_v1_01005_g01	VT_v1_01004_g01	C3_v1_01024_g01	SP_v1_01013_g01
Ccrd_v2_01025_g01	A41_v1_01019_g01	VS_v1_01006_g01	VT_v1_01005_g01	C3_v1_01025_g01	SP_v1_01014_g01
Ccrd_v2_01026_g01	A41_v1_01020_g01	VS_v1_01007_g01	VT_v1_01006_g01	C3_v1_01026_g01	SP_v1_01015_g01
Ccrd_v2_01027_g01	A41_v1_01021_g01	VS_v1_01008_g01	VT_v1_01007_g01	C3_v1_01027_g01	SP_v1_01016_g01
Ccrd_v2_01028_g01	A41_v1_01022_g01	VS_v1_01009_g01	VT_v1_01008_g01	C3_v1_01028_g01	SP_v1_01017_g01
Ccrd_v2_01029_g01	A41_v1_01023_g01	VS_v1_01010_g01	VT_v1_01009_g01	C3_v1_01029_g01	SP_v1_01018_g01
Ccrd_v2_01030_g01	A41_v1_01024_g01	VS_v1_01011_g01	VT_v1_01010_g01	C3_v1_01030_g01	SP_v1_01019_g01
Ccrd_v2_01031_g01	A41_v1_01025_g01	VS_v1_01012_g01	VT_v1_01011_g01	C3_v1_01031_g01	SP_v1_01020_g01
Ccrd_v2_01032_g01	A41_v1_01026_g01	VS_v1_01013_g01	VT_v1_01012_g01	C3_v1_01032_g01	SP_v1_01021_g01
Ccrd_v2_01033_g01	A41_v1_01027_g01	VS_v1_01014_g01	VT_v1_01013_g01	C3_v1_01033_g01	SP_v1_01022_g01
Ccrd_v2_01034_g01	A41_v1_01028_g01	VS_v1_01015_g01	VT_v1_01014_g01	C3_v1_01034_g01	SP_v1_01023_g01
Ccrd_v2_01035_g01	A41_v1_01029_g01	VS_v1_01016_g01	VT_v1_01015_g01	C3_v1_01035_g01	SP_v1_01024_g01
Ccrd_v2_01036_g01	A41_v1_01030_g01	VS_v1_01017_g01	VT_v1_01016_g01	C3_v1_01036_g01	SP_v1_01025_g01
Ccrd_v2_01037_g01		VS_v1_01018_g01	VT_v1_01017_g01	C3_v1_01037_g01	SP_v1_01026_g01
Ccrd_v2_01038_g01	A41_v1_01032_g01	VS_v1_01019_g01	VT_v1_01018_g01	C3_v1_01038_g01	SP_v1_01027_g01
Ccrd_v2_01039_g01	A41_v1_01033_g01	VS_v1_01020_g01	VT_v1_01019_g01	C3_v1_01039_g01	SP_v1_01028_g01
Ccrd_v2_01040_g01	A41_v1_01034_g01	VS_v1_01021_g01	VT_v1_01020_g01	C3_v1_01040_g01	SP_v1_01029_g01
Ccrd_v2_01041_g01	A41_v1_01035_g01	VS_v1_01022_g01	VT_v1_01021_g01	C3_v1_01041_g01	SP_v1_01030_g01
Ccrd_v2_01042_g01	A41_v1_01036_g01	VS_v1_01023_g01	VT_v1_01022_g01	C3_v1_01042_g01	SP_v1_01031_g01
Ccrd_v2_01043_g01				C3_v1_01043_g01
Ccrd_v2_01044_g01	A41_v1_01038_g01	VS_v1_01025_g01	VT_v1_01024_g01	C3_v1_01044_g01	SP_v1_01033_g01
Ccrd_v2_01045_g01	A41_v1_01039_g01	VS_v1_01026_g01	VT_v1_01025_g01	C3_v1_01045_g01	SP_v1_01034_g01
Ccrd_v2_01046_g01	A41_v1_01040_g01	VS_v1_01027_g01	VT_v1_01026_g01	C3_v1_01046_g01	SP_v1_01035_g01
Ccrd_v2_01047_g01	A41_v1_01041_g01	VS_v1_01028_g01	VT_v1_01027_g01	C3_v1_01047_g01	SP_v1_01036_g01
Ccrd_v2_01048_g01	A41_v1_01042_g01	VS_v1_01029_g01	VT_v1_01028_g01	C3_v1_01048_g01	SP_v1_01037_g01
Ccrd_v2_01049_g01	A41_v1_01043_g01	VS_v1_01030_g01	VT_v1_01029_g01	C3_v1_01049_g01	SP_v1_01038_g01
Ccrd_v2_01050_g01		VS_v1_01031_g01	VT_v1_01030_g01	C3_v1_01050_g01	SP_v1_01039_g01
Ccrd_v2_01051_g01	A41_v1_01045_g01	VS_v1_01032_g01	VT_v1_01031_g01	C3_v1_01051_g01	SP_v1_01040_g01
Ccrd_v2_01052_g01	A41_v1_01046_g01	VS_v1_01033_g01	VT_v1_01032_g01	C3_v1_01052_g01	SP_v1_01041_g01
Ccrd_v2_01053_g01	A41_v1_01047_g01	VS_v1_01034_g01	VT_v1_01033_g01	C3_v1_01053_g01	SP_v1_01042_g01
Ccrd_v2_01054_g01	A41_v1_01048_g01	VS_v1_01035_g01	VT_v1_01034_g01	C3_v1_01054_g01	SP_v1_01043_g01
Ccrd_v2_01055_g01	A41_v1_01049_g01	VS_v1_01036_g01	VT_v1_01035_g01	C3_v1_01055_g01	SP_v1_01044_g01
Ccrd_v2_01056_g01	A41_v1_01050_g01	VS_v1_01037_g01	VT_v1_01036_g01	C3_v1_01056_g01	SP_v1_01045_g01
Ccrd_v2_01057_g01	A41_v1_01051_g01	VS_v1_01038_g01	VT_v1_01037_g01	C3_v1_01057_g01	SP_v1_01046_g01
Ccrd_v2_01058_g01	A41_v1_01052_g01	VS_v1_01039_g01	VT_v1_01038_g01	C3_v1_01058_g01	SP_v1_01047_g01
Ccrd_v2_01059_g01	A41_v1_01053_g01	VS_v1_01040_g01	VT_v1_01039_g01	C3_v1_01059_g01	SP_v1_01048_g01
Ccrd_v2_01060_g01	A41_v1_01054_g01	VS_v1_01041_g01	VT_v1_01040_g01	C3_v1_01060_g01	SP_v1_01049_g01
Ccrd_v2_01061_g01	A41_v1_01055_g01	VS_v1_01042_g01	VT_v1_01041_g01	C3_v1_01061_g01	SP_v1_01050_g01
Ccrd_v2_01062_g01	A41_v1_01056_g01	VS_v1_01043_g01	VT_v1_01042_g01	C3_v1_01062_g01	SP_v1_01051_g01
Ccrd_v2_01063_g01	A41_v1_01057_g01	VS_v1_01044_g01	VT_v1_01043_g01	C3_v1_01063_g01	SP_v1_01052_g01
Ccrd_v2_01064_g01	A41_v1_01058_g01			C3_v1_01064_g01
Ccrd_v2_01065_g01	A41_v1_01059_g01	VS_v1_01045_g01	VT_v1_01044_g01	C3_v1_01065_g01	SP_v1_01053_g01
Ccrd_v2_01066_g01	A41_v1_01060_g01	VS_v1_01046_g01	VT_v1_01045_g01	C3_v1_01066_g01	SP_v1_01054_g01
Ccrd_v2_01067_g01	A41_v1_01061_g01	VS_v1_01047_g01	VT_v1_01046_g01	C3_v1_01067_g01	SP_v1_01055_g01
Ccrd_v2_01068_g01	A41_v1_01062_g01	VS_v1_01048_g01	VT_v1_01047_g01	C3_v1_01068_g01	SP_v1_01056_g01
Ccrd_v2_01069_g01	A41_v1_01063_g01	VS_v1_01049_g01	VT_v1_01048_g01	C3_v1_01069_g01	SP_v1_01057_g01
Ccrd_v2_01070_g01	A41_v1_01064_g01	VS_v1_01050_g01	VT_v1_01049_g01	C3_v1_01070_g01	SP_v1_01058_g01
Ccrd_v2_01071_g01	A41_v1_01065_g01	VS_v1_01051_g01	VT_v1_01050_g01	C3_v1_01071_g01	SP_v1_01059_g01
Ccrd_v2_01072_g01	A41_v1_01066_g01	VS_v1_01052_g01	VT_v1_01051_g01	C3_v1_01072_g01	SP_v1_01060_g01
Ccrd_v2_01073_g01	A41_v1_01067_g01	VS_v1_01053_g01	VT_v1_01052_g01	C3_v1_01073_g01	SP_v1_01061_g01
Ccrd_v2_01074_g01	A41_v1_01068_g01	VS_v1_01054_g01	VT_v1_01053_g01	C3_v1_01074_g01	SP_v1_01062_g01
Ccrd_v2_01075_g01	A41_v1_01069_g01	VS_v1_01055_g01	VT_v1_01054_g01	C3_v1_01075_g01	SP_v1_01063_g01
Ccrd_v2_01076_g01	A41_v1_01070_g01	VS_v1_01056_g01	VT_v1_01055_g01	C3_v1_01076_g01	SP_v1_01064_g01
Ccrd_v2_01077_g01	A41_v1_01071_g01	VS_v1_01057_g01	VT_v1_01056_g01	C3_v1_01077_g01	SP_v1_01065_g01
Ccrd_v2_01078_g01	A41_v1_01072_g01	VS_v1_01058_g01	VT_v1_01057_g01	C3_v1_01078_g01	SP_v1_01066_g01
Ccrd_v2_01079_g01		VS_v1_01059_g01	VT_v1_01058_g01	C3_v1_01079_g01	SP_v1_01067_g01
Ccrd_v2_01080_g01	A41_v1_01074_g01	VS_v1_01060_g01	VT_v1_01059_g01	C3_v1_01080_g01	SP_v1_01068_g01
Ccrd_v2_01081_g01	A41_v1_01075_g01	VS_v1_01061_g01	VT_v1_01060_g01	C3_v1_01081_g01	SP_v1_01069_g01
Ccrd_v2_01082_g01	A41_v1_01076_g01		VT_v1_01061_g01	C3_v1_01082_g01	SP_v1_01070_g01
Ccrd_v2_01083_g01	A41_v1_01077_g01	VS_v1_01063_g01	VT_v1_01062_g01	C3_v1_01083_g01	SP_v1_01071_g01
Ccrd_v2_01084_g01	A41_v1_01078_g01	VS_v1_01064_g01	VT_v1_01063_g01	C3_v1_01084_g01	SP_v1_01072_g01
Ccrd_v2_01085_g01	A41_v1_01079_g01	VS_v1_01065_g01	VT_v1_01064_g01	C3_v1_01085_g01	SP_v1_01073_g01
Ccrd_v2_01086_g01	A41_v1_01080_g01	VS_v1_01066_g01	VT_v1_01065_g01	C3_v1_01086_g01	SP_v1_01074_g01
Ccrd_v2_01087_g01	A41_v1_01081_g01	VS_v1_01067_g01	VT_v1_01066_g01	C3_v1_01087_g01	SP_v1_01075_g01
Ccrd_v2_01088_g01				C3_v1_01088_g01	SP_v1_01076_g01
Ccrd_v2_01089_g01	A41_v1_01083_g01	VS_v1_01069_g01	VT_v1_01068_g01	C3_v1_01089_g01	SP_v1_01077_g01
Ccrd_v2_01090_g01	A41_v1_01084_g01	VS_v1_01070_g01	VT_v1_01069_g01	C3_v1_01090_g01	SP_v1_01078_g01
Ccrd_v2_01091_g01	A41_v1_01085_g01	VS_v1_01071_g01	VT_v1_01070_g01	C3_v1_01091_g01	SP_v1_01079_g01
Ccrd_v2_01092_g01	A41_v1_01086_g01	VS_v1_01072_g01	VT_v1_01071_g01	C3_v1_01092_g01	SP_v1_01080_g01
Ccrd_v2_01093_g01	A41_v1_01087_g01	VS_v1_01073_g01		C3_v1_01093_g01	SP_v1_01081_g01
Ccrd_v2_01094_g01	A41_v1_01088_g01	VS_v1_01074_g01	VT_v1_01073_g01	C3_v1_01094_g01	SP_v1_01082_g01
Ccrd_v2_01095_g01	A41_v1_01089_g01	VS_v1_01075_g01	VT_v1_01074_g01	C3_v1_01095_g01	SP_v1_01083_g01
Ccrd_v2_01096_g01	A41_v1_01090_g01	VS_v1_01076_g01	VT_v1_01075_g01	C3_v1_01096_g01	SP_v1_01084_g01
Ccrd_v2_01097_g01	A41_v1_01091_g01	VS_v1_01077_g01	VT_v1_01076_g01	C3_v1_01097_g01	SP_v1_01085_g01
Ccrd_v2_01098_g01	A41_v1_01092_g01	VS_v1_01078_g01	VT_v1_01077_g01	C3_v1_01098_g01	SP_v1_01086_g01
Ccrd_v2_01099_g01	A41_v1_01093_g01	VS_v1_01079_g01	VT_v1_01078_g01	C3_v1_01099_g01	SP_v1_01087_g01
Ccrd_v2_01100_g01	A41_v1_01094_g01	VS_v1_01080_g01	VT_v1_01079_g01	C3_v1_01100_g01	SP_v1_01088_g01
Ccrd_v2_01101_g01	A41_v1_01095_g01	VS_v1_01081_g01	VT_v1_01080_g01	C3_v1_01101_g01	SP_v1_01089_g01
Ccrd_v2_01102_g01	A41_v1_01096_g01	VS_v1_01082_g01	VT_v1_01081_g01	C3_v1_01102_g01	SP_v1_01090_g01
Ccrd_v2_01103_g01	A41_v1_01097_g01	VS_v1_01083_g01	VT_v1_01082_g01	C3_v1_01103_g01	SP_v1_01091_g01
Ccrd_v2_01104_g01	A41_v1_01098_g01	VS_v1_01084_g01	VT_v1_01083_g01	C3_v1_01104_g01	SP_v1_01092_g01
Ccrd_v2_01105_g01	A41_v1_01100_g01	VS_v1_01085_g01	VT_v1_01084_g01	C3_v1_01105_g01	SP_v1_01093_g01
Ccrd_v2_01106_g01	A41_v1_01101_g01	VS_v1_01086_g01	VT_v1_01085_g01	C3_v1_01106_g01	SP_v1_01094_g01
Ccrd_v2_01107_g01	A41_v1_01102_g01	VS_v1_01087_g01	VT_v1_01086_g01	C3_v1_01107_g01	SP_v1_01095_g01
Ccrd_v2_01108_g01	A41_v1_01103_g01	VS_v1_01088_g01	VT_v1_01087_g01	C3_v1_01108_g01	SP_v1_01096_g01
Ccrd_v2_01109_g01	A41_v1_01104_g01	VS_v1_01089_g01	VT_v1_01088_g01	C3_v1_01109_g01	SP_v1_01097_g01
Ccrd_v2_01110_g01	A41_v1_01105_g01	VS_v1_01090_g01	VT_v1_01089_g01	C3_v1_01110_g01	SP_v1_01098_g01
Ccrd_v2_01111_g01	A41_v1_01106_g01	VS_v1_01091_g01	VT_v1_01090_g01	C3_v1_01111_g01	SP_v1_01099_g01
Ccrd_v2_01112_g01	A41_v1_01107_g01	VS_v1_01092_g01	VT_v1_01091_g01	C3_v1_01112_g01	SP_v1_01100_g01
Ccrd_v2_01113_g01	A41_v1_01108_g01	VS_v1_01093_g01	VT_v1_01092_g01	C3_v1_01113_g01	SP_v1_01101_g01
Ccrd_v2_01114_g01	A41_v1_01109_g01	VS_v1_01094_g01	VT_v1_01093_g01	C3_v1_01114_g01	SP_v1_01102_g01
Ccrd_v2_01115_g01	A41_v1_01110_g01	VS_v1_01095_g01	VT_v1_01094_g01	C3_v1_01115_g01	SP_v1_01103_g01
Ccrd_v2_01116_g01	A41_v1_01111_g01	VS_v1_01096_g01	VT_v1_01095_g01	C3_v1_01116_g01	SP_v1_01104_g01
Ccrd_v2_01117_g01	A41_v1_01112_g01	VS_v1_01097_g01	VT_v1_01096_g01	C3_v1_01117_g01	SP_v1_01105_g01
Ccrd_v2_01118_g01	A41_v1_01113_g01	VS_v1_01098_g01	VT_v1_01097_g01	C3_v1_01118_g01	SP_v1_01106_g01
Ccrd_v2_01119_g01	A41_v1_01114_g01	VS_v1_01099_g01	VT_v1_01098_g01	C3_v1_01119_g01	SP_v1_01107_g01
Ccrd_v2_01120_g01	A41_v1_01115_g01	VS_v1_01100_g01	VT_v1_01099_g01	C3_v1_01120_g01	SP_v1_01108_g01
Ccrd_v2_01121_g01	A41_v1_01116_g01	VS_v1_01101_g01	VT_v1_01100_g01	C3_v1_01121_g01
Ccrd_v2_01122_g01	A41_v1_01117_g01	VS_v1_01102_g01	VT_v1_01101_g01	C3_v1_01122_g01	SP_v1_01110_g01
Ccrd_v2_01123_g01	A41_v1_01118_g01	VS_v1_01103_g01	VT_v1_01102_g01	C3_v1_01123_g01	SP_v1_01111_g01
Ccrd_v2_01124_g01	A41_v1_01119_g01	VS_v1_01104_g01	VT_v1_01103_g01	C3_v1_01124_g01	SP_v1_01112_g01
Ccrd_v2_01125_g01	A41_v1_01120_g01	VS_v1_01105_g01	VT_v1_01104_g01	C3_v1_01125_g01	SP_v1_01113_g01
Ccrd_v2_01126_g01	A41_v1_01121_g01	VS_v1_01106_g01	VT_v1_01105_g01	C3_v1_01126_g01	SP_v1_01114_g01
Ccrd_v2_01127_g01	A41_v1_01123_g01	VS_v1_01107_g01	VT_v1_01106_g01	C3_v1_01127_g01	SP_v1_01115_g01
Ccrd_v2_01128_g01	A41_v1_01124_g01	VS_v1_01108_g01	VT_v1_01107_g01	C3_v1_01128_g01	SP_v1_01116_g01
Ccrd_v2_01129_g01	A41_v1_01125_g01	VS_v1_01109_g01	VT_v1_01108_g01	C3_v1_01129_g01	SP_v1_01117_g01
Ccrd_v2_01130_g01	A41_v1_01126_g01	VS_v1_01110_g01	VT_v1_01109_g01	C3_v1_01130_g01	SP_v1_01118_g01
Ccrd_v2_01131_g01	A41_v1_01127_g01	VS_v1_01111_g01	VT_v1_01110_g01	C3_v1_01131_g01	SP_v1_01119_g01
Ccrd_v2_01132_g01	A41_v1_01128_g01	VS_v1_01112_g01	VT_v1_01111_g01	C3_v1_01132_g01	SP_v1_01120_g01
Ccrd_v2_01133_g01	A41_v1_01129_g01	VS_v1_01113_g01	VT_v1_01112_g01	C3_v1_01133_g01	SP_v1_01121_g01
Ccrd_v2_01134_g01	A41_v1_01130_g01	VS_v1_01114_g01	VT_v1_01113_g01	C3_v1_01134_g01
Ccrd_v2_01135_g01	A41_v1_01131_g01	VS_v1_01115_g01	VT_v1_01114_g01	C3_v1_01135_g01	SP_v1_01122_g01
Ccrd_v2_01136_g01		VS_v1_01116_g01	VT_v1_01115_g01	C3_v1_01136_g01
Ccrd_v2_01137_g01	A41_v1_01132_g01	VS_v1_01117_g01	VT_v1_01116_g01	C3_v1_01137_g01	SP_v1_01123_g01
Ccrd_v2_01138_g01	A41_v1_01133_g01	VS_v1_01118_g01	VT_v1_01117_g01	C3_v1_01138_g01	SP_v1_01124_g01
Ccrd_v2_01139_g01	A41_v1_01134_g01	VS_v1_01119_g01	VT_v1_01118_g01	C3_v1_01139_g01	SP_v1_01125_g01
Ccrd_v2_01140_g01				C3_v1_01140_g01	SP_v1_01126_g01
Ccrd_v2_01141_g01	A41_v1_01136_g01	VS_v1_01120_g01	VT_v1_01120_g01	C3_v1_01141_g01	SP_v1_01128_g01
Ccrd_v2_01142_g01	A41_v1_01137_g01	VS_v1_01121_g01	VT_v1_01121_g01	C3_v1_01142_g01	SP_v1_01129_g01
Ccrd_v2_01143_g01	A41_v1_01138_g01	VS_v1_01122_g01	VT_v1_01122_g01	C3_v1_01143_g01	SP_v1_01130_g01
Ccrd_v2_01144_g01	A41_v1_01139_g01	VS_v1_01123_g01	VT_v1_01123_g01	C3_v1_01144_g01	SP_v1_01131_g01
Ccrd_v2_01145_g01	A41_v1_01140_g01	VS_v1_01124_g01	VT_v1_01124_g01	C3_v1_01145_g01	SP_v1_01132_g01
Ccrd_v2_01146_g01	A41_v1_01141_g01	VS_v1_01125_g01	VT_v1_01125_g01	C3_v1_01146_g01	SP_v1_01133_g01
Ccrd_v2_01147_g01	A41_v1_01142_g01	VS_v1_01126_g01	VT_v1_01126_g01	C3_v1_01147_g01	SP_v1_01134_g01
Ccrd_v2_01148_g01	A41_v1_01143_g01	VS_v1_01127_g01	VT_v1_01127_g01	C3_v1_01148_g01	SP_v1_01135_g01
Ccrd_v2_01149_g01	A41_v1_01144_g01	VS_v1_01128_g01	VT_v1_01128_g01	C3_v1_01149_g01	SP_v1_01136_g01
Ccrd_v2_01150_g01	A41_v1_01145_g01	VS_v1_01129_g01	VT_v1_01129_g01	C3_v1_01150_g01	SP_v1_01137_g01
Ccrd_v2_01151_g01	A41_v1_01146_g01	VS_v1_01130_g01	VT_v1_01130_g01	C3_v1_01151_g01	SP_v1_01138_g01
Ccrd_v2_01152_g01	A41_v1_01147_g01	VS_v1_01131_g01	VT_v1_01131_g01	C3_v1_01152_g01	SP_v1_01139_g01
Ccrd_v2_01153_g01	A41_v1_01148_g01	VS_v1_01132_g01	VT_v1_01132_g01	C3_v1_01153_g01	SP_v1_01140_g01
Ccrd_v2_01154_g01	A41_v1_01149_g01	VS_v1_01133_g01	VT_v1_01133_g01	C3_v1_01154_g01	SP_v1_01141_g01
Ccrd_v2_01155_g01	A41_v1_01150_g01	VS_v1_01134_g01	VT_v1_01134_g01	C3_v1_01155_g01	SP_v1_01142_g01
Ccrd_v2_01156_g01	A41_v1_01151_g01	VS_v1_01135_g01	VT_v1_01135_g01	C3_v1_01156_g01	SP_v1_01143_g01
Ccrd_v2_01157_g01	A41_v1_01152_g01	VS_v1_01136_g01	VT_v1_01136_g01	C3_v1_01157_g01	SP_v1_01144_g01
Ccrd_v2_01158_g01	A41_v1_01153_g01	VS_v1_01137_g01	VT_v1_01137_g01	C3_v1_01158_g01	SP_v1_01145_g01
Ccrd_v2_01159_g01		VS_v1_01138_g01	VT_v1_01138_g01	C3_v1_01159_g01
Ccrd_v2_01160_g01	A41_v1_01154_g01	VS_v1_01139_g01	VT_v1_01139_g01	C3_v1_01160_g01	SP_v1_01146_g01
Ccrd_v2_01161_g01	A41_v1_01155_g01	VS_v1_01140_g01	VT_v1_01140_g01	C3_v1_01161_g01	SP_v1_01147_g01
Ccrd_v2_01162_g01	A41_v1_01156_g01	VS_v1_01141_g01	VT_v1_01141_g01	C3_v1_01162_g01	SP_v1_01148_g01
Ccrd_v2_01163_g01	A41_v1_01157_g01	VS_v1_01142_g01	VT_v1_01142_g01	C3_v1_01163_g01	SP_v1_01149_g01
Ccrd_v2_01164_g01	A41_v1_01158_g01	VS_v1_01143_g01	VT_v1_01143_g01	C3_v1_01164_g01	SP_v1_01150_g01
Ccrd_v2_01165_g01	A41_v1_01159_g01	VS_v1_01144_g01	VT_v1_01144_g01	C3_v1_01165_g01	SP_v1_01151_g01
Ccrd_v2_01166_g01	A41_v1_01160_g01	VS_v1_01145_g01	VT_v1_01145_g01	C3_v1_01166_g01	SP_v1_01152_g01
Ccrd_v2_01167_g01	A41_v1_01161_g01	VS_v1_01146_g01	VT_v1_01146_g01	C3_v1_01167_g01	SP_v1_01153_g01
Ccrd_v2_01168_g01		VS_v1_01147_g01		C3_v1_01168_g01	SP_v1_01154_g01
Ccrd_v2_01169_g01	A41_v1_01163_g01	VS_v1_01148_g01	VT_v1_01148_g01	C3_v1_01169_g01	SP_v1_01155_g01
Ccrd_v2_01170_g01	A41_v1_01164_g01	VS_v1_01149_g01	VT_v1_01149_g01	C3_v1_01170_g01	SP_v1_01156_g01
Ccrd_v2_01171_g01	A41_v1_01165_g01	VS_v1_01150_g01	VT_v1_01150_g01	C3_v1_01171_g01	SP_v1_01157_g01
Ccrd_v2_01172_g01
Ccrd_v2_01173_g01	A41_v1_01167_g01	VS_v1_01152_g01	VT_v1_01152_g01	C3_v1_01173_g01	SP_v1_01159_g01
Ccrd_v2_01174_g01	A41_v1_01168_g01	VS_v1_01153_g01	VT_v1_01153_g01	C3_v1_01174_g01	SP_v1_01160_g01
Ccrd_v2_01175_g01	A41_v1_01169_g01	VS_v1_01154_g01	VT_v1_01154_g01	C3_v1_01175_g01	SP_v1_01161_g01
Ccrd_v2_01176_g01	A41_v1_01170_g01	VS_v1_01155_g01	VT_v1_01155_g01	C3_v1_01176_g01	SP_v1_01162_g01
Ccrd_v2_01177_g01	A41_v1_01171_g01	VS_v1_01156_g01	VT_v1_01156_g01	C3_v1_01177_g01	SP_v1_01163_g01
Ccrd_v2_01178_g01	A41_v1_01172_g01	VS_v1_01157_g01	VT_v1_01157_g01	C3_v1_01178_g01	SP_v1_01164_g01
Ccrd_v2_01179_g01	A41_v1_01173_g01	VS_v1_01158_g01	VT_v1_01158_g01	C3_v1_01179_g01	SP_v1_01165_g01
Ccrd_v2_01180_g01	A41_v1_01174_g01	VS_v1_01159_g01	VT_v1_01159_g01	C3_v1_01180_g01	SP_v1_01166_g01
Ccrd_v2_01181_g01	A41_v1_01175_g01	VS_v1_01160_g01	VT_v1_01160_g01	C3_v1_01181_g01	SP_v1_01167_g01
Ccrd_v2_01182_g01	A41_v1_01176_g01	VS_v1_01161_g01	VT_v1_01161_g01	C3_v1_01182_g01	SP_v1_01168_g01
Ccrd_v2_01183_g01	A41_v1_01177_g01	VS_v1_01162_g01	VT_v1_01162_g01	C3_v1_01183_g01	SP_v1_01169_g01
Ccrd_v2_01184_g01		VS_v1_01163_g01		C3_v1_01184_g01	SP_v1_01170_g01
Ccrd_v2_01185_g01	A41_v1_01178_g01	VS_v1_01164_g01	VT_v1_01164_g01	C3_v1_01185_g01	SP_v1_01171_g01
Ccrd_v2_01186_g01	A41_v1_01179_g01	VS_v1_01165_g01	VT_v1_01165_g01	C3_v1_01186_g01	SP_v1_01172_g01
Ccrd_v2_01187_g01	A41_v1_01180_g01	VS_v1_01166_g01	VT_v1_01166_g01	C3_v1_01187_g01	SP_v1_01173_g01
Ccrd_v2_01188_g01	A41_v1_01181_g01	VS_v1_01167_g01	VT_v1_01167_g01	C3_v1_01188_g01	SP_v1_01174_g01
Ccrd_v2_01189_g01	A41_v1_01182_g01	VS_v1_01168_g01	VT_v1_01168_g01	C3_v1_01189_g01	SP_v1_01175_g01
Ccrd_v2_01190_g01	A41_v1_01183_g01	VS_v1_01169_g01	VT_v1_01169_g01	C3_v1_01190_g01	SP_v1_01176_g01
Ccrd_v2_01191_g01	A41_v1_01184_g01	VS_v1_01170_g01	VT_v1_01170_g01	C3_v1_01191_g01	SP_v1_01177_g01
Ccrd_v2_01192_g01	A41_v1_01185_g01	VS_v1_01171_g01	VT_v1_01171_g01	C3_v1_01192_g01	SP_v1_01178_g01
Ccrd_v2_01193_g01	A41_v1_01186_g01		VT_v1_01172_g01	C3_v1_01193_g01	SP_v1_01179_g01
Ccrd_v2_01194_g01	A41_v1_01187_g01	VS_v1_01173_g01	VT_v1_01173_g01	C3_v1_01194_g01	SP_v1_01180_g01
Ccrd_v2_01195_g01	A41_v1_01188_g01	VS_v1_01174_g01	VT_v1_01174_g01	C3_v1_01195_g01	SP_v1_01181_g01
Ccrd_v2_01196_g01	A41_v1_01189_g01	VS_v1_01175_g01	VT_v1_01175_g01	C3_v1_01196_g01	SP_v1_01182_g01
Ccrd_v2_01197_g01	A41_v1_01190_g01	VS_v1_01176_g01	VT_v1_01176_g01	C3_v1_01197_g01	SP_v1_01183_g01
Ccrd_v2_01198_g01	A41_v1_01191_g01	VS_v1_01177_g01	VT_v1_01177_g01	C3_v1_01198_g01	SP_v1_01184_g01
Ccrd_v2_01199_g01	A41_v1_01192_g01	VS_v1_01178_g01	VT_v1_01178_g01	C3_v1_01199_g01	SP_v1_01185_g01
Ccrd_v2_01200_g01	A41_v1_01193_g01	VS_v1_01179_g01	VT_v1_01179_g01	C3_v1_01200_g01	SP_v1_01186_g01
Ccrd_v2_01201_g01	A41_v1_01194_g01	VS_v1_01180_g01	VT_v1_01180_g01	C3_v1_01201_g01	SP_v1_01187_g01
Ccrd_v2_01202_g01	A41_v1_01195_g01	VS_v1_01181_g01	VT_v1_01181_g01	C3_v1_01202_g01	SP_v1_01188_g01
Ccrd_v2_01203_g01	A41_v1_01196_g01	VS_v1_01182_g01	VT_v1_01182_g01	C3_v1_01203_g01	SP_v1_01189_g01
Ccrd_v2_01204_g01	A41_v1_01197_g01	VS_v1_01183_g01	VT_v1_01183_g01	C3_v1_01204_g01	SP_v1_01190_g01
Ccrd_v2_01205_g01	A41_v1_01198_g01	VS_v1_01184_g01	VT_v1_01184_g01	C3_v1_01205_g01	SP_v1_01191_g01
Ccrd_v2_01206_g01	A41_v1_01199_g01	VS_v1_01185_g01	VT_v1_01185_g01	C3_v1_01206_g01	SP_v1_01192_g01
Ccrd_v2_01207_g01	A41_v1_01200_g01	VS_v1_01186_g01	VT_v1_01186_g01	C3_v1_01207_g01	SP_v1_01193_g01
Ccrd_v2_01208_g01	A41_v1_01201_g01	VS_v1_01187_g01	VT_v1_01187_g01	C3_v1_01208_g01	SP_v1_01194_g01
Ccrd_v2_01209_g01	A41_v1_01202_g01	VS_v1_01188_g01	VT_v1_01188_g01	C3_v1_01209_g01	SP_v1_01195_g01
Ccrd_v2_01210_g01	A41_v1_01203_g01	VS_v1_01189_g01	VT_v1_01189_g01	C3_v1_01210_g01	SP_v1_01196_g01
Ccrd_v2_01211_g01	A41_v1_01204_g01	VS_v1_01190_g01	VT_v1_01190_g01	C3_v1_01211_g01	SP_v1_01197_g01
Ccrd_v2_01212_g01	A41_v1_01205_g01	VS_v1_01191_g01	VT_v1_01191_g01	C3_v1_01212_g01	SP_v1_01198_g01
Ccrd_v2_01213_g01	A41_v1_01206_g01	VS_v1_01192_g01	VT_v1_01192_g01	C3_v1_01213_g01	SP_v1_01199_g01
Ccrd_v2_01214_g01	A41_v1_01207_g01	VS_v1_01193_g01	VT_v1_01193_g01	C3_v1_01214_g01	SP_v1_01200_g01
Ccrd_v2_01215_g01	A41_v1_01208_g01	VS_v1_01194_g01	VT_v1_01194_g01	C3_v1_01215_g01	SP_v1_01201_g01
Ccrd_v2_01216_g01	A41_v1_01209_g01	VS_v1_01195_g01	VT_v1_01195_g01	C3_v1_01216_g01	SP_v1_01202_g01
Ccrd_v2_01217_g01	A41_v1_01210_g01	VS_v1_01196_g01	VT_v1_01196_g01	C3_v1_01217_g01	SP_v1_01203_g01
Ccrd_v2_01218_g01	A41_v1_01211_g01	VS_v1_01197_g01	VT_v1_01197_g01	C3_v1_01218_g01	SP_v1_01204_g01
Ccrd_v2_01219_g01	A41_v1_01212_g01	VS_v1_01198_g01	VT_v1_01198_g01	C3_v1_01219_g01	SP_v1_01205_g01
Ccrd_v2_01220_g01				C3_v1_01220_g01
Ccrd_v2_01221_g01	A41_v1_01214_g01	VS_v1_01201_g01	VT_v1_01200_g01	C3_v1_01221_g01	SP_v1_01207_g01
Ccrd_v2_01222_g01	A41_v1_01215_g01	VS_v1_01202_g01	VT_v1_01201_g01	C3_v1_01222_g01	SP_v1_01208_g01
Ccrd_v2_01223_g01	A41_v1_01216_g01	VS_v1_01203_g01	VT_v1_01202_g01	C3_v1_01223_g01	SP_v1_01209_g01
Ccrd_v2_01224_g01	A41_v1_01217_g01	VS_v1_01204_g01	VT_v1_01203_g01	C3_v1_01224_g01	SP_v1_01210_g01
Ccrd_v2_01225_g01	A41_v1_01218_g01	VS_v1_01205_g01	VT_v1_01204_g01	C3_v1_01225_g01	SP_v1_01211_g01
Ccrd_v2_01226_g01	A41_v1_01219_g01	VS_v1_01206_g01	VT_v1_01205_g01	C3_v1_01226_g01	SP_v1_01212_g01
Ccrd_v2_01227_g01		VS_v1_01207_g01	VT_v1_01206_g01	C3_v1_01227_g01	SP_v1_01213_g01
Ccrd_v2_01228_g01	A41_v1_01221_g01	VS_v1_01208_g01	VT_v1_01207_g01	C3_v1_01228_g01	SP_v1_01214_g01
Ccrd_v2_01229_g01	A41_v1_01222_g01	VS_v1_01209_g01	VT_v1_01208_g01	C3_v1_01229_g01	SP_v1_01215_g01
Ccrd_v2_01230_g01	A41_v1_01223_g01	VS_v1_01210_g01	VT_v1_01209_g01	C3_v1_01230_g01	SP_v1_01216_g01
Ccrd_v2_01231_g01	A41_v1_01224_g01	VS_v1_01211_g01	VT_v1_01210_g01	C3_v1_01231_g01	SP_v1_01217_g01
Ccrd_v2_01232_g01		VS_v1_01212_g01	VT_v1_01211_g01	C3_v1_01232_g01
Ccrd_v2_01233_g01	A41_v1_01226_g01	VS_v1_01213_g01	VT_v1_01212_g01	C3_v1_01233_g01	SP_v1_01218_g01
Ccrd_v2_01234_g01	A41_v1_01228_g01	VS_v1_01214_g01	VT_v1_01213_g01	C3_v1_01234_g01	SP_v1_01219_g01
Ccrd_v2_01235_g01	A41_v1_01229_g01	VS_v1_01215_g01	VT_v1_01214_g01	C3_v1_01235_g01	SP_v1_01220_g01
Ccrd_v2_01236_g01	A41_v1_01230_g01	VS_v1_01216_g01	VT_v1_01215_g01	C3_v1_01236_g01	SP_v1_01221_g01
Ccrd_v2_01237_g01	A41_v1_01231_g01	VS_v1_01217_g01	VT_v1_01216_g01	C3_v1_01237_g01	SP_v1_01222_g01
Ccrd_v2_01238_g01	A41_v1_01232_g01	VS_v1_01218_g01	VT_v1_01217_g01	C3_v1_01238_g01	SP_v1_01223_g01
Ccrd_v2_01239_g01	A41_v1_01233_g01	VS_v1_01219_g01	VT_v1_01218_g01	C3_v1_01239_g01	SP_v1_01224_g01
Ccrd_v2_01240_g01	A41_v1_01234_g01	VS_v1_01220_g01	VT_v1_01219_g01	C3_v1_01240_g01	SP_v1_01225_g01
Ccrd_v2_01241_g01			VT_v1_01221_g01	C3_v1_01241_g01
Ccrd_v2_01242_g01	A41_v1_01236_g01	VS_v1_01223_g01	VT_v1_01222_g01	C3_v1_01242_g01	SP_v1_01227_g01
Ccrd_v2_01243_g01	A41_v1_01235_g01	VS_v1_01224_g01	VT_v1_01223_g01	C3_v1_01243_g01	SP_v1_01226_g01
Ccrd_v2_01244_g01	A41_v1_01237_g01	VS_v1_01225_g01	VT_v1_01224_g01	C3_v1_01244_g01	SP_v1_01228_g01
Ccrd_v2_01245_g01	A41_v1_01238_g01	VS_v1_01226_g01	VT_v1_01225_g01	C3_v1_01245_g01	SP_v1_01229_g01
Ccrd_v2_01246_g01	A41_v1_01239_g01	VS_v1_01227_g01	VT_v1_01226_g01	C3_v1_01246_g01	SP_v1_01230_g01
Ccrd_v2_01247_g01	A41_v1_01240_g01	VS_v1_01228_g01	VT_v1_01227_g01	C3_v1_01247_g01
Ccrd_v2_01248_g01	A41_v1_01241_g01	VS_v1_01229_g01	VT_v1_01228_g01	C3_v1_01248_g01	SP_v1_01232_g01
Ccrd_v2_01249_g01	A41_v1_01242_g01	VS_v1_01230_g01	VT_v1_01229_g01	C3_v1_01249_g01	SP_v1_01233_g01
Ccrd_v2_01250_g01	A41_v1_01243_g01	VS_v1_01231_g01	VT_v1_01230_g01	C3_v1_01250_g01	SP_v1_01234_g01
Ccrd_v2_01251_g01	A41_v1_01244_g01	VS_v1_01232_g01	VT_v1_01231_g01	C3_v1_01251_g01	SP_v1_01235_g01
Ccrd_v2_01252_g01	A41_v1_01245_g01	VS_v1_01233_g01	VT_v1_01232_g01	C3_v1_01252_g01	SP_v1_01236_g01
Ccrd_v2_01253_g01	A41_v1_01246_g01	VS_v1_01234_g01	VT_v1_01233_g01	C3_v1_01253_g01	SP_v1_01237_g01
Ccrd_v2_01254_g01	A41_v1_01247_g01	VS_v1_01235_g01	VT_v1_01234_g01	C3_v1_01254_g01	SP_v1_01238_g01
Ccrd_v2_01255_g01	A41_v1_01248_g01	VS_v1_01236_g01	VT_v1_01235_g01	C3_v1_01255_g01	SP_v1_01239_g01
Ccrd_v2_01256_g01	A41_v1_01249_g01	VS_v1_01237_g01	VT_v1_01236_g01	C3_v1_01256_g01	SP_v1_01240_g01
Ccrd_v2_01257_g01	A41_v1_01250_g01	VS_v1_01238_g01	VT_v1_01237_g01	C3_v1_01257_g01	SP_v1_01241_g01
Ccrd_v2_01258_g01	A41_v1_01251_g01	VS_v1_01239_g01	VT_v1_01238_g01	C3_v1_01258_g01	SP_v1_01242_g01
Ccrd_v2_01259_g01	A41_v1_01252_g01	VS_v1_01240_g01	VT_v1_01239_g01	C3_v1_01259_g01	SP_v1_01243_g01
Ccrd_v2_01260_g01	A41_v1_01253_g01	VS_v1_01241_g01	VT_v1_01240_g01	C3_v1_01260_g01	SP_v1_01244_g01
Ccrd_v2_01261_g01	A41_v1_01254_g01	VS_v1_01242_g01	VT_v1_01241_g01	C3_v1_01261_g01	SP_v1_01245_g01
Ccrd_v2_01262_g01	A41_v1_01255_g01	VS_v1_01243_g01	VT_v1_01242_g01	C3_v1_01262_g01	SP_v1_01246_g01
Ccrd_v2_01263_g01	A41_v1_01256_g01	VS_v1_01244_g01	VT_v1_01243_g01	C3_v1_01263_g01	SP_v1_01247_g01
Ccrd_v2_01264_g01	A41_v1_01257_g01	VS_v1_01245_g01	VT_v1_01244_g01	C3_v1_01264_g01	SP_v1_01248_g01
Ccrd_v2_01265_g01	A41_v1_01258_g01	VS_v1_01246_g01	VT_v1_01245_g01	C3_v1_01265_g01	SP_v1_01249_g01
Ccrd_v2_01266_g01	A41_v1_01259_g01		VT_v1_01246_g01	C3_v1_01266_g01
Ccrd_v2_01267_g01	A41_v1_01260_g01	VS_v1_01248_g01	VT_v1_01247_g01	C3_v1_01267_g01	SP_v1_01251_g01
Ccrd_v2_01268_g01	A41_v1_01261_g01	VS_v1_01249_g01	VT_v1_01248_g01	C3_v1_01268_g01	SP_v1_01252_g01
Ccrd_v2_01269_g01	A41_v1_01262_g01	VS_v1_01250_g01	VT_v1_01249_g01	C3_v1_01269_g01	SP_v1_01253_g01
Ccrd_v2_01270_g01	A41_v1_01263_g01	VS_v1_01251_g01	VT_v1_01250_g01	C3_v1_01270_g01	SP_v1_01254_g01
Ccrd_v2_01271_g01	A41_v1_01264_g01	VS_v1_01252_g01	VT_v1_01251_g01	C3_v1_01271_g01	SP_v1_01255_g01
Ccrd_v2_01272_g01	A41_v1_01265_g01	VS_v1_01253_g01	VT_v1_01252_g01	C3_v1_01272_g01	SP_v1_01256_g01
Ccrd_v2_01273_g01	A41_v1_01266_g01	VS_v1_01254_g01	VT_v1_01253_g01	C3_v1_01273_g01	SP_v1_01257_g01
Ccrd_v2_01274_g01	A41_v1_01267_g01	VS_v1_01255_g01	VT_v1_01254_g01	C3_v1_01274_g01	SP_v1_01258_g01
Ccrd_v2_01275_g01	A41_v1_01268_g01	VS_v1_01256_g01	VT_v1_01255_g01	C3_v1_01275_g01	SP_v1_01259_g01
Ccrd_v2_01276_g01	A41_v1_01269_g01	VS_v1_01257_g01	VT_v1_01256_g01	C3_v1_01276_g01
Ccrd_v2_01277_g01	A41_v1_01270_g01	VS_v1_01258_g01	VT_v1_01257_g01	C3_v1_01277_g01	SP_v1_01261_g01
Ccrd_v2_01278_g01	A41_v1_01271_g01	VS_v1_01259_g01	VT_v1_01258_g01	C3_v1_01278_g01	SP_v1_01262_g01
Ccrd_v2_01279_g01	A41_v1_01272_g01	VS_v1_01260_g01	VT_v1_01259_g01	C3_v1_01279_g01	SP_v1_01263_g01
Ccrd_v2_01280_g01	A41_v1_01273_g01	VS_v1_01261_g01	VT_v1_01260_g01	C3_v1_01280_g01	SP_v1_01264_g01
Ccrd_v2_01281_g01	A41_v1_01274_g01	VS_v1_01262_g01	VT_v1_01261_g01	C3_v1_01281_g01	SP_v1_01265_g01
Ccrd_v2_01282_g01	A41_v1_01275_g01	VS_v1_01263_g01	VT_v1_01262_g01	C3_v1_01282_g01	SP_v1_01266_g01
Ccrd_v2_01283_g01	A41_v1_01276_g01	VS_v1_01264_g01	VT_v1_01263_g01	C3_v1_01283_g01	SP_v1_01267_g01
Ccrd_v2_01284_g01	A41_v1_01277_g01	VS_v1_01265_g01	VT_v1_01264_g01	C3_v1_01284_g01	SP_v1_01268_g01
Ccrd_v2_01285_g01	A41_v1_01278_g01	VS_v1_01266_g01	VT_v1_01265_g01	C3_v1_01285_g01	SP_v1_01269_g01
Ccrd_v2_01286_g01	A41_v1_01279_g01	VS_v1_01267_g01	VT_v1_01266_g01	C3_v1_01286_g01
Ccrd_v2_01287_g01		VS_v1_01268_g01	VT_v1_01267_g01	C3_v1_01287_g01	SP_v1_01270_g01
Ccrd_v2_01288_g01	A41_v1_01281_g01	VS_v1_01269_g01	VT_v1_01268_g01	C3_v1_01288_g01	SP_v1_01271_g01
Ccrd_v2_01289_g01	A41_v1_01282_g01	VS_v1_01270_g01	VT_v1_01269_g01	C3_v1_01289_g01	SP_v1_01272_g01
Ccrd_v2_01290_g01	A41_v1_01283_g01	VS_v1_01271_g01	VT_v1_01270_g01	C3_v1_01290_g01	SP_v1_01273_g01
Ccrd_v2_01291_g01	A41_v1_01285_g01	VS_v1_01273_g01	VT_v1_01271_g01	C3_v1_01291_g01	SP_v1_01275_g01
Ccrd_v2_01292_g01	A41_v1_01286_g01	VS_v1_01274_g01	VT_v1_01272_g01	C3_v1_01292_g01	SP_v1_01276_g01
Ccrd_v2_01293_g01	A41_v1_01287_g01	VS_v1_01275_g01	VT_v1_01273_g01	C3_v1_01293_g01	SP_v1_01277_g01
Ccrd_v2_01294_g01	A41_v1_01288_g01	VS_v1_01276_g01	VT_v1_01274_g01	C3_v1_01294_g01	SP_v1_01278_g01
Ccrd_v2_01295_g01	A41_v1_01289_g01	VS_v1_01277_g01	VT_v1_01275_g01	C3_v1_01295_g01	SP_v1_01279_g01
Ccrd_v2_01296_g01	A41_v1_01290_g01	VS_v1_01278_g01	VT_v1_01276_g01	C3_v1_01296_g01	SP_v1_01280_g01
Ccrd_v2_01297_g01	A41_v1_01291_g01	VS_v1_01279_g01	VT_v1_01277_g01	C3_v1_01297_g01	SP_v1_01281_g01
Ccrd_v2_01298_g01	A41_v1_01292_g01	VS_v1_01280_g01	VT_v1_01278_g01	C3_v1_01298_g01	SP_v1_01282_g01
Ccrd_v2_01299_g01	A41_v1_01293_g01	VS_v1_01281_g01	VT_v1_01279_g01	C3_v1_01299_g01	SP_v1_01283_g01
Ccrd_v2_01300_g01	A41_v1_01294_g01	VS_v1_01282_g01	VT_v1_01280_g01	C3_v1_01300_g01	SP_v1_01284_g01
Ccrd_v2_01301_g01	A41_v1_01295_g01	VS_v1_01283_g01	VT_v1_01281_g01	C3_v1_01301_g01	SP_v1_01285_g01
Ccrd_v2_01302_g01	A41_v1_01296_g01	VS_v1_01284_g01	VT_v1_01282_g01	C3_v1_01302_g01	SP_v1_01286_g01
Ccrd_v2_01303_g01	A41_v1_01297_g01	VS_v1_01285_g01	VT_v1_01283_g01	C3_v1_01303_g01	SP_v1_01287_g01
Ccrd_v2_01304_g01	A41_v1_01298_g01	VS_v1_01286_g01	VT_v1_01284_g01	C3_v1_01304_g01	SP_v1_01288_g01
Ccrd_v2_01305_g01	A41_v1_01299_g01	VS_v1_01287_g01	VT_v1_01285_g01	C3_v1_01305_g01	SP_v1_01289_g01
Ccrd_v2_01306_g01	A41_v1_01300_g01	VS_v1_01288_g01	VT_v1_01286_g01	C3_v1_01306_g01	SP_v1_01290_g01
Ccrd_v2_01307_g01	A41_v1_01301_g01	VS_v1_01289_g01	VT_v1_01287_g01	C3_v1_01307_g01	SP_v1_01291_g01
Ccrd_v2_01308_g01	A41_v1_01302_g01	VS_v1_01290_g01	VT_v1_01288_g01	C3_v1_01308_g01	SP_v1_01292_g01
Ccrd_v2_01309_g01	A41_v1_01303_g01	VS_v1_01291_g01	VT_v1_01289_g01	C3_v1_01309_g01	SP_v1_01293_g01
Ccrd_v2_01310_g01	A41_v1_01304_g01	VS_v1_01292_g01	VT_v1_01290_g01	C3_v1_01310_g01	SP_v1_01294_g01
Ccrd_v2_01311_g01	A41_v1_01305_g01	VS_v1_01293_g01	VT_v1_01291_g01	C3_v1_01311_g01	SP_v1_01295_g01
Ccrd_v2_01312_g01	A41_v1_01306_g01	VS_v1_01294_g01	VT_v1_01292_g01	C3_v1_01312_g01	SP_v1_01296_g01
Ccrd_v2_01313_g01	A41_v1_01307_g01	VS_v1_01295_g01	VT_v1_01293_g01	C3_v1_01313_g01	SP_v1_01297_g01
Ccrd_v2_01314_g01	A41_v1_01308_g01			C3_v1_01314_g01	SP_v1_01298_g01
Ccrd_v2_01315_g01	A41_v1_01309_g01	VS_v1_01297_g01	VT_v1_01295_g01	C3_v1_01315_g01	SP_v1_01299_g01
Ccrd_v2_01316_g01	A41_v1_01310_g01	VS_v1_01298_g01	VT_v1_01296_g01	C3_v1_01316_g01	SP_v1_01300_g01
Ccrd_v2_01317_g01	A41_v1_01311_g01	VS_v1_01299_g01	VT_v1_01297_g01	C3_v1_01317_g01	SP_v1_01302_g01
Ccrd_v2_01318_g01	A41_v1_01312_g01	VS_v1_01300_g01	VT_v1_01298_g01	C3_v1_01318_g01	SP_v1_01301_g01
Ccrd_v2_01319_g01	A41_v1_01313_g01	VS_v1_01301_g01	VT_v1_01299_g01	C3_v1_01319_g01	SP_v1_01303_g01
Ccrd_v2_01320_g01	A41_v1_01314_g01	VS_v1_01302_g01	VT_v1_01300_g01	C3_v1_01320_g01	SP_v1_01304_g01
Ccrd_v2_01321_g01	A41_v1_01315_g01	VS_v1_01303_g01	VT_v1_01301_g01	C3_v1_01321_g01	SP_v1_01305_g01
Ccrd_v2_01322_g01	A41_v1_01316_g01	VS_v1_01304_g01	VT_v1_01302_g01	C3_v1_01322_g01	SP_v1_01306_g01
Ccrd_v2_01323_g01	A41_v1_01317_g01	VS_v1_01305_g01	VT_v1_01303_g01	C3_v1_01323_g01	SP_v1_01307_g01
Ccrd_v2_01324_g01	A41_v1_01318_g01	VS_v1_01306_g01	VT_v1_01304_g01	C3_v1_01324_g01	SP_v1_01308_g01
Ccrd_v2_01325_g01	A41_v1_01319_g01	VS_v1_01307_g01	VT_v1_01305_g01	C3_v1_01325_g01	SP_v1_01309_g01
Ccrd_v2_01326_g01	A41_v1_01320_g01	VS_v1_01308_g01	VT_v1_01306_g01	C3_v1_01326_g01	SP_v1_01310_g01
Ccrd_v2_01327_g01	A41_v1_01321_g01			C3_v1_01327_g01
Ccrd_v2_01328_g01	A41_v1_01322_g01	VS_v1_01310_g01	VT_v1_01308_g01	C3_v1_01328_g01	SP_v1_01312_g01
Ccrd_v2_01329_g01	A41_v1_01323_g01	VS_v1_01311_g01	VT_v1_01309_g01	C3_v1_01329_g01	SP_v1_01313_g01
Ccrd_v2_01330_g01				C3_v1_01330_g01
Ccrd_v2_01331_g01	A41_v1_01325_g01	VS_v1_01313_g01	VT_v1_01311_g01	C3_v1_01331_g01	SP_v1_01315_g01
Ccrd_v2_01332_g01	A41_v1_01326_g01	VS_v1_01314_g01	VT_v1_01312_g01	C3_v1_01332_g01	SP_v1_01316_g01
Ccrd_v2_01333_g01	A41_v1_01327_g01	VS_v1_01315_g01	VT_v1_01313_g01	C3_v1_01333_g01	SP_v1_01317_g01
Ccrd_v2_01334_g01	A41_v1_01328_g01	VS_v1_01316_g01	VT_v1_01314_g01	C3_v1_01334_g01	SP_v1_01318_g01
Ccrd_v2_01335_g01	A41_v1_01329_g01	VS_v1_01317_g01	VT_v1_01315_g01	C3_v1_01335_g01	SP_v1_01319_g01
Ccrd_v2_01336_g01				C3_v1_01336_g01	SP_v1_01320_g01
Ccrd_v2_01337_g01				C3_v1_01337_g01
Ccrd_v2_01338_g01	A41_v1_01330_g01		VT_v1_01316_g01	C3_v1_01338_g01	SP_v1_01321_g01
Ccrd_v2_01339_g01	A41_v1_01331_g01	VS_v1_01319_g01	VT_v1_01317_g01	C3_v1_01339_g01	SP_v1_01322_g01
Ccrd_v2_01340_g01	A41_v1_01332_g01		VT_v1_01318_g01	C3_v1_01340_g01	SP_v1_01323_g01
Ccrd_v2_01341_g01	A41_v1_01333_g01	VS_v1_01321_g01	VT_v1_01319_g01	C3_v1_01341_g01	SP_v1_01324_g01
Ccrd_v2_01342_g01				C3_v1_01342_g01
Ccrd_v2_01343_g01				C3_v1_01343_g01
Ccrd_v2_01344_g01	A41_v1_01334_g01	VS_v1_01324_g01	VT_v1_01320_g01	C3_v1_01344_g01
Ccrd_v2_01345_g01	A41_v1_01335_g01	VS_v1_01325_g01	VT_v1_01321_g01	C3_v1_01345_g01	SP_v1_01326_g01
Ccrd_v2_01346_g01	A41_v1_01336_g01			C3_v1_01346_g01	SP_v1_01327_g01
Ccrd_v2_01347_g01	A41_v1_01337_g01	VS_v1_01327_g01	VT_v1_01323_g01	C3_v1_01347_g01	SP_v1_01328_g01
Ccrd_v2_01348_g01	A41_v1_01338_g01	VS_v1_01328_g01	VT_v1_01324_g01	C3_v1_01348_g01	SP_v1_01329_g01
Ccrd_v2_01349_g01			VT_v1_01325_g01	C3_v1_01349_g01
Ccrd_v2_01350_g01				C3_v1_01350_g01
Ccrd_v2_01351_g01	A41_v1_01341_g01	VS_v1_01331_g01	VT_v1_01327_g01	C3_v1_01351_g01	SP_v1_01332_g01
Ccrd_v2_01352_g01	A41_v1_01342_g01	VS_v1_01332_g01	VT_v1_01328_g01	C3_v1_01352_g01	SP_v1_01333_g01
Ccrd_v2_01353_g01	A41_v1_01343_g01	VS_v1_01333_g01	VT_v1_01329_g01	C3_v1_01353_g01	SP_v1_01334_g01
Ccrd_v2_01354_g01	A41_v1_01344_g01	VS_v1_01334_g01	VT_v1_01330_g01	C3_v1_01354_g01	SP_v1_01335_g01
Ccrd_v2_01355_g01	A41_v1_01345_g01	VS_v1_01335_g01	VT_v1_01331_g01	C3_v1_01355_g01	SP_v1_01336_g01
Ccrd_v2_01356_g01	A41_v1_01346_g01	VS_v1_01336_g01	VT_v1_01332_g01	C3_v1_01356_g01	SP_v1_01337_g01
Ccrd_v2_01357_g01	A41_v1_01347_g01	VS_v1_01337_g01	VT_v1_01333_g01	C3_v1_01357_g01	SP_v1_01338_g01
Ccrd_v2_01358_g01	A41_v1_01348_g01	VS_v1_01338_g01	VT_v1_01334_g01	C3_v1_01358_g01	SP_v1_01339_g01
Ccrd_v2_01359_g01	A41_v1_01349_g01	VS_v1_01339_g01	VT_v1_01335_g01	C3_v1_01359_g01	SP_v1_01340_g01
Ccrd_v2_01360_g01	A41_v1_01350_g01	VS_v1_01340_g01	VT_v1_01336_g01	C3_v1_01360_g01	SP_v1_01341_g01
Ccrd_v2_01361_g01	A41_v1_01351_g01	VS_v1_01341_g01	VT_v1_01337_g01	C3_v1_01361_g01	SP_v1_01342_g01
Ccrd_v2_01362_g01	A41_v1_01352_g01	VS_v1_01342_g01	VT_v1_01338_g01	C3_v1_01362_g01	SP_v1_01343_g01
Ccrd_v2_01363_g01	A41_v1_01353_g01	VS_v1_01343_g01	VT_v1_01339_g01	C3_v1_01363_g01	SP_v1_01344_g01
Ccrd_v2_01364_g01	A41_v1_01354_g01	VS_v1_01344_g01	VT_v1_01340_g01	C3_v1_01364_g01	SP_v1_01345_g01
Ccrd_v2_01365_g01	A41_v1_01355_g01	VS_v1_01345_g01	VT_v1_01341_g01	C3_v1_01365_g01	SP_v1_01346_g01
Ccrd_v2_01366_g01	A41_v1_01356_g01	VS_v1_01346_g01	VT_v1_01342_g01	C3_v1_01366_g01	SP_v1_01347_g01
Ccrd_v2_01367_g01	A41_v1_01357_g01	VS_v1_01347_g01	VT_v1_01343_g01	C3_v1_01367_g01	SP_v1_01348_g01
Ccrd_v2_01368_g01	A41_v1_01358_g01	VS_v1_01348_g01	VT_v1_01344_g01	C3_v1_01368_g01	SP_v1_01349_g01
Ccrd_v2_01369_g01	A41_v1_01359_g01	VS_v1_01349_g01	VT_v1_01345_g01	C3_v1_01369_g01	SP_v1_01350_g01
Ccrd_v2_01370_g01	A41_v1_01360_g01	VS_v1_01350_g01	VT_v1_01346_g01	C3_v1_01370_g01	SP_v1_01351_g01
Ccrd_v2_01371_g01	A41_v1_01361_g01	VS_v1_01351_g01	VT_v1_01347_g01	C3_v1_01371_g01	SP_v1_01352_g01
Ccrd_v2_01372_g01	A41_v1_01362_g01			C3_v1_01372_g01	SP_v1_01353_g01
Ccrd_v2_01373_g01	A41_v1_01364_g01	VS_v1_01353_g01	VT_v1_01349_g01	C3_v1_01373_g01	SP_v1_01354_g01
Ccrd_v2_01374_g01	A41_v1_01366_g01	VS_v1_01355_g01	VT_v1_01351_g01	C3_v1_01374_g01	SP_v1_01355_g01
Ccrd_v2_01375_g01	A41_v1_01367_g01	VS_v1_01356_g01	VT_v1_01352_g01	C3_v1_01375_g01	SP_v1_01356_g01
Ccrd_v2_01376_g01	A41_v1_01369_g01	VS_v1_01358_g01	VT_v1_01354_g01	C3_v1_01376_g01	SP_v1_01358_g01
Ccrd_v2_01377_g01	A41_v1_01368_g01	VS_v1_01357_g01	VT_v1_01353_g01	C3_v1_01377_g01	SP_v1_01357_g01
Ccrd_v2_01378_g01	A41_v1_01370_g01	VS_v1_01359_g01	VT_v1_01355_g01	C3_v1_01378_g01	SP_v1_01359_g01
Ccrd_v2_01379_g01	A41_v1_01371_g01	VS_v1_01360_g01	VT_v1_01356_g01	C3_v1_01379_g01	SP_v1_01360_g01
Ccrd_v2_01380_g01	A41_v1_01372_g01	VS_v1_01361_g01	VT_v1_01357_g01	C3_v1_01380_g01	SP_v1_01361_g01
Ccrd_v2_01381_g01	A41_v1_01373_g01	VS_v1_01362_g01	VT_v1_01358_g01	C3_v1_01381_g01	SP_v1_01362_g01
Ccrd_v2_01382_g01	A41_v1_01374_g01	VS_v1_01363_g01	VT_v1_01359_g01	C3_v1_01382_g01	SP_v1_01363_g01
Ccrd_v2_01383_g01	A41_v1_01375_g01	VS_v1_01364_g01	VT_v1_01360_g01	C3_v1_01383_g01	SP_v1_01364_g01
Ccrd_v2_01384_g01	A41_v1_01376_g01	VS_v1_01365_g01	VT_v1_01361_g01	C3_v1_01384_g01	SP_v1_01365_g01
Ccrd_v2_01385_g01	A41_v1_01377_g01	VS_v1_01366_g01	VT_v1_01362_g01	C3_v1_01385_g01	SP_v1_01366_g01
Ccrd_v2_01386_g01	A41_v1_01378_g01	VS_v1_01367_g01	VT_v1_01363_g01	C3_v1_01386_g01	SP_v1_01367_g01
Ccrd_v2_01387_g01	A41_v1_01379_g01	VS_v1_01368_g01	VT_v1_01364_g01	C3_v1_01387_g01	SP_v1_01368_g01
Ccrd_v2_01388_g01	A41_v1_01380_g01	VS_v1_01369_g01	VT_v1_01365_g01	C3_v1_01388_g01	SP_v1_01369_g01
Ccrd_v2_01389_g01	A41_v1_01381_g01	VS_v1_01370_g01	VT_v1_01366_g01	C3_v1_01389_g01	SP_v1_01370_g01
Ccrd_v2_01390_g01	A41_v1_01382_g01	VS_v1_01371_g01	VT_v1_01367_g01	C3_v1_01390_g01	SP_v1_01371_g01
Ccrd_v2_01391_g01	A41_v1_01383_g01	VS_v1_01372_g01	VT_v1_01368_g01	C3_v1_01391_g01	SP_v1_01372_g01
Ccrd_v2_01392_g01	A41_v1_01384_g01	VS_v1_01373_g01	VT_v1_01369_g01	C3_v1_01392_g01	SP_v1_01373_g01
Ccrd_v2_01393_g01		VS_v1_01374_g01	VT_v1_01370_g01	C3_v1_01393_g01	SP_v1_01406_g01
Ccrd_v2_01394_g01	A41_v1_01386_g01	VS_v1_01375_g01	VT_v1_01371_g01	C3_v1_01394_g01	SP_v1_01375_g01
Ccrd_v2_01395_g01				C3_v1_01395_g01	SP_v1_01376_g01
Ccrd_v2_01396_g01	A41_v1_01387_g01	VS_v1_01377_g01	VT_v1_01373_g01	C3_v1_01396_g01	SP_v1_01377_g01
Ccrd_v2_01397_g01		VS_v1_01378_g01	VT_v1_01374_g01	C3_v1_01397_g01	SP_v1_01378_g01
Ccrd_v2_01398_g01	A41_v1_01389_g01	VS_v1_01379_g01	VT_v1_01375_g01	C3_v1_01398_g01	SP_v1_01379_g01
Ccrd_v2_01399_g01		VS_v1_01380_g01	VT_v1_01376_g01	C3_v1_01399_g01
Ccrd_v2_01400_g01	A41_v1_01390_g01	VS_v1_01381_g01	VT_v1_01377_g01	C3_v1_01400_g01	SP_v1_01380_g01
Ccrd_v2_01401_g01	A41_v1_01391_g01	VS_v1_01382_g01	VT_v1_01378_g01	C3_v1_01401_g01	SP_v1_01381_g01
Ccrd_v2_01402_g01	A41_v1_01392_g01	VS_v1_01383_g01	VT_v1_01379_g01	C3_v1_01402_g01	SP_v1_01382_g01
Ccrd_v2_01403_g01	A41_v1_01393_g01	VS_v1_01384_g01	VT_v1_01380_g01	C3_v1_01403_g01	SP_v1_01383_g01
Ccrd_v2_01404_g01	A41_v1_01394_g01	VS_v1_01385_g01	VT_v1_01381_g01	C3_v1_01404_g01	SP_v1_01384_g01
Ccrd_v2_01405_g01	A41_v1_01395_g01		VT_v1_01383_g01	C3_v1_01405_g01
Ccrd_v2_01406_g01	A41_v1_01396_g01	VS_v1_01387_g01	VT_v1_01384_g01	C3_v1_01406_g01	SP_v1_01386_g01
Ccrd_v2_01407_g01	A41_v1_01397_g01			C3_v1_01407_g01
Ccrd_v2_01408_g01	A41_v1_01398_g01	VS_v1_01389_g01	VT_v1_01386_g01	C3_v1_01408_g01	SP_v1_01388_g01
Ccrd_v2_01409_g01	A41_v1_01399_g01	VS_v1_01390_g01	VT_v1_01387_g01	C3_v1_01409_g01	SP_v1_01389_g01
Ccrd_v2_01410_g01	A41_v1_01400_g01	VS_v1_01391_g01	VT_v1_01388_g01	C3_v1_01410_g01	SP_v1_01390_g01
Ccrd_v2_01411_g01	A41_v1_01401_g01	VS_v1_01392_g01	VT_v1_01389_g01	C3_v1_01411_g01	SP_v1_01391_g01
Ccrd_v2_01412_g01		VS_v1_01393_g01		C3_v1_01412_g01	SP_v1_01392_g01
Ccrd_v2_01413_g01	A41_v1_01403_g01	VS_v1_01394_g01	VT_v1_01391_g01	C3_v1_01413_g01	SP_v1_01393_g01
Ccrd_v2_01414_g01	A41_v1_01404_g01	VS_v1_01395_g01	VT_v1_01392_g01	C3_v1_01414_g01	SP_v1_01394_g01
Ccrd_v2_01415_g01	A41_v1_01405_g01	VS_v1_01396_g01	VT_v1_01393_g01	C3_v1_01415_g01	SP_v1_01395_g01
Ccrd_v2_01416_g01	A41_v1_01406_g01	VS_v1_01397_g01	VT_v1_01394_g01	C3_v1_01416_g01	SP_v1_01396_g01
Ccrd_v2_01417_g01	A41_v1_01407_g01	VS_v1_01398_g01	VT_v1_01395_g01	C3_v1_01417_g01	SP_v1_01397_g01
Ccrd_v2_01418_g01	A41_v1_01408_g01	VS_v1_01399_g01	VT_v1_01396_g01	C3_v1_01418_g01	SP_v1_01398_g01
Ccrd_v2_01419_g01	A41_v1_01409_g01	VS_v1_01400_g01	VT_v1_01397_g01	C3_v1_01419_g01	SP_v1_01399_g01
Ccrd_v2_01420_g01	A41_v1_01410_g01	VS_v1_01401_g01	VT_v1_01398_g01	C3_v1_01420_g01	SP_v1_01400_g01
Ccrd_v2_01421_g01	A41_v1_01411_g01	VS_v1_01402_g01	VT_v1_01399_g01	C3_v1_01421_g01	SP_v1_01401_g01
Ccrd_v2_01422_g01	A41_v1_01412_g01	VS_v1_01403_g01	VT_v1_01400_g01	C3_v1_01422_g01	SP_v1_01402_g01
Ccrd_v2_01423_g01	A41_v1_01413_g01	VS_v1_01404_g01	VT_v1_01401_g01	C3_v1_01423_g01	SP_v1_01403_g01
Ccrd_v2_01424_g01	A41_v1_01414_g01	VS_v1_01405_g01	VT_v1_01402_g01	C3_v1_01424_g01	SP_v1_01404_g01
Ccrd_v2_01425_g01	A41_v1_01415_g01			C3_v1_01425_g01
Ccrd_v2_01426_g01				C3_v1_01426_g01
Ccrd_v2_01427_g01	A41_v1_01417_g01	VS_v1_01408_g01	VT_v1_01405_g01	C3_v1_01427_g01	SP_v1_01407_g01
Ccrd_v2_01428_g01	A41_v1_01418_g01	VS_v1_01409_g01		C3_v1_01428_g01	SP_v1_01408_g01
Ccrd_v2_01429_g01	A41_v1_01419_g01	VS_v1_01410_g01	VT_v1_01407_g01	C3_v1_01429_g01	SP_v1_01409_g01
Ccrd_v2_01430_g01	A41_v1_01420_g01	VS_v1_01411_g01	VT_v1_01408_g01	C3_v1_01430_g01	SP_v1_01410_g01
Ccrd_v2_01431_g01	A41_v1_01421_g01	VS_v1_01412_g01	VT_v1_01409_g01	C3_v1_01431_g01	SP_v1_01411_g01
Ccrd_v2_01432_g01	A41_v1_01422_g01	VS_v1_01413_g01	VT_v1_01410_g01	C3_v1_01432_g01	SP_v1_01412_g01
Ccrd_v2_01433_g01	A41_v1_01423_g01	VS_v1_01414_g01	VT_v1_01411_g01	C3_v1_01433_g01	SP_v1_01413_g01
Ccrd_v2_01434_g01	A41_v1_01424_g01	VS_v1_01415_g01	VT_v1_01412_g01	C3_v1_01434_g01	SP_v1_01414_g01
Ccrd_v2_01435_g01	A41_v1_01425_g01	VS_v1_01416_g01	VT_v1_01413_g01	C3_v1_01435_g01	SP_v1_01415_g01
Ccrd_v2_01436_g01	A41_v1_01426_g01	VS_v1_01418_g01	VT_v1_01414_g01	C3_v1_01436_g01	SP_v1_01416_g01
Ccrd_v2_01437_g01	A41_v1_01427_g01	VS_v1_01419_g01	VT_v1_01415_g01	C3_v1_01437_g01	SP_v1_01417_g01
Ccrd_v2_01438_g01	A41_v1_01428_g01	VS_v1_01420_g01	VT_v1_01416_g01	C3_v1_01438_g01	SP_v1_01418_g01
Ccrd_v2_01439_g01	A41_v1_01429_g01	VS_v1_01421_g01	VT_v1_01417_g01	C3_v1_01439_g01	SP_v1_01419_g01
Ccrd_v2_01440_g01	A41_v1_01430_g01	VS_v1_01422_g01	VT_v1_01418_g01	C3_v1_01440_g01	SP_v1_01420_g01
Ccrd_v2_01441_g01	A41_v1_01431_g01	VS_v1_01423_g01	VT_v1_01419_g01	C3_v1_01441_g01	SP_v1_01421_g01
Ccrd_v2_01442_g01	A41_v1_01432_g01	VS_v1_01424_g01	VT_v1_01420_g01	C3_v1_01442_g01	SP_v1_01422_g01
Ccrd_v2_01443_g01	A41_v1_01433_g01	VS_v1_01425_g01	VT_v1_01421_g01	C3_v1_01443_g01	SP_v1_01423_g01
Ccrd_v2_01444_g01		VS_v1_01426_g01	VT_v1_01422_g01	C3_v1_01444_g01	SP_v1_01424_g01
Ccrd_v2_01445_g01	A41_v1_01435_g01	VS_v1_01427_g01	VT_v1_01423_g01	C3_v1_01445_g01	SP_v1_01425_g01
Ccrd_v2_01446_g01	A41_v1_01436_g01	VS_v1_01428_g01	VT_v1_01424_g01	C3_v1_01446_g01	SP_v1_01426_g01
Ccrd_v2_01447_g01	A41_v1_01437_g01	VS_v1_01429_g01	VT_v1_01425_g01	C3_v1_01447_g01	SP_v1_01427_g01
Ccrd_v2_01448_g01	A41_v1_01438_g01	VS_v1_01430_g01	VT_v1_01426_g01	C3_v1_01448_g01	SP_v1_01428_g01
Ccrd_v2_01449_g01	A41_v1_01439_g01	VS_v1_01431_g01	VT_v1_01427_g01	C3_v1_01449_g01	SP_v1_01429_g01
Ccrd_v2_01450_g01	A41_v1_01440_g01	VS_v1_01432_g01	VT_v1_01428_g01	C3_v1_01450_g01	SP_v1_01430_g01
Ccrd_v2_01451_g01	A41_v1_01441_g01	VS_v1_01433_g01	VT_v1_01429_g01	C3_v1_01451_g01	SP_v1_01431_g01
Ccrd_v2_01452_g01	A41_v1_01442_g01	VS_v1_01434_g01	VT_v1_01430_g01	C3_v1_01452_g01	SP_v1_01432_g01
Ccrd_v2_01453_g01	A41_v1_01443_g01	VS_v1_01435_g01	VT_v1_01431_g01	C3_v1_01453_g01
Ccrd_v2_01454_g01	A41_v1_01444_g01	VS_v1_01436_g01	VT_v1_01432_g01	C3_v1_01454_g01	SP_v1_01434_g01
Ccrd_v2_01455_g01	A41_v1_01445_g01	VS_v1_01437_g01	VT_v1_01433_g01	C3_v1_01455_g01	SP_v1_01435_g01
Ccrd_v2_01456_g01	A41_v1_01446_g01	VS_v1_01438_g01	VT_v1_01434_g01	C3_v1_01456_g01	SP_v1_01436_g01
Ccrd_v2_01457_g01	A41_v1_01447_g01	VS_v1_01439_g01	VT_v1_01435_g01	C3_v1_01457_g01	SP_v1_01437_g01
Ccrd_v2_01458_g01	A41_v1_01448_g01	VS_v1_01440_g01	VT_v1_01436_g01	C3_v1_01458_g01	SP_v1_01438_g01
Ccrd_v2_01459_g01	A41_v1_01449_g01	VS_v1_01441_g01	VT_v1_01437_g01	C3_v1_01459_g01	SP_v1_01439_g01
Ccrd_v2_01460_g01	A41_v1_01450_g01	VS_v1_01442_g01	VT_v1_01438_g01	C3_v1_01460_g01	SP_v1_01440_g01
Ccrd_v2_01461_g01	A41_v1_01451_g01	VS_v1_01443_g01	VT_v1_01439_g01	C3_v1_01461_g01	SP_v1_01441_g01
Ccrd_v2_01462_g01	A41_v1_01452_g01	VS_v1_01444_g01	VT_v1_01440_g01	C3_v1_01462_g01	SP_v1_01442_g01
Ccrd_v2_01463_g01	A41_v1_01453_g01	VS_v1_01445_g01	VT_v1_01441_g01	C3_v1_01463_g01	SP_v1_01443_g01
Ccrd_v2_01464_g01	A41_v1_01454_g01	VS_v1_01446_g01	VT_v1_01442_g01	C3_v1_01464_g01	SP_v1_01444_g01
Ccrd_v2_01465_g01			VT_v1_01443_g01	C3_v1_01465_g01
Ccrd_v2_01466_g01	A41_v1_01455_g01	VS_v1_01447_g01	VT_v1_01444_g01	C3_v1_01466_g01	SP_v1_01445_g01
Ccrd_v2_01467_g01	A41_v1_01456_g01	VS_v1_01448_g01	VT_v1_01445_g01	C3_v1_01467_g01	SP_v1_01446_g01
Ccrd_v2_01468_g01	A41_v1_01457_g01	VS_v1_01449_g01	VT_v1_01446_g01	C3_v1_01468_g01	SP_v1_01447_g01
Ccrd_v2_01469_g01	A41_v1_01458_g01	VS_v1_01450_g01	VT_v1_01447_g01	C3_v1_01469_g01	SP_v1_01448_g01
Ccrd_v2_01470_g01	A41_v1_01459_g01	VS_v1_01451_g01	VT_v1_01448_g01	C3_v1_01470_g01	SP_v1_01449_g01
Ccrd_v2_01471_g01	A41_v1_01460_g01	VS_v1_01452_g01	VT_v1_01449_g01	C3_v1_01471_g01	SP_v1_01450_g01
Ccrd_v2_01472_g01	A41_v1_01461_g01	VS_v1_01453_g01	VT_v1_01450_g01	C3_v1_01472_g01	SP_v1_01451_g01
Ccrd_v2_01473_g01	A41_v1_01462_g01	VS_v1_01454_g01	VT_v1_01451_g01	C3_v1_01473_g01	SP_v1_01452_g01
Ccrd_v2_01474_g01	A41_v1_01463_g01	VS_v1_01455_g01	VT_v1_01452_g01	C3_v1_01474_g01	SP_v1_01453_g01
Ccrd_v2_01475_g01	A41_v1_01464_g01	VS_v1_01456_g01	VT_v1_01453_g01	C3_v1_01475_g01	SP_v1_01454_g01
Ccrd_v2_01476_g01	A41_v1_01465_g01	VS_v1_01457_g01	VT_v1_01454_g01	C3_v1_01476_g01	SP_v1_01455_g01
Ccrd_v2_01477_g01	A41_v1_01466_g01		VT_v1_01456_g01	C3_v1_01477_g01	SP_v1_01456_g01
Ccrd_v2_01478_g01	A41_v1_01467_g01	VS_v1_01459_g01	VT_v1_01455_g01	C3_v1_01478_g01	SP_v1_01457_g01
Ccrd_v2_01479_g01	A41_v1_01468_g01	VS_v1_01460_g01	VT_v1_01457_g01	C3_v1_01479_g01	SP_v1_01458_g01
Ccrd_v2_01480_g01	A41_v1_01469_g01	VS_v1_01461_g01	VT_v1_01458_g01	C3_v1_01480_g01	SP_v1_01459_g01
Ccrd_v2_01481_g01	A41_v1_01470_g01	VS_v1_01462_g01	VT_v1_01459_g01	C3_v1_01481_g01	SP_v1_01460_g01
Ccrd_v2_01482_g01	A41_v1_01471_g01	VS_v1_01463_g01	VT_v1_01460_g01	C3_v1_01482_g01	SP_v1_01461_g01
Ccrd_v2_01483_g01	A41_v1_01472_g01	VS_v1_01464_g01	VT_v1_01461_g01	C3_v1_01483_g01	SP_v1_01462_g01
Ccrd_v2_01484_g01	A41_v1_01473_g01	VS_v1_01465_g01	VT_v1_01462_g01	C3_v1_01484_g01	SP_v1_01463_g01
Ccrd_v2_01485_g01	A41_v1_01474_g01	VS_v1_01466_g01	VT_v1_01463_g01	C3_v1_01485_g01	SP_v1_01464_g01
Ccrd_v2_01486_g01	A41_v1_01475_g01	VS_v1_01468_g01	VT_v1_01464_g01	C3_v1_01486_g01	SP_v1_01465_g01
Ccrd_v2_01487_g01	A41_v1_01476_g01	VS_v1_01469_g01	VT_v1_01465_g01	C3_v1_01487_g01	SP_v1_01466_g01
Ccrd_v2_01488_g01	A41_v1_01477_g01	VS_v1_01470_g01	VT_v1_01466_g01	C3_v1_01488_g01	SP_v1_01467_g01
Ccrd_v2_01489_g01	A41_v1_01478_g01	VS_v1_01471_g01	VT_v1_01467_g01	C3_v1_01489_g01	SP_v1_01468_g01
Ccrd_v2_01490_g01	A41_v1_01479_g01	VS_v1_01472_g01	VT_v1_01468_g01	C3_v1_01490_g01	SP_v1_01469_g01
Ccrd_v2_01491_g01	A41_v1_01480_g01	VS_v1_01473_g01	VT_v1_01469_g01	C3_v1_01491_g01	SP_v1_01470_g01
Ccrd_v2_01492_g01	A41_v1_01481_g01	VS_v1_01474_g01	VT_v1_01470_g01	C3_v1_01492_g01	SP_v1_01471_g01
Ccrd_v2_01493_g01	A41_v1_01482_g01	VS_v1_01475_g01	VT_v1_01471_g01	C3_v1_01493_g01	SP_v1_01472_g01
Ccrd_v2_01494_g01	A41_v1_01483_g01	VS_v1_01476_g01	VT_v1_01472_g01	C3_v1_01494_g01	SP_v1_01473_g01
Ccrd_v2_01495_g01	A41_v1_01484_g01	VS_v1_01477_g01	VT_v1_01473_g01	C3_v1_01495_g01	SP_v1_01474_g01
Ccrd_v2_01496_g01	A41_v1_01485_g01	VS_v1_01478_g01	VT_v1_01474_g01	C3_v1_01496_g01	SP_v1_01475_g01
Ccrd_v2_01497_g01	A41_v1_01486_g01	VS_v1_01479_g01	VT_v1_01475_g01	C3_v1_01497_g01	SP_v1_01476_g01
Ccrd_v2_01498_g01	A41_v1_01487_g01	VS_v1_01480_g01	VT_v1_01476_g01	C3_v1_01498_g01	SP_v1_01477_g01
Ccrd_v2_01499_g01	A41_v1_01488_g01	VS_v1_01481_g01	VT_v1_01477_g01	C3_v1_01499_g01	SP_v1_01478_g01
Ccrd_v2_01500_g01	A41_v1_01489_g01	VS_v1_01482_g01	VT_v1_01478_g01	C3_v1_01500_g01	SP_v1_01479_g01
Ccrd_v2_01501_g01	A41_v1_01490_g01	VS_v1_01483_g01	VT_v1_01479_g01	C3_v1_01501_g01	SP_v1_01480_g01
Ccrd_v2_01502_g01	A41_v1_01491_g01		VT_v1_01480_g01	C3_v1_01502_g01	SP_v1_01481_g01
Ccrd_v2_01503_g01	A41_v1_01492_g01	VS_v1_01485_g01	VT_v1_01481_g01	C3_v1_01503_g01	SP_v1_01482_g01
Ccrd_v2_01504_g01	A41_v1_01493_g01			C3_v1_01504_g01	SP_v1_01483_g01
Ccrd_v2_01505_g01	A41_v1_01494_g01	VS_v1_01486_g01	VT_v1_01482_g01	C3_v1_01505_g01	SP_v1_01484_g01
Ccrd_v2_01506_g01	A41_v1_01495_g01	VS_v1_01487_g01	VT_v1_01483_g01	C3_v1_01506_g01	SP_v1_01485_g01
Ccrd_v2_01507_g01	A41_v1_01496_g01	VS_v1_01488_g01	VT_v1_01484_g01	C3_v1_01507_g01	SP_v1_01486_g01
Ccrd_v2_01508_g01	A41_v1_01497_g01	VS_v1_01489_g01	VT_v1_01485_g01	C3_v1_01508_g01	SP_v1_01487_g01
Ccrd_v2_01509_g01	A41_v1_01498_g01	VS_v1_01490_g01	VT_v1_01486_g01	C3_v1_01509_g01	SP_v1_01488_g01
Ccrd_v2_01510_g01	A41_v1_01499_g01	VS_v1_01491_g01	VT_v1_01487_g01	C3_v1_01510_g01	SP_v1_01489_g01
Ccrd_v2_01511_g01	A41_v1_01500_g01	VS_v1_01492_g01	VT_v1_01488_g01	C3_v1_01511_g01	SP_v1_01490_g01
Ccrd_v2_01512_g01	A41_v1_01501_g01	VS_v1_01493_g01	VT_v1_01489_g01	C3_v1_01512_g01	SP_v1_01491_g01
Ccrd_v2_01513_g01				C3_v1_01513_g01
Ccrd_v2_01514_g01	A41_v1_01503_g01	VS_v1_01494_g01	VT_v1_01490_g01	C3_v1_01514_g01	SP_v1_01492_g01
Ccrd_v2_01515_g01	A41_v1_01504_g01	VS_v1_01495_g01	VT_v1_01491_g01	C3_v1_01515_g01	SP_v1_01493_g01
Ccrd_v2_01516_g01		VS_v1_01496_g01	VT_v1_01492_g01	C3_v1_01516_g01	SP_v1_01494_g01
Ccrd_v2_01517_g01	A41_v1_01506_g01	VS_v1_01497_g01		C3_v1_01517_g01
Ccrd_v2_01518_g01	A41_v1_01507_g01	VS_v1_01498_g01	VT_v1_01493_g01	C3_v1_01518_g01	SP_v1_01495_g01
Ccrd_v2_01519_g01	A41_v1_01508_g01	VS_v1_01499_g01	VT_v1_01494_g01	C3_v1_01519_g01	SP_v1_01496_g01
Ccrd_v2_01520_g01	A41_v1_01509_g01	VS_v1_01500_g01	VT_v1_01495_g01	C3_v1_01520_g01	SP_v1_01497_g01
Ccrd_v2_01521_g01	A41_v1_01510_g01	VS_v1_01501_g01	VT_v1_01496_g01	C3_v1_01521_g01	SP_v1_01498_g01
Ccrd_v2_01522_g01	A41_v1_01511_g01	VS_v1_01502_g01	VT_v1_01497_g01	C3_v1_01522_g01	SP_v1_01499_g01
Ccrd_v2_01523_g01	A41_v1_01512_g01	VS_v1_01503_g01	VT_v1_01498_g01	C3_v1_01523_g01	SP_v1_01500_g01
Ccrd_v2_01524_g01	A41_v1_01513_g01	VS_v1_01504_g01	VT_v1_01499_g01	C3_v1_01524_g01	SP_v1_01501_g01
Ccrd_v2_01525_g01	A41_v1_01514_g01	VS_v1_01505_g01	VT_v1_01500_g01	C3_v1_01525_g01	SP_v1_01502_g01
Ccrd_v2_01526_g01	A41_v1_01515_g01	VS_v1_01506_g01	VT_v1_01501_g01	C3_v1_01526_g01	SP_v1_01503_g01
Ccrd_v2_01527_g01	A41_v1_01516_g01	VS_v1_01507_g01	VT_v1_01502_g01	C3_v1_01527_g01	SP_v1_01504_g01
Ccrd_v2_01528_g01		VS_v1_01508_g01	VT_v1_01503_g01	C3_v1_01528_g01	SP_v1_01505_g01
Ccrd_v2_01529_g01	A41_v1_01517_g01	VS_v1_01509_g01	VT_v1_01504_g01	C3_v1_01529_g01	SP_v1_01506_g01
Ccrd_v2_01530_g01	A41_v1_01518_g01	VS_v1_01510_g01	VT_v1_01505_g01	C3_v1_01530_g01	SP_v1_01507_g01
Ccrd_v2_01531_g01	A41_v1_01519_g01	VS_v1_01511_g01	VT_v1_01506_g01	C3_v1_01531_g01	SP_v1_01508_g01
Ccrd_v2_01532_g01	A41_v1_01520_g01	VS_v1_01512_g01	VT_v1_01507_g01	C3_v1_01532_g01	SP_v1_01509_g01
Ccrd_v2_01533_g01	A41_v1_01521_g01	VS_v1_01513_g01	VT_v1_01508_g01	C3_v1_01533_g01	SP_v1_01510_g01
Ccrd_v2_01534_g01	A41_v1_01522_g01	VS_v1_01514_g01	VT_v1_01509_g01	C3_v1_01534_g01	SP_v1_01511_g01
Ccrd_v2_01535_g01	A41_v1_01523_g01	VS_v1_01515_g01	VT_v1_01510_g01	C3_v1_01535_g01	SP_v1_01512_g01
Ccrd_v2_01536_g01	A41_v1_01524_g01	VS_v1_01516_g01	VT_v1_01511_g01	C3_v1_01536_g01	SP_v1_01513_g01
Ccrd_v2_01537_g01	A41_v1_01525_g01	VS_v1_01517_g01	VT_v1_01512_g01	C3_v1_01537_g01	SP_v1_01514_g01
Ccrd_v2_01538_g01	A41_v1_01526_g01	VS_v1_01518_g01	VT_v1_01513_g01	C3_v1_01538_g01	SP_v1_01515_g01
Ccrd_v2_01539_g01	A41_v1_01527_g01	VS_v1_01519_g01	VT_v1_01514_g01	C3_v1_01539_g01	SP_v1_01516_g01
Ccrd_v2_01540_g01			VT_v1_01515_g01	C3_v1_01540_g01
Ccrd_v2_01541_g01	A41_v1_01528_g01	VS_v1_01520_g01	VT_v1_01516_g01	C3_v1_01541_g01	SP_v1_01517_g01
Ccrd_v2_01542_g01	A41_v1_01529_g01	VS_v1_01521_g01	VT_v1_01517_g01	C3_v1_01542_g01	SP_v1_01518_g01
Ccrd_v2_01543_g01	A41_v1_01530_g01	VS_v1_01522_g01	VT_v1_01518_g01	C3_v1_01543_g01	SP_v1_01519_g01
Ccrd_v2_01544_g01	A41_v1_01531_g01	VS_v1_01523_g01	VT_v1_01519_g01	C3_v1_01544_g01	SP_v1_01520_g01
Ccrd_v2_01545_g01	A41_v1_01532_g01	VS_v1_01524_g01	VT_v1_01520_g01	C3_v1_01545_g01	SP_v1_01521_g01
Ccrd_v2_01546_g01	A41_v1_01533_g01		VT_v1_01521_g01	C3_v1_01546_g01	SP_v1_01522_g01
Ccrd_v2_01547_g01	A41_v1_01534_g01	VS_v1_01526_g01	VT_v1_01522_g01	C3_v1_01547_g01	SP_v1_01523_g01
Ccrd_v2_01548_g01		VS_v1_01527_g01	VT_v1_01523_g01	C3_v1_01548_g01	SP_v1_01524_g01
Ccrd_v2_01549_g01	A41_v1_01535_g01			C3_v1_01549_g01	SP_v1_01525_g01
Ccrd_v2_01550_g01	A41_v1_01536_g01	VS_v1_01529_g01	VT_v1_01525_g01	C3_v1_01550_g01	SP_v1_01526_g01
Ccrd_v2_01551_g01	A41_v1_01537_g01	VS_v1_01530_g01	VT_v1_01526_g01	C3_v1_01551_g01	SP_v1_01527_g01
Ccrd_v2_01552_g01	A41_v1_01538_g01	VS_v1_01531_g01	VT_v1_01527_g01	C3_v1_01552_g01	SP_v1_01528_g01
Ccrd_v2_01553_g01	A41_v1_01539_g01		VT_v1_01528_g01	C3_v1_01553_g01
Ccrd_v2_01554_g01	A41_v1_01540_g01	VS_v1_01533_g01	VT_v1_01529_g01	C3_v1_01554_g01	SP_v1_01530_g01
Ccrd_v2_01555_g01	A41_v1_01541_g01	VS_v1_01534_g01	VT_v1_01530_g01	C3_v1_01555_g01	SP_v1_01531_g01
Ccrd_v2_01556_g01	A41_v1_01542_g01	VS_v1_01535_g01	VT_v1_01531_g01	C3_v1_01556_g01	SP_v1_01532_g01
Ccrd_v2_01557_g01	A41_v1_01543_g01	VS_v1_01536_g01	VT_v1_01532_g01	C3_v1_01557_g01	SP_v1_01533_g01
Ccrd_v2_01558_g01	A41_v1_01544_g01	VS_v1_01537_g01	VT_v1_01533_g01	C3_v1_01558_g01	SP_v1_01534_g01
Ccrd_v2_01559_g01	A41_v1_01545_g01	VS_v1_01538_g01	VT_v1_01534_g01	C3_v1_01559_g01	SP_v1_01535_g01
Ccrd_v2_01560_g01	A41_v1_01546_g01	VS_v1_01539_g01	VT_v1_01535_g01	C3_v1_01560_g01	SP_v1_01537_g01
Ccrd_v2_01561_g01		VS_v1_01540_g01	VT_v1_01536_g01	C3_v1_01561_g01	SP_v1_01538_g01
Ccrd_v2_01562_g01	A41_v1_01547_g01	VS_v1_01541_g01	VT_v1_01537_g01	C3_v1_01562_g01	SP_v1_01539_g01
Ccrd_v2_01563_g01	A41_v1_01548_g01	VS_v1_01542_g01	VT_v1_01538_g01	C3_v1_01563_g01	SP_v1_01540_g01
Ccrd_v2_01564_g01		VS_v1_01543_g01	VT_v1_01539_g01	C3_v1_01564_g01
Ccrd_v2_01565_g01		VS_v1_01544_g01	VT_v1_01540_g01	C3_v1_01565_g01	SP_v1_01541_g01
Ccrd_v2_01566_g01	A41_v1_01549_g01	VS_v1_01545_g01	VT_v1_01541_g01	C3_v1_01566_g01	SP_v1_01542_g01
Ccrd_v2_01567_g01	A41_v1_01550_g01	VS_v1_01546_g01	VT_v1_01542_g01	C3_v1_01567_g01	SP_v1_01543_g01
Ccrd_v2_01568_g01	A41_v1_01551_g01	VS_v1_01547_g01	VT_v1_01543_g01	C3_v1_01568_g01	SP_v1_01544_g01
Ccrd_v2_01569_g01	A41_v1_01552_g01	VS_v1_01548_g01	VT_v1_01544_g01	C3_v1_01569_g01	SP_v1_01545_g01
Ccrd_v2_01570_g01	A41_v1_01553_g01	VS_v1_01549_g01	VT_v1_01545_g01	C3_v1_01570_g01	SP_v1_01546_g01
Ccrd_v2_01571_g01	A41_v1_01554_g01	VS_v1_01550_g01	VT_v1_01546_g01	C3_v1_01571_g01	SP_v1_01547_g01
Ccrd_v2_01572_g01	A41_v1_01555_g01	VS_v1_01551_g01	VT_v1_01547_g01	C3_v1_01572_g01
Ccrd_v2_01573_g01		VS_v1_01552_g01	VT_v1_01548_g01	C3_v1_01573_g01
Ccrd_v2_01574_g01	A41_v1_01556_g01	VS_v1_01553_g01	VT_v1_01549_g01	C3_v1_01574_g01	SP_v1_01549_g01
Ccrd_v2_01575_g01	A41_v1_01557_g01	VS_v1_01554_g01	VT_v1_01550_g01	C3_v1_01575_g01	SP_v1_01550_g01
Ccrd_v2_01576_g01	A41_v1_01558_g01	VS_v1_01555_g01	VT_v1_01551_g01	C3_v1_01576_g01	SP_v1_01551_g01
Ccrd_v2_01577_g01	A41_v1_01559_g01	VS_v1_01556_g01	VT_v1_01552_g01	C3_v1_01577_g01	SP_v1_01552_g01
Ccrd_v2_01578_g01	A41_v1_01560_g01	VS_v1_01557_g01	VT_v1_01553_g01	C3_v1_01578_g01	SP_v1_01553_g01
Ccrd_v2_01579_g01	A41_v1_01561_g01	VS_v1_01558_g01	VT_v1_01554_g01	C3_v1_01579_g01	SP_v1_01554_g01
Ccrd_v2_01580_g01	A41_v1_01562_g01	VS_v1_01559_g01	VT_v1_01555_g01	C3_v1_01580_g01
Ccrd_v2_01581_g01	A41_v1_01563_g01	VS_v1_01560_g01	VT_v1_01556_g01	C3_v1_01581_g01	SP_v1_01556_g01
Ccrd_v2_01582_g01	A41_v1_01564_g01	VS_v1_01561_g01	VT_v1_01557_g01	C3_v1_01582_g01	SP_v1_01557_g01
Ccrd_v2_01583_g01	A41_v1_01565_g01	VS_v1_01562_g01	VT_v1_01558_g01	C3_v1_01583_g01	SP_v1_01558_g01
Ccrd_v2_01584_g01	A41_v1_01566_g01	VS_v1_01563_g01	VT_v1_01559_g01	C3_v1_01584_g01	SP_v1_01559_g01
Ccrd_v2_01585_g01	A41_v1_01568_g01	VS_v1_01564_g01	VT_v1_01560_g01	C3_v1_01585_g01	SP_v1_01561_g01
Ccrd_v2_01586_g01	A41_v1_01569_g01	VS_v1_01565_g01		C3_v1_01586_g01
Ccrd_v2_01587_g01	A41_v1_01570_g01	VS_v1_01566_g01	VT_v1_01562_g01	C3_v1_01587_g01
Ccrd_v2_01588_g01	A41_v1_01571_g01	VS_v1_01567_g01	VT_v1_01563_g01	C3_v1_01588_g01	SP_v1_01564_g01
Ccrd_v2_01589_g01	A41_v1_01572_g01	VS_v1_01568_g01	VT_v1_01564_g01	C3_v1_01589_g01	SP_v1_01566_g01
Ccrd_v2_01590_g01	A41_v1_01573_g01	VS_v1_01569_g01	VT_v1_01565_g01	C3_v1_01590_g01	SP_v1_01567_g01
Ccrd_v2_01591_g01	A41_v1_01574_g01	VS_v1_01570_g01	VT_v1_01566_g01	C3_v1_01591_g01	SP_v1_01568_g01
Ccrd_v2_01592_g01	A41_v1_01575_g01	VS_v1_01571_g01	VT_v1_01567_g01	C3_v1_01592_g01	SP_v1_01569_g01
Ccrd_v2_01593_g01	A41_v1_01576_g01	VS_v1_01572_g01	VT_v1_01568_g01	C3_v1_01593_g01	SP_v1_01570_g01
Ccrd_v2_01594_g01	A41_v1_01577_g01		VT_v1_01569_g01	C3_v1_01594_g01	SP_v1_01571_g01
Ccrd_v2_01595_g01	A41_v1_01578_g01	VS_v1_01574_g01	VT_v1_01570_g01	C3_v1_01595_g01	SP_v1_01572_g01
Ccrd_v2_01596_g01	A41_v1_01579_g01	VS_v1_01575_g01	VT_v1_01571_g01	C3_v1_01596_g01	SP_v1_01573_g01
Ccrd_v2_01597_g01	A41_v1_01580_g01	VS_v1_01576_g01	VT_v1_01572_g01	C3_v1_01597_g01	SP_v1_01574_g01
Ccrd_v2_01598_g01	A41_v1_01581_g01	VS_v1_01577_g01	VT_v1_01573_g01	C3_v1_01598_g01	SP_v1_01575_g01
Ccrd_v2_01599_g01	A41_v1_01582_g01	VS_v1_01578_g01	VT_v1_01574_g01	C3_v1_01599_g01	SP_v1_01576_g01
Ccrd_v2_01600_g01	A41_v1_01583_g01	VS_v1_01579_g01	VT_v1_01575_g01	C3_v1_01600_g01	SP_v1_01577_g01
Ccrd_v2_01601_g01			VT_v1_01576_g01	C3_v1_01601_g01
Ccrd_v2_01602_g01			VT_v1_01577_g01	C3_v1_01602_g01
Ccrd_v2_01603_g01	A41_v1_01585_g01	VS_v1_01582_g01	VT_v1_01578_g01	C3_v1_01603_g01	SP_v1_01579_g01
Ccrd_v2_01604_g01	A41_v1_01586_g01	VS_v1_01583_g01	VT_v1_01579_g01	C3_v1_01604_g01	SP_v1_01580_g01
Ccrd_v2_01605_g01	A41_v1_01587_g01	VS_v1_01584_g01	VT_v1_01580_g01	C3_v1_01605_g01	SP_v1_01581_g01
Ccrd_v2_01606_g01				C3_v1_01606_g01
Ccrd_v2_01607_g01	A41_v1_01589_g01	VS_v1_01586_g01	VT_v1_01582_g01	C3_v1_01607_g01	SP_v1_01583_g01
Ccrd_v2_01608_g01	A41_v1_01590_g01	VS_v1_01587_g01	VT_v1_01583_g01	C3_v1_01608_g01	SP_v1_01584_g01
Ccrd_v2_01609_g01	A41_v1_01591_g01	VS_v1_01588_g01	VT_v1_01584_g01	C3_v1_01609_g01	SP_v1_01585_g01
Ccrd_v2_01610_g01	A41_v1_01592_g01	VS_v1_01589_g01	VT_v1_01585_g01	C3_v1_01610_g01	SP_v1_01586_g01
Ccrd_v2_01611_g01	A41_v1_01593_g01	VS_v1_01590_g01	VT_v1_01586_g01	C3_v1_01611_g01	SP_v1_01587_g01
Ccrd_v2_01612_g01	A41_v1_01594_g01	VS_v1_01591_g01	VT_v1_01587_g01	C3_v1_01612_g01	SP_v1_01588_g01
Ccrd_v2_01613_g01				C3_v1_01613_g01
Ccrd_v2_01614_g01	A41_v1_01595_g01	VS_v1_01592_g01	VT_v1_01588_g01	C3_v1_01614_g01	SP_v1_01590_g01
Ccrd_v2_01615_g01		VS_v1_01593_g01	VT_v1_01589_g01	C3_v1_01615_g01	SP_v1_01591_g01
Ccrd_v2_01616_g01	A41_v1_01597_g01	VS_v1_01594_g01	VT_v1_01590_g01	C3_v1_01616_g01	SP_v1_01592_g01
Ccrd_v2_01617_g01	A41_v1_01598_g01	VS_v1_01595_g01	VT_v1_01591_g01	C3_v1_01617_g01	SP_v1_01593_g01
Ccrd_v2_01618_g01	A41_v1_01599_g01	VS_v1_01596_g01	VT_v1_01592_g01	C3_v1_01618_g01	SP_v1_01594_g01
Ccrd_v2_01619_g01	A41_v1_01600_g01	VS_v1_01597_g01	VT_v1_01593_g01	C3_v1_01619_g01	SP_v1_01595_g01
Ccrd_v2_01620_g01	A41_v1_01601_g01	VS_v1_01598_g01	VT_v1_01594_g01	C3_v1_01620_g01	SP_v1_01596_g01
Ccrd_v2_01621_g01	A41_v1_01602_g01	VS_v1_01599_g01	VT_v1_01595_g01	C3_v1_01621_g01	SP_v1_01597_g01
Ccrd_v2_01622_g01	A41_v1_01603_g01	VS_v1_01600_g01	VT_v1_01596_g01	C3_v1_01622_g01	SP_v1_01598_g01
Ccrd_v2_01623_g01	A41_v1_01604_g01	VS_v1_01601_g01	VT_v1_01597_g01	C3_v1_01623_g01	SP_v1_01599_g01
Ccrd_v2_01624_g01	A41_v1_01605_g01	VS_v1_01602_g01	VT_v1_01598_g01	C3_v1_01624_g01	SP_v1_01600_g01
Ccrd_v2_01625_g01	A41_v1_01606_g01	VS_v1_01603_g01	VT_v1_01599_g01	C3_v1_01625_g01	SP_v1_01601_g01
Ccrd_v2_01626_g01	A41_v1_01607_g01	VS_v1_01604_g01	VT_v1_01600_g01	C3_v1_01626_g01	SP_v1_01602_g01
Ccrd_v2_01627_g01	A41_v1_01608_g01	VS_v1_01605_g01		C3_v1_01627_g01	SP_v1_01603_g01
Ccrd_v2_01628_g01				C3_v1_01628_g01	SP_v1_01604_g01
Ccrd_v2_01629_g01	A41_v1_01610_g01	VS_v1_01607_g01	VT_v1_01603_g01	C3_v1_01629_g01	SP_v1_01605_g01
Ccrd_v2_01630_g01	A41_v1_01611_g01	VS_v1_01608_g01	VT_v1_01604_g01	C3_v1_01630_g01	SP_v1_01606_g01
Ccrd_v2_01631_g01	A41_v1_01612_g01	VS_v1_01609_g01	VT_v1_01605_g01	C3_v1_01631_g01	SP_v1_01607_g01
Ccrd_v2_01632_g01	A41_v1_01613_g01	VS_v1_01610_g01	VT_v1_01606_g01	C3_v1_01632_g01	SP_v1_01608_g01
Ccrd_v2_01633_g01	A41_v1_01614_g01		VT_v1_01608_g01	C3_v1_01633_g01	SP_v1_01610_g01
Ccrd_v2_01634_g01	A41_v1_01615_g01	VS_v1_01611_g01	VT_v1_01609_g01	C3_v1_01634_g01	SP_v1_01611_g01
Ccrd_v2_01635_g01	A41_v1_01616_g01	VS_v1_01612_g01	VT_v1_01610_g01	C3_v1_01635_g01	SP_v1_01609_g01
Ccrd_v2_01636_g01	A41_v1_01617_g01	VS_v1_01613_g01	VT_v1_01611_g01	C3_v1_01636_g01	SP_v1_01612_g01
Ccrd_v2_01637_g01	A41_v1_01618_g01	VS_v1_01614_g01	VT_v1_01612_g01	C3_v1_01637_g01	SP_v1_01613_g01
Ccrd_v2_01638_g01	A41_v1_01619_g01	VS_v1_01615_g01		C3_v1_01638_g01	SP_v1_01614_g01
Ccrd_v2_01639_g01	A41_v1_01620_g01	VS_v1_01616_g01	VT_v1_01614_g01	C3_v1_01639_g01	SP_v1_01615_g01
Ccrd_v2_01640_g01	A41_v1_01621_g01	VS_v1_01617_g01	VT_v1_01615_g01	C3_v1_01640_g01	SP_v1_01616_g01
Ccrd_v2_01641_g01	A41_v1_01622_g01	VS_v1_01618_g01	VT_v1_01616_g01	C3_v1_01641_g01	SP_v1_01617_g01
Ccrd_v2_01642_g01	A41_v1_01623_g01	VS_v1_01619_g01	VT_v1_01617_g01	C3_v1_01642_g01	SP_v1_01618_g01
Ccrd_v2_01643_g01	A41_v1_01624_g01	VS_v1_01620_g01	VT_v1_01618_g01	C3_v1_01643_g01	SP_v1_01619_g01
Ccrd_v2_01644_g01	A41_v1_01625_g01	VS_v1_01621_g01	VT_v1_01619_g01	C3_v1_01644_g01	SP_v1_01620_g01
Ccrd_v2_01645_g01
Ccrd_v2_01646_g01	A41_v1_01627_g01		VT_v1_01621_g01	C3_v1_01646_g01	SP_v1_01622_g01
Ccrd_v2_01647_g01	A41_v1_01628_g01	VS_v1_01625_g01	VT_v1_01622_g01	C3_v1_01647_g01	SP_v1_01623_g01
Ccrd_v2_01648_g01		VS_v1_01627_g01	VT_v1_01623_g01	C3_v1_01648_g01	SP_v1_01625_g01
Ccrd_v2_01649_g01	A41_v1_01630_g01	VS_v1_01628_g01	VT_v1_01624_g01	C3_v1_01649_g01	SP_v1_01626_g01
Ccrd_v2_01650_g01	A41_v1_01631_g01	VS_v1_01629_g01	VT_v1_01625_g01	C3_v1_01650_g01	SP_v1_01627_g01
Ccrd_v2_01651_g01	A41_v1_01632_g01	VS_v1_01630_g01	VT_v1_01626_g01	C3_v1_01651_g01	SP_v1_01628_g01
Ccrd_v2_01652_g01	A41_v1_01633_g01	VS_v1_01631_g01	VT_v1_01627_g01	C3_v1_01652_g01	SP_v1_01629_g01
Ccrd_v2_01653_g01	A41_v1_01634_g01	VS_v1_01632_g01	VT_v1_01628_g01	C3_v1_01653_g01	SP_v1_01630_g01
Ccrd_v2_01654_g01	A41_v1_01635_g01	VS_v1_01633_g01	VT_v1_01629_g01	C3_v1_01654_g01	SP_v1_01631_g01
Ccrd_v2_01655_g01	A41_v1_01636_g01	VS_v1_01634_g01	VT_v1_01630_g01	C3_v1_01655_g01	SP_v1_01632_g01
Ccrd_v2_01656_g01	A41_v1_01637_g01	VS_v1_01636_g01	VT_v1_01631_g01	C3_v1_01656_g01	SP_v1_01633_g01
Ccrd_v2_01657_g01	A41_v1_01638_g01	VS_v1_01637_g01	VT_v1_01632_g01	C3_v1_01657_g01	SP_v1_01634_g01
Ccrd_v2_01658_g01	A41_v1_01639_g01	VS_v1_01638_g01	VT_v1_01633_g01	C3_v1_01658_g01	SP_v1_01635_g01
Ccrd_v2_01659_g01	A41_v1_01640_g01	VS_v1_01639_g01	VT_v1_01634_g01	C3_v1_01659_g01	SP_v1_01636_g01
Ccrd_v2_01660_g01	A41_v1_01641_g01	VS_v1_01640_g01	VT_v1_01635_g01	C3_v1_01660_g01	SP_v1_01637_g01
Ccrd_v2_01661_g01	A41_v1_01642_g01	VS_v1_01641_g01	VT_v1_01636_g01	C3_v1_01661_g01	SP_v1_01638_g01
Ccrd_v2_01662_g01	A41_v1_01643_g01	VS_v1_01642_g01	VT_v1_01637_g01	C3_v1_01662_g01	SP_v1_01639_g01
Ccrd_v2_01663_g01	A41_v1_01644_g01	VS_v1_01643_g01	VT_v1_01638_g01	C3_v1_01663_g01	SP_v1_01640_g01
Ccrd_v2_01664_g01	A41_v1_01645_g01	VS_v1_01644_g01	VT_v1_01639_g01	C3_v1_01664_g01	SP_v1_01641_g01
Ccrd_v2_01665_g01	A41_v1_01646_g01	VS_v1_01645_g01	VT_v1_01640_g01	C3_v1_01665_g01	SP_v1_01642_g01
Ccrd_v2_01666_g01	A41_v1_01647_g01	VS_v1_01646_g01	VT_v1_01641_g01	C3_v1_01666_g01	SP_v1_01643_g01
Ccrd_v2_01667_g01	A41_v1_01648_g01			C3_v1_01667_g01
Ccrd_v2_01668_g01	A41_v1_01649_g01	VS_v1_01648_g01	VT_v1_01643_g01	C3_v1_01668_g01	SP_v1_01644_g01
Ccrd_v2_01669_g01	A41_v1_01650_g01	VS_v1_01649_g01	VT_v1_01644_g01	C3_v1_01669_g01	SP_v1_01645_g01
Ccrd_v2_01670_g01	A41_v1_01651_g01	VS_v1_01650_g01	VT_v1_01645_g01	C3_v1_01670_g01	SP_v1_04301_g02
Ccrd_v2_01671_g01	A41_v1_01652_g01		VT_v1_01646_g01	C3_v1_01671_g01
Ccrd_v2_01672_g01	A41_v1_01654_g01	VS_v1_01652_g01	VT_v1_01647_g01	C3_v1_01672_g01	SP_v1_01647_g01
Ccrd_v2_01673_g01		VS_v1_01654_g01	VT_v1_01648_g01	C3_v1_01673_g01	SP_v1_01648_g01
Ccrd_v2_01674_g01	A41_v1_01656_g01	VS_v1_01655_g01	VT_v1_01649_g01	C3_v1_01674_g01	SP_v1_01649_g01
Ccrd_v2_01675_g01	A41_v1_01657_g01	VS_v1_01656_g01	VT_v1_01650_g01	C3_v1_01675_g01	SP_v1_01650_g01
Ccrd_v2_01676_g01	A41_v1_01658_g01	VS_v1_01657_g01	VT_v1_01651_g01	C3_v1_01676_g01	SP_v1_01651_g01
Ccrd_v2_01677_g01	A41_v1_01659_g01	VS_v1_01658_g01	VT_v1_01652_g01	C3_v1_01677_g01	SP_v1_01652_g01
Ccrd_v2_01678_g01	A41_v1_01660_g01	VS_v1_01659_g01	VT_v1_01653_g01	C3_v1_01678_g01	SP_v1_01653_g01
Ccrd_v2_01679_g01	A41_v1_01661_g01	VS_v1_01660_g01	VT_v1_01654_g01	C3_v1_01679_g01	SP_v1_01654_g01
Ccrd_v2_01680_g01	A41_v1_01662_g01	VS_v1_01661_g01	VT_v1_01655_g01	C3_v1_01680_g01	SP_v1_01655_g01
Ccrd_v2_01681_g01	A41_v1_01663_g01	VS_v1_01662_g01	VT_v1_01656_g01	C3_v1_01681_g01	SP_v1_01656_g01
Ccrd_v2_01682_g01	A41_v1_01664_g01	VS_v1_01663_g01	VT_v1_01657_g01	C3_v1_01682_g01	SP_v1_01657_g01
Ccrd_v2_01683_g01	A41_v1_01665_g01	VS_v1_01664_g01	VT_v1_01658_g01	C3_v1_01683_g01	SP_v1_01658_g01
Ccrd_v2_01684_g01	A41_v1_01666_g01	VS_v1_01665_g01	VT_v1_01659_g01	C3_v1_01684_g01	SP_v1_01659_g01
Ccrd_v2_01685_g01	A41_v1_01667_g01	VS_v1_01666_g01	VT_v1_01660_g01	C3_v1_01685_g01	SP_v1_01660_g01
Ccrd_v2_01686_g01	A41_v1_01668_g01	VS_v1_01667_g01	VT_v1_01661_g01	C3_v1_01686_g01	SP_v1_01661_g01
Ccrd_v2_01687_g01	A41_v1_01669_g01	VS_v1_01668_g01	VT_v1_01662_g01	C3_v1_01687_g01	SP_v1_01662_g01
Ccrd_v2_01688_g01	A41_v1_01670_g01	VS_v1_01669_g01	VT_v1_01663_g01	C3_v1_01688_g01	SP_v1_01663_g01
Ccrd_v2_01689_g01	A41_v1_01671_g01	VS_v1_01670_g01	VT_v1_01664_g01	C3_v1_01689_g01	SP_v1_01664_g01
Ccrd_v2_01690_g01	A41_v1_01672_g01	VS_v1_01671_g01	VT_v1_01665_g01	C3_v1_01690_g01	SP_v1_01665_g01
Ccrd_v2_01691_g01	A41_v1_01673_g01	VS_v1_01672_g01	VT_v1_01666_g01	C3_v1_01691_g01	SP_v1_01666_g01
Ccrd_v2_01692_g01	A41_v1_01674_g01	VS_v1_01673_g01	VT_v1_01667_g01	C3_v1_01692_g01	SP_v1_01667_g01
Ccrd_v2_01693_g01	A41_v1_01675_g01	VS_v1_01674_g01	VT_v1_01668_g01	C3_v1_01693_g01	SP_v1_01668_g01
Ccrd_v2_01694_g01	A41_v1_01676_g01	VS_v1_01675_g01	VT_v1_01669_g01	C3_v1_01694_g01	SP_v1_01669_g01
Ccrd_v2_01695_g01	A41_v1_01677_g01	VS_v1_01676_g01	VT_v1_01670_g01	C3_v1_01695_g01	SP_v1_01670_g01
Ccrd_v2_01696_g01	A41_v1_01678_g01	VS_v1_01677_g01	VT_v1_01671_g01	C3_v1_01696_g01	SP_v1_01671_g01
Ccrd_v2_01697_g01	A41_v1_01679_g01	VS_v1_01678_g01	VT_v1_01672_g01	C3_v1_01697_g01	SP_v1_01672_g01
Ccrd_v2_01698_g01	A41_v1_01680_g01	VS_v1_01679_g01	VT_v1_01673_g01	C3_v1_01698_g01	SP_v1_01673_g01
Ccrd_v2_01699_g01	A41_v1_01681_g01	VS_v1_01680_g01	VT_v1_01674_g01	C3_v1_01699_g01	SP_v1_01674_g01
Ccrd_v2_01700_g01	A41_v1_01682_g01	VS_v1_01681_g01	VT_v1_01675_g01	C3_v1_01700_g01	SP_v1_01675_g01
Ccrd_v2_01701_g01	A41_v1_01683_g01	VS_v1_01682_g01	VT_v1_01676_g01	C3_v1_01701_g01	SP_v1_01676_g01
Ccrd_v2_01702_g01	A41_v1_01684_g01	VS_v1_01683_g01	VT_v1_01677_g01	C3_v1_01702_g01	SP_v1_01677_g01
Ccrd_v2_01703_g01	A41_v1_01685_g01		VT_v1_01678_g01	C3_v1_01703_g01	SP_v1_01678_g01
Ccrd_v2_01704_g01	A41_v1_01686_g01	VS_v1_01685_g01	VT_v1_01679_g01	C3_v1_01704_g01	SP_v1_01679_g01
Ccrd_v2_01705_g01	A41_v1_01687_g01	VS_v1_01686_g01	VT_v1_01680_g01	C3_v1_01705_g01	SP_v1_01680_g01
Ccrd_v2_01706_g01	A41_v1_01688_g01	VS_v1_01687_g01	VT_v1_01681_g01	C3_v1_01706_g01	SP_v1_01681_g01
Ccrd_v2_01707_g01	A41_v1_01689_g01	VS_v1_01688_g01	VT_v1_01682_g01	C3_v1_01707_g01	SP_v1_01682_g01
Ccrd_v2_01708_g01	A41_v1_01690_g01	VS_v1_01689_g01	VT_v1_01683_g01	C3_v1_01708_g01	SP_v1_01683_g01
Ccrd_v2_01709_g01	A41_v1_01691_g01	VS_v1_01690_g01	VT_v1_01684_g01	C3_v1_01709_g01	SP_v1_01684_g01
Ccrd_v2_01710_g01	A41_v1_01692_g01	VS_v1_01691_g01	VT_v1_01685_g01	C3_v1_01710_g01	SP_v1_01685_g01
Ccrd_v2_01711_g01	A41_v1_01693_g01	VS_v1_01692_g01	VT_v1_01686_g01	C3_v1_01711_g01	SP_v1_01686_g01
Ccrd_v2_01712_g01	A41_v1_01694_g01	VS_v1_01693_g01	VT_v1_01687_g01	C3_v1_01712_g01	SP_v1_01687_g01
Ccrd_v2_01713_g01	A41_v1_01695_g01	VS_v1_01694_g01	VT_v1_01688_g01	C3_v1_01713_g01	SP_v1_01688_g01
Ccrd_v2_01714_g01	A41_v1_01696_g01	VS_v1_01695_g01	VT_v1_01689_g01	C3_v1_01714_g01	SP_v1_01689_g01
Ccrd_v2_01715_g01	A41_v1_01697_g01	VS_v1_01696_g01	VT_v1_01690_g01	C3_v1_01715_g01	SP_v1_01690_g01
Ccrd_v2_01716_g01	A41_v1_01698_g01	VS_v1_01697_g01	VT_v1_01691_g01	C3_v1_01716_g01	SP_v1_01691_g01
Ccrd_v2_01717_g01	A41_v1_01699_g01	VS_v1_01698_g01	VT_v1_01692_g01	C3_v1_01717_g01	SP_v1_01692_g01
Ccrd_v2_01718_g01	A41_v1_01700_g01	VS_v1_01699_g01	VT_v1_01693_g01	C3_v1_01718_g01	SP_v1_01693_g01
Ccrd_v2_01719_g01	A41_v1_01701_g01	VS_v1_01700_g01	VT_v1_01694_g01	C3_v1_01719_g01	SP_v1_01694_g01
Ccrd_v2_01720_g01	A41_v1_01702_g01	VS_v1_01701_g01	VT_v1_01695_g01	C3_v1_01720_g01	SP_v1_01695_g01
Ccrd_v2_01721_g01	A41_v1_01703_g01	VS_v1_01702_g01	VT_v1_01696_g01	C3_v1_01721_g01	SP_v1_01696_g01
Ccrd_v2_01722_g01	A41_v1_01704_g01	VS_v1_01703_g01	VT_v1_01697_g01	C3_v1_01722_g01	SP_v1_01697_g01
Ccrd_v2_01723_g01	A41_v1_01705_g01	VS_v1_01704_g01	VT_v1_01698_g01	C3_v1_01723_g01	SP_v1_01698_g01
Ccrd_v2_01724_g01	A41_v1_01706_g01	VS_v1_01705_g01	VT_v1_01699_g01	C3_v1_01724_g01	SP_v1_01699_g01
Ccrd_v2_01725_g01	A41_v1_01707_g01	VS_v1_01706_g01	VT_v1_01700_g01	C3_v1_01725_g01	SP_v1_01700_g01
Ccrd_v2_01726_g01	A41_v1_01708_g01	VS_v1_01707_g01	VT_v1_01701_g01	C3_v1_01726_g01	SP_v1_01701_g01
Ccrd_v2_01727_g01		VS_v1_01708_g01		C3_v1_01727_g01
Ccrd_v2_01728_g01	A41_v1_01709_g01	VS_v1_01709_g01		C3_v1_01728_g01
Ccrd_v2_01729_g01	A41_v1_01710_g01	VS_v1_01710_g01	VT_v1_01703_g01	C3_v1_01729_g01	SP_v1_01703_g01
Ccrd_v2_01730_g01	A41_v1_01711_g01	VS_v1_01711_g01	VT_v1_01704_g01	C3_v1_01730_g01	SP_v1_01704_g01
Ccrd_v2_01731_g01	A41_v1_01712_g01	VS_v1_01712_g01	VT_v1_01705_g01	C3_v1_01731_g01	SP_v1_01705_g01
Ccrd_v2_01732_g01	A41_v1_01713_g01	VS_v1_01713_g01	VT_v1_01706_g01	C3_v1_01732_g01	SP_v1_01706_g01
Ccrd_v2_01733_g01	A41_v1_01714_g01	VS_v1_01714_g01	VT_v1_01707_g01	C3_v1_01733_g01	SP_v1_01707_g01
Ccrd_v2_01734_g01		VS_v1_01715_g01	VT_v1_01708_g01	C3_v1_01734_g01
Ccrd_v2_01735_g01	A41_v1_01715_g01	VS_v1_01716_g01	VT_v1_01709_g01	C3_v1_01735_g01	SP_v1_01709_g01
Ccrd_v2_01736_g01	A41_v1_01716_g01	VS_v1_01717_g01	VT_v1_01710_g01	C3_v1_01736_g01	SP_v1_01710_g01
Ccrd_v2_01737_g01	A41_v1_01717_g01	VS_v1_01718_g01	VT_v1_01711_g01	C3_v1_01737_g01	SP_v1_01711_g01
Ccrd_v2_01738_g01	A41_v1_01718_g01	VS_v1_01719_g01	VT_v1_01712_g01	C3_v1_01738_g01	SP_v1_01712_g01
Ccrd_v2_01739_g01	A41_v1_01719_g01	VS_v1_01720_g01	VT_v1_01713_g01	C3_v1_01739_g01	SP_v1_01713_g01
Ccrd_v2_01740_g01	A41_v1_01720_g01	VS_v1_01721_g01	VT_v1_01714_g01	C3_v1_01740_g01	SP_v1_01714_g01
Ccrd_v2_01741_g01	A41_v1_01721_g01	VS_v1_01722_g01	VT_v1_01715_g01	C3_v1_01741_g01	SP_v1_01715_g01
Ccrd_v2_01742_g01	A41_v1_09997_g06		VT_v1_01716_g01	C3_v1_01742_g01
Ccrd_v2_01743_g01	A41_v1_01722_g01	VS_v1_01723_g01	VT_v1_01717_g01	C3_v1_01743_g01	SP_v1_01716_g01
Ccrd_v2_01744_g01	A41_v1_01723_g01	VS_v1_01724_g01	VT_v1_01718_g01	C3_v1_01744_g01	SP_v1_01717_g01
Ccrd_v2_01745_g01	A41_v1_01724_g01	VS_v1_01725_g01	VT_v1_01719_g01	C3_v1_01745_g01	SP_v1_01718_g01
Ccrd_v2_01746_g01	A41_v1_01725_g01	VS_v1_01726_g01	VT_v1_01720_g01	C3_v1_01746_g01	SP_v1_01719_g01
Ccrd_v2_01747_g01	A41_v1_01726_g01	VS_v1_01727_g01	VT_v1_01721_g01	C3_v1_01747_g01	SP_v1_01720_g01
Ccrd_v2_01748_g01	A41_v1_01727_g01	VS_v1_01728_g01	VT_v1_01722_g01	C3_v1_01748_g01	SP_v1_01721_g01
Ccrd_v2_01749_g01	A41_v1_01728_g01	VS_v1_01729_g01	VT_v1_01723_g01	C3_v1_01749_g01	SP_v1_01722_g01
Ccrd_v2_01750_g01	A41_v1_01729_g01	VS_v1_01730_g01	VT_v1_01724_g01	C3_v1_01750_g01	SP_v1_01723_g01
Ccrd_v2_01751_g01	A41_v1_01730_g01	VS_v1_01731_g01	VT_v1_01725_g01	C3_v1_01751_g01	SP_v1_01724_g01
Ccrd_v2_01752_g01	A41_v1_01731_g01	VS_v1_01732_g01	VT_v1_01726_g01	C3_v1_01752_g01	SP_v1_01725_g01
Ccrd_v2_01753_g01	A41_v1_01733_g01	VS_v1_01734_g01	VT_v1_01728_g01	C3_v1_01753_g01	SP_v1_01727_g01
Ccrd_v2_01754_g01	A41_v1_01734_g01	VS_v1_01735_g01	VT_v1_01729_g01	C3_v1_01754_g01	SP_v1_01728_g01
Ccrd_v2_01755_g01	A41_v1_01735_g01	VS_v1_01736_g01	VT_v1_01730_g01	C3_v1_01755_g01	SP_v1_01729_g01
Ccrd_v2_01756_g01	A41_v1_01736_g01	VS_v1_01737_g01	VT_v1_01731_g01	C3_v1_01756_g01	SP_v1_01730_g01
Ccrd_v2_01757_g01	A41_v1_01737_g01	VS_v1_01738_g01	VT_v1_01732_g01	C3_v1_01757_g01	SP_v1_01731_g01
Ccrd_v2_01758_g01	A41_v1_01738_g01	VS_v1_01739_g01	VT_v1_01733_g01	C3_v1_01758_g01	SP_v1_01732_g01
Ccrd_v2_01759_g01		VS_v1_01740_g01	VT_v1_01734_g01	C3_v1_01759_g01	SP_v1_01733_g01
Ccrd_v2_01760_g01	A41_v1_01740_g01	VS_v1_01741_g01	VT_v1_01735_g01	C3_v1_01760_g01	SP_v1_01734_g01
Ccrd_v2_01761_g01	A41_v1_01741_g01	VS_v1_01742_g01	VT_v1_01736_g01	C3_v1_01761_g01	SP_v1_01735_g01
Ccrd_v2_01762_g01	A41_v1_01742_g01	VS_v1_01743_g01	VT_v1_01737_g01	C3_v1_01762_g01	SP_v1_01736_g01
Ccrd_v2_01763_g01	A41_v1_01743_g01	VS_v1_01744_g01	VT_v1_01738_g01	C3_v1_01763_g01	SP_v1_01737_g01
Ccrd_v2_01764_g01	A41_v1_01744_g01	VS_v1_01745_g01	VT_v1_01739_g01	C3_v1_01764_g01	SP_v1_01738_g01
Ccrd_v2_01765_g01	A41_v1_01745_g01	VS_v1_01746_g01	VT_v1_01740_g01	C3_v1_01765_g01	SP_v1_01739_g01
Ccrd_v2_01766_g01	A41_v1_01746_g01	VS_v1_01747_g01	VT_v1_01741_g01	C3_v1_01766_g01	SP_v1_01740_g01
Ccrd_v2_01767_g01	A41_v1_01747_g01	VS_v1_01748_g01	VT_v1_01742_g01	C3_v1_01767_g01	SP_v1_01741_g01
Ccrd_v2_01768_g01	A41_v1_01748_g01	VS_v1_01749_g01	VT_v1_01743_g01	C3_v1_01768_g01	SP_v1_01742_g01
Ccrd_v2_01769_g01	A41_v1_01749_g01	VS_v1_01750_g01	VT_v1_01744_g01	C3_v1_01769_g01	SP_v1_01743_g01
Ccrd_v2_01770_g01	A41_v1_01750_g01	VS_v1_01751_g01	VT_v1_01745_g01	C3_v1_01770_g01	SP_v1_01744_g01
Ccrd_v2_01771_g01	A41_v1_01751_g01	VS_v1_01752_g01	VT_v1_01746_g01	C3_v1_01771_g01	SP_v1_01745_g01
Ccrd_v2_01772_g01	A41_v1_01752_g01	VS_v1_01753_g01	VT_v1_01747_g01	C3_v1_01772_g01	SP_v1_01746_g01
Ccrd_v2_01773_g01		VS_v1_01754_g01		C3_v1_01773_g01	SP_v1_01747_g01
Ccrd_v2_01774_g01		VS_v1_01755_g01		C3_v1_01774_g01	SP_v1_01748_g01
Ccrd_v2_01775_g01		VS_v1_01756_g01		C3_v1_01775_g01	SP_v1_01749_g01
Ccrd_v2_01776_g01		VS_v1_01757_g01		C3_v1_01776_g01	SP_v1_01750_g01
Ccrd_v2_01777_g01		VS_v1_01758_g01		C3_v1_01777_g01	SP_v1_01751_g01
Ccrd_v2_01778_g01	A41_v1_01753_g01	VS_v1_01759_g01	VT_v1_01748_g01	C3_v1_01778_g01	SP_v1_01752_g01
Ccrd_v2_01779_g01	A41_v1_01754_g01	VS_v1_01760_g01	VT_v1_01749_g01	C3_v1_01779_g01	SP_v1_01753_g01
Ccrd_v2_01780_g01		VS_v1_01761_g01	VT_v1_01750_g01	C3_v1_01780_g01	SP_v1_01754_g01
Ccrd_v2_01781_g01	A41_v1_01755_g01	VS_v1_01762_g01	VT_v1_01751_g01	C3_v1_01781_g01	SP_v1_01755_g01
Ccrd_v2_01782_g01	A41_v1_01756_g01	VS_v1_01763_g01	VT_v1_01752_g01	C3_v1_01782_g01	SP_v1_01756_g01
Ccrd_v2_01783_g01	A41_v1_01757_g01	VS_v1_01764_g01	VT_v1_01753_g01	C3_v1_01783_g01	SP_v1_01757_g01
Ccrd_v2_01784_g01	A41_v1_01758_g01			C3_v1_01784_g01
Ccrd_v2_01785_g01		VS_v1_01766_g01		C3_v1_01785_g01
Ccrd_v2_01786_g01	A41_v1_01760_g01			C3_v1_01786_g01
Ccrd_v2_01787_g01	A41_v1_01761_g01	VS_v1_01767_g01	VT_v1_01756_g01	C3_v1_01787_g01	SP_v1_01760_g01
Ccrd_v2_01788_g01	A41_v1_01762_g01	VS_v1_01768_g01	VT_v1_01758_g01	C3_v1_01788_g01	SP_v1_01761_g01
Ccrd_v2_01789_g01	A41_v1_01763_g01	VS_v1_01769_g01	VT_v1_01759_g01	C3_v1_01789_g01	SP_v1_01762_g01
Ccrd_v2_01790_g01	A41_v1_01764_g01	VS_v1_01770_g01	VT_v1_01760_g01	C3_v1_01790_g01	SP_v1_01763_g01
Ccrd_v2_01791_g01	A41_v1_01765_g01	VS_v1_01771_g01	VT_v1_01761_g01	C3_v1_01791_g01	SP_v1_01764_g01
Ccrd_v2_01792_g01	A41_v1_01766_g01	VS_v1_01772_g01	VT_v1_01762_g01	C3_v1_01792_g01	SP_v1_01765_g01
Ccrd_v2_01793_g01	A41_v1_01767_g01	VS_v1_01773_g01	VT_v1_01763_g01	C3_v1_01793_g01	SP_v1_01766_g01
Ccrd_v2_01794_g01	A41_v1_01768_g01	VS_v1_01774_g01	VT_v1_01764_g01	C3_v1_01794_g01	SP_v1_01767_g01
Ccrd_v2_01795_g01	A41_v1_01769_g01	VS_v1_01775_g01	VT_v1_01765_g01	C3_v1_01795_g01	SP_v1_01768_g01
Ccrd_v2_01796_g01	A41_v1_01770_g01	VS_v1_01776_g01	VT_v1_01766_g01	C3_v1_01796_g01	SP_v1_01769_g01
Ccrd_v2_01797_g01	A41_v1_01771_g01	VS_v1_01777_g01	VT_v1_01767_g01	C3_v1_01797_g01
Ccrd_v2_01798_g01		VS_v1_01778_g01	VT_v1_01768_g01	C3_v1_01798_g01	SP_v1_01771_g01
Ccrd_v2_01799_g01	A41_v1_01773_g01	VS_v1_01779_g01	VT_v1_01769_g01	C3_v1_01799_g01	SP_v1_01772_g01
Ccrd_v2_01800_g01		VS_v1_01780_g01	VT_v1_01770_g01	C3_v1_01800_g01	SP_v1_01773_g01
Ccrd_v2_01801_g01				C3_v1_01801_g01	SP_v1_01774_g01
Ccrd_v2_01802_g01	A41_v1_01775_g01	VS_v1_01781_g01	VT_v1_01771_g01	C3_v1_01802_g01	SP_v1_01775_g01
Ccrd_v2_01803_g01	A41_v1_01776_g01	VS_v1_01782_g01	VT_v1_01772_g01	C3_v1_01803_g01	SP_v1_01776_g01
Ccrd_v2_01804_g01	A41_v1_01777_g01	VS_v1_01783_g01	VT_v1_01773_g01	C3_v1_01804_g01	SP_v1_01777_g01
Ccrd_v2_01805_g01	A41_v1_01778_g01	VS_v1_01784_g01	VT_v1_01774_g01	C3_v1_01805_g01	SP_v1_01778_g01
Ccrd_v2_01806_g01	A41_v1_01779_g01	VS_v1_01785_g01	VT_v1_01775_g01	C3_v1_01806_g01	SP_v1_01779_g01
Ccrd_v2_01807_g01	A41_v1_01780_g01	VS_v1_01786_g01	VT_v1_01776_g01	C3_v1_01807_g01	SP_v1_01780_g01
Ccrd_v2_01808_g01	A41_v1_01781_g01	VS_v1_01787_g01	VT_v1_01777_g01	C3_v1_01808_g01	SP_v1_01781_g01
Ccrd_v2_01809_g01	A41_v1_01782_g01	VS_v1_01788_g01	VT_v1_01778_g01	C3_v1_01809_g01	SP_v1_01782_g01
Ccrd_v2_01810_g01	A41_v1_01783_g01	VS_v1_01789_g01	VT_v1_01779_g01	C3_v1_01810_g01	SP_v1_01783_g01
Ccrd_v2_01811_g01	A41_v1_01784_g01		VT_v1_01780_g01	C3_v1_01811_g01	SP_v1_01784_g01
Ccrd_v2_01812_g01	A41_v1_01785_g01	VS_v1_01790_g01	VT_v1_01781_g01	C3_v1_01812_g01	SP_v1_01785_g01
Ccrd_v2_01813_g01	A41_v1_01787_g01	VS_v1_01791_g01	VT_v1_01782_g01	C3_v1_01813_g01	SP_v1_01787_g01
Ccrd_v2_01814_g01	A41_v1_01788_g01	VS_v1_01792_g01	VT_v1_01783_g01	C3_v1_01814_g01	SP_v1_01788_g01
Ccrd_v2_01815_g01	A41_v1_01789_g01	VS_v1_01793_g01	VT_v1_01784_g01	C3_v1_01815_g01	SP_v1_01789_g01
Ccrd_v2_01816_g01		VS_v1_01794_g01	VT_v1_01785_g01	C3_v1_01816_g01
Ccrd_v2_01817_g01	A41_v1_01790_g01	VS_v1_01795_g01	VT_v1_01786_g01	C3_v1_01817_g01	SP_v1_01790_g01
Ccrd_v2_01818_g01	A41_v1_01791_g01	VS_v1_01796_g01	VT_v1_01787_g01	C3_v1_01818_g01	SP_v1_01791_g01
Ccrd_v2_01819_g01	A41_v1_01792_g01	VS_v1_01797_g01	VT_v1_01788_g01	C3_v1_01819_g01	SP_v1_01792_g01
Ccrd_v2_01820_g01		VS_v1_01798_g01	VT_v1_01789_g01	C3_v1_01820_g01	SP_v1_01793_g01
Ccrd_v2_01821_g01	A41_v1_01794_g01	VS_v1_01799_g01	VT_v1_01790_g01	C3_v1_01821_g01	SP_v1_01794_g01
Ccrd_v2_01822_g01	A41_v1_01795_g01	VS_v1_01800_g01	VT_v1_01791_g01	C3_v1_01822_g01	SP_v1_01795_g01
Ccrd_v2_01823_g01	A41_v1_01796_g01	VS_v1_01801_g01	VT_v1_01792_g01	C3_v1_01823_g01	SP_v1_01796_g01
Ccrd_v2_01824_g01	A41_v1_01797_g01	VS_v1_01802_g01	VT_v1_01793_g01	C3_v1_01824_g01	SP_v1_01797_g01
Ccrd_v2_01825_g01	A41_v1_01798_g01	VS_v1_01803_g01	VT_v1_01794_g01	C3_v1_01825_g01	SP_v1_01798_g01
Ccrd_v2_01826_g01	A41_v1_01799_g01	VS_v1_01804_g01	VT_v1_01795_g01	C3_v1_01826_g01	SP_v1_01799_g01
Ccrd_v2_01827_g01	A41_v1_01800_g01	VS_v1_01805_g01	VT_v1_01796_g01	C3_v1_01827_g01	SP_v1_01800_g01
Ccrd_v2_01828_g01	A41_v1_01801_g01	VS_v1_01806_g01	VT_v1_01797_g01	C3_v1_01828_g01	SP_v1_01801_g01
Ccrd_v2_01829_g01	A41_v1_01802_g01	VS_v1_01807_g01	VT_v1_01798_g01	C3_v1_01829_g01	SP_v1_01802_g01
Ccrd_v2_01830_g01	A41_v1_01803_g01	VS_v1_01808_g01	VT_v1_01799_g01	C3_v1_01830_g01	SP_v1_01803_g01
Ccrd_v2_01831_g01	A41_v1_01804_g01	VS_v1_01809_g01	VT_v1_01800_g01	C3_v1_01831_g01	SP_v1_01804_g01
Ccrd_v2_01832_g01	A41_v1_01805_g01	VS_v1_01810_g01	VT_v1_01801_g01	C3_v1_01832_g01	SP_v1_01805_g01
Ccrd_v2_01833_g01	A41_v1_01806_g01	VS_v1_01811_g01	VT_v1_01802_g01	C3_v1_01833_g01	SP_v1_01806_g01
Ccrd_v2_01834_g01	A41_v1_01807_g01	VS_v1_01812_g01	VT_v1_01803_g01	C3_v1_01834_g01	SP_v1_01807_g01
Ccrd_v2_01835_g01	A41_v1_01808_g01	VS_v1_01813_g01	VT_v1_01804_g01	C3_v1_01835_g01	SP_v1_01808_g01
Ccrd_v2_01836_g01	A41_v1_01809_g01	VS_v1_01814_g01	VT_v1_01805_g01	C3_v1_01836_g01	SP_v1_01809_g01
Ccrd_v2_01837_g01	A41_v1_01810_g01	VS_v1_01815_g01	VT_v1_01806_g01	C3_v1_01837_g01	SP_v1_01810_g01
Ccrd_v2_01838_g01	A41_v1_01811_g01	VS_v1_01816_g01	VT_v1_01807_g01	C3_v1_01838_g01	SP_v1_01811_g01
Ccrd_v2_01839_g01	A41_v1_01812_g01	VS_v1_01818_g01	VT_v1_01808_g01	C3_v1_01839_g01	SP_v1_01813_g01
Ccrd_v2_01840_g01	A41_v1_01813_g01	VS_v1_01817_g01	VT_v1_01809_g01	C3_v1_01840_g01
Ccrd_v2_01841_g01	A41_v1_01814_g01		VT_v1_01810_g01	C3_v1_01841_g01	SP_v1_01814_g01
Ccrd_v2_01842_g01	A41_v1_01815_g01	VS_v1_01819_g01	VT_v1_01811_g01	C3_v1_01842_g01	SP_v1_01815_g01
Ccrd_v2_01843_g01	A41_v1_01816_g01	VS_v1_01820_g01	VT_v1_01812_g01	C3_v1_01843_g01	SP_v1_01816_g01
Ccrd_v2_01844_g01	A41_v1_01817_g01	VS_v1_01821_g01	VT_v1_01813_g01	C3_v1_01844_g01	SP_v1_01817_g01
Ccrd_v2_01845_g01	A41_v1_01818_g01	VS_v1_01822_g01	VT_v1_01814_g01	C3_v1_01845_g01	SP_v1_01818_g01
Ccrd_v2_01846_g01	A41_v1_01819_g01	VS_v1_01823_g01	VT_v1_01815_g01	C3_v1_01846_g01	SP_v1_01819_g01
Ccrd_v2_01847_g01	A41_v1_01820_g01	VS_v1_01824_g01	VT_v1_01816_g01	C3_v1_01847_g01	SP_v1_01820_g01
Ccrd_v2_01848_g01	A41_v1_01821_g01	VS_v1_01825_g01	VT_v1_01817_g01	C3_v1_01848_g01	SP_v1_01821_g01
Ccrd_v2_01849_g01	A41_v1_01822_g01	VS_v1_01826_g01	VT_v1_01818_g01	C3_v1_01849_g01	SP_v1_01822_g01
Ccrd_v2_01850_g01	A41_v1_01823_g01	VS_v1_01827_g01	VT_v1_01819_g01	C3_v1_01850_g01	SP_v1_01823_g01
Ccrd_v2_01851_g01	A41_v1_01824_g01	VS_v1_01828_g01	VT_v1_01820_g01	C3_v1_01851_g01	SP_v1_01824_g01
Ccrd_v2_01852_g01	A41_v1_01825_g01	VS_v1_01829_g01	VT_v1_01821_g01	C3_v1_01852_g01	SP_v1_01825_g01
Ccrd_v2_01853_g01	A41_v1_01827_g01	VS_v1_01831_g01		C3_v1_01853_g01
Ccrd_v2_01854_g01	A41_v1_01828_g01	VS_v1_01832_g01	VT_v1_01824_g01	C3_v1_01854_g01	SP_v1_01828_g01
Ccrd_v2_01855_g01	A41_v1_01829_g01	VS_v1_01833_g01	VT_v1_01825_g01	C3_v1_01855_g01
Ccrd_v2_01856_g01	A41_v1_01830_g01	VS_v1_01834_g01	VT_v1_01826_g01	C3_v1_01856_g01	SP_v1_01830_g01
Ccrd_v2_01857_g01	A41_v1_01831_g01	VS_v1_01836_g01	VT_v1_01828_g01	C3_v1_01857_g01	SP_v1_01831_g01
Ccrd_v2_01858_g01	A41_v1_01832_g01	VS_v1_01837_g01	VT_v1_01829_g01	C3_v1_01858_g01	SP_v1_01832_g01
Ccrd_v2_01859_g01	A41_v1_01833_g01	VS_v1_01838_g01	VT_v1_01830_g01	C3_v1_01859_g01	SP_v1_01833_g01
Ccrd_v2_01860_g01				C3_v1_01860_g01
Ccrd_v2_01861_g01	A41_v1_01834_g01	VS_v1_01839_g01	VT_v1_01831_g01	C3_v1_01861_g01	SP_v1_01834_g01
Ccrd_v2_01862_g01			VT_v1_01832_g01	C3_v1_01862_g01	SP_v1_01835_g01
Ccrd_v2_01863_g01	A41_v1_01835_g01		VT_v1_01834_g01	C3_v1_01863_g01	SP_v1_01837_g01
Ccrd_v2_01864_g01		VS_v1_01840_g01		C3_v1_01864_g01
Ccrd_v2_01865_g01		VS_v1_01842_g01	VT_v1_01835_g01	C3_v1_01865_g01	SP_v1_01838_g01
Ccrd_v2_01866_g01	A41_v1_01837_g01	VS_v1_01843_g01	VT_v1_01836_g01	C3_v1_01866_g01	SP_v1_01839_g01
Ccrd_v2_01867_g01	A41_v1_01838_g01	VS_v1_01844_g01	VT_v1_01837_g01	C3_v1_01867_g01	SP_v1_01840_g01
Ccrd_v2_01868_g01	A41_v1_01839_g01	VS_v1_01845_g01	VT_v1_01838_g01	C3_v1_01868_g01	SP_v1_01841_g01
Ccrd_v2_01869_g01		VS_v1_01846_g01	VT_v1_01839_g01	C3_v1_01869_g01	SP_v1_01842_g01
Ccrd_v2_01870_g01	A41_v1_01840_g01		VT_v1_01840_g01	C3_v1_01870_g01	SP_v1_01843_g01
Ccrd_v2_01871_g01	A41_v1_01841_g01	VS_v1_01849_g01	VT_v1_01841_g01	C3_v1_01871_g01	SP_v1_01844_g01
Ccrd_v2_01872_g01	A41_v1_01842_g01	VS_v1_01850_g01	VT_v1_01842_g01	C3_v1_01872_g01	SP_v1_01845_g01
Ccrd_v2_01873_g01	A41_v1_01843_g01		VT_v1_01843_g01	C3_v1_01873_g01	SP_v1_01846_g01
Ccrd_v2_01874_g01	A41_v1_01844_g01	VS_v1_01852_g01	VT_v1_01844_g01	C3_v1_01874_g01	SP_v1_01847_g01
Ccrd_v2_01875_g01	A41_v1_01845_g01	VS_v1_01853_g01	VT_v1_01845_g01	C3_v1_01875_g01	SP_v1_01848_g01
Ccrd_v2_01876_g01	A41_v1_01846_g01	VS_v1_01854_g01	VT_v1_01846_g01	C3_v1_01876_g01	SP_v1_01849_g01
Ccrd_v2_01877_g01	A41_v1_01847_g01	VS_v1_01855_g01	VT_v1_01847_g01	C3_v1_01877_g01	SP_v1_01850_g01
Ccrd_v2_01878_g01	A41_v1_01848_g01	VS_v1_01856_g01	VT_v1_01848_g01	C3_v1_01878_g01	SP_v1_01851_g01
Ccrd_v2_01879_g01	A41_v1_01849_g01			C3_v1_01879_g01	SP_v1_01852_g01
Ccrd_v2_01880_g01	A41_v1_01850_g01	VS_v1_01858_g01	VT_v1_01850_g01	C3_v1_01880_g01	SP_v1_01853_g01
Ccrd_v2_01881_g01	A41_v1_01852_g01	VS_v1_01859_g01	VT_v1_01851_g01	C3_v1_01881_g01	SP_v1_01854_g01
Ccrd_v2_01882_g01	A41_v1_01853_g01			C3_v1_01882_g01	SP_v1_01855_g01
Ccrd_v2_01883_g01	A41_v1_01854_g01	VS_v1_01861_g01	VT_v1_01853_g01	C3_v1_01883_g01	SP_v1_01856_g01
Ccrd_v2_01884_g01	A41_v1_01855_g01			C3_v1_01884_g01	SP_v1_01857_g01
Ccrd_v2_01885_g01	A41_v1_01856_g01	VS_v1_01862_g01	VT_v1_01854_g01	C3_v1_01885_g01	SP_v1_01858_g01
Ccrd_v2_01886_g01	A41_v1_01857_g01	VS_v1_01863_g01	VT_v1_01855_g01	C3_v1_01886_g01	SP_v1_01859_g01
Ccrd_v2_01887_g01	A41_v1_01858_g01			C3_v1_01887_g01
Ccrd_v2_01888_g01	A41_v1_01859_g01	VS_v1_01865_g01	VT_v1_01857_g01	C3_v1_01888_g01	SP_v1_01861_g01
Ccrd_v2_01889_g01	A41_v1_01860_g01	VS_v1_01866_g01	VT_v1_01858_g01	C3_v1_01889_g01	SP_v1_01862_g01
Ccrd_v2_01890_g01	A41_v1_01861_g01	VS_v1_01867_g01	VT_v1_01859_g01	C3_v1_01890_g01	SP_v1_01863_g01
Ccrd_v2_01891_g01				C3_v1_01891_g01
Ccrd_v2_01892_g01	A41_v1_01863_g01	VS_v1_01869_g01		C3_v1_01892_g01
Ccrd_v2_01893_g01	A41_v1_01864_g01	VS_v1_01870_g01	VT_v1_01862_g01	C3_v1_01893_g01	SP_v1_01866_g01
Ccrd_v2_01894_g01	A41_v1_01865_g01	VS_v1_01871_g01	VT_v1_01863_g01	C3_v1_01894_g01	SP_v1_01867_g01
Ccrd_v2_01895_g01				C3_v1_01895_g01
Ccrd_v2_01896_g01		VS_v1_01872_g01		C3_v1_01896_g01
Ccrd_v2_01897_g01	A41_v1_01866_g01	VS_v1_01873_g01	VT_v1_01865_g01	C3_v1_01897_g01	SP_v1_01868_g01
Ccrd_v2_01898_g01	A41_v1_01867_g01	VS_v1_01874_g01	VT_v1_01866_g01	C3_v1_01898_g01	SP_v1_01869_g01
Ccrd_v2_01899_g01	A41_v1_01868_g01	VS_v1_01875_g01	VT_v1_01867_g01	C3_v1_01899_g01	SP_v1_01870_g01
Ccrd_v2_01900_g01	A41_v1_01869_g01	VS_v1_01876_g01	VT_v1_01868_g01	C3_v1_01900_g01	SP_v1_01871_g01
Ccrd_v2_01901_g01				C3_v1_01901_g01
Ccrd_v2_01902_g01		VS_v1_01877_g01		C3_v1_01902_g01
Ccrd_v2_01903_g01	A41_v1_01871_g01	VS_v1_01878_g01	VT_v1_01869_g01	C3_v1_01903_g01	SP_v1_01872_g01
Ccrd_v2_01904_g01	A41_v1_01872_g01	VS_v1_01879_g01	VT_v1_01870_g01	C3_v1_01904_g01	SP_v1_01873_g01
Ccrd_v2_01905_g01	A41_v1_01873_g01	VS_v1_01880_g01	VT_v1_01871_g01	C3_v1_01905_g01	SP_v1_01874_g01
Ccrd_v2_01906_g01	A41_v1_01874_g01	VS_v1_01881_g01	VT_v1_01872_g01	C3_v1_01906_g01	SP_v1_01875_g01
Ccrd_v2_01907_g01	A41_v1_01875_g01	VS_v1_01882_g01	VT_v1_01873_g01	C3_v1_01907_g01	SP_v1_01876_g01
Ccrd_v2_01908_g01	A41_v1_01876_g01	VS_v1_01883_g01	VT_v1_01874_g01	C3_v1_01908_g01	SP_v1_01877_g01
Ccrd_v2_01909_g01		VS_v1_01884_g01	VT_v1_01875_g01	C3_v1_01909_g01
Ccrd_v2_01910_g01	A41_v1_01878_g01	VS_v1_01885_g01	VT_v1_01876_g01	C3_v1_01910_g01	SP_v1_01879_g01
Ccrd_v2_01911_g01	A41_v1_01879_g01	VS_v1_01886_g01	VT_v1_01877_g01	C3_v1_01911_g01	SP_v1_01880_g01
Ccrd_v2_01912_g01	A41_v1_01880_g01	VS_v1_01887_g01	VT_v1_01878_g01	C3_v1_01912_g01	SP_v1_01881_g01
Ccrd_v2_01913_g01	A41_v1_01882_g01	VS_v1_01888_g01	VT_v1_01879_g01	C3_v1_01913_g01	SP_v1_01884_g01
Ccrd_v2_01914_g01	A41_v1_01883_g01	VS_v1_01889_g01	VT_v1_01880_g01	C3_v1_01914_g01	SP_v1_01885_g01
Ccrd_v2_01915_g01	A41_v1_01884_g01	VS_v1_01890_g01	VT_v1_01881_g01	C3_v1_01915_g01	SP_v1_01886_g01
Ccrd_v2_01916_g01	A41_v1_01885_g01	VS_v1_01891_g01	VT_v1_01882_g01	C3_v1_01916_g01	SP_v1_01887_g01
Ccrd_v2_01917_g01	A41_v1_01886_g01	VS_v1_01892_g01	VT_v1_01883_g01	C3_v1_01917_g01	SP_v1_01888_g01
Ccrd_v2_01918_g01	A41_v1_01887_g01	VS_v1_01893_g01	VT_v1_01884_g01	C3_v1_01918_g01	SP_v1_01889_g01
Ccrd_v2_01919_g01	A41_v1_01888_g01			C3_v1_01919_g01
Ccrd_v2_01920_g01		VS_v1_01894_g01	VT_v1_01885_g01	C3_v1_01920_g01	SP_v1_01891_g01
Ccrd_v2_01921_g01	A41_v1_01889_g01	VS_v1_01896_g01	VT_v1_01886_g01	C3_v1_01921_g01	SP_v1_01892_g01
Ccrd_v2_01922_g01		VS_v1_01897_g01	VT_v1_01887_g01	C3_v1_01922_g01	SP_v1_01893_g01
Ccrd_v2_01923_g01	A41_v1_01890_g01	VS_v1_01898_g01	VT_v1_01888_g01	C3_v1_01923_g01	SP_v1_01894_g01
Ccrd_v2_01924_g01	A41_v1_01891_g01	VS_v1_01899_g01	VT_v1_01889_g01	C3_v1_01924_g01	SP_v1_01895_g01
Ccrd_v2_01925_g01	A41_v1_01892_g01	VS_v1_01900_g01	VT_v1_01890_g01	C3_v1_01925_g01	SP_v1_01896_g01
Ccrd_v2_01926_g01	A41_v1_01893_g01	VS_v1_01901_g01	VT_v1_01891_g01	C3_v1_01926_g01	SP_v1_01897_g01
Ccrd_v2_01927_g01	A41_v1_01894_g01	VS_v1_01902_g01	VT_v1_01892_g01	C3_v1_01927_g01	SP_v1_01898_g01
Ccrd_v2_01928_g01	A41_v1_01895_g01	VS_v1_01903_g01	VT_v1_01893_g01	C3_v1_01928_g01	SP_v1_01899_g01
Ccrd_v2_01929_g01	A41_v1_01896_g01	VS_v1_01904_g01	VT_v1_01894_g01	C3_v1_01929_g01	SP_v1_01900_g01
Ccrd_v2_01930_g01	A41_v1_01897_g01	VS_v1_01905_g01	VT_v1_01895_g01	C3_v1_01930_g01	SP_v1_01901_g01
Ccrd_v2_01931_g01	A41_v1_01898_g01	VS_v1_01906_g01	VT_v1_01896_g01	C3_v1_01931_g01	SP_v1_01902_g01
Ccrd_v2_01932_g01	A41_v1_01899_g01	VS_v1_01907_g01	VT_v1_01897_g01	C3_v1_01932_g01	SP_v1_01903_g01
Ccrd_v2_01933_g01				C3_v1_01933_g01	SP_v1_01904_g01
Ccrd_v2_01934_g01	A41_v1_01900_g01	VS_v1_01908_g01	VT_v1_01898_g01	C3_v1_01934_g01	SP_v1_01905_g01
Ccrd_v2_01935_g01	A41_v1_01901_g01	VS_v1_01909_g01	VT_v1_01899_g01	C3_v1_01935_g01	SP_v1_01906_g01
Ccrd_v2_01936_g01	A41_v1_01902_g01	VS_v1_01910_g01	VT_v1_01900_g01	C3_v1_01936_g01	SP_v1_01907_g01
Ccrd_v2_01937_g01	A41_v1_01903_g01	VS_v1_01911_g01	VT_v1_01901_g01	C3_v1_01937_g01	SP_v1_01908_g01
Ccrd_v2_01938_g01	A41_v1_01904_g01	VS_v1_01912_g01	VT_v1_01902_g01	C3_v1_01938_g01	SP_v1_01909_g01
Ccrd_v2_01939_g01	A41_v1_01905_g01	VS_v1_01913_g01	VT_v1_01903_g01	C3_v1_01939_g01	SP_v1_01910_g01
Ccrd_v2_01940_g01	A41_v1_01906_g01	VS_v1_01914_g01	VT_v1_01904_g01	C3_v1_01940_g01	SP_v1_01911_g01
Ccrd_v2_01941_g01	A41_v1_01907_g01	VS_v1_01915_g01	VT_v1_01905_g01	C3_v1_01941_g01	SP_v1_01912_g01
Ccrd_v2_01942_g01	A41_v1_01908_g01	VS_v1_01916_g01	VT_v1_01906_g01	C3_v1_01942_g01	SP_v1_01913_g01
Ccrd_v2_01943_g01	A41_v1_01909_g01	VS_v1_01917_g01	VT_v1_01907_g01	C3_v1_01943_g01	SP_v1_01914_g01
Ccrd_v2_01944_g01	A41_v1_01910_g01	VS_v1_01918_g01	VT_v1_01908_g01	C3_v1_01944_g01	SP_v1_01915_g01
Ccrd_v2_01945_g01	A41_v1_01911_g01	VS_v1_01919_g01	VT_v1_01909_g01	C3_v1_01945_g01
Ccrd_v2_01946_g01	A41_v1_01912_g01	VS_v1_01920_g01	VT_v1_01910_g01	C3_v1_01946_g01	SP_v1_01917_g01
Ccrd_v2_01947_g01	A41_v1_01913_g01	VS_v1_01921_g01	VT_v1_01911_g01	C3_v1_01947_g01	SP_v1_01918_g01
Ccrd_v2_01948_g01	A41_v1_01914_g01	VS_v1_01922_g01	VT_v1_01912_g01	C3_v1_01948_g01	SP_v1_01919_g01
Ccrd_v2_01949_g01	A41_v1_01915_g01	VS_v1_01923_g01	VT_v1_01913_g01	C3_v1_01949_g01	SP_v1_01920_g01
Ccrd_v2_01950_g01	A41_v1_01916_g01	VS_v1_01924_g01	VT_v1_01914_g01	C3_v1_01950_g01	SP_v1_01921_g01
Ccrd_v2_01951_g01	A41_v1_01917_g01	VS_v1_01925_g01	VT_v1_01915_g01	C3_v1_01951_g01	SP_v1_01922_g01
Ccrd_v2_01952_g01	A41_v1_01918_g01	VS_v1_01926_g01	VT_v1_01916_g01	C3_v1_01952_g01	SP_v1_01923_g01
Ccrd_v2_01953_g01		VS_v1_01927_g01	VT_v1_01917_g01	C3_v1_01953_g01
Ccrd_v2_01954_g01	A41_v1_01920_g01	VS_v1_01928_g01	VT_v1_01918_g01	C3_v1_01954_g01	SP_v1_01925_g01
Ccrd_v2_01955_g01	A41_v1_01921_g01	VS_v1_01929_g01	VT_v1_01919_g01	C3_v1_01955_g01	SP_v1_01926_g01
Ccrd_v2_01956_g01	A41_v1_01922_g01	VS_v1_01930_g01	VT_v1_01920_g01	C3_v1_01956_g01	SP_v1_01927_g01
Ccrd_v2_01957_g01	A41_v1_01923_g01	VS_v1_01931_g01	VT_v1_01921_g01	C3_v1_01957_g01	SP_v1_01928_g01
Ccrd_v2_01958_g01	A41_v1_01924_g01	VS_v1_01932_g01	VT_v1_01922_g01	C3_v1_01958_g01	SP_v1_01929_g01
Ccrd_v2_01959_g01	A41_v1_01925_g01	VS_v1_01933_g01	VT_v1_01923_g01	C3_v1_01959_g01	SP_v1_01930_g01
Ccrd_v2_01960_g01	A41_v1_01926_g01	VS_v1_01934_g01	VT_v1_01924_g01	C3_v1_01960_g01	SP_v1_01931_g01
Ccrd_v2_01961_g01	A41_v1_01927_g01	VS_v1_01935_g01	VT_v1_01925_g01	C3_v1_01961_g01	SP_v1_01932_g01
Ccrd_v2_01962_g01	A41_v1_01928_g01	VS_v1_01936_g01	VT_v1_01926_g01	C3_v1_01962_g01	SP_v1_01933_g01
Ccrd_v2_01963_g01	A41_v1_01929_g01	VS_v1_01937_g01	VT_v1_01927_g01	C3_v1_01963_g01	SP_v1_01934_g01
Ccrd_v2_01964_g01	A41_v1_01930_g01	VS_v1_01938_g01	VT_v1_01928_g01	C3_v1_01964_g01	SP_v1_01935_g01
Ccrd_v2_01965_g01	A41_v1_01931_g01	VS_v1_01939_g01	VT_v1_01929_g01	C3_v1_01965_g01	SP_v1_01936_g01
Ccrd_v2_01966_g01	A41_v1_01932_g01	VS_v1_01940_g01	VT_v1_01930_g01	C3_v1_01966_g01	SP_v1_01937_g01
Ccrd_v2_01967_g01	A41_v1_01933_g01	VS_v1_01941_g01		C3_v1_01967_g01
Ccrd_v2_01968_g01				C3_v1_01968_g01
Ccrd_v2_01969_g01	A41_v1_01937_g01	VS_v1_01945_g01	VT_v1_01933_g01	C3_v1_01969_g01	SP_v1_01941_g01
Ccrd_v2_01970_g01	A41_v1_01938_g01	VS_v1_01946_g01	VT_v1_01934_g01	C3_v1_01970_g01	SP_v1_01942_g01
Ccrd_v2_01971_g01	A41_v1_01939_g01	VS_v1_01947_g01	VT_v1_01935_g01	C3_v1_01971_g01	SP_v1_01943_g01
Ccrd_v2_01972_g01	A41_v1_01940_g01	VS_v1_01948_g01	VT_v1_01936_g01	C3_v1_01972_g01	SP_v1_01944_g01
Ccrd_v2_01973_g01	A41_v1_01941_g01	VS_v1_01949_g01	VT_v1_01937_g01	C3_v1_01973_g01	SP_v1_01945_g01
Ccrd_v2_01974_g01	A41_v1_01942_g01	VS_v1_01950_g01	VT_v1_01938_g01	C3_v1_01974_g01	SP_v1_01946_g01
Ccrd_v2_01975_g01	A41_v1_01943_g01	VS_v1_01951_g01	VT_v1_01939_g01	C3_v1_01975_g01	SP_v1_01947_g01
Ccrd_v2_01976_g01	A41_v1_01944_g01	VS_v1_01952_g01	VT_v1_01940_g01	C3_v1_01976_g01	SP_v1_01948_g01
Ccrd_v2_01977_g01	A41_v1_01945_g01	VS_v1_01953_g01		C3_v1_01977_g01	SP_v1_01949_g01
Ccrd_v2_01978_g01	A41_v1_01946_g01	VS_v1_01954_g01	VT_v1_01941_g01	C3_v1_01978_g01	SP_v1_01950_g01
Ccrd_v2_01979_g01	A41_v1_01947_g01	VS_v1_01955_g01	VT_v1_01942_g01	C3_v1_01979_g01	SP_v1_01951_g01
Ccrd_v2_01980_g01	A41_v1_01948_g01	VS_v1_01956_g01	VT_v1_01943_g01	C3_v1_01980_g01	SP_v1_01952_g01
Ccrd_v2_01981_g01	A41_v1_01949_g01	VS_v1_01957_g01	VT_v1_01944_g01	C3_v1_01981_g01	SP_v1_01953_g01
Ccrd_v2_01982_g01	A41_v1_01950_g01	VS_v1_01958_g01	VT_v1_01945_g01	C3_v1_01982_g01	SP_v1_01954_g01
Ccrd_v2_01983_g01	A41_v1_01951_g01	VS_v1_01959_g01	VT_v1_01946_g01	C3_v1_01983_g01	SP_v1_01955_g01
Ccrd_v2_01984_g01	A41_v1_01952_g01	VS_v1_01960_g01	VT_v1_01947_g01	C3_v1_01984_g01	SP_v1_01956_g01
Ccrd_v2_01985_g01	A41_v1_01953_g01	VS_v1_01961_g01	VT_v1_01948_g01	C3_v1_01985_g01	SP_v1_01957_g01
Ccrd_v2_01986_g01	A41_v1_01954_g01	VS_v1_01962_g01	VT_v1_01949_g01	C3_v1_01986_g01	SP_v1_01958_g01
Ccrd_v2_01987_g01	A41_v1_01955_g01	VS_v1_01963_g01	VT_v1_01950_g01	C3_v1_01987_g01	SP_v1_01959_g01
Ccrd_v2_01988_g01
Ccrd_v2_01989_g01	A41_v1_01957_g01	VS_v1_01965_g01	VT_v1_01952_g01	C3_v1_01989_g01	SP_v1_01962_g01
Ccrd_v2_01990_g01	A41_v1_01958_g01	VS_v1_01966_g01	VT_v1_01953_g01	C3_v1_01990_g01	SP_v1_01963_g01
Ccrd_v2_01991_g01	A41_v1_01960_g01			C3_v1_01991_g01
Ccrd_v2_01992_g01	A41_v1_01961_g01	VS_v1_01968_g01	VT_v1_01955_g01	C3_v1_01992_g01	SP_v1_01965_g01
Ccrd_v2_01993_g01	A41_v1_01962_g01	VS_v1_01969_g01	VT_v1_01956_g01	C3_v1_01993_g01	SP_v1_01966_g01
Ccrd_v2_01994_g01	A41_v1_01963_g01	VS_v1_01970_g01	VT_v1_01957_g01	C3_v1_01994_g01	SP_v1_01967_g01
Ccrd_v2_01995_g01	A41_v1_01964_g01	VS_v1_01971_g01	VT_v1_01958_g01	C3_v1_01995_g01	SP_v1_01968_g01
Ccrd_v2_01996_g01	A41_v1_01965_g01	VS_v1_01972_g01	VT_v1_01959_g01	C3_v1_01996_g01	SP_v1_01969_g01
Ccrd_v2_01997_g01	A41_v1_01966_g01	VS_v1_01973_g01	VT_v1_01960_g01	C3_v1_01997_g01	SP_v1_01970_g01
Ccrd_v2_01998_g01	A41_v1_01967_g01	VS_v1_01974_g01	VT_v1_01961_g01	C3_v1_01998_g01	SP_v1_01971_g01
Ccrd_v2_01999_g01	A41_v1_01968_g01	VS_v1_01975_g01	VT_v1_01962_g01	C3_v1_01999_g01	SP_v1_01972_g01
[truncated: 26,311 more rows]
