# Supplementary material for: Genome reconstruction in Cynara cardunculus taxa gains access to chromosome-scale DNA variation
Source: Sci Rep. 2017 Jul 17;7:5617. doi: 10.1038/s41598-017-05085-7 (PMC5514137; doi:10.1038/s41598-017-05085-7)
Supplement: Supplementary file 2 — Supplementary File S2 [file 41598_2017_5085_MOESM2_ESM.xlsx]

## Sheet: Reference
mirna name		Family	Accession	Chromosome location	Beginning of the potential pre-miRNA	End of the potential pre-miRNA	pre-miRNA sequence length	length of the miRNA	# of nt before the putative miRNA in the predicted pre-miRNA	# of nt after the putative miRNA in the predicted pre-miRNA	Sequence of the pre-miRNA	mirna 2C
miR393_2C_1	osa-miR393a	393	MIMAT0000957	1	747688	747832	144	23	7	114	GGAAACUUCCAAAGGGAUCGCAUUGAUCCAUGUUGUUUAAUUAAUUCGAUCUGAAACUGACUAAUUGAUUGUUAUAUGUACCUUCGAUGGAAAAUUCGAUCUGAGUUGAUAAAUUGGAUCAUGCGAUCUCUUUGGAAGUUUCCG	UCCAAAGGGAUCGCAUUGAUCCA
miR393_2C_5	ath-miR393b-3p	393	MIMAT0031906	1	747798	747942	144	23	117	4	GGAAACUUCCAAAGGGAUCGCAUUGAUCCAUGUUGUUUAAUUAAUUCGAUCUGAAACUGACUAAUUGAUUGUUAUAUGUACCUUCGAUGGAAAAUUCGAUCUGAGUUGAUAAAUUGGAUCAUGCGAUCUCUUUGGAAGUUUCCG	AUCAUGCGAUCUCUUUGGAAGUU
miR399_2C_1	sly-miR399	399	MIMAT0009146	1	1091071	1091216	145	20	107	18	AAAGCGAGAUCAGUUAAAGGACUACUCUCUAUUGGCAUACUGUUUUAACUCAAUUCGUAGGUUGCAUGAGAUCAUUAAUGAUGCAGCUUGUUGGUUUUAUUACGAUAUGCCAAAGGAGAGUUGCCCUGUAACUGUUUGUUGCUUA	UGCCAAAGGAGAGUUGCCCU
miR319_2C_1	ath-miR319b	319	MIMAT0000512	1	2008932	2009111	179	20	158	1	GAGGGAGCUCCCUUCAGUCCAAGCACAGAUUGGAAAGGGAUGAAAACUAUCUCCCGCAUCAUUCACUCAAUCAAAGUAGCAUAAACUGAAUCCUUUUCUACUGAAUGGUCAAAUGAAUGAGUCGGCAGCUAAUUCAAUUCCUUAAUCACAUCCAUGAGUGGGCUGAAGGGAGCUCCCUU	UGGGCUGAAGGGAGCUCCCU
miR393_2C_4	ath-miR393a-5p	393	MIMAT0000934	1	4065089	4065186	97	24	9	64	AAGGAGGCAUCCAAAGGGAUCGCAUUGAUCCCGAGUCUCAUAUAUAUCGUAUAUAUGCAUCGAAUUGGGAUCAUGCUAUCCCUUUGGAUUCCUCCUU	UCCAAAGGGAUCGCAUUGAUCCCG
miR393_2C_2	ath-miR393a-3p	393	MIMAT0031905	1	4065149	4065246	97	20	69	8	AAGGAGGCAUCCAAAGGGAUCGCAUUGAUCCCGAGUCUCAUAUAUAUCGUAUAUAUGCAUCGAAUUGGGAUCAUGCUAUCCCUUUGGAUUCCUCCUU	AUCAUGCUAUCCCUUUGGAU
miR172_2C_9	ptc-miR172g-5p	172	MIMAT0022905	1	4245646	4245831	185	21	14	150	CAUUAAUUGCCACUGCAGCAUCAUCAAGAUUCUCAAACACUCAACAGAUGGAGAGUCCUUAGAUUAGUAGGAAGCAAGAUCGAUAUAAACAUUGAAGAUUUUGCAUAGAUGAAUAUCGAUCGAAUACCCUAGCUAAUGAUGGAACCUUUUGUGAAUCUUGAUGAUGCUUCAAUGGCAAGAAGUGA	GCAGCAUCAUCAAGAUUCUCA
miR172_2C_4	zma-miR172c-3p	172	MIMAT0001390	1	4245784	4245969	185	19	152	14	CAUUAAUUGCCACUGCAGCAUCAUCAAGAUUCUCAAACACUCAACAGAUGGAGAGUCCUUAGAUUAGUAGGAAGCAAGAUCGAUAUAAACAUUGAAGAUUUUGCAUAGAUGAAUAUCGAUCGAAUACCCUAGCUAAUGAUGGAACCUUUUGUGAAUCUUGAUGAUGCUUCAAUGGCAAGAAGUGA	GAAUCUUGAUGAUGCUUCA
miR160_2C_3	nta-miR160a	160	MIMAT0024640	1	5671635	5671723	88	23	3	62	AUAUGCCUGGCUCCCUGUAUGCCAUUUUCAGAGCCCAUCGGUAUCUCCAAUGGCCUCCGUGGAUGGCGUAUGAGGAGCCAAGCAUAUU	UGCCUGGCUCCCUGUAUGCCAUU
miR160_2C_4	ath-miR160a-3p	160	MIMAT0031874	1	5671697	5671785	88	22	65	1	AUAUGCCUGGCUCCCUGUAUGCCAUUUUCAGAGCCCAUCGGUAUCUCCAAUGGCCUCCGUGGAUGGCGUAUGAGGAGCCAAGCAUAUU	GCGUAUGAGGAGCCAAGCAUAU
miR172_2C_9	ptc-miR172g-5p	172	MIMAT0022905	1	6033853	6033913	60	21	4	35	AGAUGCAGCAUCAUCAAGAUUCUCAUUUCCCAGAGGCAUGUGAAUCUUGAAGAUGCCGCA	GCAGCAUCAUCAAGAUUCUCA
miR172_2C_2	osa-miR172c	172	MIMAT0001071	1	6033889	6033950	61	21	40	0	AGAUGCAGCAUCAUCAAGAUUCUCAUUUCCCAGAGGCAUGUGAAUCUUGAAGAUGCCGCAC	UGAAUCUUGAAGAUGCCGCAC
miR1030_2C_2	ppt-miR1030f	1030	MIMAT0005128	1	8356317	8356505	188	21	16	151	GAAGAUGGUGUUUCUAUCUGCAUUUGCACCUGCACCUUACUUGGCUCACCUCUCUUUCUCUUCCUCUUUCCCUGGGAUUUGAGACACACAGAGGUGCAGAUGUAUCUGCAGACAAAAUGCCAACUUCUAUCCUUCUAUAUAUACAUAUACAUAGAAACAUGUGUGUGUGUGUGUGUGUGUAUAUAUAU	UCUGCAUUUGCACCUGCACCU
miR169_2C_4	osa-miR169i-5p.1	169	MIMAT0001054	1	15214240	15214386	146	19	29	98	CCUACGAUGAAGAAAAUAGUCUGUUUUUGUAGCCAAGGAUGACUUGCCAUUGACUCUUCAAGAGCCCUGGCACUCAGGUUGUUGAAUUGGCCACAAGAGCAAGCAUCCUUGUCUAUUAUGAUGGACUAUUGUCUCUCAUCGUAGGA	UAGCCAAGGAUGACUUGCC
miR7699_2C_10	mtr-miR7699-5p	7699	MIMAT0029998	1	15486036	15486217	181	20	1	160	UAUUUAAUGUAUUGAUUAACAUUUAUAUUUGUUUCACAAUGUGUUUGUUUCAUAUGUAUGCGGUUCACAAUGUGUAUUUUUUUUGUUUCACAAACACGUAAAAAAAUGUUCACAUUGUGAAUCAAGUAUAUGUGAAAUAGAAACAUUGUGAAACAAAUAUAUGUUAAACGAUAUUCUAAAU	AUUUAAUGUAUUGAUUAACA
miR169_2C_2	osa-miR169g	169	MIMAT0001052	1	16574899	16574997	98	23	1	74	AUAGCCAAGGAUGACUUGCCUACUGCUUGUCCGCCUCUUUAAUUUCAAAGAUUUGUAAUCAGGUUGGUUAUUUGGUAGUAGGCAAUCACCUUGGCUAA	UAGCCAAGGAUGACUUGCCUACU
miR7699_2C_10	mtr-miR7699-5p	7699	MIMAT0029998	1	16818327	16818543	216	20	1	195	UAUUUAAUGUAUUGAUUAACAUAUAUUUGUUUCAUAAUGUGUUUGUUUCAUGUGUAUUCUGUUCACAAUGUGAAACUUUUUUAUAUGUAUUUUUUGUUUCACAAUGUGUUUGUCAUAUGUAUUUUUUGUUUCACAAAUACUUCAAAAAGGUUCACAUUGCGUAAAUAUGAAACAAACACAUUGUGAAGCAAAUGUAUGUUAAUCAAUAUUCUAAAU	AUUUAAUGUAUUGAUUAACA
miR7699_2C_10	mtr-miR7699-5p	7699	MIMAT0029998	1	18193024	18193403	379	20	183	176	AUAUAUGGAUGAAAUAGAUCAUGUAAAACGAAACCUUGAGGUAGAAGUUAUCAUGGAUCUCACAAAAUUUGGAAAUGAAAUUGUUUCAUGUAUUUCUUUUUUCUUGAUAAAAAUGUGAGAUCCAUGAGAACUUCUACCUUAAGGUUUUGUUCCGUAUGACUUUUUUUUCCAUCCGUGUAUAGUAUUUAAUGUAUUGAUUAACAUAUAAUUGUUUUACAAUGUGAUUGUUUUAUAUGUAUUUGGUUCAAGAUGUGAAACUUUUUUACUUGUAUAUUUUGUUUUACAAACACACCAAAAAUGCUCACAUUGUGAGCAGAGUACAGGUAAAACAUAUACAUUGUAAAACAAAUAUAUGUUAAUCAAAAUCAUAUGUGAAUGU	AUUUAAUGUAUUGAUUAACA
miR2658_2C_1	mtr-miR2658	2658	MIMAT0013459	1	20467811	20467913	102	20	23	59	UAUGUCAUAUCAUACACAAUCGCAUGUGAUCAUGUAUAUGAUCAUAUACCAGUACCAUGAUCAUAUGCACAAUCACUUGUGAUCUUGUAAAUGAUGAUAUAA	AUGUGAUCAUGUAUAUGAUC
miR7699_2C_10	mtr-miR7699-5p	7699	MIMAT0029998	1	26646772	26646947	175	20	1	154	UAUUUAAUGUAUUGAUUAACAUAUAUUUGUUUCACAGUAUGUUUGUUUUAUAUGUAUUCGUUUAAAAAUGUGAAACUUUUUUACAUGUAUUUUGUGUUUCACAAACAUGUCAAAAUGGUUCACAUUGUGAAUCGAGCACAUGUGAAACAAAUAUAUGUUAACCAAUAUUUUAAAU	AUUUAAUGUAUUGAUUAACA
miR166_2C_11	sly-miR166c-3p	166	MIMAT0035444	1	27766049	27766148	99	21	72	6	UUUGUGAGGGAUAUUGCUUGGUUUGAUGCAAUCACUCUGUUUUUUAUGAUUAUGAAAAUAAGGGUGAUUGCAUCGGACCAUGCUUCAUUCCUUUCAAAU	UCGGACCAUGCUUCAUUCCUU
miR902_2C_1	ppt-miR902g-5p	902	MIMAT0005077	1	32262199	32262313	114	22	2	90	UUUAUGAUGAAGAUUCUUCAUCUUCUUGUACUUCUCCUUCAAUUUCAGGUACUUGUCCUUCUGAGGCCUGAAGAAGGAUGAGAGGUUGGAAGAUGGUGUCGUAGUUUUCUUCGA	UAUGAUGAAGAUUCUUCAUCUU
miR7699_2C_1	mtr-miR7699-3p	7699	MIMAT0029999	1	37726000	37726139	139	21	50	68	UUAAGAGUGUGUGUUGCACGCACUCUGCAAAGAAAAGGAACACUUCUAUUUAUAAUCAUUGCAUUAAAUGCACAUUUAAUGUAACAUGGUAGGGAUAGAAUGCGUGUCAAGCCUUAAGAAAAAGGUUUGUCCUUUACUA	UAUAAUCAUUGCAUUAAAUGC
miR166_2C_2	vvi-miR166a	166	MIMAT0005662	1	38774357	38774443	86	19	67	0	GAGAGAUAUUGCUUGGUUUGAUACAAUCACUUUGCUUUUUAUGAUUAUGAAAAGAAAGGUGAUUGCAUCGGACCAUGCUUCAUUCC	UCGGACCAUGCUUCAUUCC
miR164_2C_2	sly-miR164a-5p	164	MIMAT0033973	2	509717	509806	89	22	9	58	GAUCUUUGUUGGAGAAGCAGGGUACGUGCAACGAUAGAAACGACGAGUUGUUGUUUAUUGCACGUGCUCUACCUCUCCAACGUAGAUCU	UGGAGAAGCAGGGUACGUGCAA
miR7699_2C_10	mtr-miR7699-5p	7699	MIMAT0029998	2	4091160	4091390	230	20	27	183	AUGAUUUUUUUUCCAUCUAUGAAUAGUAUUUAAUGUAUUGAUUAACAUAUAUUUGUUUCACAAUGUGUUUGUUUCAUAUGUAUUCGUUUCACAAUGUGAAAUUUUUAUGUAUUUUUUGUUUCACAAACACGUCAAUUUGUUCACAUUGUGAAUCGAAUACAUGUGAAACAAAUAUAUGUUAAUCGAUAUUCAAAGUCCUAGUCUUAGAUGAAAAAAAAAUCAUAUAAAUA	AUUUAAUGUAUUGAUUAACA
miR7699_2C_10	mtr-miR7699-5p	7699	MIMAT0029998	2	4919159	4919349	190	20	1	169	AAUUUAAUGUAUUGAUUAACAUAUAUUUGUUUCAUACUGUGAUUGUUUUACAUGUAGUGGAUGCACCAUGUGAAACUUUUUGGUGUUUGUGAAACAAAAAAUACAAGUAAACAAGUUUCACAUUGUGAAUCGAAUACAUAUGAAACAAACACAUUGUGGAAUAAACAUAUGUUAAUCAAUACAUUAGGUA	AUUUAAUGUAUUGAUUAACA
miR156_2C_1	tae-miR156	156	MIMAT0018208	2	10995403	10995493	90	23	2	65	ACUGACAGAAGAGAGUGAGCACACGCAGGCAUUUGUAUAGAGAGACUAUACCCUUGUUCUUAUGCGUGUGCUCACUUCUCUUGCUGUCAG	UGACAGAAGAGAGUGAGCACACG
miR156_2C_14	osa-miR156l-3p	156	MIMAT0022866	2	10995470	10995560	90	21	69	0	ACUGACAGAAGAGAGUGAGCACACGCAGGCAUUUGUAUAGAGAGACUAUACCCUUGUUCUUAUGCGUGUGCUCACUUCUCUUGCUGUCAG	GCUCACUUCUCUUGCUGUCAG
miR396_2C_2	sly-miR396a-5p	396	MIMAT0035455	2	11631084	11631195	111	23	8	80	UUCUGUUCUUCCACAGCUUUCUUGAACUGCAUAUGGGUGUUGAUCUUUCAGAUCUCGCUUUAUUUGAAUUCAAUCUUUGCGGUUCAAUAAAGCUGUGGGAAGACAGAGAAA	UUCCACAGCUUUCUUGAACUGCA
miR396_2C_1	sly-miR396a-3p	396	MIMAT0035456	2	11631157	11631268	111	19	81	11	UUCUGUUCUUCCACAGCUUUCUUGAACUGCAUAUGGGUGUUGAUCUUUCAGAUCUCGCUUUAUUUGAAUUCAAUCUUUGCGGUUCAAUAAAGCUGUGGGAAGACAGAGAAA	GUUCAAUAAAGCUGUGGGA
miR319_2C_3	sly-miR319c-5p	319	MIMAT0035431	2	17734913	17735104	191	20	12	159	AAGAAUUAGAGGGAGCUUCCUUCAGUCCACUCAUAGGUGGGUAGAGGGUAUGGAUUUGCUGCCGACUCAUUCAUUCAAACACAAUAGAGACGACGGAGAUUGGCUGCCUAUUUUGAAUGUGUGAAUGAUGCGGGAGACAAAUUUAAUCCUUUUCUUUUCUGUGCUUGGACUGAAGGGAGCUCCCUUAAUUC	GAGCUUCCUUCAGUCCACUC
miR4414_2C_1	mtr-miR4414b	4414	MIMAT0021211	2	17735020	17735211	191	22	119	50	AAGAAUUAGAGGGAGCUUCCUUCAGUCCACUCAUAGGUGGGUAGAGGGUAUGGAUUUGCUGCCGACUCAUUCAUUCAAACACAAUAGAGACGACGGAGAUUGGCUGCCUAUUUUGAAUGUGUGAAUGAUGCGGGAGACAAAUUUAAUCCUUUUCUUUUCUGUGCUUGGACUGAAGGGAGCUCCCUUAAUUC	UGUGAAUGAUGCGGGAGACAAA
miR319_2C_2	sly-miR319c-3p	319	MIMAT0035432	2	17735065	17735256	191	23	164	4	AAGAAUUAGAGGGAGCUUCCUUCAGUCCACUCAUAGGUGGGUAGAGGGUAUGGAUUUGCUGCCGACUCAUUCAUUCAAACACAAUAGAGACGACGGAGAUUGGCUGCCUAUUUUGAAUGUGUGAAUGAUGCGGGAGACAAAUUUAAUCCUUUUCUUUUCUGUGCUUGGACUGAAGGGAGCUCCCUUAAUUC	UUGGACUGAAGGGAGCUCCCUUA
miR2079_2C_1	ppt-miR2079	2079	MIMAT0010016	2	19734618	19734692	74	19	2	53	GGAGGUUGAUGUUGAUGACCAGAGGCUCUGGUCUAUACAACCAGAGGCUCUGGUCUAUACAACCAGAGGCUCUG	AGGUUGAUGUUGAUGACCA
miR166_2C_7	sly-miR166c-3p	166	MIMAT0035444	2	24215772	24215874	102	21	74	7	GGUUUGUGAGGGAUAUUGCCUGGUUCGAUGCACUCACUCUCUUUCUUAUGAUAUUGAAAAGAAGGGUGAUUGCAUCGAACCAGGCUUCAUUCCUUUCAAACC	UCGAACCAGGCUUCAUUCCUU
miR164_2C_1	sly-miR164a-5p	164	MIMAT0033973	2	34562208	34562363	155	19	3	133	AGAUGGAGAAGCAGGGCACGUGUAUUACUAACUCAUGAUCACAUCAUCAUGCAAAUGUUGUGGGCCACAAAACCCUGUGUAAGUGAUCUCAAACUCAGCUCAGGGUUCGGGUUCCAUAAAUGAGUUGGUGCUUCAUGUGCCCAUCUUCCCCAUCA	UGGAGAAGCAGGGCACGUG
miR164_2C_5	ath-miR164b-3p	164	MIMAT0031878	2	34562338	34562493	155	21	133	1	AGAUGGAGAAGCAGGGCACGUGUAUUACUAACUCAUGAUCACAUCAUCAUGCAAAUGUUGUGGGCCACAAAACCCUGUGUAAGUGAUCUCAAACUCAGCUCAGGGUUCGGGUUCCAUAAAUGAGUUGGUGCUUCAUGUGCCCAUCUUCCCCAUCA	CAUGUGCCCAUCUUCCCCAUC
miR530_2C_1	osa-miR530-5p	530	MIMAT0006787	2	38069416	38069537	121	20	30	71	AUUUACACGGUUUUUUAGAAUUGGAUGGUUUGCAUUUGAACCUGCCCCUAUAUAUAUAUAUAUAUAUAUUAUAGAGGAGCGUUCAAAUAAAAACUUGCCCCAUUUGUGUAAACCGUGUAAA	UGCAUUUGAACCUGCCCCUA
miR1155_2C_1	cre-miR1155	1155	MIMAT0005404	2	46146332	46146410	78	22	46	10	UUCAUCUUCAUGUACUUCUCCUUCAGUUUUAAGUAUUUUUCAUCUUUAGUCCUGAAGGAGGAAGGAGCUUUAGAUGAU	UAGUCCUGAAGGAGGAAGGAGC
miR166_2C_6	nta-miR166b	166	MIMAT0024650	2	49975826	49975925	99	21	72	6	UUUGUGAGGGAUAUUGUUUGGUUCGAUGCAUUCACUCUUUUUCUUGUGAUAUUGAAAAGAAGGGUGAUUGCAUCGGACCAGGCUUCAUUCCUUUCAAAU	UCGGACCAGGCUUCAUUCCUU
miR394_2C_2	sly-miR394-5p	394	MIMAT0035437	2	51079478	51079546	68	21	46	1	AAGAGAUUGAAAAAUCUCAUUGGGAAGUGCCAUGAUCAGAAGCCUUUUGGCUUUCUGAUCCACCUCCA	UUGGCUUUCUGAUCCACCUCC
miR479_2C_2	vvi-miR479	479	MIMAT0005734	2	57117021	57117088	67	21	15	31	UUGAAUGAUUUGGAGUGUGGUAUUGGUUGGUUCAUCAUUGAAACCAUCGAUGCCUCAUGUUGUUCAU	UGUGGUAUUGGUUGGUUCAUC
miR7699_2C_10	mtr-miR7699-5p	7699	MIMAT0029998	2	57759054	57759297	243	20	34	189	AUUAUUUCAUAUGAUUUUUUUAUCUACGCAUAGUAUUUAAUGUAUUGAUUAACAUAUAUUUGUUUCACAAUGUGUUUGUCUCAUAUGUACUCGGUUCACAAUAUGUAACUUUUUUAUGUGUAUUUUGUGUUUCACAAACACUCCAAAAAGUUUCACUUUGUGAACCGAGUACAUGUGAAACAAAUAUACGUUAAUCAAUAUUUCAAAUUAUAAUCUUAGAUGGAAGAAAAUCAUAUGAAAUAA	AUUUAAUGUAUUGAUUAACA
miR171_2C_5	osa-miR171h	171	MIMAT0001077	3	136547	136663	116	19	79	18	ACAGAGAAAUAGACAUGGCGUGGUAUUGCGUCGGUUCAUCAAGUGUAACGUCUGUAUACAUUCUGCAAUCGUCUACAGAUGAGCCGAACCAAUAUCACUCUUGUAUGUUUCUUUGU	UGAGCCGAACCAAUAUCAC
miR156_2C_11	nta-miR156g	156	MIMAT0024635	3	1220563	1220648	85	22	1	62	AUGACAGAAGCAUAGAGAGCACAAAUGAGUAAGAUGCACGUCAACAGUUACACCUUCGUCAUCUGUGCUCUCUAUCUUCUGUCAA	UGACAGAAGCAUAGAGAGCACA
miR157_2C_1	ath-miR157c-3p	157	MIMAT0031872	3	1220628	1220714	86	20	66	0	AUGACAGAAGCAUAGAGAGCACAAAUGAGUAAGAUGCACGUCAACAGUUACACCUUCGUCAUCUGUGCUCUCUAUCUUCUGUCAAC	GCUCUCUAUCUUCUGUCAAC
miR2630_2C_1	mtr-miR2630q	2630	MIMAT0013389	3	8317946	8318006	60	21	35	4	AUUGAGAACCAUGAGGACCGAUCUAAACCUUAAUUUGGUUUUGGUCCUAUGGUUUUAAUU	UGGUUUUGGUCCUAUGGUUUU
miR172_2C_6	osa-miR172d-5p	172	MIMAT0022885	3	8672169	8672555	386	19	199	168	AGUUGAGUUCGUGUGUGUGUGUAUACAUAUGUGUGUGUGUAUAUACAUACAUAUACUUGUGUGUAUAUACAUAUAUGUGUGUGUGUAUAUAUAUAUAUGUAUGAAAGUAAAUGUAAAGCUUGCUUACCAGCGUCCAGUUGGUAGACAACCAUCCACCAAAAAAUAUUAGAAAAAAAAAAAAGAGUCAACAAUUGCCGCUGCAGCAUCAUCAAGAUUCACAAACCAUCAAACGGGUCCGGUCCAUAGCAUUGAAACAGUAAUCAUGAUGAGUAUGCAAAGGGGCCACACAAAUCACCUUUUUUUCUUGAAAAAGCUUCAAAAAACCCCCCAUGAAACCCUAAAAUUUAGAUUUUUUCUGAAUCUUGAUGAUGCUGCAUCAGCAAAAA	GCAGCAUCAUCAAGAUUCA
miR172_2C_1	osa-miR172c	172	MIMAT0001071	3	10695003	10695086	83	21	59	3	ACUGGUGCGGCAUCUUCAAGAUUCACAUUACUACCUAAUUGUUAAUUUUUGGGAAAUGAGAAUCUUGAUGAUGCUGCAUCAGA	GAAUCUUGAUGAUGCUGCAUC
miR7699_2C_10	mtr-miR7699-5p	7699	MIMAT0029998	3	12127440	12127630	190	20	1	169	UAUUUAAUGUAUUGAUUAACAUAUAUUUGUUUCACAAUGUUUUUGUUUAAUAUGUAUUCGGUUCACAAUGUGAAACUUUUUCACGUGUAUUUUUUGUUUCACAAACGCGCCAAAAAGGUUCACAUUGUGAAUGAGUACAUGUGAAACAAACACAUUGUGAAACAAUUAUAUGUUAAUCAAUAUACUAAAU	AUUUAAUGUAUUGAUUAACA
miR160_2C_2	nta-miR160a	160	MIMAT0024640	3	14516201	14516288	87	22	3	62	AUAUGCCUGGCUCCCUGUAUGCCAUUUGCAGAGCCUAUUGACAUAUCGAUGGCCUCCAUGGAUGGCGUAUGAGGAGCCAAGCAUAUU	UGCCUGGCUCCCUGUAUGCCAU
miR160_2C_4	ath-miR160a-3p	160	MIMAT0031874	3	14516262	14516349	87	22	64	1	AUAUGCCUGGCUCCCUGUAUGCCAUUUGCAGAGCCUAUUGACAUAUCGAUGGCCUCCAUGGAUGGCGUAUGAGGAGCCAAGCAUAUU	GCGUAUGAGGAGCCAAGCAUAU
miR164_2C_4	ath-miR164b-3p	164	MIMAT0031878	3	28707080	28707148	68	21	1	46	ACAUGGCCCUAUCUUCACCAUCAGGCUUGGUAUUCACCAAGCUCUGGUGGUGAGUGACUGGAAGAUGG	CAUGGCCCUAUCUUCACCAUC
miR169_2C_4	osa-miR169i-5p.1	169	MIMAT0001054	3	36149356	36149546	190	19	39	132	GAAGAAAGGCCUUGUAUGAAGAUUGAAGAGCUAUUUGGAUAGCCAAGGAUGACUUGCCUAAAUCCACAAAUAUCCAGGGAUGCCAAUUGUAUCGUUACAAUUGGUGGCAAUCCUUUUGCGUGGUUUUCUAGCGAGUCGUCUCUUGACUAAUCUGAAACACUCUUAUCUUUCAUGCUAGACCUUUUCUUCU	UAGCCAAGGAUGACUUGCC
miR1446_2C_1	ptc-miR1446d	1446	MIMAT0006007	3	36556191	36556302	111	18	16	77	UUUAGAAUUCAUUUUUUUCUGAACUCUCUCCCUCAAGGUCAAGAGAUUGAGAACAUUUCAGUAGUCUCUGGUGACUUAGAGGGAUGGGUUUAGAAAAUAUUGGGUUUUAAU	UUCUGAACUCUCUCCCUC
miR7699_2C_9	mtr-miR7699-5p	7699	MIMAT0029998	3	38936831	38937050	219	22	21	176	UUUUUUUCAUCUGAGUAUAGUAUUUAAUGCAUUGAUUAACAUAUAUUUGUUUCAUAAUGUAUUUAUUUAACAUGUACUCGGUUCACAAUGUGAAACCCUUCUACGUGUAUUUCUUGUUUCACAAACAUACCAAAAAGUUUCACAUUAUGAACUUAGUACAUAUGAAACAAAUAUAUGUGAAGCAGUACAUUAAAUUCUAGCUAUAGAUGAAGAGGAAAU	AUUUAAUGCAUUGAUUAACAUA
miR7699_2C_10	mtr-miR7699-5p	7699	MIMAT0029998	3	39300797	39300928	131	20	4	107	UUGGAUUUAAUGUAUUGAUUAACAUAUAUUUGUUUCAGAUUGUGAACAUUUUUUAUAUGGUUGUGAAACGAAUAUAUAUGAAACAAACACAUUGUGAAACAAAUAUAUGUUAAUCAAUAUAUUAAAUCUAA	AUUUAAUGUAUUGAUUAACA
miR7699_2C_10	mtr-miR7699-5p	7699	MIMAT0029998	3	39740440	39740577	137	20	0	117	AUUUAAUGUAUUGAUUAACAUAUAUUUGUUUCACAGUGUUUGUUCCAUAUGUAUUCGGUUCACAACGUGAAACUUUUUUACGUGUAUUUUUAACCGAGUAAUGUGAAACAAAUAUAUGUUAAUCACUAUAUUAAAUU	AUUUAAUGUAUUGAUUAACA
miR166_2C_6	nta-miR166b	166	MIMAT0024650	4	107787	107890	103	21	75	7	UGGUUUGUGAGGGAUAUUACCUGGUUCGAUGCACUCGCUCUCUUUCUUAUGAUUUUGAAAAGAAGGGUGAUUGCAUCGGACCAGGCUUCAUUCCUUUCAAACC	UCGGACCAGGCUUCAUUCCUU
miR2651_2C_1	mtr-miR2651	2651	MIMAT0013423	4	3775650	3775767	117	20	97	0	AUAUGCAUAAUAUGAUAAAUAUAUAUAUAUAUAUAUAUAUAUAUGCAUAUAUAUGUGUGUAUGUGUGUGCAUGAGUUUAUGUUCAUGUAUGUAUGGUUUUAUUGGUAUGCAUGCAUU	UUUAUUGGUAUGCAUGCAUU
miR2651_2C_1	mtr-miR2651	2651	MIMAT0013423	4	3782751	3782858	107	20	87	0	AUAUGCAUAAUAUGAUAAAUAUAUAUAUAUAUAUGCAUAUAUAUGUGUGCAUGUGUGUGCAUGAGUUUAUGUGCAUGUAUAUAUGGUUUUAUUGGUAUGCAUGCAUU	UUUAUUGGUAUGCAUGCAUU
miR7699_2C_10	mtr-miR7699-5p	7699	MIMAT0029998	4	9031728	9031960	232	20	25	187	UAUUUUUUUUCCAUCUAAGGCUACUAUUUAAUGUAUUGAUUAACAAAUAUUUGUUUCACAAUGUGAUUCUUUCAUAUGUAUUUGGUUUCGAAUGUGAAACUUUUUUAUGUGUAUUUUUUGUUUCACACACUAAAAAGUUUCACAUUGUGAAACAAAUACAUGUUAAACAAACACAUCGUAAAACAAAUUAUGUUAACAAUAUCCUAAAUUCUAGCCUUAGAUGAAAAAAAAU	AUUUAAUGUAUUGAUUAACA
miR7699_2C_10	mtr-miR7699-5p	7699	MIMAT0029998	4	14252934	14253184	250	20	30	200	UUCAUGUGAUUUUUUUUAUCUAAGCAUAUUAUUUAAUGUAUUGAUUAACAUAUAUUUUUUUCACAGCGUGUUUUUUUAUAUGUAUUUGUUUCACAGUGUGAGACUUCUUUUACGUGUAUUUUGUGUUUCACAAACAUGUCAAAAAUGUUCACAUUGUGAACCAAACACAUGUAAAACAAACCCAAUGUGAAAAGAAUAUAUGUUAAUUAAUAUUCUAAAUCCUAGACUUAGAUGUAAAAAUAUCAUAUGA	AUUUAAUGUAUUGAUUAACA
miR7699_2C_7	mtr-miR7699-5p	7699	MIMAT0029998	4	17274466	17274780	314	20	111	183	UAGUUACGUAAAUAGGUCUUACAUCGGGCCUUGCGUAACUGAUUGGGAUAACCGUGAGAACUUUUAUCUCAAGGUAUUGUUUCACAUGAUUUUUGCUCAUCUAAGGCUAACAUUUAAUGCAUUGAUAAACAUAUAUUUGUUUCACAAUGUGUUCGCUUCAUAUGUAUGUGGUUCACAGUAUGAAACUUUUUUAUGUGUAACUUUUGUUUCACAAACAAACUAAAAAUGUUUACAUUGUGAAACAAACAUAUUGUAAAACAAAUAUAUGUUAAUUAAUAUUCUAAAUCUUGAUCUUAGAUGGAAAAAAAAUCAUA	AUUUAAUGCAUUGAUAAACA
miR1446_2C_2	ptc-miR1446d	1446	MIMAT0006007	4	17874237	17874346	109	22	6	81	AACGUUUUCUGAACUCUCUCCCUCAAAGGCAAUAUCUAACUUCUGGCUAUAUAAACUAUUGAGCUAGAAGCAUUCGUUGCCUUUGGGGGUCGGGCGUUCAGAAAAUGUU	UUCUGAACUCUCUCCCUCAAAG
miR1446_2C_2	ptc-miR1446d	1446	MIMAT0006007	4	17889880	17889989	109	22	6	81	AACGUUUUCUGAACUCUCUCCCUCAAAGGCAAUAUCUAACUUCUGGCUAUAUAAACUAUUGAGCUAGAAGCAUUCGUUGCCUUUGGGGGUCGGGCGUUCAGAAAAUGUU	UUCUGAACUCUCUCCCUCAAAG
miR2630_2C_2	mtr-miR2630q	2630	MIMAT0013389	4	18567925	18568203	278	19	199	60	UUAGAAACCAUGAAAACCAGUUUGUAUGUGAAAAUGAGUGUUCAUACAGUGUUGUUUCGUAGAUGAAACGUCAACGAAUGUUUUGCUUGUGAAUAAAACACAAAAAUACGUUAUACAUGGAACACACACUCAUACUCACACACAAGAAAGAAAACAUGUGAAACAAUACGAAUCGUAGCUUAAAAUCAAACUCAUUAGAUGGUUUUGGUCUUGGUUUUUUACAUGUGUUGUUUCAUCUAUGAAACAAUACAUGAAACUGGUUUUCAUGGUUUCUAUAU	UGGUUUUGGUCUUGGUUUU
miR396_2C_5	nta-miR396b	396	MIMAT0024709	4	18594250	18594358	108	21	0	87	UCCCACAGCUUUCUUGAGCUUUUCAAACAAAACGUGUAAGUAACCGAUCCAGAUUGAUGGAUCGGUUACAUUACGUUUGUUGAAAAGUUCAAGAAAGCUGUGGAAAAA	UCCCACAGCUUUCUUGAGCUU
miR396_2C_6	osa-miR396b-3p	396	MIMAT0022864	4	18594336	18594442	106	19	84	3	CCACAGCUUUCUUGAGCUUUUCAAACAAAACGUGUAAGUAACCGAUCCAGAUUGAUGGAUCGGUUACAUUACGUUUGUUGAAAAGUUCAAGAAAGCUGUGGAAAAA	GUUCAAGAAAGCUGUGGAA
miR7699_2C_10	mtr-miR7699-5p	7699	MIMAT0029998	4	19362776	19362967	191	20	1	170	UAUUUAAUGUAUUGAUUAACAUAUAUUUAUUUUACAGUGUGUUUGUUUUAUAUGUAUUCAUUUCACAAUGUGAAACUUGUUUAUGUGUAUUUUGUGUUUCACAAACAUGUCAAAUAGGUUCACAUUGUGAACUGGGCACAUGUGAAGCAAACGCAUUGUGAAACAAAUAUAUGUUAAUUAAUAUUCUAAAU	AUUUAAUGUAUUGAUUAACA
miR7699_2C_10	mtr-miR7699-5p	7699	MIMAT0029998	5	1476384	1476654	270	20	50	200	AAACUUGUGAAUCAUGUGUUAUUUCAUACGAUUUUUUAUUUAAGUAUACUAUUUAAUGUAUUGAUUAACAUAUAUUCAUUUCACACUGUGUUUAUUUCACAUGUAAUCGGUUCAUAAUGUGAAACUUUUGGGGUAAUUUUUGUUUCACCAACACGCUAAAAAGAUUCAUAUUGUGAAACGAAUACAUGUGAAACAAAUAUAUGUUAAUCAACAUUCCAAAUUCUAGUCUUAGAUGAAUAAUAAUAUAAAAUAACACAUGAUGCACAAGUU	AUUUAAUGUAUUGAUUAACA
miR166_2C_5	nta-miR166b	166	MIMAT0024650	5	1507617	1507710	93	23	67	3	GUUGAGGGGAAUGUUGUCUGGCCCAAGAUCGUUCAUUAGAUCAAGAUUCAAAUGGGUUUGAAUGAUUUCGGACCAGGCUUCAUUCCCCUUAAC	UCGGACCAGGCUUCAUUCCCCUU
miR390_2C_1	nta-miR390b	390	MIMAT0024702	5	10655834	10655912	78	22	1	55	GAAGCUCAGGAGGGAUAGCGUCAUAAACAGAUCUUUUAUUCAACGGAAUGUUUAUGACGUUAUCCAUCCUGAGCUUCA	AAGCUCAGGAGGGAUAGCGUCA
miR390_2C_2	sly-miR390b-3p	390	MIMAT0035480	5	10655890	10655968	78	21	57	0	GAAGCUCAGGAGGGAUAGCGUCAUAAACAGAUCUUUUAUUCAACGGAAUGUUUAUGACGUUAUCCAUCCUGAGCUUCA	CGUUAUCCAUCCUGAGCUUCA
miR7699_2C_10	mtr-miR7699-5p	7699	MIMAT0029998	5	11092900	11093092	192	20	1	171	UAUUUAAUGUAUUGAUUAACAUAUAUUUGUUUCACAAUAUGUUCGUUUAUAUGUAUUCGGCUCAAAAUGUGAAACUCUUUUAUGUGUAUUUUCUUGUUUCACAACCAUGCCAAAAAAGUUCACAUUAAGAACCGAGUAUAUGUGAAACAAAUUCAUUGUGAAACAAAUAUAUGAUAAUCACUACAUUAAAUU	AUUUAAUGUAUUGAUUAACA
miR394_2C_2	sly-miR394-5p	394	MIMAT0035437	5	14688425	14688496	71	21	49	1	AUUAAGAGAUUGAAAAAUCUCAUUUGGAAAUGCCAUGAUCAAAAGCCUUUUGGCUUUCUGAUCCACCUCCA	UUGGCUUUCUGAUCCACCUCC
miR394_2C_2	sly-miR394-5p	394	MIMAT0035437	5	19323166	19323232	66	21	43	2	AGAGAUUGAAAAAUCUCGUUGGGGUGCCGUGAUCAAAAGCCUUUUGGCUUUCUGAUCCACCUCCAU	UUGGCUUUCUGAUCCACCUCC
miR166_2C_6	nta-miR166b	166	MIMAT0024650	5	24560307	24560406	99	21	72	6	UUUGUGAGGGAUAUUUCCUGGUUUGAUGCAAUCACUUUGUUUUUUAUGAUUAUGAAAAGAAGGGUGAUUGCAUCGGACCAGGCUUCAUUCCUUUCAAAU	UCGGACCAGGCUUCAUUCCUU
miR7699_2C_10	mtr-miR7699-5p	7699	MIMAT0029998	5	33475172	33475242	70	20	0	50	AUUUAAUGUAUUGAUUAACAUAUAAGUGUUUCACAACUAUGAAACAAAUAUAUGUUAGUUAGUAUAUUAA	AUUUAAUGUAUUGAUUAACA
miR7699_2C_6	mtr-miR7699-5p	7699	MIMAT0029998	5	35013880	35014089	209	20	17	172	UUCUAUCUAGGUAUAUUAUUUAAUGCAUUAAUUAACAUAUAUUUGUUUCACAACAUGUUUGUUUUAUAUGUAUUCGUUCACAUGUGAAACGAAUACAUAUAUUUUGUGUUUUACAAACACAUCAAAAAGGUUUACAUUGUGAAUCGAGCAUAUGUGAAACAAAUAUAUGUUAAUCAAUAUUCUAAAUCCUAGUCUUAGAUGGAAAAAAU	AUUUAAUGCAUUAAUUAACA
miR7699_2C_10	mtr-miR7699-5p	7699	MIMAT0029998	5	36399392	36399564	172	20	1	151	UAUUUAAUGUAUUGAUUAACAUAUAUUUGUUUCACAAUGUGUUUGUUUCAAAUGUAUUCAAUGUGAAACUAUUUUACGUGUAUUUUUUGUUUGACAAACACACCAAAAUUAAAAGGUUCGCAUUAUGAACCAAGUAUACGUGAAAUAAAUGUAUGUAAUCACUACAUUAAAU	AUUUAAUGUAUUGAUUAACA
miR7699_2C_10	mtr-miR7699-5p	7699	MIMAT0029998	5	36471185	36471437	252	20	33	199	UUUCAUAUGAUCUUUUUUUCAUCUAAGUACAGUAUUUAAUGUAUUGAUUAACAUAUAUUUGUUUCACAAUGUGUGUCUCGUAUGUAUUCAGUUCAUAAUGUGAAACUUUUUUACGUGUAAUUUUUGUUUCAUAGACUAGCCAAAAAGGUUCAAAUUGUUAACCGAGUACAUGUAAAACAAAAUAUUGUGAAACAAAUAUAUGUUGAUCAAUACAUUAAAUACGAUAAUUAAAUGGAAAAAGAUCAUGUGAAA	AUUUAAUGUAUUGAUUAACA
miR7699_2C_10	mtr-miR7699-5p	7699	MIMAT0029998	6	6621226	6621423	197	20	6	171	UAUAAUAUUUAAUGUAUUGAUUAACAUAUGUUUGUUUCACAAUGUGUUUGUUUCACAUGUACUAGGUUCAUAAUGUAAAACUUUUUUAUGUGUACUUUGUGUUUGACAAACACUCCAAAAAAUUUCACAUUGUAAAUCGAGUACAUGUGAAAAAAACAUACUAUGAAACAAAUAUAUGUCAAUCAAUAUUCCAAAUU	AUUUAAUGUAUUGAUUAACA
miR166_2C_10	sly-miR166c-3p	166	MIMAT0035444	6	8513277	8513367	90	22	68	0	UGAAGGAUAUUGCCUGGUUUGACGCAAUCACUCUGUUUUUUAUGAUUAUGAAAAGAAGGGUGAUUGCAUCGGACCAGGCUUCAUUCCUUU	UCGGACCAGGCUUCAUUCCUUU
miR837_2C_1	ath-miR837-3p	837	MIMAT0004259	6	17270729	17270946	217	20	0	197	AAACAAACAAAAAACUGAGGAACACUCUGGUAGCAGUUCAUUUGUACGGUAUGCACAUGUGCAUACAAGUACUUUUUAAGUAAUUUGUCAUGUAUACACAUGUGCAUAACAUGCACAUGUGCAUAGAAAUAGAGAAACAACUUCAAUUACUUGUAUGAACAUGUGCAUACUAUAUAGAUGGAUGGUUAUCAGGGUGUUACUCGGUUUUUCAUUUGUU	AAACAAACAAAAAACUGAGG
miR7699_2C_10	mtr-miR7699-5p	7699	MIMAT0029998	6	17422413	17422649	236	20	22	194	UUUUUUUUGAUCUAAAUAGAAUAUUUAAUGUAUUGAUUAACAUAUAUUUAUUUUACAAUGUGUUUGUUUCGGUCAUAUGUAUUCGACUCACAAUAUGAAACAUUUUUAGGUGUAUUUUUUGUUUCACAAAAACAUCAAAAUAUUCACGUUGUGAAUCGAGUAUAUGUGAAACGAACACAUUGUGAAACAUAUAUUUGUUGAUCAAUAUUCUAAAUUCUAGUAUUAGAUGAAAAAAA	AUUUAAUGUAUUGAUUAACA
miR171_2C_1	sly-miR171a	171	MIMAT0007922	6	18653890	18653975	85	21	62	2	AUGAUAUUGGCACGGCUCAAUCAAAUUAAAAUACCCUAGUGUUCUAUCUGGGAGAUUUGAUUUGAUUGAGCCAUUCCAAUAUCAU	UGAUUGAGCCAUUCCAAUAUC
miR7699_2C_10	mtr-miR7699-5p	7699	MIMAT0029998	6	19801884	19802077	193	20	4	169	UAAUAUUUAAUGUAUUGAUUAACAUAUAUUUUGUUUCAUAGUGAGUUUGUUUCAUAUGUAUUCGGUUCAUAAUAUGAAACUUUUUUACAUGCAUUUUUUAUUUCACAAACACGUCAAAAGAUGUUCGCAUUUGAACCGAGUAUAUGUGAAACAAACAUUGUGAAACAGAUACAUGUUAAGCAAUAUUCUAAAU	AUUUAAUGUAUUGAUUAACA
miR7699_2C_13	mtr-miR7699-5p	7699	MIMAT0029998	6	20503229	20503524	295	20	76	199	AAAUAAGAACCAUAAGAAGGUUAUAAACCCGUGAGAACCAAUCUAAAAAUAUGAUCUUUUUCAUCAAAAGGCUAGGAUUUAAUGUAUUGAUUCACAUAUAUUUGUUUCAUAAUGUGAUGGUUUCACAUGUACUUGUUUCAAAAUAUGAAACCUUUUACAUGUAUUUUUUGUUUUACAAUGUGAACAUAAACAUAUGUAGAAGAAUAUCUUAAAUCAUAACCUUUGAUAAAGAAGAAUCAUGUAAACAUAUAUUUUUAUAUCGAUUCUCACGGGUUUGCAACCUUUUUGUGGUUCU	AUUUAAUGUAUUGAUUCACA
miR169_2C_3	osa-miR169i-5p.1	169	MIMAT0001054	7	1922938	1923103	165	20	46	99	UUUUUCAUCUGAAACCUUGCAUGUGGGAACAAGGUUCAUUUGGUUCAGCCAAGGAUGACUUGCCGGGGACCUACAGGAUUCUUUGGUUGUUAAUUAAUAGGUCGGCUGGCAAGUCGUUUUUCGGCUAAACUACUGCCUUGUUCUCUCAUGCUAGGUUUCUGAUGA	AGCCAAGGAUGACUUGCCGG
miR7699_2C_10	mtr-miR7699-5p	7699	MIMAT0029998	7	5059042	5059203	161	20	0	141	AUUUAAUGUAUUGAUUAACAUGUGUUUGUUUCAUAUGUAUUCGGUUCAUAAUGUGAAACAUUUAUUUACGUGUAUGUUUUGUUUCACAAACAAGCCAGAAAGGUUCACAUCUGUGAACCGAGUACAUGUGAAACAAAUAUAUGUUAAUCACUACAUUAAAA	AUUUAAUGUAUUGAUUAACA
miR156_2C_12	nta-miR156g	156	MIMAT0024635	7	5583954	5584041	87	21	1	65	AUGACAGAAGUAUAAAGAGCACAAAGAAGCGAGGUGCAUUAUAUAUAUGCACUUCAUGUCCUCUCAGUGCUCUCUAUCUUCUGUCAA	UGACAGAAGUAUAAAGAGCAC
miR157_2C_1	ath-miR157c-3p	157	MIMAT0031872	7	5584021	5584113	92	20	70	2	UAAUGACAGAAGUAUAAAGAGCACAAAGAAGCGAGGUGCAUUAUAUAUAUGCACUUCAUGUCCUCUCAGUGCUCUCUAUCUUCUGUCAACAU	GCUCUCUAUCUUCUGUCAAC
miR169_2C_1	ath-miR169a-3p	169	MIMAT0031886	7	6927362	6927553	191	20	133	38	AAACAAGAGAAGGGUUGACAUGAAAGAGAAGAGAUUGUCUGGUUAGCCAAGGAACCCGCCUGAUAACCGACCAAUCAAGGGUCUCAAAUAAUCGAUCGAUCUAAAAGACCAAACCCUUAGAAAAGAAGGAGGAGGCAAGUCAUCCUUGGCUACCAAACAAGACUCUUUUCUUCAUGCAAGACCUCUCUUGU	GGCAAGUCAUCCUUGGCUAC
miR160_2C_3	nta-miR160a	160	MIMAT0024640	7	11270501	11270589	88	23	4	61	UAUAUGCCUGGCUCCCUGUAUGCCAUUUGCAAAGCGUAUCGACAUAUCGAUGGUCUAUGUGGAUGGCGUAUGCGGAGCCAAGCAUGUU	UGCCUGGCUCCCUGUAUGCCAUU
miR156_2C_6	osa-miR156b-3p	156	MIMAT0022845	8	1265508	1265592	84	20	64	0	UGACAGAUAGAGAGAGAGCAUACAUAAAUUCAAGCACGAUCUUUCUCAUGCAAAAAUUAUGAAUGCUCACUCUCUUCUGUCAAC	GCUCACUCUCUUCUGUCAAC
miR5559_2C_1	mtr-miR5559-5p	5559	MIMAT0022221	8	1311997	1312255	258	22	150	86	UUAAAUGCUUAUUUGGUAAGUGUUUACCGGAUAAAUUUCCUCAUCGGAUGAAUACAAAAGAGCCAAAAAUCUUACUGGGUAAGAGCGAAGAGAAAGAUGAAGAGUUUUACUCGGUAAGCGAGAAUUAUGACUCUUACCCAAGUAAGCGCUUACUUGGUAAAUUGUUGGAUUCGAUAUGUUUUGAUGCAUUAAAUCUUACACAUCAAAAUAAAUUAUAGUGUUGAUACAUUCGGUAAACAUUUACCGAAUAUGCAUUUG	UACUUGGUAAAUUGUUGGAUUC
miR396_2C_2	sly-miR396a-5p	396	MIMAT0035455	8	3746725	3746865	140	23	23	94	AAAAUAUGGUGCUCUUUCUGUUCUUCCACAGCUUUCUUGAACUGCAUGGUUCAAUGUUGAUCUGUUGGAUCUGUCCUUUUUUUUUGUACUUAAACCUUUGCAGUUCAAUAAAGCUGUGGGAAGAUAGAGGGAGGAUCAAU	UUCCACAGCUUUCUUGAACUGCA
miR396_2C_1	sly-miR396a-3p	396	MIMAT0035456	8	3746804	3746944	140	19	102	19	AAAAUAUGGUGCUCUUUCUGUUCUUCCACAGCUUUCUUGAACUGCAUGGUUCAAUGUUGAUCUGUUGGAUCUGUCCUUUUUUUUUGUACUUAAACCUUUGCAGUUCAAUAAAGCUGUGGGAAGAUAGAGGGAGGAUCAAU	GUUCAAUAAAGCUGUGGGA
miR396_2C_4	nta-miR396b	396	MIMAT0024709	8	3756876	3757000	124	21	9	94	GUCAUGUUUUCCCACAGCUUUCUUGAACUUCGUUUAAUCACGUGAAUUCUCGAAAAGGAAUUCUUGAGAACGGAAUUAACACAUGAAUUAUUAAAGUUCAAGAAAGCUGUGGAAAAACAUGGCU	UCCCACAGCUUUCUUGAACUU
miR396_2C_7	ath-miR396b-3p	396	MIMAT0031909	8	3756962	3757086	124	21	95	8	GUCAUGUUUUCCCACAGCUUUCUUGAACUUCGUUUAAUCACGUGAAUUCUCGAAAAGGAAUUCUUGAGAACGGAAUUAACACAUGAAUUAUUAAAGUUCAAGAAAGCUGUGGAAAAACAUGGCU	GUUCAAGAAAGCUGUGGAAAA
miR156_2C_2	tae-miR156	156	MIMAT0018208	8	6462499	6462597	98	22	4	72	AAGCUGACAGAAGAGAGUGAGCAUAUGCAAAGCAAUUGUAUAGAGAACUAUACACUUGUUGGACUUAUGCGUGUGCUCACUUCUCUUGCUGUCAGCUA	UGACAGAAGAGAGUGAGCAUAU
miR156_2C_15	osa-miR156l-3p	156	MIMAT0022866	8	6462569	6462667	98	23	74	1	AAGCUGACAGAAGAGAGUGAGCAUAUGCAAAGCAAUUGUAUAGAGAACUAUACACUUGUUGGACUUAUGCGUGUGCUCACUUCUCUUGCUGUCAGCUA	GCUCACUUCUCUUGCUGUCAGCU
miR160_2C_1	nta-miR160a	160	MIMAT0024640	8	22594789	22594887	98	22	7	69	AAUGAUUUGCCUGGCUCCCUGGAUGCCAUCUAAGAAAAUGAUUUCAAGGUUGCAAUCAGUCUUCUUAUAUGGCACCUGAGGAGUCAGGCAAACAUAAU	UGCCUGGCUCCCUGGAUGCCAU
miR403_2C_1	sly-miR403-5p	403	MIMAT0035433	8	23627804	23627961	157	21	18	118	AGAAGAGGCGAAUUUCGUGUUUGUGCGUGAAUCUAACGAUCCUCAGCCUCAUCGUAGCAGUAAUCAGAUCAAUGAAUCGGAGUUUGAUGUAUGAAUUGAACUGUUGGCAGUCGUAUGUUCGUUAGAUUCACGCACAAACUCGUAAUACGUCUUUUCA	GUUUGUGCGUGAAUCUAACGA
miR403_2C_2	vvi-miR403b	403	MIMAT0006570	8	23627907	23628064	157	21	121	15	AGAAGAGGCGAAUUUCGUGUUUGUGCGUGAAUCUAACGAUCCUCAGCCUCAUCGUAGCAGUAAUCAGAUCAAUGAAUCGGAGUUUGAUGUAUGAAUUGAACUGUUGGCAGUCGUAUGUUCGUUAGAUUCACGCACAAACUCGUAAUACGUCUUUUCA	UUAGAUUCACGCACAAACUCG
miR7699_2C_3	mtr-miR7699-3p	7699	MIMAT0029999	8	24487451	24487839	388	22	166	200	UUUUUAAUCUGUGAAGUGAUUAACAUAUAUUUGUUUCACAAUGUAUCUGUUUCAUAUGUACUAGGUUGAACCUUUUUGGCAUGUUUGUGAAACAAAAAAUACAUGUAAAAAGUUUCACAUUGUGAACCGGAUACAUAUGAAACAAACAUAUUGUGAAAUAAAUAUAUGAUAAUCAAUACAUUAAAUGCUAUAUUUAGAUGGAAAAAGAUCAUGUAAAACAAAACCUCAAGGUAGAAGUUCUCACAUAUCUCAUAAAUUUUGGAGUUCUAAAAUGAUUAAGCCCCUAUAUAUAUAUAUAUAUAUAUAUAUAUAUAUAUAUAUAUAUAUAUAUAUAUAUAUAUAUAUGGGUUUAAUCAUUUGAGAGAACUCCAUAUAUUGUGAUAACCAU	UGAUAAUCAAUACAUUAAAUGC
miR7699_2C_10	mtr-miR7699-5p	7699	MIMAT0029998	8	25494247	25494436	189	20	6	163	UAUAAUAUUUAAUGUAUUGAUUAACAUAUAUUUGUUUUACAAUGUAUUUGUUUCACAUGUAUUCAAUGCAUAAUGUAAAACCUAUUUACGUGUAUCUUUUUUUUUUCUUUCAUAAACAUGCCAAAAAGGUUUACAUAUGAAACAAUCACUUUGUGAAAUAAAUAUAUGUUAAUCACUACAUUAAAUUAU	AUUUAAUGUAUUGAUUAACA
miR7699_2C_4	mtr-miR7699-3p	7699	MIMAT0029999	9	7244524	7244757	233	20	190	23	AUUUUUUCCAUCUAAGACUAGGAUUUAGAAUAUUGAUUAACAUAUAUUUGUUUUACAAUUUGUUUCAUAUAUACUCAGUUCACGAUGUGAACACUUUUGAUGUGUUUGGGAAACAAAAAGUUCAUGUAAAAGAGUUUCACAUUGCGAACCGCAUACAUAUGAAACAAACAUAUUGUAAAACAAAUAUAUGUUAAUCAAUACAUUAAAUGCUAUAUUUAGACUGGAAAAAAAAU	UUAAUCAAUACAUUAAAUGC
miR164_2C_3	sly-miR164a-5p	164	MIMAT0033973	9	12953384	12953482	98	22	16	60	GACGAGUGAUAUCUGUUGGAGAUGCAGGGCACGUGCAACAAACUCAAUUCCAGUGUUAGUUGCACAUGCUCUUCCUCUCCAACGUAAAUUAGUCGUCU	UGGAGAUGCAGGGCACGUGCAA
miR7699_2C_9	mtr-miR7699-5p	7699	MIMAT0029998	9	14227390	14227635	245	22	36	187	UUUAUUUUACAUGAUUUUUCCUUGUCUGAAUAUAAUAUUUAAUGCAUUGAUUAACAUAUAUUUGUUUUAUAUGUAUUCGGUUCACAAUGUAAAACUUUUUUACGUGUAUUUUUUGUUCCACAAACACAUAAAAAAUGUUCACAUUGUGAACCGAAUACAUGUUACACAAACACAUUAUGAAACAAAUUAUAUGUUAAUCAAUAUUCUAAAUUCUAGUCGUAGAUAAAAAAAAUCAUAUGAAAUAA	AUUUAAUGCAUUGAUUAACAUA
miR167_2C_1	tae-miR167c-5p	167	MIMAT0035789	9	14547563	14547710	147	24	19	104	AUCAAAUUGAAGGAAAAGGUGAAGCUGCCAGCAUGAUCUAGCUAGCACGUAGUGACGUGUGAUGAGUGUGUGAAAUUGACUGUUUAAGUAUGGGUAAAGAACAGUGGCUAGGUCAUGCAGUCGGCUUCACUUUUUGCUUUGAUUUGG	UGAAGCUGCCAGCAUGAUCUAGCU
miR167_2C_2	nta-miR167e	167	MIMAT0024661	9	14564805	14564940	135	20	18	97	ACGUGAAGCAGUAGUAGAUGAAGCUGCCAGCAUGAUCUAAACUUUUCUUUAAAUCAAAAUAAGACGUCAAAUUAGGAAAAAAGCAAAGAAAAGAUCAGAUCAUGUGGCAUCUUCACCUGCUGUUGUGUUUCACGA	UGAAGCUGCCAGCAUGAUCU
miR167_2C_3	ptc-miR167g-3p	167	MIMAT0022894	9	14564883	14565018	135	21	96	18	ACGUGAAGCAGUAGUAGAUGAAGCUGCCAGCAUGAUCUAAACUUUUCUUUAAAUCAAAAUAAGACGUCAAAUUAGGAAAAAAGCAAAGAAAAGAUCAGAUCAUGUGGCAUCUUCACCUGCUGUUGUGUUUCACGA	AGAUCAUGUGGCAUCUUCACC
miR7699_2C_10	mtr-miR7699-5p	7699	MIMAT0029998	10	2433635	2433871	236	20	24	192	AUUUUUUUUCAUCUUAUGACUUGUAUUUAAUGUAUUGAUUAACAUAUAUUUGUUUCACAACAUGUUUUUUCAUAUGUAUUUGUUUCACAAUGUGAAAACUUUUAGUUGUAAUUUUUGUUUCACAAACACAUAAAAAGUGUUUACAUUGUGAAACGAAUAUAUGUGAAACAAACAUAUUGUUAAACAAAUAUAUGUUAAUCAAUACACUAAAUGCAAGUCUUAGAUGGAAAAAAAUA	AUUUAAUGUAUUGAUUAACA
miR2673_2C_1	mtr-miR2673a	2673	MIMAT0013493	10	11362665	11362730	65	23	5	37	AACAUCCUCUUCCUCUUCCUCUUCCUCUUCCUCAGCUUCAGAGGCUGAGUAAGUGAAGAGGAUGU	CCUCUUCCUCUUCCUCUUCCUCU
miR408_2C_1	osa-miR408-3p	408	MIMAT0001079	10	11580614	11580744	130	21	89	20	GUAUAGAUGGAGAUGUGAGGGUAGACGGGGACGAGACAGAGCCCGAAAAAGCCUAGUCAAUACUUGGGUAUGUAUUGUUAUCUUUUUCAUGCACUGCCUCUUCCCUGGCUAUCAUCUUUCUCUCUAUGCU	UGCACUGCCUCUUCCCUGGCU
miR394_2C_2	sly-miR394-5p	394	MIMAT0035437	10	13055309	13055376	67	21	45	1	AGAGAUUGAAAAAUCUCAUUUGGAAGUGCCAUGAUCAAAAGCCUUUUGGCUUUCUGAUCCACCUCCA	UUGGCUUUCUGAUCCACCUCC
miR172_2C_7	osa-miR172d-5p	172	MIMAT0022885	10	23675266	23675337	71	20	0	51	GCAGCAUCAUCAAGAUUCUCAUCCUCAAAAAGCUUUUGCAUUUUGUACGUGAAUCUUGAUGAUGCCACGCC	GCAGCAUCAUCAAGAUUCUC
miR172_2C_3	osa-miR172c	172	MIMAT0001071	10	23675315	23675397	82	19	54	9	CCGAUGCAGCAUCAUCAAGAUUCUCAUCCUCAAAAAGCUUUUGCAUUUUGUACGUGAAUCUUGAUGAUGCCACGCCGGAAAA	UGAAUCUUGAUGAUGCCAC
miR1030_2C_1	ppt-miR1030f	1030	MIMAT0005128	10	23845970	23846376	406	20	200	186	UUUGGUAAAUAACCUAGAGUAUUUAAACUUUAGUUGAUACAUCUCCAUCAAAAUCCAACAUAUUUGGGUCACCACCUCUUAUAUAAUAUAUAAUAUAAUAUAUAUAUAUAUAUAUAUAUAUAUAUAUAUAUAUAUAUACACACAUACCCUUAAUACUAGAUACAUGAUGAAAGAUGUAGAGCCAAAAAUGUUGCCUUUGCCUGCAUUUGCACCUGCACCAUUCUACCUUUCUUCUCCAUCUUCAUCUUCUUUCUUCACCACCACCACCACCACCACCACCACCACCACCGCUGUGCUGUCAUCAUCAUAACACAUAAGCUCAAUAUGUGUGUGUGUGUGUGUGUGAGCAGGUGGAGAUAGGUUAAGAAGAAAAGAAGGGUGCAGGGCAAAUGCAGGUUA…	CUGCAUUUGCACCUGCACCA
miR169_2C_5	osa-miR169i-5p.1	169	MIMAT0001054	10	24719013	24719186	173	20	43	110	GAAGGGGGGGUUCUUACAUGAAGAGAAGGGUACUCGUGUUUGGUAGCCAAGGAUGACUUGCCUCGUGUGAACACAUCAAGUUGUUGGAAAAUAGCACCUUGUUUGGUUCGUUAGGCAGUCACUCCUAGGCUAACUUGACAGGCUCUUCUUGCUCAUGUUAGGCCACCUCUUCU	UAGCCAAGGAUGACUUGCCU
miR169_2C_5	osa-miR169i-5p.1	169	MIMAT0001054	10	24731511	24731684	173	20	43	110	GAAGGGGAGGUUCUUACAUGAAGAGAAGAGUACUCUUGUUUGGUAGCCAAGGAUGACUUGCCUCGUGUGAACACAUCAAGUUGUUGGAAAGUAGCACCUUGUUUGGUUCGUUAGGCAGUCACUCCUGGGUUAACUUGACAGGCUCUUCUUGCUCAUGUUAGGCCACCUCUUCU	UAGCCAAGGAUGACUUGCCU
miR169_2C_4	osa-miR169i-5p.1	169	MIMAT0001054	10	24731731	24731901	170	19	43	108	AGAAGAGAGGCUCUAACAUGAAGAGAAUAACAGUCUUUUCUGGUAGCCAAGGAUGACUUGCCACAUCCCAAUUCAUGGUGGUAGCAAAUAACGCCUUGUUUGGUUUAUCAGGCAGUCACGCCUUGGCUAACUUGAAAGGCUCUUCUUUCUCAUGCUAAGCCUUCUCUUCU	UAGCCAAGGAUGACUUGCC
miR169_2C_5	osa-miR169i-5p.1	169	MIMAT0001054	10	24750764	24750937	173	20	43	110	GAAGGGGGGGUUCUUACAUGAAGAGAAGGGUACUCGUGUUUGGUAGCCAAGGAUGACUUGCCUCGUGUGAACACAUCAAGUUGUUGGAAAAUAGCACCUUGUUUGGUUCGUUAGGCAGUCACUCCUAGGCUAACUUGACAGGCUCUUCUUGCUCAUGUUAGGCCACCUCUUCU	UAGCCAAGGAUGACUUGCCU
miR169_2C_5	osa-miR169i-5p.1	169	MIMAT0001054	10	24759730	24759903	173	20	42	111	GAAGGGGGGUUCUUACAUGAAGAGAAGAGUACUCUUGUUUGGUAGCCAAGGAUGACUUGCCUUGUGUGAACGCAUCAAGUUGUUGGAAAGUAGCACCUUGUUUGGUUCGUUAGGCAGUCAUUCCUAGGCUAUCUUGACAGGCUCUUCUUGCUCAUGUUAGGCCACCUCUUCUU	UAGCCAAGGAUGACUUGCCU
miR169_2C_4	osa-miR169i-5p.1	169	MIMAT0001054	10	24759948	24760122	174	19	46	109	AAGAGAAGAGAGGUUCUAUCAUGAAGAGAAUAGCAGUAUUUUCUGGUAGCCAAGGAUGACUUGCCACAUCCCAAUUCAAGGUGGUAGCAGACAACGCCUUGUUUGGUUUAUCAGGCAGUCACACCUUGGCUAGCUUGAAAGGCUCUUCUUUCUCAUGCUAAGCUUUCUCUUCUU	UAGCCAAGGAUGACUUGCC
miR169_2C_5	osa-miR169i-5p.1	169	MIMAT0001054	10	24764128	24764275	147	20	30	97	UUACAUGAAGAGAAGAGUACUCUUGUUUAGUAGCCAAGGAUGACUUGCCUUGUUUGAACACAUCAAGUUGCUGGAAAGUAGCACCUUGUUUGGUUCGUUAGGCAGUCACUCCUAGGCUAACUUGACAGGCUUUUCUUGCUCAUGUUA	UAGCCAAGGAUGACUUGCCU
miR169_2C_5	osa-miR169i-5p.1	169	MIMAT0001054	10	24764866	24765038	172	20	42	110	GAAGGGGGGUUCUUACAUGAAGAGAAGAGUACUCUUGUUUGGUAGCCAAGGAUGACUUGCCUCGUGUGACACAUCAAGUUGUUGGAAAGUAGCACCUUGUUUGGUUCGUUAGGCAGUCACUCCUGGGCUAACUUGACAGGCUCUUCUUGCUCAUGUUAGGCCACCUCUUCUU	UAGCCAAGGAUGACUUGCCU
miR169_2C_5	osa-miR169i-5p.1	169	MIMAT0001054	10	24780069	24780216	147	20	30	97	UUACAUGAAGAGAAGAGUGAUCUUGUUUGGUAGCCAAGGAUGACUUGCCUCGUGUGAACACAUCAAGUUGUUGGAAGGUAGCACUUUGUUUGGUUCGUUAGGCAGUCACUCCUUGGCUAACUUGACAGGCUCUUCUUGCUCAUGUUA	UAGCCAAGGAUGACUUGCCU
miR169_2C_4	osa-miR169i-5p.1	169	MIMAT0001054	10	24780289	24780460	171	19	151	1	AGGCAGUCACUCCUUGGCUAACUUGACAGGCUCUUCUUGCUCAUGUUAGGCCACCUCUUCUUUCAUUCAAGAGGAGUAGAUGUAGAUAAAAUAAUUGGAUAUCUGAAGAGAAGAGAGGCUCUAACAUGAAGAGAUUAACAGUCUUUUCUGGUAGCCAAGGAUGACUUGCCA	UAGCCAAGGAUGACUUGCC
miR169_2C_4	osa-miR169i-5p.1	169	MIMAT0001054	10	24783934	24784099	165	19	42	104	AAGAAGAUGGGUUCUUACAUGAAGAGAAAAGCACUUGUUUAGUAGCCAAGGAUGACUUGCCCCAUACCAACAACUCCAGGUGAGAAGAUAUCAGGCAGUCACUCCUUGGCUAGCUUGACAGGCUCUUCUUUCUUAUGUUAGGCCUUCUUUUCUUCUUAAUAAUAA	UAGCCAAGGAUGACUUGCC
miR169_2C_6	osa-miR169i-5p.1	169	MIMAT0001054	11	3766780	3766951	171	20	0	151	UAGCCAAGGAUGAUUUGCCUAAUGACAACUUAUUCAAGGUGUUACAAACUGUAUAUAUAUAUAUAUGUAUAUCUAUAUAUAUAUAUAUGUAUAUCUAUAUAUAUAUAUGUAUAUAUAUAUGUAUGUAUCCUUGUUUGGUUUACGAUCAUGAGGCAAUCAUUUCUUGUCUAA	UAGCCAAGGAUGAUUUGCCU
miR171_2C_4	ath-miR171c-5p	171	MIMAT0031900	11	6266564	6266770	206	20	110	76	UUUUCCCCCAACCCAAACCAAACUGACCGAAUAAAUUCGACUCAAAUUUACUAGGUCGGUUUGGUUUGAUUUGGGUUCAGGAAAAACGCAAUGGUCAUGAAGAGACACGCGAUAUUGGUGCGGCUCAAUCAAACCAUAUAGUCAAGAGUUGUGACCGAUUAAAUGGUAAGAUUAAACCGCAACAAUAUCUCGGAUCACAUGCCAUA	GAUAUUGGUGCGGCUCAAUC
miR399_2C_1	sly-miR399	399	MIMAT0009146	11	11816885	11817038	153	20	117	16	UUAAGCAAAUCAGUUACAGGGUUCCUCUCCUUCAUGGCAGUUAUAUACUUGGAGUUACAUAAAGAACAAUCUUGAUAUUGAAUCAAGAAGUUUUGGCGGCUCCGGCAAAGAGUUAACUGCCAAAGGAGAGUUGCCCUUUGACUACUUUGUUUA	UGCCAAAGGAGAGUUGCCCU
miR7699_2C_10	mtr-miR7699-5p	7699	MIMAT0029998	11	11821575	11821777	202	20	10	172	UAAAUAUAAUAUUUAAUGUAUUGAUUAACAUAUAUUUGUUUCCCAAUGUAUUUGUUUCAUAUGUAUUCGUUUCACAAUGUGAAACUUUUUACGUGAACUUUUGUUUCAUAAACAUGCCAAAGAGAUUCACAUUGUGAAUCGAACAUAUUUGAAACAAACACAUUGGUAAACAAAUAUAUAAUAAUCAAUAUUAUAAAUUAUA	AUUUAAUGUAUUGAUUAACA
miR168_2C_3	nta-miR168e	168	MIMAT0024666	11	15502173	15502315	142	20	18	104	UUACGGCGGUUUUCUGAUUCGCUUGGUGCAGGUCGGGAACAGCUUUGCCGUCGAUUUUCACAUUUGUCUUCACGGUGUGAGAAACUCGUACGGUGGUUGUUGCUCUUGCCUUACAUCAACUGAAUCUGAAACGGCUGUAAAU	UCGCUUGGUGCAGGUCGGGA
miR2680_2C_1	mtr-miR2680e	2680	MIMAT0013514	11	18226297	18226416	119	20	31	68	UACUAGGUCACCAUGUGUUGGUGAUCUAGGUUCCUCGAGUACCUAUGUGAUGAAGGAGGAGUUACAAACCUUUGCCACAGAGGUAUUCAAGAGGAUGGACGAGUUGAAAAGCUUGUUCU	UCCUCGAGUACCUAUGUGAU
miR7699_2C_10	mtr-miR7699-5p	7699	MIMAT0029998	12	4076398	4076572	174	20	2	152	AUAUUUAAUGUAUUGAUUAACAUAUAUUGGUUUCACAAUAUGUUUUAUAUGUAUUCGGUUCAUAAUGUGAAAUAUUUUUGCGUGUACUUUUUGUUUCACAGACAUGUCAAAAUAGAUUCAUAUUGUGAACCGAAUACAUGUGAAACAAAUAUAUGUUAAUAACUAUUCUAAAUA	AUUUAAUGUAUUGAUUAACA
miR7699_2C_10	mtr-miR7699-5p	7699	MIMAT0029998	12	5648673	5648863	190	20	1	169	UAUUUAAUGUAUUGAUUAACAUUUAUCGGUUUCACAAUGUGUUUGUUUAAUAUGUAUUCGGUUCACAAUGUAGAACUUUUUUACAUGUAUUGUUGUUUCACAAACAUAUAAAAAAUGUUCACAUUGUGAACUGAGUACAUAUGAAGUAAACACUUUGUGAAACAAACAUAUGUUAAUCAAUAUUCUAAAU	AUUUAAUGUAUUGAUUAACA
miR7699_2C_10	mtr-miR7699-5p	7699	MIMAT0029998	12	13029193	13029271	78	20	0	58	AUUUAAUGUAUUGAUUAACAUAUAUUUGUUUUACGAUGUGAUUGUUUAAAAAAUUAUAUGUUAAUCAAUAUAUUAAAA	AUUUAAUGUAUUGAUUAACA
miR394_2C_2	sly-miR394-5p	394	MIMAT0035437	12	23485310	23485377	67	21	45	1	AGAGAUUGAAAAAUCUCAUUUGGAAGUGCCAUGAUCAAAAGCCUUUUGGCUUUCUGAUCCACCUCCA	UUGGCUUUCUGAUCCACCUCC
miR824_2C_1	ath-miR824-3p	824	MIMAT0032024	12	23574636	23574745	109	21	49	39	AUGGAUGAAGUUCAACCAGAGGAUCGAUGGACGAUGCGAUGGAAAGAAGCAUUCUCAUCGAUGCUCUAGACAGACAAACACUUAGAAGAUUUUCUAAGUAUUCAUCCAA	CAUUCUCAUCGAUGCUCUAGA
miR7699_2C_2	mtr-miR7699-3p	7699	MIMAT0029999	12	25701948	25702076	128	21	87	20	UUAGAUGUGUGUUCUUUUACGUAUGAACGUAAGAGUUAGGGUUCAAGAGUAACAUAUAUCUCUGCAUGGAGAUAGAACACAUCUAUUUAUACUCAAUGCAUUAAAUGCACAUUUAAUGCAAUGCAGUA	UAUACUCAAUGCAUUAAAUGC
miR394_2C_3	sly-miR394-5p	394	MIMAT0035437	12	32465858	32465925	67	21	45	1	AGAGAUUGAAAAAUCUCAUUUGGAAGUGCCAUGAUCAAAAGCCUUUUGGCUUUCUGGUCCACCUCCA	UUGGCUUUCUGGUCCACCUCC
miR7699_2C_10	mtr-miR7699-5p	7699	MIMAT0029998	12	38202376	38202551	175	20	1	154	UAUUUAAUGUAUUGAUUAACAUAUAUUUAUUACAUAAUCUGUUUGUUCCAUAUAUAUUCGGUUCACAAUAUAUAACUUUUUACGUGUAUUUUUUGUUUCACAACUACACCAAAAAGGUUCACAUUGUGAACCGAGUAUAUGUGAAACAAAUAUAUGUUAAUCACUACAUUAAGUU	AUUUAAUGUAUUGAUUAACA
miR172_2C_8	osa-miR172d-5p	172	MIMAT0022885	13	10205095	10205191	96	20	4	72	AGAUGCGGCAUCAUCAAGAUUCACAUUUGAUGCCCUAUAUAUAUAUGUUGUAUUAUUAUAUCUUUGGGGAAUGAGAAUCUUGAUGAUGCUGCAUCA	GCGGCAUCAUCAAGAUUCAC
miR172_2C_1	osa-miR172c	172	MIMAT0001071	13	10205165	10205261	96	21	74	1	AGAUGCGGCAUCAUCAAGAUUCACAUUUGAUGCCCUAUAUAUAUAUGUUGUAUUAUUAUAUCUUUGGGGAAUGAGAAUCUUGAUGAUGCUGCAUCA	GAAUCUUGAUGAUGCUGCAUC
miR393_2C_3	ath-miR393a-5p	393	MIMAT0000934	13	12268335	12268418	83	24	9	50	AAGGAGGCAUCCAAAGGGAUCGCAUUGAUCCCAAAUCAGACUCGUAUAAUUUGGGAUCAUGCUAUCCUUUUGGAUUCCUCCUU	UCCAAAGGGAUCGCAUUGAUCCCA
miR393_2C_6	ptc-miR393b-3p	393	MIMAT0022909	13	12268381	12268464	83	20	55	8	AAGGAGGCAUCCAAAGGGAUCGCAUUGAUCCCAAAUCAGACUCGUAUAAUUUGGGAUCAUGCUAUCCUUUUGGAUUCCUCCUU	AUCAUGCUAUCCUUUUGGAU
miR159_2C_2	ath-miR159b-5p	159	MIMAT0031889	13	18133093	18133264	171	21	5	145	AAGUAGAGCUCCUUGAAGUCCAAUAGAGGAUCUGAGUGGGCAGAUAGUGCUGCUGGUAUAUGGAUUCCUCAAGUCCUAUCUUUCUUGUUUGUAUAGGCUUUGCGGCUUGCAUACGCCAGGAGCUUUAUAACCCUUCUUAUGAUCCUUUUUUGGAUUGAAGGGAGCUCUACA	GAGCUCCUUGAAGUCCAAUAG
miR159_2C_1	ath-miR159b-3p	159	MIMAT0000207	13	18133236	18133407	171	22	148	1	AAGUAGAGCUCCUUGAAGUCCAAUAGAGGAUCUGAGUGGGCAGAUAGUGCUGCUGGUAUAUGGAUUCCUCAAGUCCUAUCUUUCUUGUUUGUAUAGGCUUUGCGGCUUGCAUACGCCAGGAGCUUUAUAACCCUUCUUAUGAUCCUUUUUUGGAUUGAAGGGAGCUCUACA	UUUGGAUUGAAGGGAGCUCUAC
miR479_2C_1	vvi-miR479	479	MIMAT0005734	13	18812155	18812260	105	21	19	65	UGCAAAGAAAGAUGCAGGGGUGAUAUUGGUUCGGCUCAUCUGGCUGCUGCUGGCAUUAGAAAGCCGAGGAGCCACGCCAAUAUCAUGCCUGUUUAUUUCUUUGUU	GUGAUAUUGGUUCGGCUCAUC
miR5254_2C_1	mtr-miR5254	5254	MIMAT0021252	13	21113780	21113959	179	21	0	158	AGGAGGUGGAAGAUUUGCUGAAGGAGCUCAAAAUGUCUGAUGAGUUGAGCCUGGACUUCAUCAUCCUUGCUGGAGUGCAGCUACAACUUUAGUGUUGGCUUUAACUUCAGUCUGGAUGGUGUUCAUCAACUCCUUGACAUCACGGAGCUUAGCUUUGUCAGCAGAGAGGCCAUUUGUCA	AGGAGGUGGAAGAUUUGCUGA
miR7699_2C_10	mtr-miR7699-5p	7699	MIMAT0029998	13	23244963	23245162	199	20	5	174	AUAAUAUUUAAUGUAUUGAUUAACAUAAAAUUGUUUCACGAUUUGUUUGUUUCAUAUAUAUUCGGUUCACAAUAAGAAAUCAUUUUACGUCUACUUCUUGUUUCACAAACACGUUAAACAUAUUCACAUUGUGAACCAAGUACAUGUGAAACAAACACAUUGUGAAACAAAUAUCUGUUAAUCAAUAUUUUAAAUAUUA	AUUUAAUGUAUUGAUUAACA
miR2651_2C_1	mtr-miR2651	2651	MIMAT0013423	13	23352656	23352778	122	20	102	0	AUAUGCAUAAUAUGAUAAAAUAUAUAUAUAUAUAUAUAUAUGCAUAUAUAUAUAUAUAUGUGUGCAUGUGUGUGCAUGAGUUUAUGUGCAUGUAUGUAUGGUUUUAUUGGUAUGCAUGCAUU	UUUAUUGGUAUGCAUGCAUU
miR2651_2C_1	mtr-miR2651	2651	MIMAT0013423	13	29939255	29939365	110	20	89	1	AUAAGGAUAUAUGCAUAAUAUGAUAAAUAUAUAUAUGCAUAUAUAUGUGUGCAUGUGUGUGCAUGAGUUUAUGUGCAUGUAUGUAUGGUUUUAUUGGUAUGCAUGCAUUU	UUUAUUGGUAUGCAUGCAUU
miR2651_2C_1	mtr-miR2651	2651	MIMAT0013423	13	29946298	29946397	99	20	79	0	AUAUGCAUAAUAUGAUAAAUAUAUAUAUAUAUAUGCAUAUAUAUAUGUGUGCAUGAGUUUAUGUGCAUGUAUGUAUGGUUUUAUUGGUAUGCAUGCAUU	UUUAUUGGUAUGCAUGCAUU
miR5751_2C_1	mtr-miR5751	5751	MIMAT0023131	13	32838735	32838970	235	20	128	87	AUUCUUGCAUAGUAGUGACCCAGCUUGGGUCAGUGAUAGCCUCGUCGAUUUUCUUGGGUUCAACUAAAGAAAGAAAGUUGACAAAAAUAGAGAUAUUAUCUAGAUCACGACAAGUCUGAAUAUAGAAUUUGAUUGAUCGGAUGGUUUUUCUCCAUUGUUAGGCUGGUAGAUGAUAUAGAUUAUCGCCUUCUGAUACUGGAAGCUCAGGUACAGAAGAUGAGGCUUCAGCAAGAGA	UUGAUUGAUCGGAUGGUUUU
miR2657_2C_1	mtr-miR2657	2657	MIMAT0013457	13	39843369	39843699	330	21	114	195	UUCCUGUAAUUUUAAAAUCACGAGAUGAUUAUUGUGGUUUGUAAAAACGUUUAAAUUUGGUCCCUUUUUCUAAUGACCGUUAAAAUAAUCAACGUUAAAUGAGAGACCGAUUUUUGUUAUUUUAUCGAUUUUUUGUUUUUUACCAAUCAAAAUCAAUUUUAUGACUUUGGUCCUAUGGUUUUAGAUUUGGUUAAAGGACAAAGAAAUGUAUACAAUAACGAAAAUAACCUACAUUUAACAGAAUCUUUAACAGAUGUUAGAAUGAGGGAUUAAAUUUGUAUGUUUUUAUAAAUCAUAAUGGUCAUUUUAUAAUUUUGAAACUAUAGGGAA	UGUUAUUUUAUCGAUUUUUUG
miR399_2C_4	vvi-miR399a	399	MIMAT0005728	14	2897575	2897653	78	19	58	1	GCAAUUCUCCUGGGGCAGAAGAGUCCGAGCACUUGAAUGAUGUUUUUGGAACACGUUCUGCCAAAGGAGAAUUGCCCU	UGCCAAAGGAGAAUUGCCC
miR399_2C_8	zma-miR399f-5p	399	MIMAT0015174	14	2904977	2905078	101	22	13	66	UUUUAGAAUGGCAGGGCAAUUCUCCUUUGGCAGAACGUGUUCCAAAAACAUCAUUCAAGUGCUCGUACUCUUCUGCCCCAGGAGAAUUGCGCUGUUAUUCU	GGGCAAUUCUCCUUUGGCAGAA
miR399_2C_2	vvi-miR399a	399	MIMAT0005728	14	2910889	2910983	94	20	66	8	AGAAUAACAGUGCAGUUCUCCUUCGGCAGAAAACUUGUGCAUUUUAAUGAAAUUAAAGCACAUUCCGCCAAAGGAGAAUUGCCCUGCCAUUCUA	GCCAAAGGAGAAUUGCCCUG
miR2651_2C_1	mtr-miR2651	2651	MIMAT0013423	15	1077695	1077820	125	20	105	0	AGUAUGUGUAUUUUAUGCAUAAGGAUAUAUACAUAAUAUGAUAAAUAUAUAUGCACAUAUAUGUGUGCAUGUGUGUGCAUGAGUUUAUAUGCAUAUAUGUAUGGUUUUAUUGGUAUGCAUGCAUU	UUUAUUGGUAUGCAUGCAUU
miR166_2C_4	nta-miR166b	166	MIMAT0024650	15	18667585	18667697	112	23	86	3	UUGAGGGGACUGUUGUCUGGCUCGAGGCUACUCAUGAUGAUCUUUACUGUUGAUUGAUUGAUCGAUUAUAGGUGAUUCUGGUGUCGUCGGACCAGGCUUCAUUCCCCUCAAU	UCGGACCAGGCUUCAUUCCCCUC
miR156_2C_6	osa-miR156b-3p	156	MIMAT0022845	15	20758817	20758905	88	20	68	0	AGUUGACAGAUAGAUCAUGAGCACACAAAGCAAUCAUAUAACUUACUUGAUACUAUUUGCCUUUGUGUGCUCACUCUCUUCUGUCAAC	GCUCACUCUCUUCUGUCAAC
miR156_2C_13	osa-miR156l-3p	156	MIMAT0022866	15	20770679	20770767	88	20	68	0	UAGCUAACAGAUAGAUCAUGAGCACACAAAGCAAUCGUAUACUCACUUGAUACUAUUUGUCUUUGUGUGCUCACUCUCUUCUGUCAGC	GCUCACUCUCUUCUGUCAGC
miR156_2C_7	osa-miR156b-3p	156	MIMAT0022845	15	20782602	20782693	91	21	70	0	AAGCUGACAGAUAGAUCAUGAGCACCCAAAACAAUCAUACAACACAAUUUGGUACAAUUUGCCUUUGUGUGCUCACUCUCUUCUGUCAGCU	GCUCACUCUCUUCUGUCAGCU
miR7699_2C_10	mtr-miR7699-5p	7699	MIMAT0029998	16	1480385	1480566	181	20	6	155	UAUAAUAUUUAAUGUAUUGAUUAACAUAUAUUUGUUUCACAAUAUGUUUGUUUUAUAUGUAUUUGGUUCAUAAUGUGGAUUUUUUAACAUGUACUUUUUGUUUCACAAAGUCAUCAGAAAAAGUUUACAAUAUGAACCGAAUACAUGUUAAACAGAUAUAUGUUAAUCACUAUAAUACAUU	AUUUAAUGUAUUGAUUAACA
miR7699_2C_10	mtr-miR7699-5p	7699	MIMAT0029998	16	1666489	1666681	192	20	35	137	UUAUUUCACGUGAUUUUUUUUCAAUAAUGAUUUGGAUUUAAUGUAUUGAUUAACAUAUAUUUGUUUCACAAUGCGAAAAAUUUUAGCUGUACUUUUUGUUUCACAAACACAUAAAAAAUUUGUGAAACAAAAAUACGUUAAUCAAUACACUAAGUCCAAGUCGUAGACUGGAAAAAAAAAUCACGUGAAAUA	AUUUAAUGUAUUGAUUAACA
miR166_2C_13	zma-miR166c-5p	166	MIMAT0015152	16	3186662	3186884	222	19	3	200	AGGGGAAUGUUGUCUGGCUCGAGGCCACUAGAAAGCUUAGAUCUUUCUCUCUCUAGCUAUACAUAUACAUAUAUAUAUGUAUAUAUCAUCUUAGUCAACUCAAAAAAGUGAUUGUUGAAUAUCUUUUGUUGACUAAUGAUGGAGGGUUAAAUCGAUUGUUUGAUUUCUGGGGGAAAUUCUUGAUCGGAGGAUCUGGUGUCGUCGGACCAGGCUUCAUUCCCC	GGAAUGUUGUCUGGCUCGA
miR166_2C_3	nta-miR166b	166	MIMAT0024650	16	3186860	3187081	221	21	200	0	GGGGAAUGUUGUCUGGCUCGAGGCCACUAGAAAGCUUAGAUCUUUCUCUCUCUAGCUAUACAUAUACAUAUAUAUAUGUAUAUAUCAUCUUAGUCAACUCAAAAAAGUGAUUGUUGAAUAUCUUUUGUUGACUAAUGAUGGAGGGUUAAAUCGAUUGUUUGAUUUCUGGGGGAAAUUCUUGAUCGGAGGAUCUGGUGUCGUCGGACCAGGCUUCAUUCCCC	UCGGACCAGGCUUCAUUCCCC
miR7699_2C_4	mtr-miR7699-3p	7699	MIMAT0029999	16	3468115	3468313	198	20	177	1	AAUUUAAUGUAAUUAUUAACAUAUAUUUGUUUCACAUUAUGUUUUUCGUUCAUAUGUACUCGGUUCACAUUUUGAAUCUUUUUGGUGUAUUUGUAAAAUAAAAAAUACAUAUGAAAGUAUUUUUUUUAUUGUGAGCUGAAUACAUAUGAAAUAAACAGAUUGUGAAACGAAUAUAUGUUAAUCAAUACAUUAAAUGCA	UUAAUCAAUACAUUAAAUGC
miR156_2C_10	nta-miR156g	156	MIMAT0024635	16	4324452	4324537	85	20	0	65	UGACAGAAGAGAGUGAGCACACAAAGGCAAAUUGUACCCAAGCGACUUGUAUGAUUGUUUUGGGUGCUCACUGCUCUAUCUGUCA	UGACAGAAGAGAGUGAGCAC
miR156_2C_9	ath-miR156c-3p	156	MIMAT0031867	16	4324517	4324603	86	20	65	1	UGACAGAAGAGAGUGAGCACACAAAGGCAAAUUGUACCCAAGCGACUUGUAUGAUUGUUUUGGGUGCUCACUGCUCUAUCUGUCAC	GCUCACUGCUCUAUCUGUCA
miR7699_2C_11	mtr-miR7699-5p	7699	MIMAT0029998	16	12221194	12221383	189	21	1	167	UAUUUAAUGUAUUGAUUACAUAUAUUUGUUUCACAAUGUGUAUGUUUCAUAUGUAAUCAGUUCACAAUGCGACUUUUUUACGUGUAUUUUUUGUUUUACAAACACGUCAAAAAGGUUCGCAUUGUGAACCGAUUACAUGUGAAACAAGCACAUUGUGAAACAAAUAUAUGUUAAUCACUACAUUAAAUU	AUUUAAUGUAUUGAUUACAUA
miR7699_2C_10	mtr-miR7699-5p	7699	MIMAT0029998	16	20273830	20274004	174	20	1	153	UAUUUAAUGUAUUGAUUAACAUAUAUUUGUUUCACAAUGUGUUUGUUUCAUAUGUAUUUGGUUCACAAUGUGAAACAUUUUUACGUGCAUCUUUUAUUUCACAAACACGCCAAAAGAGUACAUGUGAAACGAACAAAUUGUGAAACAAAUAUAUGUUAAUCACUACAUUAAAAU	AUUUAAUGUAUUGAUUAACA
miR7699_2C_10	mtr-miR7699-5p	7699	MIMAT0029998	16	20462249	20462441	192	20	1	171	UAUUUAAUGUAUUGAUUAACAUAUAUUUGUUUCACAAUGUGUUUGUUUCAUAUGUAUUCGGUUCACAAUUUAAAACCUUUUUACAUUUAUUUUUUGUUUCAACAAACAUGUCGAAAAGGUUCGCAUUUGAACCGAGCACAUACAAAACAAAUACAUUGUGAAACAAAUAUAUGUUGAUCAAUACACUAGAUU	AUUUAAUGUAUUGAUUAACA
miR7696_2C_1	mtr-miR7696c-3p	7696	MIMAT0029991	16	21170182	21170488	306	22	200	84	AAAAAUGAACAAAAUUAAAAAUUAUGAUUGGUUAAAUGAAGUUUUUAUGUUUUUACAAAUUGAGUGGUUUUCAUUUGAUCGCUCCCUAUAUACAUAUAUAUAUAUAUAUAUAUAGGGGAGCGAUCAAAUGCGAACCACUUAAUUUGUACAAACCGUGCAAACUGCAUUUAACCAAUUAUAAUUUUUCAUUUUGUUCAUUUUUUUGUAAUUAUGAGUACUUGAUUGAUGAUCUGAGGAUUGUCUAUAUAAAUAUAUAUUAAUUGUUAAUAGAAUCAUCAACAAAUCGUAUUCAAAUAAUUCGAAGAA	UUUUGUAAUUAUGAGUACUUGA
miR7699_2C_10	mtr-miR7699-5p	7699	MIMAT0029998	17	900424	900585	161	20	1	140	UAUUUAAUGUAUUGAUUAACAUAUAUCUGUUUCAUAUGUAUUCGGUUCACAAUGUGAAACUUUUUUACAUGAGAUUUUUGUUUCACAAAACACGCUAGAAAAGUUCACAUUAUAAACCACGUAUAUGUGAAACAGAUAUAGGUUCAUCACUACAUUAAAUU	AUUUAAUGUAUUGAUUAACA
miR397_2C_1	sly-miR397	397	MIMAT0007928	17	1480324	1480403	79	20	9	50	AAAAACAUAAUUGAGUGCAGUGUUGACGAAUCUCUAUUGGAUUUGGAGAUUCAUCAACGCUGCACUCAAUGAUGUUUUA	AUUGAGUGCAGUGUUGACGA
miR7699_2C_10	mtr-miR7699-5p	7699	MIMAT0029998	17	3037277	3037451	174	20	1	153	UAUUUAAUGUAUUGAUUAACAUAUAUUUGUUUCACAAUGUGUUCGUUUUUAUAUAUUCAUUUGACAAUGUGAAAUUUUUUUACGUGUAUUUUGUGUUUCACAAACAAGUCAAAAAAGUUCACAUUAUGAACUGAACACAUAUGAAACAAAUAUAUGUUAAUCAACAUUUUAAAU	AUUUAAUGUAUUGAUUAACA
miR7699_2C_10	mtr-miR7699-5p	7699	MIMAT0029998	17	6864059	6864217	158	20	1	137	UAUUUAAUGUAUUGAUUAACAUAUAUUUGUUUCAUAUGUAUUCGGUUCACAGUAUGAAACUUUUUUACAUGUAAAUUUUGUUCACAAACACAUAAAAAGUGUUUACAUUGUGAAUCGAGUACAUGUGAAACAAAUAUAUGUUAAUCAUUAUUCUAAAU	AUUUAAUGUAUUGAUUAACA
miR394_2C_1	sly-miR394-5p	394	MIMAT0035437	17	7934328	7934481	153	20	33	100	AGGGUUUCUCAUAAGCAUAUGUACAGAGCCAGUUUGGCAUUCUGUCCACCUCCGCAUGUACUUGUUGAUGGUGGUGAGGAUUAUCGCUUAUAGGGAGGUGGUCAGCCUGCUAAAUUAGCUCUGUAAGUUUGUUCAUGAGAAACCCUAAAAAUA	UUGGCAUUCUGUCCACCUCC
miR394_2C_2	sly-miR394-5p	394	MIMAT0035437	17	8848394	8848461	67	21	45	1	AGAGAAUGAAAAAUCUCAUUUGGAAGUGCCAUGAUCAAAAGCCUUUUGGCUUUCUGAUCCACCUCCA	UUGGCUUUCUGAUCCACCUCC
miR166_2C_6	nta-miR166b	166	MIMAT0024650	17	15783996	15784105	109	21	75	13	UGGUUUGUGAGGGAUAUUGCCUGGUUCGAUGCACUCAUUCUCUUUCUUAUGAUUUUGAAAAGAAGGGUGAUUGCAUCGGACCAGGCUUCAUUCCUUUUCAAACCUUUUU	UCGGACCAGGCUUCAUUCCUU
miR156_2C_10	nta-miR156g	156	MIMAT0024635	17	28904729	28904827	98	20	2	76	GGUGACAGAAGAGAGUGAGCACCCAUGGUCUUUCUUGCAAAUAUAUAGUUCGGUUUCAUAUGCUUGAAGCUAUGUGUGCUCACCCUCUAUCUGUCACC	UGACAGAAGAGAGUGAGCAC
miR156_2C_4	osa-miR156b-3p	156	MIMAT0022845	17	28904804	28904902	98	21	77	0	GGUGACAGAAGAGAGUGAGCACCCAUGGUCUUUCUUGCAAAUAUAUAGUUCGGUUUCAUAUGCUUGAAGCUAUGUGUGCUCACCCUCUAUCUGUCACC	GCUCACCCUCUAUCUGUCACC
miR156_2C_8	nta-miR156c	156	MIMAT0024631	17	28904971	28905140	169	21	30	118	UUAAGGGUAAGAGUGUAAGGGAAGGAGUAGUGACAGAAGAGAGUGAGCACAGAUGGGCUUUUCUUGCAUGAUAUUGGAGGGAGGUGUACUAGAUGAUGAUUUGUAUGCUUGAAGCUAUGUGUGCUCACUCUCUAUCCGUCACCCACCUCUCUUAUCUCUCUUGCUCUAA	UGACAGAAGAGAGUGAGCACA
miR156_2C_5	osa-miR156b-3p	156	MIMAT0022845	17	28905063	28905232	169	20	122	27	UUAAGGGUAAGAGUGUAAGGGAAGGAGUAGUGACAGAAGAGAGUGAGCACAGAUGGGCUUUUCUUGCAUGAUAUUGGAGGGAGGUGUACUAGAUGAUGAUUUGUAUGCUUGAAGCUAUGUGUGCUCACUCUCUAUCCGUCACCCACCUCUCUUAUCUCUCUUGCUCUAA	GCUCACUCUCUAUCCGUCAC
miR156_2C_10	nta-miR156g	156	MIMAT0024635	17	30202032	30202140	108	20	8	80	AAGGGUAGUGACAGAAGAGAGUGAGCACCCAUGGUCUUUCUUGCAAUAAUCAGUUUAGUUUCAUAUGUAUGAAGCUAUGUGUGCUCACCCUCUAUCUGUCACCCCCCU	UGACAGAAGAGAGUGAGCAC
miR156_2C_3	osa-miR156b-3p	156	MIMAT0022845	17	30202106	30202214	108	20	82	6	AAGGGUAGUGACAGAAGAGAGUGAGCACCCAUGGUCUUUCUUGCAAUAAUCAGUUUAGUUUCAUAUGUAUGAAGCUAUGUGUGCUCACCCUCUAUCUGUCACCCCCCU	GCUCACCCUCUAUCUGUCAC
miR156_2C_8	nta-miR156c	156	MIMAT0024631	17	30202209	30202311	102	21	3	78	UUGUGACAGAAGAGAGUGAGCACAGAUGGGCUUUCUUGCAUGAUAUAGCUAGACAAAGAUUCAUGUGCUUGAAGCUAUGUGUGCUCACCCUCUAUCUGUCAC	UGACAGAAGAGAGUGAGCACA
miR156_2C_3	osa-miR156b-3p	156	MIMAT0022845	17	30202288	30202390	102	20	82	0	UUGUGACAGAAGAGAGUGAGCACAGAUGGGCUUUCUUGCAUGAUAUAGCUAGACAAAGAUUCAUGUGCUUGAAGCUAUGUGUGCUCACCCUCUAUCUGUCAC	GCUCACCCUCUAUCUGUCAC
miR396_2C_3	sly-miR396a-5p	396	MIMAT0035455	17	35253888	35254050	162	22	17	123	UGAUCCUCUUUCUAUUCUUCCACGGCUUUCUUGAACUGCAUGGGUUUUGAUCCAUCCAUCAGAUCUGUACUGUGUUUAUAUAUAUACAUACAUAUAUAUAUAUAUGUAUAUAUAUAAUCUUUGCGGUUCAAUAAAGCUGUGGGAAGAUAGAGAAAGGAUCAA	UUCCACGGCUUUCUUGAACUGC
miR396_2C_1	sly-miR396a-3p	396	MIMAT0035456	17	35253996	35254158	162	19	125	18	UGAUCCUCUUUCUAUUCUUCCACGGCUUUCUUGAACUGCAUGGGUUUUGAUCCAUCCAUCAGAUCUGUACUGUGUUUAUAUAUAUACAUACAUAUAUAUAUAUAUGUAUAUAUAUAAUCUUUGCGGUUCAAUAAAGCUGUGGGAAGAUAGAGAAAGGAUCAA	GUUCAAUAAAGCUGUGGGA
miR7699_2C_10	mtr-miR7699-5p	7699	MIMAT0029998	17	35707419	35707662	243	20	25	198	AUUUUUUUUUCUAUUUAAAUGUAGUAUUUAAUGUAUUGAUUAACAUAUAUUUGUUUCACAAUGUGUUUGUUACAUAUGUAUUCGGUUCACAAUAUAAAACUUUUUUACGAGUACUUUUUGUUUCUUUAACACGCCAAAAAGGUUUUCAUUAUGAACCAUGUACAUGUAAAACAAACACAUUGUGGAACAAAUAUAUGUUAAUUACUAUAUUAAAUUCUAACUAUAAAUGGAAAAAAUAUAUAU	AUUUAAUGUAUUGAUUAACA
miR7699_2C_12	mtr-miR7699-5p	7699	MIMAT0029998	17	36450574	36450800	226	20	26	180	AUGAUUUUUUUCCAUCUAAGUAUAGUAUUUAAUGUAUUGAUUACCAUACAUUUGUUUCAUAUGUAUUCGGGUUACAAUAUGAAACUUUUUUACGUAUAUUUUUUGUUUCACAAACACACCAAAAAGGUUCACGUUGUGAACCGAGUACAUAUGAAACAAUCAUAUUAUGGAAAAAAAUAUGUUAAUCGCUACAUUAAAUUCUAGUCGUAGAUAAAAAAAAAUCAUA	AUUUAAUGUAUUGAUUACCA
miR7699_2C_8	mtr-miR7699-5p	7699	MIMAT0029998	17	37511055	37511269	214	20	34	160	UUGUUUCACAUGAUUUUUCUCAUCUAAGGCUAGCAUUUAAUGCAUUGAUGAACAUAUAUUUGUUUUACAAUGUGUUUGCUUCAUAUAUAUGCGGUUUACAAUGUGAAACUUUUGUUUCACAAACAGGCUAAAAACGUUUACAUUGUGAAACAAACAUAUGUUAAUCGAUAUUCUAAAUCCUAGUCUUGGAUGAAAAAAAAAAUCAUAUGAAACA	AUUUAAUGCAUUGAUGAACA
miR399_2C_7	vvi-miR399a	399	MIMAT0005728	scaffold_10222	3388	3457	69	21	48	0	UGGGCAAUUACUCCUUUAGCAGUUAGUCAAUCAUUUGUAAACACUAACUGCCAAGGGAGAUUUGCCCUG	UGCCAAGGGAGAUUUGCCCUG
miR399_2C_7	vvi-miR399a	399	MIMAT0005728	scaffold_11245	959	1030	71	21	50	0	ACAGGGUAUUUACUCCUUUGGCAGUUAUUUAGUCAUAUGCUAUAACUAACUGCCAAGGGAGAUUUGCCCUG	UGCCAAGGGAGAUUUGCCCUG
miR171_2C_3	ath-miR171c-5p	171	MIMAT0031900	scaffold_122	224815	224897	82	20	0	62	AGAUAUUGGUUCGGUUCAAUAAGAACGUAAUGUUCAAAUAAUGUGUUGAACGUUGCUUUCUGAUUGAGCCGUGCCAAUAUCA	AGAUAUUGGUUCGGUUCAAU
miR171_2C_2	sly-miR171a	171	MIMAT0007922	scaffold_122	224875	224957	82	21	60	1	AGAUAUUGGUUCGGUUCAAUAAGAACGUAAUGUUCAAAUAAUGUGUUGAACGUUGCUUUCUGAUUGAGCCGUGCCAAUAUCA	UGAUUGAGCCGUGCCAAUAUC
miR1155_2C_1	cre-miR1155	1155	MIMAT0005404	scaffold_1255	46915	47004	89	22	53	14	GUUGUUCUUCAUCUUCCUAUACUUCUCCUUUAGUUUUAAUUAUUUUUCAUCUUUAGUCCUGAAGGAGGAAGGAGCUUUGGAGGAUGGCA	UAGUCCUGAAGGAGGAAGGAGC
miR394_2C_2	sly-miR394-5p	394	MIMAT0035437	scaffold_1372	69015	69082	67	21	45	1	AGAGAUUGAAAAAUCUCAUUUGGGAGUGCCAUGAUCAAAAGCCUUUUGGCUUUCUGAUCCACCUCCA	UUGGCUUUCUGAUCCACCUCC
miR7699_2C_5	mtr-miR7699-3p	7699	MIMAT0029999	scaffold_1599	6210	6410	200	20	176	4	UAGGAUUUAGAAUUUUGAUUAAUAUAUAUUUGUUUUACAAUGUGUUUGUUUCACAUGUAUUUGGUUCACAACGUGAAAUCAUUUGACGUCUUUAUGAAACAAAAAAUACACAUAAGAAAGUUCUACACUGUGAACCGAAUACGUAUGAAACAAACACGUUGUAAAACAAAUAUAUGUUAAUCAAUGCAUUAAAUACUAUA	UUAAUCAAUGCAUUAAAUAC
miR7699_2C_14	mtr-miR7699-5p	7699	MIMAT0029998	scaffold_1656	10710	10917	207	20	33	154	UAUUUCACAUGAUAUUUUCCAUUUACGGCUUGGAUUUAGUGCAUUGAUUAACAUAUAUUUGUUUCACAAUCAGAAUAUUUUUUGUGUGUUCGUAAAACAAGAAAAUACAACUAAAAAGUUUCACAUUGUGAACCAAAUACAUAUUGUGAAACAACUAUAUGUUAAUCAAUAUAUUAAAUUAUAGCGUUAGAUGGAAAAGAUCAUGUG	AUUUAGUGCAUUGAUUAACA
miR394_2C_2	sly-miR394-5p	394	MIMAT0035437	scaffold_1796	45908	45975	67	21	45	1	AGAGAUUGAAAAAUCUCAUUGGGAAGUGCCAUGAUCAAAAGCCUUUUGGCUUUCUGAUCCACCUCCA	UUGGCUUUCUGAUCCACCUCC
miR2651_2C_1	mtr-miR2651	2651	MIMAT0013423	scaffold_1917	94853	95034	181	20	104	57	CAUAAGGAUAUAUGCAUAAUAUGAUAAAUAUAUAUAUAUAUAUAUAUGCAUAUAUAUAUAUGUGUGCAUGUGUGUGCAUGAGUUUAUGUGCAUGUUUGUAUGGUUUUAUUGGUAUGCAUGCAUUUGGGUGAAGGCCUGGUUGGUUGACUUUCCUAAAAAGGAAAGUAUAAAUAUUAGGUUG	UUUAUUGGUAUGCAUGCAUU
miR7699_2C_10	mtr-miR7699-5p	7699	MIMAT0029998	scaffold_192	429	619	190	20	1	169	UAUUUAAUGUAUUGAUUAACAUAUAUUUGUUUCAAAAUAUGUUUGUUUCAUACGUAUUCGGUUUACAAUGUAAAACCUUUUUACGUAUACUUUUUGUUUUACAAACACAUAAAAAGUGUUUACAUUAUGAACCGAGUACACGUGAAAAAAAAAAUUGUGAAACAAAUAUAUGUUAAUCAACAUCCUAAAU	AUUUAAUGUAUUGAUUAACA
miR1155_2C_1	cre-miR1155	1155	MIMAT0005404	scaffold_1999	48782	48862	80	22	46	12	UUCAUCUUCUUGUACUUCUCCUUCAGUUUUGAGUACUUUUCAUCUUUAGUCCUGAAGGAGGAAGGAGCUUUGGAGGAUGG	UAGUCCUGAAGGAGGAAGGAGC
miR399_2C_6	vvi-miR399a	399	MIMAT0005728	scaffold_2111	50212	50301	89	21	58	10	GAUGUAUUACUGGGCAAUUACUCUUUUAGCAGUUUGUAAGCAACAUGUUACCUCUAACUGCCAAAGGAGAUUUGUCCUGUAAUACAUUA	UGCCAAAGGAGAUUUGUCCUG
miR399_2C_5	vvi-miR399a	399	MIMAT0005728	scaffold_2111	53442	53531	89	22	58	9	GAUGUAUUACUGGGCAAUUACUCUUUUAGCAGUUUGUAAGCAACAUGCUACCUCUAACUGCCAAAGGAGAUUUGCCCUGUAAUACAUCA	UGCCAAAGGAGAUUUGCCCUGU
miR399_2C_3	vvi-miR399a	399	MIMAT0005728	scaffold_2111	60343	60432	89	21	58	10	GAUGCAUUACUGGGCAAGUACUCUUUCAGCAGUUAGUAAGAAACAUGCCAUCUCUGACUGCCAAAGAAGAUUUGCCCUGUAAUUCAUCA	UGCCAAAGAAGAUUUGCCCUG
miR7699_2C_10	mtr-miR7699-5p	7699	MIMAT0029998	scaffold_2130	76852	77043	191	20	1	170	UAUUUAAUGUAUUGAUUAACAUAUAUUUGUUUCACCUUGUGUUUAUAUCACAUGUAUCGGUUCACAAUGUGAAACUCUUUUACGUGUAUUUUUGUUUUACAAACGUGUCAAAAAGAUUCACAUUUGUGAGCCGAUUAGAUAUGAAACAAGCACAUUGUGAGACUGUUAUAUGUUGAUCACUGCAUUAAAUU	AUUUAAUGUAUUGAUUAACA
miR166_2C_9	sly-miR166c-3p	166	MIMAT0035444	scaffold_2380	24115	24241	126	21	85	20	AAACAAGUAGUGGUUUGUGAGGGAUAUUGCCUGGUUCGAUGCACUCACUCUCUUUCUUAUGAUAUUGAAAAGAAGGGUAAUUGCAUCGGACCAGACUUCAUUCCUUUCAAACCCUUUUGUAAUUAU	UCGGACCAGACUUCAUUCCUU
miR5258_2C_1	mtr-miR5258	5258	MIMAT0021258	scaffold_2618	16941	17008	67	20	42	5	AUGUCAAGUAUUUCCAUGUCUUUGGGUGCAAAUGCUUUGUACUCAAUGACAAGGAAUAUCUUGUCAA	UCAAUGACAAGGAAUAUCUU
miR2680_2C_1	mtr-miR2680e	2680	MIMAT0013514	scaffold_2679	14539	14634	95	20	30	45	ACUAGGUCACCAUGUGUUGGUGAUCUAGGUUCCUCGAGUACCUAUGUGAUGAAGGAGGAGUUACAAACCUUCGCCACAGAGGUAUUCAAGAGGAU	UCCUCGAGUACCUAUGUGAU
miR1155_2C_1	cre-miR1155	1155	MIMAT0005404	scaffold_2727	2246	2335	89	22	53	14	GUUGUUCUUCAUCUUCCUGUAUUUCUCCUUCAGUUUUGAGUAUUUUUCAUCUUUAGUCCUGAAGGAGGAAGGAGCUUUGGAGGAUAGCA	UAGUCCUGAAGGAGGAAGGAGC
miR166_2C_8	sly-miR166c-3p	166	MIMAT0035444	scaffold_2807	9506	9605	99	21	72	6	UUUGUGAGGGAUAUUUCUUGGUUCAAUGCAUUCACUCUUUUUAUUAUGAUAUUGAAAAGAAGGGUGAUUGCAUCGGACCAAGCUUCAUUCCUUUCAAAU	UCGGACCAAGCUUCAUUCCUU
miR168_2C_2	nta-miR168e	168	MIMAT0024666	scaffold_3072	15258	15436	178	20	18	140	UCACGGUGGUUUUCUGAUUCGCUUGGUACAGGUCGGGAACGGCUUCGCCGGCGAGUUCAGUUUUUUUCUGUUUUUGCACCUCACUAGAAGGUGAAACCGUGUGGUGGAGAAUCGUUAUUCGGUGAAUAUCGGUCCCGCCUUGUAUCAACUGAAUCAGAAACCGCAGUGAAUUUUUUUA	UCGCUUGGUACAGGUCGGGA
miR168_2C_1	ath-miR168b-3p	168	MIMAT0031885	scaffold_3072	15373	15551	178	22	133	23	UCACGGUGGUUUUCUGAUUCGCUUGGUACAGGUCGGGAACGGCUUCGCCGGCGAGUUCAGUUUUUUUCUGUUUUUGCACCUCACUAGAAGGUGAAACCGUGUGGUGGAGAAUCGUUAUUCGGUGAAUAUCGGUCCCGCCUUGUAUCAACUGAAUCAGAAACCGCAGUGAAUUUUUUUA	CCCGCCUUGUAUCAACUGAAUC
miR444_2C_2	zma-miR444a	444	MIMAT0022261	scaffold_3072	20731	20891	160	19	1	140	AUCAUUGUUGUCUCAAGCUUGCUUGGUACAGUUCGAGAAUAGCUCCGCCUAUGAUCUUUCUUCUGCAAACCUUCCAUCAAGAGAUGCUCUGGUUUACAUGUGGAUGAUCACUAUUCUCGGCUGUAACAUGCAAGUUUGAGACGGCAGUGAAAAAAUUAAU	UCAUUGUUGUCUCAAGCUU
miR172_2C_5	ath-miR172d-5p	172	MIMAT0031901	scaffold_3624	6233	6306	73	19	49	5	GGCUUCUGAAUCUUGAAAUGUGCAUGUUUAGACAUGCACAUUUCAACAUGCACAUUUCAAGAUUCAGAAGCCA	GCACAUUUCAAGAUUCAGA
miR444_2C_1	zma-miR444a	444	MIMAT0022261	scaffold_3730	11098	11163	65	19	20	26	AGAGUUUCAUAACUUUAAGAGCGUUGUUGUCUCAAGCUUGUCAAAGCUUGGUUCAACGAUUGCUU	GCGUUGUUGUCUCAAGCUU
miR1155_2C_1	cre-miR1155	1155	MIMAT0005404	scaffold_3773	32775	32847	72	22	41	9	CUUCUUGUACUUCUCCUUCAGUUUUAAGUACUUUUCAUCUUUAGUCCUGAAGGAGGAAGGAGCUUUAGAAGA	UAGUCCUGAAGGAGGAAGGAGC
miR166_2C_1	vvi-miR166a	166	MIMAT0005662	scaffold_4789	16723	16936	213	18	195	0	AUCUCUAUCUCUCUGUAUGUAUAGAUAUAGAUACAUAUAUAGAUAUAGAUGUGUGUAUAUGAUGUUAUCAACUCAAUUGAUCAACGGAUCCAUCAUCCAUGGUCUUUGUUGAUUAUUGAGUUCAUGGAUUAAUCAUUCGAAUACUGUUGUGUGUGAGAGAGAGAGAGAGAAUCUUGAAGAUUGGAUCUGGUGUUCUCGGACCAGGCUUCAUUC	UCGGACCAGGCUUCAUUC
miR1155_2C_1	cre-miR1155	1155	MIMAT0005404	scaffold_5306	30845	30920	75	22	43	10	UUCUUCCUGUACUUCUCCUUCAGUUUUAAGUACUUUUCAUCUUUAGUCCUGAAGGAGGAAGGAGCUUUGGAGGAU	UAGUCCUGAAGGAGGAAGGAGC
miR3633_2C_1	vvi-miR3633a-5p	3633	MIMAT0018037	scaffold_5397	6000	6076	76	21	52	3	GUUACCGAUCCAACUAUUCCCAAUGGCAAUGAAAGAAUUCGAUGUUGUGAUGGGAAUGGAUUGGUUAGCAGAGAAU	GGAAUGGAUUGGUUAGCAGAG
miR394_2C_2	sly-miR394-5p	394	MIMAT0035437	scaffold_564	148178	148245	67	21	45	1	AGAGAUUGGAAAAUCUCAUUUGGAAUUGCCAUGAUCAAAAGCCUUUUGGCUUUCUGAUCCACCUCCA	UUGGCUUUCUGAUCCACCUCC
miR394_2C_2	sly-miR394-5p	394	MIMAT0035437	scaffold_5822	25793	25860	67	21	45	1	AGAGAUUGAAAAAUCUCAUUUGGGAGUGACAUGAUCAAAAGCCUUUUGGCUUUCUGAUCCACCUCCA	UUGGCUUUCUGAUCCACCUCC
miR394_2C_2	sly-miR394-5p	394	MIMAT0035437	scaffold_6123	25815	25883	68	21	46	1	AAGAGAUUGAAAAAUCUCAUUUGGAAUUGCCAUGAUCAAAAGCCUUUUGGCUUUCUGAUCCACCUCCA	UUGGCUUUCUGAUCCACCUCC
miR166_2C_12	sly-miR166c-3p	166	MIMAT0035444	scaffold_6240	16200	16299	99	21	72	6	UUUGUGAGGGAUAUUGCCUGGUUUGAUGCAAUCACUCUGUUUUUUAUGAUUAUGAAAAGAAGGGUCAUUGCAUCGGACUAGGCUUCAUUCCUUUCAAAU	UCGGACUAGGCUUCAUUCCUU
miR1155_2C_1	cre-miR1155	1155	MIMAT0005404	scaffold_6378	8821	8901	80	22	46	12	UUCAUCUUCCUGUAUUUCUCCUUCAGUUUUGAGUAUUUUUCAUCUUUAGUCCUGAAGGAGGAAGGAGCUUUGGAGGAUGG	UAGUCCUGAAGGAGGAAGGAGC
miR398_2C_1	ath-miR398b-3p	398	MIMAT0000949	scaffold_6455	21197	21294	97	21	69	7	AACCCUGCAGGGGCGACCUGAGAACACAUAAUAAAAUACCAAGUACUACAUGUUGUUGCAUCUUAUAUAUGUGUUCUCAUGUCACACCUGUUGGGUA	UGUGUUCUCAUGUCACACCUG
miR2651_2C_1	mtr-miR2651	2651	MIMAT0013423	scaffold_7026	5769	5909	140	20	112	8	CAUAAGGAUAUAUGCAUAAUAUGAUAAAUAUAUAUAUAUAUAUAUAUGCAUAUAUAUAUAUAUGUGUGUGUGUGCAUAUGUGUGCAUGAGUUUAUGUGCAUGCACGUAUUGUUUUAUUGGUAUGCAUGCAUUUGGGUGAA	UUUAUUGGUAUGCAUGCAUU
miR166_2C_7	sly-miR166c-3p	166	MIMAT0035444	scaffold_929	20057	20159	102	21	74	7	GGUUUGUGAGGGAUAUUGUCUGGUUCGAUGCACUCACUCUCUUUCUUAUGAUUUUGAAAAGAAGAGUGAUUGCAUCGAACCAGGCUUCAUUCCUUUCAAACC	UCGAACCAGGCUUCAUUCCUU
miR160_2C_3	nta-miR160a	160	MIMAT0024640	scaffold_9518	4102	4190	88	23	4	61	UAUAUGCCUGGCUCCCUGUAUGCCAUUUGUAGAGCCCAUCGAUGCAUCAAUGGCUUCUGUGGAUGGCGUAUGAGGAGCCACGCAUAUU	UGCCUGGCUCCCUGUAUGCCAUU
miR160_2C_5	ath-miR160a-3p	160	MIMAT0031874	scaffold_9518	4163	4251	88	22	65	1	UAUAUGCCUGGCUCCCUGUAUGCCAUUUGUAGAGCCCAUCGAUGCAUCAAUGGCUUCUGUGGAUGGCGUAUGAGGAGCCACGCAUAUU	GCGUAUGAGGAGCCACGCAUAU
miR394_2C_2	sly-miR394-5p	394	MIMAT0035437	scaffold_974	124767	124835	68	21	46	1	AAGAGAUUGAAAAAUCUCAUUUGGGAGUGUCAUGAUCAAAAGCCUUUUGGCUUUCUGAUCCACCUCCA	UUGGCUUUCUGAUCCACCUCC

## Sheet: A41
mirna name	orthologous miRNA	Family	Accession	Chromosome location	Beginning of the potential pre-miRNA	End of the potential pre-miRNA	pre-miRNA sequence length	length of the miRNA	# of nt before the putative miRNA in the predicted pre-miRNA	# of nt after the putative miRNA in the predicted pre-miRNA	Sequence of the pre-miRNA	mirna A41
miR319_A41_1	ath-miR319b	319	MIMAT0000512	1	2009207	2009386	179	20	158	1	GAGGGAGCUCCCUUCAGUCCAAGCACAGAUUGGAAAGGGAUGAAAACUAUCUCCCGCAUCAUUCACUCAAUCAAAGUAGCAUAAACUGAAUCCUUUUCUACUGAAUGGUCAAAUGAAUGAGUCGGCAGCUAAUUCAAUUCCUUAAUCACAUCCAUGAGUGGGCUGAAGGGAGCUCCCUU	UGGGCUGAAGGGAGCUCCCU
miR393_A41_2	ath-miR393a-5p	393	MIMAT0000934	1	4047294	4047391	97	24	9	64	AAGGAGGCAUCCAAAGGGAUCGCAUUGAUCCCGAGUCUCAUAUAUAUCGUAUAUAUGCAUCGAAUUGGGAUCAUGCUAUCCCUUUGGAUUCCUCCUU	UCCAAAGGGAUCGCAUUGAUCCCG
miR393_A41_1	ath-miR393a-3p	393	MIMAT0031905	1	4047354	4047451	97	20	69	8	AAGGAGGCAUCCAAAGGGAUCGCAUUGAUCCCGAGUCUCAUAUAUAUCGUAUAUAUGCAUCGAAUUGGGAUCAUGCUAUCCCUUUGGAUUCCUCCUU	AUCAUGCUAUCCCUUUGGAU
miR172_A41_2	ptc-miR172g-5p	172	MIMAT0022905	1	4227757	4227942	185	21	14	150	CAUUAAUUGCCACUGCAGCAUCAUCAAGAUUCUCAAACACUCAACAGAUGGAGAGCCCUCAGAUUAGUAGGAAGCAAGAUCGAUAUAAACAUUGAAGAUUUUGCAUAGAUGAAUAUCGAUCGAAUACCCUAGCUAAUGAUGGAACCUUUUGUGAAUCUUGAUGAUGCUUCAAUGGCAAGAAGUGA	GCAGCAUCAUCAAGAUUCUCA
miR172_A41_1	zma-miR172c-3p	172	MIMAT0001390	1	4227895	4228080	185	19	152	14	CAUUAAUUGCCACUGCAGCAUCAUCAAGAUUCUCAAACACUCAACAGAUGGAGAGCCCUCAGAUUAGUAGGAAGCAAGAUCGAUAUAAACAUUGAAGAUUUUGCAUAGAUGAAUAUCGAUCGAAUACCCUAGCUAAUGAUGGAACCUUUUGUGAAUCUUGAUGAUGCUUCAAUGGCAAGAAGUGA	GAAUCUUGAUGAUGCUUCA
miR160_A41_1	nta-miR160a	160	MIMAT0024640	1	5654296	5654384	88	23	3	62	AUAUGCCUGGCUCCCUGUAUGCCAUUUUCAGAGCCCAUCGGUAUCUCCAAUGGCCUCCGUGGAUGGCGUAUGAGGAGCCAAGCAUAUU	UGCCUGGCUCCCUGUAUGCCAUU
miR160_A41_2	ath-miR160a-3p	160	MIMAT0031874	1	5654358	5654446	88	22	65	1	AUAUGCCUGGCUCCCUGUAUGCCAUUUUCAGAGCCCAUCGGUAUCUCCAAUGGCCUCCGUGGAUGGCGUAUGAGGAGCCAAGCAUAUU	GCGUAUGAGGAGCCAAGCAUAU
miR172_A41_2	ptc-miR172g-5p	172	MIMAT0022905	1	6015224	6015284	60	21	2	37	AUGCAGCAUCAUCAAGAUUCUCAUUUCCCAGAGAGGCAUGUGAAUCUUGAAGAUGCCGCA	GCAGCAUCAUCAAGAUUCUCA
miR172_A41_3	osa-miR172c	172	MIMAT0001071	1	6015262	6015323	61	21	40	0	AUGCAGCAUCAUCAAGAUUCUCAUUUCCCAGAGAGGCAUGUGAAUCUUGAAGAUGCCGCAC	UGAAUCUUGAAGAUGCCGCAC
miR1030_A41_1	ppt-miR1030f	1030	MIMAT0005128	1	8336719	8336914	195	21	12	162	AUGGUGUUUCUAUCUGCAUUUGCACCUGCACCUUACUUGGCUCACCUCUCUUUCUCUUCCUCUUUCCCUGGGAUUUGAGACACACAGAGGUGCAGAUGUAUCUGCAGACAAAAUGCCAACUUCUAUCCUUCUAUAUAUACAUAUACAUAGAAACAUGUGUGUGUGUGUGUGUGUGUAUAUAUAUAUUGGUGGAAA	UCUGCAUUUGCACCUGCACCU
miR1030_A41_1	ppt-miR1030f	1030	MIMAT0005128	1	8346434	8346547	113	21	12	80	AUGGUGUUUUUAUCUGCAUUUGCACCUGCACCUUACUUGGCUCACCUCUCUUUCUCUUUCUCUGGGAUUUGAGACACACAGAGGUGCAUAUGUAUCUGCAGACAAAAUGCCAA	UCUGCAUUUGCACCUGCACCU
miR7699_A41_1	mtr-miR7699-5p	7699	MIMAT0029998	1	18176837	18177216	379	20	183	176	AUAUAUGGAUGAAAUAGAUCAUGUAAAACGAAACCUUGAGGUAGAAGUUAUCAUGGAUCUCACAAAAUUUGGAAAUGAAAUUGUUUCAUGUAUUUCUUUUUUCUUGAUAAAAAUGUGAGAUCCAUGAGAACUUCUACCUUAAGGUUUUGUUCCGUAUGACUUUUUUUUCCAUCCGUGUAUAGUAUUUAAUGUAUUGAUUAACAUAUAAUUGUUUUACAAUGUGAUUGUUUUAUAUGUAUUUGGUUCAAGAUGUGAAACUUUUUUACUUGUAUAUUUUGUUUUACAAACACACCAAAAAUGCUCACAUUGUGAGCAGAGUACAGGUAAAACAUAUACAUUGUAAAACAAAUAUAUGUUAAUCAAAAUCAUAUGUGAAUGU	AUUUAAUGUAUUGAUUAACA
miR2658_A41_1	mtr-miR2658	2658	MIMAT0013459	1	20447912	20448014	102	20	23	59	UAUGUCAUAUCAUACACAAUCGCAUGUGAUCAUGUAUAUGAUCAUAUACCAGUACCAUGAUCAUAUGCACAAUCACUUGUGAUCUUGUAAAUGAUGAUAUAA	AUGUGAUCAUGUAUAUGAUC
miR166_A41_1	sly-miR166c-3p	166	MIMAT0035444	1	27632097	27632196	99	21	72	6	UUUGUGAGGGAUAUUGCUUGGUUUGAUGCAAUCACUCUGUUUUUUAUGAUUAUGAAAAUAAGGGUGAUUGCAUCGGACCAUGCUUCAUUCCUUUCAAAU	UCGGACCAUGCUUCAUUCCUU
miR902_A41_1	ppt-miR902g-5p	902	MIMAT0005077	1	32138033	32138147	114	22	2	90	UUUAUGAUGAAGAUUCUUCAUCUUCUUGUACUUCUCCUUCAAUUUCAGGUACUUGUCCUUCUGAGGCCUGAAGAAGGAUGAGAGGUUGGAAGAUGGUGUCGUAGUUUUCUUCGA	UAUGAUGAAGAUUCUUCAUCUU
miR166_A41_2	vvi-miR166a	166	MIMAT0005662	1	38654918	38655004	86	19	67	0	GAGAGAUAUUGCUUGGUUUGAUACAAUCACUUUGCUUUUUAUGAUUAUGAAAAGAAAGGUGAUUGCAUCGGACCAUGCUUCAUUCC	UCGGACCAUGCUUCAUUCC
miR164_A41_1	sly-miR164a-5p	164	MIMAT0033973	2	504436	504525	89	22	9	58	GAUCUUUGUUGGAGAAGCAGGGUACGUGCAACGAUAGAAACGACGAGUUGUUGUUUAUUGCACGUGCUCUACCUCUCCAACGUAGAUCU	UGGAGAAGCAGGGUACGUGCAA
miR7699_A41_1	mtr-miR7699-5p	7699	MIMAT0029998	2	4079321	4079550	229	20	27	182	AUGAUUUUUUUUCCAUCUAUGAAUAGUAUUUAAUGUAUUGAUUAACAUAUAUUUGUUUCACAAUGUGUUUGUUUCAUAUGUAUUCGUUUCACAAUGUGAAAUUUUUAUGUAUUUUUUGUUUCACAAACACGUCAAUUUGUUCACAUUGUGAAUCGAAUACAUGUGAAACAAAUAUAUGUUAAUCGAUAUUCUAAGUCCUAGUCUUAGAUGAAAAAAAAUCAUAUAAAUA	AUUUAAUGUAUUGAUUAACA
miR7699_A41_1	mtr-miR7699-5p	7699	MIMAT0029998	2	4903722	4903912	190	20	1	169	AAUUUAAUGUAUUGAUUAACAUAUAUUUGUUUCAUACUGUGAUUGUUUUACAUGUAGUGGAUGCACCAUGUGAAACUUUUUGGUGUUUGUGAAACAAAAAAUACAAGUAAACAAGUUUCACAUUGUGAAUCGAAUACAUAUGAAACAAACACAUUGUGGAAUAAACAUAUGUUAAUCAAUACAUUAGGUA	AUUUAAUGUAUUGAUUAACA
miR156_A41_1	tae-miR156	156	MIMAT0018208	2	10960772	10960862	90	23	2	65	ACUGACAGAAGAGAGUGAGCACACGCAGGCAUUUGUAUAGAGAGACUAUACCCUUGUUCUUAUGCGUGUGCUCACUUCUCUUGCUGUCAG	UGACAGAAGAGAGUGAGCACACG
miR156_A41_2	osa-miR156l-3p	156	MIMAT0022866	2	10960839	10960929	90	21	69	0	ACUGACAGAAGAGAGUGAGCACACGCAGGCAUUUGUAUAGAGAGACUAUACCCUUGUUCUUAUGCGUGUGCUCACUUCUCUUGCUGUCAG	GCUCACUUCUCUUGCUGUCAG
miR396_A41_1	sly-miR396a-5p	396	MIMAT0035455	2	11584049	11584160	111	23	8	80	UUCUGUUCUUCCACAGCUUUCUUGAACUGCAUAUGGGUGUUGAUCUUUCAGAUCUCGCUUUAUUUGAAUUCAAUCUUUGCGGUUCAAUAAAGCUGUGGGAAGACAGAGAAA	UUCCACAGCUUUCUUGAACUGCA
miR396_A41_2	sly-miR396a-3p	396	MIMAT0035456	2	11584122	11584233	111	19	81	11	UUCUGUUCUUCCACAGCUUUCUUGAACUGCAUAUGGGUGUUGAUCUUUCAGAUCUCGCUUUAUUUGAAUUCAAUCUUUGCGGUUCAAUAAAGCUGUGGGAAGACAGAGAAA	GUUCAAUAAAGCUGUGGGA
miR167_A41_1	osa-miR167e-3p	167	MIMAT0022873	2	13247033	13247134	101	22	71	8	AAAGGAAUGAGUGAAGCUGUCCGCAUGACCUAGUUAGGGUUUUUUAUGUAUGGUUAAAACAAACCCUAUUUAGAUCAUGCUGGCAGCUUCACUGUUUCCUU	AGAUCAUGCUGGCAGCUUCACU
miR319_A41_3	sly-miR319c-5p	319	MIMAT0035431	2	17596660	17596851	191	20	12	159	AAGAAUUAGAGGGAGCUUCCUUCAGUCCACUCAUAGGUGGGUAGAGGGUAUGGAUUUGCUGCCGACUCAUUCAUUCAAACACAAUAGAGACGACGGAGAUUGGCUGCCUAUUUUGAAUGUGUGAAUGAUGCGGGAGACAAAUUUAAUCCUUUUCUUUUCUGUGCUUGGACUGAAGGGAGCUCCCUUAAUUC	GAGCUUCCUUCAGUCCACUC
miR4414_A41_1	mtr-miR4414b	4414	MIMAT0021211	2	17596767	17596958	191	22	119	50	AAGAAUUAGAGGGAGCUUCCUUCAGUCCACUCAUAGGUGGGUAGAGGGUAUGGAUUUGCUGCCGACUCAUUCAUUCAAACACAAUAGAGACGACGGAGAUUGGCUGCCUAUUUUGAAUGUGUGAAUGAUGCGGGAGACAAAUUUAAUCCUUUUCUUUUCUGUGCUUGGACUGAAGGGAGCUCCCUUAAUUC	UGUGAAUGAUGCGGGAGACAAA
miR319_A41_2	sly-miR319c-3p	319	MIMAT0035432	2	17596812	17597003	191	23	164	4	AAGAAUUAGAGGGAGCUUCCUUCAGUCCACUCAUAGGUGGGUAGAGGGUAUGGAUUUGCUGCCGACUCAUUCAUUCAAACACAAUAGAGACGACGGAGAUUGGCUGCCUAUUUUGAAUGUGUGAAUGAUGCGGGAGACAAAUUUAAUCCUUUUCUUUUCUGUGCUUGGACUGAAGGGAGCUCCCUUAAUUC	UUGGACUGAAGGGAGCUCCCUUA
miR166_A41_3	sly-miR166c-3p	166	MIMAT0035444	2	24103739	24103841	102	21	74	7	GGUUUGUGAGGGAUAUUGCCUGGUUCGAUGCACUCACUCUCUUUCUUAUGAUAUUGAAAAGAAGGGUGAUUGCAUCGAACCAGGCUUCAUUCCUUUCAAACC	UCGAACCAGGCUUCAUUCCUU
miR530_A41_1	osa-miR530-5p	530	MIMAT0006787	2	38001593	38001714	121	20	30	71	AUUUACACGGUUUUUUAGAAUUGGAUGGUUUGCAUUUGAACCUGCCCCUAUAUAUAUAUAUAUAUAUAUUAUAGAGGAGCGUUCAAAUAAAAACUUGCCCCAUUUGUGUAAACCGUGUAAA	UGCAUUUGAACCUGCCCCUA
miR394_A41_1	sly-miR394-5p	394	MIMAT0035437	2	51034417	51034485	68	21	46	1	AAGAGAUUGAAAAAUCUCAUUGGGAAGUGCCAUGAUCAGAAGCCUUUUGGCUUUCUGAUCCACCUCCA	UUGGCUUUCUGAUCCACCUCC
miR479_A41_1	vvi-miR479	479	MIMAT0005734	2	57081624	57081691	67	21	15	31	UUGAAUGAUUUGGAGUGUGGUAUUGGUUGGUUCAUCAUUGAAACCAUCGAUGCCUCAUGUUGUUCAU	UGUGGUAUUGGUUGGUUCAUC
miR7699_A41_1	mtr-miR7699-5p	7699	MIMAT0029998	2	57725456	57725699	243	20	34	189	AUUAUUUCAUAUGAUUUUUUUAUCUACGCAUAGUAUUUAAUGUAUUGAUUAACAUAUAUUUGUUUCACAAUGUGUUUGUCUCAUAUGUACUCGGUUCACAAUAUGUAACUUUUUUAUGUGUAUUUUGUGUUUCACAAACACUCCAAAAAGUUUCACUUUGUGAACCGAGUACAUGUGAAACAAAUAUACGUUAAUCAAUAUUUCAAAUUAUAAUCUUAGAUGGAAGAAAAUCAUAUGAAAUAA	AUUUAAUGUAUUGAUUAACA
miR171_A41_1	osa-miR171h	171	MIMAT0001077	3	135561	135677	116	19	79	18	ACAGAGAAAUAGACAUGGCGUGGUAUUGCGUCGGUUCAUCAAGUGUAACGUCUGUAUACAUUCUGCAAUCGUCUACAGAUGAGCCGAACCAAUAUCACUCUUGUAUGUUUCUUUGU	UGAGCCGAACCAAUAUCAC
miR2630_A41_1	mtr-miR2630q	2630	MIMAT0013389	3	8312958	8313018	60	21	35	4	AUUGAGAACCAUGAGGACCGAUCUAAACCUUAAUUUGGUUUUGGUCCUAUGGUUUUAAUU	UGGUUUUGGUCCUAUGGUUUU
miR172_A41_4	osa-miR172d-5p	172	MIMAT0022885	3	8663176	8663558	382	19	188	175	GGUGUGUGUGUGUAUACAUAUGUGUGUGUGUAUAUACAUACAUAUACUUGUGUGUAUAUACAUAUAUGUGUGUGUGUAUAUAUAUAUAUGUAUGAAAGUAAAUGUAAAGCUUGCUUACCAGCGUCCAGUUGGUAGACAACCAUCCACCAAAAAAUAUUAGAAAAAAAAAAGAGUCAACAAUUGCCGCUGCAGCAUCAUCAAGAUUCACAAACCAUCAAACGGGUCGGGUCCAUAGCAUUGAAACAGUAAUCAUGAGUAUGCAAAGGGGCCACACAAAUCACCUUUUUUUCUUGAAAAAGCUUCAAAAAACCCCCCAUGAAACCCUAAAAUUUAGAUUUUUUCUGAAUCUUGAUGAUGCUGCAUCAGCAAAAACCGACUGUUA	GCAGCAUCAUCAAGAUUCA
miR172_A41_5	osa-miR172c	172	MIMAT0001071	3	10674658	10674741	83	21	59	3	ACUGGUGCGGCAUCUUCAAGAUUCACAUUACUACCUAAUUGUUAAUUUUUGGGAAAUGAGAAUCUUGAUGAUGCUGCAUCAGA	GAAUCUUGAUGAUGCUGCAUC
miR7699_A41_1	mtr-miR7699-5p	7699	MIMAT0029998	3	12114180	12114370	190	20	1	169	UAUUUAAUGUAUUGAUUAACAUAUAUUUGUUUCACAAUGUUUUUGUUUAAUAUGUAUUCGGUUCACAAUGUGAAACUUUUUCACGUGUAUUUUUUGUUUCACAAACGCGCCAAAAAGGUUCACAUUGUGAAUGAGUACAUGUGAAACAAACACAUUGUGAAACAAUUAUAUGUUAAUCAAUAUACUAAAU	AUUUAAUGUAUUGAUUAACA
miR160_A41_3	nta-miR160a	160	MIMAT0024640	3	14496133	14496220	87	22	3	62	AUAUGCCUGGCUCCCUGUAUGCCAUUUGCAGAGCCUAUCGACAUAUCGAUGGCCUCCAUGGAUGGCGUAUGAGGAGCCAAGCAUAUU	UGCCUGGCUCCCUGUAUGCCAU
miR160_A41_2	ath-miR160a-3p	160	MIMAT0031874	3	14496194	14496281	87	22	64	1	AUAUGCCUGGCUCCCUGUAUGCCAUUUGCAGAGCCUAUCGACAUAUCGAUGGCCUCCAUGGAUGGCGUAUGAGGAGCCAAGCAUAUU	GCGUAUGAGGAGCCAAGCAUAU
miR164_A41_2	ath-miR164b-3p	164	MIMAT0031878	3	28693761	28693829	68	21	1	46	ACAUGGCCCUAUCUUCACCAUCAGGCUUGGUAUUCACCAAGCUCUGGUGGUGAGUGACUGGAAGAUGG	CAUGGCCCUAUCUUCACCAUC
miR169_A41_1	osa-miR169i-5p.1	169	MIMAT0001054	3	36135370	36135560	190	19	39	132	GAAGAAAGGCCUUGUAUGAAGAUUGAAGAGCUAUUUGGAUAGCCAAGGAUGACUUGCCUAAAUCCACAAAUAUCCAGGGAUGCCAAUUGUAUCGUUACAAUUGGUGGCAAUCCUUUUGCGUGGUUUUCUAGCGAGUCGUCUCUUGACUAAUCUGAAACACUCUUAUCUUUCAUGCUAGACCUUUUCUUCU	UAGCCAAGGAUGACUUGCC
miR1446_A41_1	ptc-miR1446d	1446	MIMAT0006007	3	36542616	36542727	111	18	16	77	UUUAGAAUUCAUUUUUUUCUGAACUCUCUCCCUCAAGGUCAAGAGAUUGAGAACAUUUCAGUAGUCUCUGGUGACUUAGAGGGAUGGGUUUAGAAAAUAUUGGGUUUUAAU	UUCUGAACUCUCUCCCUC
miR7699_A41_1	mtr-miR7699-5p	7699	MIMAT0029998	3	39726035	39726172	137	20	0	117	AUUUAAUGUAUUGAUUAACAUAUAUUUGUUUCACAGUGUUUGUUCCAUAUGUAUUCGGUUCACAACGUGAAACUUUUUUACGUGUAUUUUUAACCGAGUAAUGUGAAACAAAUAUAUGUUAAUCACUAUAUUAAAUU	AUUUAAUGUAUUGAUUAACA
miR1155_A41_1	cre-miR1155	1155	MIMAT0005404	4	3669923	3669998	75	22	43	10	AUCUUCCUGUACUUCUCCUUCAGUUUUAAGUACUUUUCAUCUUUAGUCCUGAAGGAGGAAGGAGCUUUGGAGGAU	UAGUCCUGAAGGAGGAAGGAGC
miR2651_A41_1	mtr-miR2651	2651	MIMAT0013423	4	3774110	3774272	162	20	102	40	CAUAAGGAUAUAUGCAUAAUAUGAUAAAUAUAUAUAUAUAUAUAUAUAUGCAUAUAUAUGUGUGUAUGUGUGUGCAUGAGUUUAUGUUCAUGUAUGUAUGGUUUUAUUGGUAUGCAUGCAUUUGGGUGAAGGCCUGGCUGGCCGAAUUUCCUAAAAAGGAAA	UUUAUUGGUAUGCAUGCAUU
miR2651_A41_1	mtr-miR2651	2651	MIMAT0013423	4	3781206	3781311	105	20	85	0	AUAUGCAUAAUAUGAUAAAUAUAUAUAUAUAUGCAUAUAUAUGUGUGCAUGUGUGUGCAUGAGUUUAUGUGCAUGUAUAUAUGGUUUUAUUGGUAUGCAUGCAUU	UUUAUUGGUAUGCAUGCAUU
miR7699_A41_2	mtr-miR7699-5p	7699	MIMAT0029998	4	17251473	17251787	314	20	111	183	UAGUUACGUAAAUAGGUCUUACAUCGGGCCUUGCGUAACUGAUUGGGAUAACCGUGAGAACUUUUAUCUCAAGGUAUUGUUUCACAUGAUUUUUGCUCAUCUAAGGCUAACAUUUAAUGCAUUGAUAAACAUAUAUUUGUUUCACAAUGUGUUCGCUUCAUAUGUAUGUGGUUCACAGUAUGAAACUUUUUUAUGUGUAACUUUUGUUUCACAAACAAACUAAAAAUGUUUACAUUGUGAAACAAACAUAUUGUAAAACAAAUAUAUGUUAAUUAAUAUUCUAAAUCUUGAUCUUAGAUGGAAAAAAAAUCAUA	AUUUAAUGCAUUGAUAAACA
miR1446_A41_2	ptc-miR1446d	1446	MIMAT0006007	4	17850725	17850834	109	22	6	81	AACGUUUUCUGAACUCUCUCCCUCAAAGGCAAUAUCUAACUUCUGGCUAUAUAAACUAUUGAGCUAGAAGCAUUCGUUGCCUUUGGGGGUCGGGCGUUCAGAAAAUGUU	UUCUGAACUCUCUCCCUCAAAG
miR1446_A41_2	ptc-miR1446d	1446	MIMAT0006007	4	17866376	17866485	109	22	6	81	AACGUUUUCUGAACUCUCUCCCUCAAAGGCAAUAUCUAACUUCUGGCUAUAUAAACUAUUGAGCUAGAAGCAUUCGUUGCCUUUGGGGGUCGGGCGUUCAGAAAAUGUU	UUCUGAACUCUCUCCCUCAAAG
miR7699_A41_1	mtr-miR7699-5p	7699	MIMAT0029998	4	19336990	19337181	191	20	1	170	UAUUUAAUGUAUUGAUUAACAUAUAUUUAUUUUACAGUGUGUUUGUUUUAUAUGUAUUCAUUUCACAAUGUGAAACUUGUUUAUGUGUAUUUUGUGUUUCACAAACAUGUCAAAUAGGUUCACAUUGUGAACUGGGCACAUGUGAAGCAAACGCAUUGUGAAACAAAUAUAUGUUAAUUAAUAUUCUAAAU	AUUUAAUGUAUUGAUUAACA
miR7699_A41_1	mtr-miR7699-5p	7699	MIMAT0029998	5	1476384	1476654	270	20	50	200	AAACUUGUGAAUCAUGUGUUAUUUCAUACGAUUUUUUAUUUAAGUAUACUAUUUAAUGUAUUGAUUAACAUAUAUUCAUUUCACACUGUGUUUAUUUCACAUGUAAUCGGUUCAUAAUGUGAAACUUUUGGGGUAAUUUUUGUUUCACCAACACGCUAAAAAGAUUCAUAUUGUGAAACGAAUACAUGUGAAACAAAUAUAUGUUAAUCAACAUUCCAAAUUCUAGUCUUAGAUGAAUAAUAAUAUAAAAUAACACAUGAUGCACAAGUU	AUUUAAUGUAUUGAUUAACA
miR166_A41_4	nta-miR166b	166	MIMAT0024650	5	1507617	1507710	93	23	67	3	GUUGAGGGGAAUGUUGUCUGGCCCAAGAUCGUUCAUUAGAUCAAGAUUCAAAUGGGUUUGAAUGAUUUCGGACCAGGCUUCAUUCCCCUUAAC	UCGGACCAGGCUUCAUUCCCCUU
miR390_A41_1	nta-miR390b	390	MIMAT0024702	5	10655834	10655912	78	22	1	55	GAAGCUCAGGAGGGAUAGCGUCAUAAACAGAUCUUUUAUUCAACGGAAUGUUUAUGACGUUAUCCAUCCUGAGCUUCA	AAGCUCAGGAGGGAUAGCGUCA
miR390_A41_2	sly-miR390b-3p	390	MIMAT0035480	5	10655890	10655968	78	21	57	0	GAAGCUCAGGAGGGAUAGCGUCAUAAACAGAUCUUUUAUUCAACGGAAUGUUUAUGACGUUAUCCAUCCUGAGCUUCA	CGUUAUCCAUCCUGAGCUUCA
miR7699_A41_1	mtr-miR7699-5p	7699	MIMAT0029998	5	11092900	11093092	192	20	1	171	UAUUUAAUGUAUUGAUUAACAUAUAUUUGUUUCACAAUAUGUUCGUUUAUAUGUAUUCGGCUCAAAAUGUGAAACUCUUUUAUGUGUAUUUUCUUGUUUCACAACCAUGCCAAAAAAGUUCACAUUAAGAACCGAGUAUAUGUGAAACAAAUUCAUUGUGAAACAAAUAUAUGAUAAUCACUACAUUAAAUU	AUUUAAUGUAUUGAUUAACA
miR394_A41_1	sly-miR394-5p	394	MIMAT0035437	5	14688425	14688496	71	21	49	1	AUUAAGAGAUUGAAAAAUCUCAUUUGGAAAUGCCAUGAUCAAAAGCCUUUUGGCUUUCUGAUCCACCUCCA	UUGGCUUUCUGAUCCACCUCC
miR394_A41_1	sly-miR394-5p	394	MIMAT0035437	5	19323166	19323232	66	21	43	2	AGAGAUUGAAAAAUCUCGUUGGGGUGCCGUGAUCAAAAGCCUUUUGGCUUUCUGAUCCACCUCCAU	UUGGCUUUCUGAUCCACCUCC
miR166_A41_5	nta-miR166b	166	MIMAT0024650	5	24560307	24560406	99	21	72	6	UUUGUGAGGGAUAUUUCCUGGUUUGAUGCAAUCACUUUGUUUUUUAUGAUUAUGAAAAGAAGGGUGAUUGCAUCGGACCAGGCUUCAUUCCUUUCAAAU	UCGGACCAGGCUUCAUUCCUU
miR7699_A41_1	mtr-miR7699-5p	7699	MIMAT0029998	5	33475172	33475242	70	20	0	50	AUUUAAUGUAUUGAUUAACAUAUAAGUGUUUCACAACUAUGAAACAAAUAUAUGUUAGUUAGUAUAUUAA	AUUUAAUGUAUUGAUUAACA
miR7699_A41_3	mtr-miR7699-5p	7699	MIMAT0029998	5	35013880	35014089	209	20	17	172	UUCUAUCUAGGUAUAUUAUUUAAUGCAUUAAUUAACAUAUAUUUGUUUCACAACAUGUUUGUUUUAUAUGUAUUCGUUCACAUGUGAAACGAAUACAUAUAUUUUGUGUUUUACAAACACAUCAAAAAGGUUUACAUUGUGAAUCGAGCAUAUGUGAAACAAAUAUAUGUUAAUCAAUAUUCUAAAUCCUAGUCUUAGAUGGAAAAAAU	AUUUAAUGCAUUAAUUAACA
miR7699_A41_1	mtr-miR7699-5p	7699	MIMAT0029998	5	36399392	36399564	172	20	1	151	UAUUUAAUGUAUUGAUUAACAUAUAUUUGUUUCACAAUGUGUUUGUUUCAAAUGUAUUCAAUGUGAAACUAUUUUACGUGUAUUUUUUGUUUGACAAACACACCAAAAUUAAAAGGUUCGCAUUAUGAACCAAGUAUACGUGAAAUAAAUGUAUGUAAUCACUACAUUAAAU	AUUUAAUGUAUUGAUUAACA
miR7699_A41_1	mtr-miR7699-5p	7699	MIMAT0029998	5	36471185	36471437	252	20	33	199	UUUCAUAUGAUCUUUUUUUCAUCUAAGUACAGUAUUUAAUGUAUUGAUUAACAUAUAUUUGUUUCACAAUGUGUGUCUCGUAUGUAUUCAGUUCAUAAUGUGAAACUUUUUUACGUGUAAUUUUUGUUUCAUAGACUAGCCAAAAAGGUUCAAAUUGUUAACCGAGUACAUGUAAAACAAAAUAUUGUGAAACAAAUAUAUGUUGAUCAAUACAUUAAAUACGAUAAUUAAAUGGAAAAAGAUCAUGUGAAA	AUUUAAUGUAUUGAUUAACA
miR7699_A41_1	mtr-miR7699-5p	7699	MIMAT0029998	6	6159444	6159642	198	20	6	172	UAUAAUAUUUAAUGUAUUGAUUAACAUAUGUUUGUUUCACAAUGUGUUUGUUUCACAUGUACGAGGUUCAUAAUGUAAAACUUUUUUAUGUGUACUUUGUGUUUGACAAACACUCCAAAAAAUUUCACAUUGUAAAUCGAGUACAUGUGGAAAAAAACACACUAUGAAACAAAUAUAUGUCAAUCAAUAUUCCAAAUU	AUUUAAUGUAUUGAUUAACA
miR166_A41_6	sly-miR166c-3p	166	MIMAT0035444	6	8028946	8029036	90	22	68	0	UGAAGGAUAUUGCCUGGUUUGACGCAAUCACUCUGUUUUUUAUGAUUAUGAAAAGAAGGGUGAUUGCAUCGGACCAGGCUUCAUUCCUUU	UCGGACCAGGCUUCAUUCCUUU
miR171_A41_2	sly-miR171a	171	MIMAT0007922	6	18137151	18137236	85	21	62	2	AUGAUAUUGGCACGGCUCAAUCAAAUUAAAAUACCCUAGUGUUCUAUCUGGGAGAUUUGAUUUGAUUGAGCCAUUCCAAUAUCAU	UGAUUGAGCCAUUCCAAUAUC
miR7699_A41_4	mtr-miR7699-5p	7699	MIMAT0029998	6	19990166	19990461	295	20	76	199	AAAUAAGAACCAUAAGAAGGUUAUAAACCCGUGAGAACCAAUCUAAAAAUAUGAUCUUUUUCAUCAAAAGGCUAGGAUUUAAUGUAUUGAUUCACAUAUAUUUGUUUCAUAAUGUGAUGGUUUCACAUGUACUUGUUUCAAAAUAUGAAACCUUUUACAUGUAUUUUUUGUUUUACAAUGUGAACAUAAACAUAUGUAGAAGAAUAUCUUAAAUCAUAACCUUUGAUAAAGAAGAAUCAUGUAAACAUAUAUUUUUAUAUCGAUUCUCACGGGUUUGCAACCUUUUUGUGGUUCU	AUUUAAUGUAUUGAUUCACA
miR169_A41_2	ath-miR169a-3p	169	MIMAT0031886	7	6933662	6933853	191	20	133	38	AAACAAGAGAAGGGUUGACAUGAAAGAGAAGAGAUUGUCUGGUUAGCCAAGGAACCCGCCUGAUAACCGACCAAUCAAGGGUCUCAAAUAAUCGAUCGAUCUAAAAGACCAAACCCUUAGAAAAGAAGGAGGAGGCAAGUCAUCCUUGGCUACCAAACAAGACUCUUUUCUUCAUGCAAGACCUCUCUUGU	GGCAAGUCAUCCUUGGCUAC
miR7699_A41_1	mtr-miR7699-5p	7699	MIMAT0029998	7	9370833	9371014	181	20	5	156	AUAAUAUUUAAUGUAUUGAUUAACAUAUAUUUGUUUUGCAGUGUGUUUGUUUCACUAUGUGAAACAUUUUUUUUUUGUUUUUGCGUUUCACAAACACUUCAAAAAGUUUCACGUUAUGAACCGAAUACAUGUGAAACAAACACAUUGUUAAGUAUGUAUAUGUUAAUCAAUAUUCCAAAUU	AUUUAAUGUAUUGAUUAACA
miR160_A41_1	nta-miR160a	160	MIMAT0024640	7	11287028	11287116	88	23	4	61	UAUAUGCCUGGCUCCCUGUAUGCCAUUUGCAAAGCGUAUCGACAUAUCGAUGGUCUAUGUGGAUGGCGUAUGCGGAGCCAAGCAUGUU	UGCCUGGCUCCCUGUAUGCCAUU
miR156_A41_3	osa-miR156b-3p	156	MIMAT0022845	8	1264012	1264098	86	20	64	2	UGACAGAUAGAGAGAGAGCAUACAUAAAUUCAAGCACGAUCUUUCUCAUGCAAAAACUAUGAAUGCUCACUCUCUUCUGUCAACUU	GCUCACUCUCUUCUGUCAAC
miR5559_A41_1	mtr-miR5559-5p	5559	MIMAT0022221	8	1310302	1310560	258	22	150	86	UUAAAUGCUUAUUUGGUAAGUGUUUACCGGAUAAAUUUCCUCAUCGGAUGAAUACAAAAGAGCCAAAAAUCUUACUGGGUAAGAGCGAAGAGAAAGAUGAAGAGUUUUACUCGGUAAGCGAGAAUUAUGACUCUUACCCAAGUAAGCGCUUACUUGGUAAAUUGUUGGAUUCGAUAUGUUUUGAUGCAUUAAAUCUUACACAUCAAAAUAAAUUAUAGUGUUGAUACAUUCGGUAAACAUUUACCGAAUAUGCAUUUG	UACUUGGUAAAUUGUUGGAUUC
miR396_A41_1	sly-miR396a-5p	396	MIMAT0035455	8	3741696	3741836	140	23	23	94	AAAAUAUGGUGCUCUUUCUGUUCUUCCACAGCUUUCUUGAACUGCAUGGUUCAAUGUUGAUCUGUUGGAUCUGUCCUUUUUUUUUGUACUUAAACCUUUGCAGUUCAAUAAAGCUGUGGGAAGAUAGAGGGAGGAUCAAU	UUCCACAGCUUUCUUGAACUGCA
miR396_A41_2	sly-miR396a-3p	396	MIMAT0035456	8	3741775	3741915	140	19	102	19	AAAAUAUGGUGCUCUUUCUGUUCUUCCACAGCUUUCUUGAACUGCAUGGUUCAAUGUUGAUCUGUUGGAUCUGUCCUUUUUUUUUGUACUUAAACCUUUGCAGUUCAAUAAAGCUGUGGGAAGAUAGAGGGAGGAUCAAU	GUUCAAUAAAGCUGUGGGA
miR396_A41_3	nta-miR396b	396	MIMAT0024709	8	3751860	3751984	124	21	9	94	GUCAUGUUUUCCCACAGCUUUCUUGAACUUCGUUUAAUCACGUGAAUUCUCGAAAAGGAAUUCUUGAGAACGGAAUUAACACAUGAAUUAUUAAAGUUCAAGAAAGCUGUGGAAAAACAUGGCU	UCCCACAGCUUUCUUGAACUU
miR396_A41_4	ath-miR396b-3p	396	MIMAT0031909	8	3751946	3752070	124	21	95	8	GUCAUGUUUUCCCACAGCUUUCUUGAACUUCGUUUAAUCACGUGAAUUCUCGAAAAGGAAUUCUUGAGAACGGAAUUAACACAUGAAUUAUUAAAGUUCAAGAAAGCUGUGGAAAAACAUGGCU	GUUCAAGAAAGCUGUGGAAAA
miR156_A41_4	tae-miR156	156	MIMAT0018208	8	6452449	6452547	98	22	4	72	AAGCUGACAGAAGAGAGUGAGCAUAUGCAAAGCAAUUGUAUAGAGAACUAUACACUUGUUGGACUUAUGCGUGUGCUCACUUCUCUUGCUGUCAGCUA	UGACAGAAGAGAGUGAGCAUAU
miR156_A41_5	osa-miR156l-3p	156	MIMAT0022866	8	6452519	6452617	98	23	74	1	AAGCUGACAGAAGAGAGUGAGCAUAUGCAAAGCAAUUGUAUAGAGAACUAUACACUUGUUGGACUUAUGCGUGUGCUCACUUCUCUUGCUGUCAGCUA	GCUCACUUCUCUUGCUGUCAGCU
miR403_A41_1	sly-miR403-5p	403	MIMAT0035433	8	23653015	23653172	157	21	18	118	AGAAGAGGCGAAUUUCGUGUUUGUGCGUGAAUCUAACGAUCCUCAGCCUCAUCGUAGCAGUAAUCAGAUCAAUGAAUCGGAGUUUGAUGUAUGAAUUGAACUGUUGGCAGUCGUAUGUUCGUUAGAUUCACGCACAAACUCGUAAUACGUCUUUUCA	GUUUGUGCGUGAAUCUAACGA
miR403_A41_2	vvi-miR403b	403	MIMAT0006570	8	23653118	23653275	157	21	121	15	AGAAGAGGCGAAUUUCGUGUUUGUGCGUGAAUCUAACGAUCCUCAGCCUCAUCGUAGCAGUAAUCAGAUCAAUGAAUCGGAGUUUGAUGUAUGAAUUGAACUGUUGGCAGUCGUAUGUUCGUUAGAUUCACGCACAAACUCGUAAUACGUCUUUUCA	UUAGAUUCACGCACAAACUCG
miR7699_A41_5	mtr-miR7699-3p	7699	MIMAT0029999	8	24512522	24512910	388	22	166	200	UUUUUAAUCUGUGAAGUGAUUAACAUAUAUUUGUUUCACAAUGUAUCUGUUUCAUAUGUACUAGGUUGAACCUUUUUGGCAUGUUUGUGAAACAAAAAAUACAUGUAAAAAGUUUCACAUUGUGAACCGGAUACAUAUGAAACAAACAUAUUGUGAAAUAAAUAUAUGAUAAUCAAUACAUUAAAUGCUAUAUUUAGAUGGAAAAAGAUCAUGUAAAACAAAACCUCAAGGUAGAAGUUCUCACAUAUCUCAUAAAUUUUGGAGUUCUAAAAUGAUUAAGCCCCUAUAUAUAUAUAUAUAUAUAUAUAUAUAUAUAUAUAUAUAUAUAUAUAUAUAUAUAUAUAUGGGUUUAAUCAUUUGAGAGAACUCCAUAUAUUGUGAUAACCAU	UGAUAAUCAAUACAUUAAAUGC
miR7699_A41_1	mtr-miR7699-5p	7699	MIMAT0029998	8	25523993	25524182	189	20	6	163	UAUAAUAUUUAAUGUAUUGAUUAACAUAUAUUUGUUUUACAAUGUAUUUGUUUCACAUGUAUUCAAUGCAUAAUGUAAAACCUAUUUACGUGUAUCUUUUUUUUUUCUUUCAUAAACAUGCCAAAAAGGUUUACAUAUGAAACAAUCACUUUGUGAAAUAAAUAUAUGUUAAUCACUACAUUAAAUUAU	AUUUAAUGUAUUGAUUAACA
miR7699_A41_6	mtr-miR7699-3p	7699	MIMAT0029999	9	7264934	7265127	193	20	170	3	UAGGAUUUAGAAUAUUGAUUAACAUAUAUUUGUUUUACAAUUUGUUUCAUAUAUACUCUGUUCACGAUGUGAACACUUUUGACAUGUUUGGGAAACAAAAAGUCUAUGUAAAAGAGUUUCACAUUGCGAACCGCAUACAUAUGAAACAAACAUAUUGUAAAACAAAUAUAUUAAUCAAUACAUUAAAUGCUAU	UUAAUCAAUACAUUAAAUGC
miR7699_A41_7	mtr-miR7699-5p	7699	MIMAT0029998	9	14246169	14246414	245	22	36	187	UUUAUUUUACAUGAUUUUUCCUUGUCUGAAUAUAAUAUUUAAUGCAUUGAUUAACAUAUAUUUGUUUUAUAUGUAUUCGGUUCACAAUGUAAAACUUUUUUACGUGUAUUUUUUGUUCCACAAACACAUAAAAAAUGUUCACAUUGUGAACCGAAUACAUGUUACACAAACACAUUAUGAAACAAAUUAUAUGUUAAUCAAUAUUCUAAAUUCUAGUCGUAGAUAAAAAAAAUCAUAUGAAAUAA	AUUUAAUGCAUUGAUUAACAUA
miR167_A41_3	nta-miR167e	167	MIMAT0024661	9	14585732	14585867	135	20	18	97	ACGUGAAGCAGUAGUAGAUGAAGCUGCCAGCAUGAUCUAAACUUUUCUUUAAAUCAAAAUAAGACGUCAAAUUAGGAAAAAAGCAAAGAAAAGAUCAGAUCAUGUGGCAUCUUCACCUGCUGUUGUGUUUCACGA	UGAAGCUGCCAGCAUGAUCU
miR167_A41_2	ptc-miR167g-3p	167	MIMAT0022894	9	14585810	14585945	135	21	96	18	ACGUGAAGCAGUAGUAGAUGAAGCUGCCAGCAUGAUCUAAACUUUUCUUUAAAUCAAAAUAAGACGUCAAAUUAGGAAAAAAGCAAAGAAAAGAUCAGAUCAUGUGGCAUCUUCACCUGCUGUUGUGUUUCACGA	AGAUCAUGUGGCAUCUUCACC
miR7699_A41_1	mtr-miR7699-5p	7699	MIMAT0029998	10	2439446	2439683	237	20	23	194	AUUUUUUUCAUCUUAUGACUUGUAUUUAAUGUAUUGAUUAACAUAUAUUUGUUUCACAACAUGUUUGUUUCAUAUGUAUUUGUUUCACAAUGUGAAAACUUUUAGUUGUAAUUUUUGUUUCACAAACACAUAAAAAGUGUUUACAUUGUGAAACGAAUAUAUGUGAAACAAACAUAUUGUUAAACAAAUAUAUGUUAAUCAAUACACUAAAUGCAAGUCUUAGAUGGAAAAAAAUAU	AUUUAAUGUAUUGAUUAACA
miR408_A41_1	osa-miR408-3p	408	MIMAT0001079	10	11563080	11563210	130	21	89	20	GUAUAGAUGGAGAUGUGAAGGUAGACGGGGACGAGACAGAGCCCGAAAAAGCCUAGUCAAUACUUGGGUAUGUAUUGUUAUCUUUUUCAUGCACUGCCUCUUCCCUGGCUAUCAUCUUUCUCUCUAUGCU	UGCACUGCCUCUUCCCUGGCU
miR394_A41_1	sly-miR394-5p	394	MIMAT0035437	10	13038387	13038454	67	21	45	1	AGAGAUUGAAAAAUCUCAUUUGGAAGUGCCAUGAUCAAAAGCCUUUUGGCUUUCUGAUCCACCUCCA	UUGGCUUUCUGAUCCACCUCC
miR529_A41_1	osa-miR529b	529	MIMAT0005015	10	18701382	18701442	60	20	32	8	CUUAGAAGAACCCAUUCUCUCUCUAUCUCUAGAGAGAGAGAGAGUAAAGCUUAAUAAGAA	AGAGAGAGAGAGUAAAGCUU
miR1030_A41_2	ppt-miR1030f	1030	MIMAT0005128	10	23836223	23836629	406	20	200	186	UUUGGUAAAUAACCUAGAGUAUUUAAACUUUAGUUGAUACAUCUCCAUCAAAAUCCAACAUAUUUGGGUCACCACCUCUUAUAUAAUAUAUAAUAUAAUAUAUAUAUAUAUAUAUAUAUAUAUAUAUAUAUAUAUAUACACACAUACCCUUAAUACUAGAUACAUGAUGAAAGAUGUAGAGCCAAAAAUGUUGCCUUUGCCUGCAUUUGCACCUGCACCAUUCUACCUUUCUUCUCCAUCUUCAUCUUCUUUCUUCACCACCACCACCACCACCACCACCACCACCACCGCUGUGCUGUCAUCAUCAUAACACAUAAGCUCAAUAUGUGUGUGUGUGUGUGUGUGAGCAGGUGGAGAUAGGUUAAGAAGAAAAGAAGGGUGCAGGGCAAAUGCAGGUUA…	CUGCAUUUGCACCUGCACCA
miR169_A41_3	osa-miR169i-5p.1	169	MIMAT0001054	10	24711483	24711656	173	20	43	110	GAAGGGGGGGUUCUUACAUGAAGAGAAGGGUACUCGUGUUUGGUAGCCAAGGAUGACUUGCCUCGUGUGAACACAUCAAGUUGUUGGAAAAUAGCACCUUGUUUGGUUCGUUAGGCAGUCACUCCUAGGCUAACUUGACAGGCUCUUCUUGCUCAUGUUAGGCCACCUCUUCU	UAGCCAAGGAUGACUUGCCU
miR169_A41_3	osa-miR169i-5p.1	169	MIMAT0001054	10	24745285	24745458	173	20	43	110	GAAGGGGGGGUUCUUACAUGAAGAGAAGGGUACUCGUGUUUGGUAGCCAAGGAUGACUUGCCUCGUGUGAACACAUCAAGUUGUUGGAAAAUAGCACCUUGUUUGGUUCGUUAGGCAGUCACUCCUAGGCUAACUUGACAGGCUCUUCUUGCUCAUGUUAGGCCACCUCUUCU	UAGCCAAGGAUGACUUGCCU
miR169_A41_3	osa-miR169i-5p.1	169	MIMAT0001054	10	24758618	24758765	147	20	30	97	UUACAUGAAGAGAAGAGUACUCUUGUUUAGUAGCCAAGGAUGACUUGCCUUGUUUGAACACAUCAAGUUGCUGGAAAGUAGCACCUUGUUUGGUUCGUUAGGCAGUCACUCCUAGGCUAACUUGACAGGCUUUUCUUGCUCAUGUUA	UAGCCAAGGAUGACUUGCCU
miR399_A41_1	sly-miR399	399	MIMAT0009146	11	11785088	11785241	153	20	117	16	UUAAGCAAAUCAGUUACAGGGUUCCUCUCCUUCAUGGCAGUUAUAUACUUGGAGUUACAUAAAGAACAAUCUUGAUAUUGAAUCAAGAAGUUUUGGCGGCUCCGGCAAAGAGUUAACUGCCAAAGGAGAGUUGCCCUUUGACUACUUUGUUUA	UGCCAAAGGAGAGUUGCCCU
miR168_A41_1	nta-miR168e	168	MIMAT0024666	11	15456787	15456929	142	20	18	104	UUACGGCGGUUUUCUGAUUCGCUUGGUGCAGGUCGGGAACAGCUUUGCCGUCGAUUUUCACAUUUGUCUUCACGGUGUGAGAAACUCGUACGGUGGUUGUUGCUCUUGCCUUACAUCAACUGAAUCUGAAACGGCUGUAAAU	UCGCUUGGUGCAGGUCGGGA
miR395_A41_1	osa-miR395i	395	MIMAT0000964	12	3936657	3936734	77	21	51	5	ACUUGGAGUUCCCCCAAACACUUCAGUAGGAAAUCUUGAACAAACAUCCCAGUGAAGUGUUUGGAGGAUCUCUGAGG	GUGAAGUGUUUGGAGGAUCUC
miR7699_A41_1	mtr-miR7699-5p	7699	MIMAT0029998	12	4091158	4091332	174	20	2	152	AUAUUUAAUGUAUUGAUUAACAUAUAUUGGUUUCACAAUAUGUUUUAUAUGUAUUCGGUUCAUAAUGUGAAAUAUUUUUGCGUGUACUUUUUGUUUCACAGACAUGUCAAAAUAGAUUCAUAUUGUGAACCGAAUACAUGUGAAACAAAUAUAUGUUAAUAACUAUUCUAAAUA	AUUUAAUGUAUUGAUUAACA
miR7699_A41_1	mtr-miR7699-5p	7699	MIMAT0029998	12	5661668	5661858	190	20	1	169	UAUUUAAUGUAUUGAUUAACAUUUAUCGGUUUCACAAUGUGUUUGUUUAAUAUGUAUUCGGUUCACAAUGUAGAACUUUUUUACAUGUAUUUUUGUUUCACAAACAUAUAAAAAAUGUUCACAUUGUGAACUGAGUACAUAUGAAGUAAACACUUUGUGAAACAAACAUAUGUUAAUCAAUAUUCUAAAU	AUUUAAUGUAUUGAUUAACA
miR394_A41_2	sly-miR394-5p	394	MIMAT0035437	12	32480478	32480545	67	21	45	1	AGAGAUUGAAAAAUCUCAUUUGGAAGUGCCAUGAUCAAAAGCCUUUUGGCUUUCUGGUCCACCUCCA	UUGGCUUUCUGGUCCACCUCC
miR7699_A41_1	mtr-miR7699-5p	7699	MIMAT0029998	12	34363966	34364163	197	20	5	172	AUAUUAUUUAAUGUAUUGAUUAACAUAUAUUUGUUUCAAAAUGUAUUUGUUUUAUAUGUAUUUGUUUCACAAUAUGAAACUUUUUUACGUAUAUUUUGUGUUUCACAAAUUAAACACGUCAAAAAAGUUUAUAUUAUGAACCGUUCACAUGUAAAACAAACACAUGAAAGAACUAUAUGUUAAUCAAUAUUUUAAAU	AUUUAAUGUAUUGAUUAACA
miR7699_A41_1	mtr-miR7699-5p	7699	MIMAT0029998	12	38057793	38057968	175	20	1	154	UAUUUAAUGUAUUGAUUAACAUAUAUUUAUUACAUAAUCUGUUUGUUCCAUAUAUAUUCGGUUCACAAUAUAUAACUUUUUACGUGUAUUUUUUGUUUCACAACUACACCAAAAAGGUUCACAUUGUGAACCGAGUAUAUGUGAAACAAAUAUAUGUUAAUCACUACAUUAAGUU	AUUUAAUGUAUUGAUUAACA
miR172_A41_6	osa-miR172d-5p	172	MIMAT0022885	13	10167011	10167109	98	20	4	74	AGAUGCGGCAUCAUCAAGAUUCACAUUUGAUGCCCUAUAUAUAUAUAUGUUGUAUUAUUAUAUCUUUGGGGAAUGAGAAUCUUGAUGAUGCUGCAUCA	GCGGCAUCAUCAAGAUUCAC
miR172_A41_5	osa-miR172c	172	MIMAT0001071	13	10167083	10167181	98	21	76	1	AGAUGCGGCAUCAUCAAGAUUCACAUUUGAUGCCCUAUAUAUAUAUAUGUUGUAUUAUUAUAUCUUUGGGGAAUGAGAAUCUUGAUGAUGCUGCAUCA	GAAUCUUGAUGAUGCUGCAUC
miR393_A41_4	ath-miR393a-5p	393	MIMAT0000934	13	12232339	12232422	83	24	9	50	AAGGAGGCAUCCAAAGGGAUCGCAUUGAUCCCAAAUCAGACUCGUAUAAUUUGGGAUCAUGCUAUCCUUUUGGAUUCCUCCUU	UCCAAAGGGAUCGCAUUGAUCCCA
miR393_A41_3	ptc-miR393b-3p	393	MIMAT0022909	13	12232385	12232468	83	20	55	8	AAGGAGGCAUCCAAAGGGAUCGCAUUGAUCCCAAAUCAGACUCGUAUAAUUUGGGAUCAUGCUAUCCUUUUGGAUUCCUCCUU	AUCAUGCUAUCCUUUUGGAU
miR159_A41_1	ath-miR159b-3p	159	MIMAT0000207	13	18105456	18105627	171	22	148	1	AAGUAGAGCUCCUUGAAGUCCAAUAGAGGAUCUGAGUGGGCAGAUAGUGCUGCUGGUAUAUGGAUUCCUCAAGUCCUAUCUUUCUUGUUUGUAUAGGCUUUGCGGCUUGCAUACGCCAGGAGCUUUAUAACCCUUCUUAUGAUCCUUUUUUGGAUUGAAGGGAGCUCUACA	UUUGGAUUGAAGGGAGCUCUAC
miR2651_A41_1	mtr-miR2651	2651	MIMAT0013423	13	23340323	23340445	122	20	102	0	AUAUGCAUAAUAUGAUAAAAUAUAUAUAUAUAUAUAUAUAUGCAUAUAUAUAUAUAUAUGUGUGCAUGUGUGUGCAUGAGUUUAUGUGCAUGUAUGUAUGGUUUUAUUGGUAUGCAUGCAUU	UUUAUUGGUAUGCAUGCAUU
miR2651_A41_1	mtr-miR2651	2651	MIMAT0013423	13	29944546	29944645	99	20	79	0	AUAUGCAUAAUAUGAUAAAUAUAUAUAUAUAUAUGCAUAUAUAUAUGUGUGCAUGAGUUUAUGUGCAUGUAUGUAUGGUUUUAUUGGUAUGCAUGCAUU	UUUAUUGGUAUGCAUGCAUU
miR2657_A41_1	mtr-miR2657	2657	MIMAT0013457	13	39857589	39857919	330	21	114	195	UUCCUGUAAUUUUAAAAUCACGAGAUGAUUAUUGUGGUUUGUAAAAACGUUUAAAUUUGGUCCCUUUUUCUAAUGACCGUUAAAAUAAUCAACGUUAAAUGAGAGACCGAUUUUUGUUAUUUUAUCGAUUUUUUGUUUUUUACCAAUCAAAAUCAAUUUUAUGACUUUGGUCCUAUGGUUUUAGAUUUGGUUAAAGGACAAAGAAAUGUAUACAAUAACGAAAAUAACCUACAUUUAACAGAAUCUUUAACAGAUGUUAGAAUGAGGGAUUAAAUUUGUAUGUUUUUAUAAAUCAUAAUGGUCAUUUUAUAAUUUUGAAACUAUAGGGAA	UGUUAUUUUAUCGAUUUUUUG
miR7699_A41_1	mtr-miR7699-5p	7699	MIMAT0029998	13	40944987	40945203	216	20	36	160	UUAUUUCACAUGAUUUUUUUUCCGUCUACGACUUGGAUUUAAUGUAUUGAUUAACAUAUAUUUGUUUCACAAUGUCGAUAUUUUUUGUGUGUUUGUGAAAACAUAAAUACAACCAAAAAGUUUCACAUUGUGAACUGAAUGCAUAUGAAACAAACAUAAUAUAUAUGUUAAUAAAUGUACCGAAUUCUAGCCUUAGAUUGAAAAAAUCAUGUGAAA	AUUUAAUGUAUUGAUUAACA
miR399_A41_2	sly-miR399	399	MIMAT0009146	14	2881662	2881763	101	21	69	11	AGAAUAACAGCGCAAUUCUCCUGGGGCUGAAGAGUCCGAGCACUUGAAUGAUGUAUUUGGAACACGUUCUGCCAAAGGAGAAUUGCCCUGCCAUUCUAAAA	UGCCAAAGGAGAAUUGCCCUG
miR399_A41_3	zma-miR399f-5p	399	MIMAT0015174	14	2888838	2888939	101	22	13	66	UUUUAGAAUGGCAGGGCAAUUCUCCUUUGGCAGAACGUGUUCCAAAAACAUCAUUCAAGUGCUCGUACUCUUCUGCCCCAGGAGAAUUGCGCUGUUAUUCU	GGGCAAUUCUCCUUUGGCAGAA
miR399_A41_5	zma-miR399h-5p	399	MIMAT0015357	14	2894472	2894546	74	20	1	53	AGUGCAGUUCUCCUUUGGCAGAAAACUUGUGCAUUUUAAUGAAAUUAAAGCACAUUCCGCCAAAGGAGAAUUGC	GUGCAGUUCUCCUUUGGCAG
miR399_A41_4	vvi-miR399a	399	MIMAT0005728	14	2894529	2894609	80	20	60	0	ACAGUGCAGUUCUCCUUUGGCAGAAAACUUGUGCAUUUUAAUGAAAUUAAAGCACAUUCCGCCAAAGGAGAAUUGCCCUG	GCCAAAGGAGAAUUGCCCUG
miR2651_A41_1	mtr-miR2651	2651	MIMAT0013423	15	1076150	1076275	125	20	105	0	AGUAUGUGUAUUUUAUGCAUAAGGAUAUAUACAUAAUAUGAUAAAUAUAUAUGCACAUAUAUGUGUGCAUGUGUGUGCAUGAGUUUAUAUGCAUAUAUGUAUGGUUUUAUUGGUAUGCAUGCAUU	UUUAUUGGUAUGCAUGCAUU
miR7699_A41_1	mtr-miR7699-5p	7699	MIMAT0029998	15	12178839	12179064	225	20	198	7	AAUAUAUGCUAAUCAAUGCAUUAAAUUAUAUUUAAACGCAUUGUAAAACAUAUAUAUAUAUAUAUAUAUAUAUAUAUAUGUGUGUGUGUGUGUGUGUGUGUGUGUGAAAUCAUUUGAAAAACUCCAAAACUUGUAGGAUCCGUGAGAACUCCUAUUUUAAAGUUUUGUUUCACAUGAUUUUUUCUAUUUAAGUAUAAUAUUUAAUGUAUUGAUUAACAUAUGUUU	AUUUAAUGUAUUGAUUAACA
miR166_A41_7	nta-miR166b	166	MIMAT0024650	15	18684593	18684706	113	23	86	4	UUGAGGGGACUGUUGUCUGGCUCGAGGCUACUCAUGAUGAUCUUUACCGUUGAUUGAUUGAUCGAUUAUAGGUGAUUCUGGUGUCGUCGGACCAGGCUUCAUUCCCCUCAAUU	UCGGACCAGGCUUCAUUCCCCUC
miR156_A41_3	osa-miR156b-3p	156	MIMAT0022845	15	20782245	20782333	88	20	68	0	AGUUGACAGAUAGAUCAUGAGCACACAAAGCAAUCAUAUAACUUACUUGAUACUAUUUGCCUUUGUGUGCUCACUCUCUUCUGUCAAC	GCUCACUCUCUUCUGUCAAC
miR156_A41_6	osa-miR156l-3p	156	MIMAT0022866	15	20794325	20794413	88	20	68	0	UAGCUAACAGAUAGAUCAUGAGCACACAAAGCAAUCGUAUACUCACUUGAUACUAUUUGUCUUUGUGUGCUCACUCUCUUCUGUCAGC	GCUCACUCUCUUCUGUCAGC
miR156_A41_7	osa-miR156b-3p	156	MIMAT0022845	15	20806316	20806407	91	21	70	0	AAGCUGACAGAUAGAUCAUGAGCACCCAAAACAAUCAUACAACACAAUUUGGUACAAUUUGCCUUUGUGUGCUCACUCUCUUCUGUCAGCU	GCUCACUCUCUUCUGUCAGCU
miR7699_A41_1	mtr-miR7699-5p	7699	MIMAT0029998	16	1661715	1661935	220	20	41	159	AUGUGUUAUUUCAUGUGAUUUUUUUUUCAAUAAUGACUUGGAUUUAAUGUAUUGAUUAACAUAUAUUUGUUUCACAAUGCGAAAAAUUUUAGCUGUACUUUUUGUUUCACAAACACAUAAAAAAUUUGUGAAACAAACAUCUUGUGAAACAAAAAUAUGUUAAUCAAUACACUAAGUCCAAGUCAUAGACUGAAAAAAAAAUCACGUGAAAUAGCACAUA	AUUUAAUGUAUUGAUUAACA
miR166_A41_8	zma-miR166c-5p	166	MIMAT0015152	16	3180948	3181170	222	19	3	200	AGGGGAAUGUUGUCUGGCUCGAGGCCACUAGAAAGCUUAGAUCUUUCUCUCUCUAGCUAUACAUAUACAUAUAUAUAUGUAUAUAUCAUCUUAGUCAACUCAAAAAAGUGAUUGUUGAAUAUCUUUUGUUGACUAAUGAUGGAGGGUUAAAUCGAUUGUUUGAUUUCUGGGGGAAAUUCUUGAUCGGAGGAUCUGGUGUCGUCGGACCAGGCUUCAUUCCCC	GGAAUGUUGUCUGGCUCGA
miR166_A41_9	nta-miR166b	166	MIMAT0024650	16	3181146	3181367	221	21	200	0	GGGGAAUGUUGUCUGGCUCGAGGCCACUAGAAAGCUUAGAUCUUUCUCUCUCUAGCUAUACAUAUACAUAUAUAUAUGUAUAUAUCAUCUUAGUCAACUCAAAAAAGUGAUUGUUGAAUAUCUUUUGUUGACUAAUGAUGGAGGGUUAAAUCGAUUGUUUGAUUUCUGGGGGAAAUUCUUGAUCGGAGGAUCUGGUGUCGUCGGACCAGGCUUCAUUCCCC	UCGGACCAGGCUUCAUUCCCC
miR7699_A41_6	mtr-miR7699-3p	7699	MIMAT0029999	16	3462686	3462882	196	20	175	1	AAUUUAAUGUAAUUAUUAACAUAUAUUUGUUUCACAUUAUGUUUUUCUUUCACAUGUACUCGGUUUACAUUUUGAAUCUUUUUGGUGUAUUUGUAAAAUAAAAAAUACACGUGAAAGUAUUUCUUAUUGUGAGCUGAAUACAUAUGAAAUUAACAGAUUGUGAAACGAAUAUAUGUUAAUCAAUACAUUAAAUGCA	UUAAUCAAUACAUUAAAUGC
miR156_A41_8	nta-miR156g	156	MIMAT0024635	16	4310090	4310175	85	20	0	65	UGACAGAAGAGAGUGAGCACACAAAGGCAAAUUGUACCCAAGCGACUUGUAUGAUUGUUUUGGGUGCUCACUGCUCUAUCUGUCA	UGACAGAAGAGAGUGAGCAC
miR156_A41_9	ath-miR156c-3p	156	MIMAT0031867	16	4310155	4310241	86	20	65	1	UGACAGAAGAGAGUGAGCACACAAAGGCAAAUUGUACCCAAGCGACUUGUAUGAUUGUUUUGGGUGCUCACUGCUCUAUCUGUCAC	GCUCACUGCUCUAUCUGUCA
miR7699_A41_8	mtr-miR7699-5p	7699	MIMAT0029998	16	12184175	12184364	189	21	1	167	UAUUUAAUGUAUUGAUUACAUAUAUUUGUUUCACAAUGUGUAUGUUUCAUAUGUAAUCAGUUCACAAUGCGACUUUUUUACGUGUAUUUUUUGUUUUACAAACACGUCAAAAAGGUUCGCAUUGUGAACCGAUUACAUGUGAAACAAGCACAUUGUGAAACAAAUAUAUGUUAAUCACUACAUUAAAUU	AUUUAAUGUAUUGAUUACAUA
miR7696_A41_1	mtr-miR7696c-3p	7696	MIMAT0029991	16	19366184	19366377	193	22	168	3	AGUGUAUAUAUAUAUAUAUAUAUAUAUAUAUAUAUAUAUAUGUAUGUAUGUAUGUAUGUAUGUAUGUAUGCAUAUCUAAUUUAAGGAGGUUUACUUUGUAAACCACCUUAUUUGUACAAACCGUACAAAGUUCAUUCAAUCAAUCAUAAUUUUUCAUUUUGUUCAUUUUUUUGUAAUUAUGAGAAGUUGAUUA	UUUUGUAAUUAUGAGAAGUUGA
miR7699_A41_1	mtr-miR7699-5p	7699	MIMAT0029998	16	20234914	20235086	172	20	0	152	AUUUAAUGUAUUGAUUAACAUAUAUUUGUUUCACAAUGUGUUUGUUUCAUAUGUAUUUGGUUCACAAUGUGAAACAUUUUUACGUGCAUCUUUUAUUUCACAAACACGCCAAAAGAGUACAUGUAAAACGAACAAAUUGUGAAACAAAUAUAUGUUAAUCACUACAUUAAAA	AUUUAAUGUAUUGAUUAACA
miR7699_A41_1	mtr-miR7699-5p	7699	MIMAT0029998	16	20424680	20424872	192	20	1	171	UAUUUAAUGUAUUGAUUAACAUAUAUUUGUUUCACAAUGUGUUUGUUUCAUAUGUAUUCGGUUCACAAUUUAAAACCUUUUUACAUUUAUUUUUUGUUUCAACAAACAUGUCGAAAAGGUUCGCAUUUGAACCGAGCACAUACAAAACAAAUACAUUGUGAAACAAAUAUAUGUUGAUCAAUACACUAGAUU	AUUUAAUGUAUUGAUUAACA
miR7696_A41_2	mtr-miR7696c-3p	7696	MIMAT0029991	16	21128362	21128668	306	22	200	84	AAAAAUGAACAAAAUUAAAAAUUAUGAUUGGUUAAAUGAAGUUUUUAUGUUUUUACAAAUUGAGUGGUUUUCAUUUGAUCGCUCCCUAUAUACAUAUAUAUAUAUAUAUAUAUAGGGGAGCGAUCAAAUGCGAACCACUUAAUUUGUACAAACCGUGCAAACUGCAUUUAACCAAUUAUAAUUUUUCAUUUUGUUCAUUUUUUUGUAAUUAUGAGUACUUGAUUGAUGAUCUGAGGAUUGUCUAUAUAAAUAUAUAUUAAUUGUUAAUAGAAUCAUCAACAAAUCGUAUUCAAAUAAUUCGAAGAA	UUUUGUAAUUAUGAGUACUUGA
miR7699_A41_1	mtr-miR7699-5p	7699	MIMAT0029998	17	900601	900762	161	20	1	140	UAUUUAAUGUAUUGAUUAACAUAUAUCUGUUUCAUAUGUAUUCGGUUCACAAUGUGAAACUUUUUUACAUGAGAUUUUUGUUUCACAAAACACGCUAGAAAAGUUCACAUUAUAAACCACGUAUAUGUGAAACAGAUAUAGGUUCAUCACUACAUUAAAUU	AUUUAAUGUAUUGAUUAACA
miR397_A41_1	sly-miR397	397	MIMAT0007928	17	1477358	1477437	79	20	9	50	AAAAACAUAAUUGAGUGCAGUGUUGACGAAUCACUAUUGGAUUUGGAGAUUCAUCAACGCUGCACUCAAUGAUGUUUUA	AUUGAGUGCAGUGUUGACGA
miR7699_A41_1	mtr-miR7699-5p	7699	MIMAT0029998	17	3038891	3039065	174	20	1	153	UAUUUAAUGUAUUGAUUAACAUAUAUUUGUUUCACAAUGUGUUCGUUUUUAUAUAUUCAUUUGACAAUGUGAAAUUUUUUUACGUGUAUUUUGUGUUUCACAAACAAGUCAAAAAAGUUCACAUUAUGAACUGAACACAUAUGAAACAAAUAUAUGUUAAUCAACAUUUUAAAU	AUUUAAUGUAUUGAUUAACA
miR7699_A41_1	mtr-miR7699-5p	7699	MIMAT0029998	17	6871650	6871808	158	20	1	137	UAUUUAAUGUAUUGAUUAACAUAUAUUUGUUUCAUAUGUAUUCGGUUCACAGUAUGAAACUUUUUUACAUGUAAAUUUUGUUCACAAACACAUAAAAAGUGUUUACAUUGUGAAUCGAGUACAUGUGAAACAAAUAUAUGUUAAUCAUUAUUCUAAAU	AUUUAAUGUAUUGAUUAACA
miR394_A41_3	sly-miR394-5p	394	MIMAT0035437	17	7928804	7928957	153	20	33	100	AGGGUUUCUCAUAAGCAUAUGUACAGAGCCAGUUUGGCAUUCUGUCCACCUCCGCAUGUACUUGUUGAUGGUGGUGAGGAUUAUCGCUUAUAGGGAGGUGGUCAGCCUGCUAAAUUAGCUCUGUAAGUUUGUUCAUGAGAAACCCUAAAAAUA	UUGGCAUUCUGUCCACCUCC
miR394_A41_1	sly-miR394-5p	394	MIMAT0035437	17	8845931	8845998	67	21	45	1	AGAGAAUGAAAAAUCUCAUUUGGAAGUGCCAUGAUCAAAAGCCUUUUGGCUUUCUGAUCCACCUCCA	UUGGCUUUCUGAUCCACCUCC
miR166_A41_5	nta-miR166b	166	MIMAT0024650	17	15796322	15796431	109	21	75	13	UGGUUUGUGAGGGAUAUUGCCUGGUUCGAUGCACUCAUUCUCUUUCUUAUGAUUUUGAAAAGAAGGGUGAUUGCAUCGGACCAGGCUUCAUUCCUUUUCAAACCUUUUU	UCGGACCAGGCUUCAUUCCUU
miR156_A41_8	nta-miR156g	156	MIMAT0024635	17	28954923	28955021	98	20	2	76	GGUGACAGAAGAGAGUGAGCACCCAUGGUCUUUCUUGCAAAUAUAUAGUUUGGUUUCAUAUGCUUGAAGCUAUGUGUGCUCACCCUCUAUCUGUCACC	UGACAGAAGAGAGUGAGCAC
miR156_A41_10	osa-miR156b-3p	156	MIMAT0022845	17	28954998	28955096	98	21	77	0	GGUGACAGAAGAGAGUGAGCACCCAUGGUCUUUCUUGCAAAUAUAUAGUUUGGUUUCAUAUGCUUGAAGCUAUGUGUGCUCACCCUCUAUCUGUCACC	GCUCACCCUCUAUCUGUCACC
miR156_A41_8	nta-miR156g	156	MIMAT0024635	17	30251414	30251524	110	20	10	80	UAAAGGGUAGUGACAGAAGAGAGUGAGCACCCAUGGUCUUUCUUGCAAUAAUCAGUUUAGUUUCGUAUGUAUGAAGCUAUGUGUGCUCACCCUCUAUCUGUCACCCCCCU	UGACAGAAGAGAGUGAGCAC
miR156_A41_11	osa-miR156b-3p	156	MIMAT0022845	17	30251488	30251598	110	20	84	6	UAAAGGGUAGUGACAGAAGAGAGUGAGCACCCAUGGUCUUUCUUGCAAUAAUCAGUUUAGUUUCGUAUGUAUGAAGCUAUGUGUGCUCACCCUCUAUCUGUCACCCCCCU	GCUCACCCUCUAUCUGUCAC
miR156_A41_12	nta-miR156c	156	MIMAT0024631	17	30251591	30251869	278	21	179	78	AGUGACAGAAGAGAGUGAGCACCCAUGGUCUUUCUUGCAAUAAUCAGUUUAGUUUCGUAUGUAUGAAGCUAUGUGUGCUCACCCUCUAUCUGUCACCCCCCUCGCCCAAAUUCUAUUUAUGUGCCUAUUUUCAUGUUGUUAGAGGUGGGUUAAGAUCAAGAGUGUAAGGGAAGGAGUUGUGACAGAAGAGAGUGAGCACAGAUGGGCUUUCUUGCAUGAUAUAGCUAGACAAAGAUUCAGGUGCUUGAAGCUAUGUGUGCUCACCCUCUAUCUGUCAC	UGACAGAAGAGAGUGAGCACA
miR156_A41_11	osa-miR156b-3p	156	MIMAT0022845	17	30251670	30251772	102	20	82	0	UUGUGACAGAAGAGAGUGAGCACAGAUGGGCUUUCUUGCAUGAUAUAGCUAGACAAAGAUUCAGGUGCUUGAAGCUAUGUGUGCUCACCCUCUAUCUGUCAC	GCUCACCCUCUAUCUGUCAC
miR396_A41_5	vvi-miR396a	396	MIMAT0005724	17	35294107	35294274	167	22	17	128	UGGUCCUCUUUCUAUUCUUCCACGGCUUUCUUGAACUACAUGGGUUUUGAUCCAUCCAUCAGAUCUGUACUGUGUUUAUAUAUAUACAUACAUAUAUAUAUAUAUAUGUAUAUAUAUAAUCUUUGUGGUUCAAUAAAGCUGUGGGAAGAUAGAGAAAGGAUCAAUUA	UUCCACGGCUUUCUUGAACUAC
miR396_A41_2	sly-miR396a-3p	396	MIMAT0035456	17	35294217	35294384	167	19	127	21	UGGUCCUCUUUCUAUUCUUCCACGGCUUUCUUGAACUACAUGGGUUUUGAUCCAUCCAUCAGAUCUGUACUGUGUUUAUAUAUAUACAUACAUAUAUAUAUAUAUAUGUAUAUAUAUAAUCUUUGUGGUUCAAUAAAGCUGUGGGAAGAUAGAGAAAGGAUCAAUUA	GUUCAAUAAAGCUGUGGGA
miR7699_A41_1	mtr-miR7699-5p	7699	MIMAT0029998	17	36488631	36488859	228	20	28	180	AUGAUUUUUUUUUCCAUCUAAGUAUAGUAUUUAAUGUAUUGAUUAACAUACAUUUGUUUCAUAUGUAUUCGGGUUACAAUAUGAAACUUUUUUACGUAUAUUUUUUGUUUUACAAACACACCAAAAAGGUUCACGUUGUGAACCGAGUACAUAUGAAACAAUCAUAUUAUGGAAAAAAAUAUGUUAAUCGCUACAUUAAAUUCUAGUCGUAGAUAAAAAAAAAUCAUA	AUUUAAUGUAUUGAUUAACA
miR399_A41_6	vvi-miR399a	399	MIMAT0005728	scaffold_10222	3379	3448	69	21	48	0	UGGGCAAUUACUCCUUUAGCAGUUAGUCAAUCAUUUGUAAACACUAACUGCCAAGGGAGAUUUGCCCUG	UGCCAAGGGAGAUUUGCCCUG
miR399_A41_6	vvi-miR399a	399	MIMAT0005728	scaffold_11245	906	977	71	21	50	0	ACAGGGUAUUUACUCCUUUGGCAGUUAUUUAGUCAUAUGCUAUAACUAACUGCCAAGGGAGAUUUGCCCUG	UGCCAAGGGAGAUUUGCCCUG
miR171_A41_4	ath-miR171c-5p	171	MIMAT0031900	scaffold_122	224192	224274	82	20	0	62	AGAUAUUGGUUCGGUUCAAUAAGAACGUAAUGUUCAAAUAAUGUGUUGAACGUUGCUUUCUGAUUGAGCCGUGCCAAUAUCA	AGAUAUUGGUUCGGUUCAAU
miR171_A41_3	sly-miR171a	171	MIMAT0007922	scaffold_122	224252	224334	82	21	60	1	AGAUAUUGGUUCGGUUCAAUAAGAACGUAAUGUUCAAAUAAUGUGUUGAACGUUGCUUUCUGAUUGAGCCGUGCCAAUAUCA	UGAUUGAGCCGUGCCAAUAUC
miR1155_A41_1	cre-miR1155	1155	MIMAT0005404	scaffold_1255	47064	47153	89	22	53	14	GUUGUUCUUCAUCUUCCUAUACUUCUCCUUUAGUUUUAAUUAUUUUUCAUCUUUAGUCCUGAAGGAGGAAGGAGCUUUGGAGGAUGGCA	UAGUCCUGAAGGAGGAAGGAGC
miR394_A41_1	sly-miR394-5p	394	MIMAT0035437	scaffold_1372	68958	69025	67	21	45	1	AGAGAUUGAAAAAUCUCAUUUGGGAGUGCCAUGAUCAAAAGCCUUUUGGCUUUCUGAUCCACCUCCA	UUGGCUUUCUGAUCCACCUCC
miR1155_A41_1	cre-miR1155	1155	MIMAT0005404	scaffold_1381	48777	48856	79	22	45	12	UCAUCUUCUUGUACUUCUCUUUCAGUUUUAAGUACUUUUCAUCUUUAGUCCUGAAGGAGGAAGGAGCUUUGGAGGAUGG	UAGUCCUGAAGGAGGAAGGAGC
miR7699_A41_9	mtr-miR7699-5p	7699	MIMAT0029998	scaffold_1656	10660	10867	207	20	33	154	UAUUUCACAUGAUAUUUUCCAUUUACGGCUUGGAUUUAGUGCAUUGAUUAACAUAUAUUUGUUUCACAAUCAGAAUAUUUUUUGUGUGUUCGUAAAACAAGAAAAUACAACUAAAAAGUUUCACAUUGUGAACCAAAUACAUAUUGUGAAACAACUAUAUGUUAAUCAAUAUAUUAAAUUAUAGCGUUAGAUGGAAAAGAUCAUGUG	AUUUAGUGCAUUGAUUAACA
miR394_A41_1	sly-miR394-5p	394	MIMAT0035437	scaffold_1796	46010	46077	67	21	45	1	AGAGAUUGAAAAAUCUCAUUGGGAAGUGCCAUGAUCAAAAGCCUUUUGGCUUUCUGAUCCACCUCCA	UUGGCUUUCUGAUCCACCUCC
miR399_A41_8	zma-miR399f-5p	399	MIMAT0015174	scaffold_1907	93039	93145	106	22	9	75	UGAAUUACUGGGUAACUUCUCCUUUAGCAGAUUGGUUGCUUUCAGUGUUACUAGACUGUAAUGCAAAGGUGCUUGCUGCCAAAGGAGAUUUGCCUAGCAAUUCAAU	GGGUAACUUCUCCUUUAGCAGA
miR399_A41_7	sly-miR399	399	MIMAT0009146	scaffold_1907	93106	93212	106	20	76	10	UGAAUUACUGGGUAACUUCUCCUUUAGCAGAUUGGUUGCUUUCAGUGUUACUAGACUGUAAUGCAAAGGUGCUUGCUGCCAAAGGAGAUUUGCCUAGCAAUUCAAU	UGCCAAAGGAGAUUUGCCUA
miR2651_A41_1	mtr-miR2651	2651	MIMAT0013423	scaffold_1917	95294	95475	181	20	104	57	CAUAAGGAUAUAUGCAUAAUAUGAUAAAUAUAUAUAUAUAUAUAUAUGCAUAUAUAUAUAUGUGUGCAUGUGUGUGCAUGAGUUUAUGUGCAUGUUUGUAUGGUUUUAUUGGUAUGCAUGCAUUUGGGUGAAGGCCUGGUUGGUUGACUUUCCUAAAAAGGAAAGUAUAAAUAUUAGGUUG	UUUAUUGGUAUGCAUGCAUU
miR7699_A41_1	mtr-miR7699-5p	7699	MIMAT0029998	scaffold_192	430	620	190	20	1	169	UAUUUAAUGUAUUGAUUAACAUAUAUUUGUUUCAAAAUAUGUUUGUUUCAUACGUAUUCGGUUUACAAUGUAAAACCUUUUUACGUAUACUUUUUGUUUUACAAACACAUAAAAAGUGUUUACAUUAUGAACCGAGUACACGUGAAAAAAAAAAUUGUGAAACAAAUAUAUGUUAAUCAACAUCCUAAAU	AUUUAAUGUAUUGAUUAACA
miR399_A41_6	vvi-miR399a	399	MIMAT0005728	scaffold_2111	41271	41339	68	21	47	0	GGGUAAUUACUCCUUUAGCAGUUAGUAAGUCAUUUGCUAACACUAACUGCCAAGGGAGAUUUGCCCUG	UGCCAAGGGAGAUUUGCCCUG
miR399_A41_9	vvi-miR399a	399	MIMAT0005728	scaffold_2111	50394	50483	89	21	58	10	GAUGUAUUACUGGGCAAUUACUCUUUUAGCAGUUUGUAAGCAACAUGCUACCUCUAACUGCCAAAGGAGAUUUGUCCUGUAAUACAUCA	UGCCAAAGGAGAUUUGUCCUG
miR399_A41_10	vvi-miR399a	399	MIMAT0005728	scaffold_2111	53602	53691	89	22	58	9	GAUGUAUUACUGGGCAAUUACUCUUUUAGCAGUUUGUAAGCAACAUGCUACCUCUAACUGCCAAAGGAGAUUUGCCCUGUAAUACAUCA	UGCCAAAGGAGAUUUGCCCUGU
miR399_A41_11	vvi-miR399a	399	MIMAT0005728	scaffold_2111	60807	60896	89	21	58	10	GAUGCAUUACUGGGCAAGUACUCUUUCAGCAGUUAGUAAGAAACAUGCCAUCUCUGACUGCCAAAGAAGAUUUGCCCUGUAAUUCAUCA	UGCCAAAGAAGAUUUGCCCUG
miR7699_A41_1	mtr-miR7699-5p	7699	MIMAT0029998	scaffold_2130	76911	77102	191	20	1	170	UAUUUAAUGUAUUGAUUAACAUAUAUUUGUUUCACCUUGUGUUUAUAUCACAUGUAUCGGUUCACAAUGUGAAACUCUUUUACGUGUAUUUUUGUUUUACAAACGUGUCAAAAAGAUUCACAUUUGUGAGCCGAUUAGAUAUGAAACAAGCACAUUGUGAGACUGUUAUAUGUUGAUCACUGCAUUAAAUU	AUUUAAUGUAUUGAUUAACA
miR166_A41_10	sly-miR166c-3p	166	MIMAT0035444	scaffold_2380	24497	24623	126	21	85	20	AAACAAGUAGUGGUUUGUGAGGGAUAUUGCCUGGUUCGAUGCACUCACUCUCUUUCUUAUGAUAUUGAAAAGAAGGGUAAUUGCAUCGGACCAGACUUCAUUCCUUUCAAACCCUUUUGUAAUUAU	UCGGACCAGACUUCAUUCCUU
miR5258_A41_1	mtr-miR5258	5258	MIMAT0021258	scaffold_2618	16923	16990	67	20	42	5	AUGUCAAGUAUUUCCAUGUCUUUGGGUGCAAAUGCUUUGUACUCAAUGACAAGGAAUAUCUUGUCAA	UCAAUGACAAGGAAUAUCUU
miR2680_A41_1	mtr-miR2680e	2680	MIMAT0013514	scaffold_2679	14511	14606	95	20	30	45	ACUAGGUCACCAUGUGUUGGUGAUCUAGGUUCCUCGAGUACCUAUGUGAUGAAGGAGGAGUUACAAACCUUCGCCACAGAGGUAUUCAAGAGGAU	UCCUCGAGUACCUAUGUGAU
miR1155_A41_1	cre-miR1155	1155	MIMAT0005404	scaffold_2727	2246	2335	89	22	53	14	GUUGUUCUUCAUCUUCCUGUAUUUCUCCUUCAGUUUUGAGUAUUUUUCAUCUUUAGUCCUGAAGGAGGAAGGAGCUUUGGAGGAUAGCA	UAGUCCUGAAGGAGGAAGGAGC
miR168_A41_3	nta-miR168e	168	MIMAT0024666	scaffold_3072	13264	13445	181	20	18	143	UCACGGUGGUUUUCUGAUUCGCUUGGUACAGGUCGGGAACGGCUUCGCCGGCGAGUUCAGUUUUUUUUUUCUGUUUUUGCACCUCACUAGAAGGUGAAACCGUGUGGUGGAGAAUCGUUAUUCGGUGAAUAUCGGUCCCGCCUUGUAUCAACUGAAUCAGAAACCGCAGUGAAUUUUUUUA	UCGCUUGGUACAGGUCGGGA
miR168_A41_2	ath-miR168b-3p	168	MIMAT0031885	scaffold_3072	13382	13563	181	22	136	23	UCACGGUGGUUUUCUGAUUCGCUUGGUACAGGUCGGGAACGGCUUCGCCGGCGAGUUCAGUUUUUUUUUUCUGUUUUUGCACCUCACUAGAAGGUGAAACCGUGUGGUGGAGAAUCGUUAUUCGGUGAAUAUCGGUCCCGCCUUGUAUCAACUGAAUCAGAAACCGCAGUGAAUUUUUUUA	CCCGCCUUGUAUCAACUGAAUC
miR172_A41_7	ath-miR172d-5p	172	MIMAT0031901	scaffold_3624	6216	6289	73	19	49	5	GGCUUCUGAAUCUUGAAAUGUGCAUGUUUAGACAUGCACAUUUCAACAUGCACAUUUCAAGAUUCAGAAGCCA	GCACAUUUCAAGAUUCAGA
miR444_A41_1	zma-miR444a	444	MIMAT0022261	scaffold_3730	11196	11261	65	19	20	26	AGAGUUUCAUAACUUUAAGAGCGUUGUUGUCUCAAGCUUGUCAAAGCUUGGUUCAACGAUUGCUU	GCGUUGUUGUCUCAAGCUU
miR1155_A41_1	cre-miR1155	1155	MIMAT0005404	scaffold_3773	32839	32911	72	22	41	9	CUUCUUGUACUUCUCCUUCAGUUUUAAGUACUUUUCAUCUUUAGUCCUGAAGGAGGAAGGAGCUUUAGAAGA	UAGUCCUGAAGGAGGAAGGAGC
miR166_A41_11	vvi-miR166a	166	MIMAT0005662	scaffold_4789	16878	17091	213	18	195	0	AUCUCUAUCUCUCUGUAUGUAUAGAUAUAGAUACAUAUAUAGAUAUAGAUGUGUGUAUAUGAUGUUAUCAACUCAAUUGAUCAACGGAUCCAUCAUCCAUGGUCUUUGUUGAUUAUUGAGUUCAUGGAUUAAUCAUUCGAAUACUGUUGUGUGUGAGAGAGAGAGAGAGAAUCUUGAAGAUUGGAUCUGGUGUUCUCGGACCAGGCUUCAUUC	UCGGACCAGGCUUCAUUC
miR1155_A41_1	cre-miR1155	1155	MIMAT0005404	scaffold_5306	30830	30905	75	22	43	10	UUCUUCCUGUACUUCUCCUUCAGUUUUAAGUACUUUUCAUCUUUAGUCCUGAAGGAGGAAGGAGCUUUGGAGGAU	UAGUCCUGAAGGAGGAAGGAGC
miR3633_A41_1	vvi-miR3633a-5p	3633	MIMAT0018037	scaffold_5397	5991	6067	76	21	52	3	GUUACCGAUCCAACUAUUCCCAAUGGCAAUGAAAGAAUUCGAUGUUGUGAUGGGAAUGGAUUGGUUAGCAGAGAAU	GGAAUGGAUUGGUUAGCAGAG
miR394_A41_1	sly-miR394-5p	394	MIMAT0035437	scaffold_564	148277	148344	67	21	45	1	AGAGAUUGGAAAAUCUCAUUUGGAAUUGCCAUGAUCAAAAGCCUUUUGGCUUUCUGAUCCACCUCCA	UUGGCUUUCUGAUCCACCUCC
miR394_A41_1	sly-miR394-5p	394	MIMAT0035437	scaffold_5822	25838	25905	67	21	45	1	AGAGAUUGAAAAAUCUCAUUUGGGAGUGACAUGAUCAAAAGCCUUUUGGCUUUCUGAUCCACCUCCA	UUGGCUUUCUGAUCCACCUCC
miR394_A41_1	sly-miR394-5p	394	MIMAT0035437	scaffold_6123	25935	26003	68	21	46	1	AAGAGAUUGAAAAAUCUCAUUUGGAAUUGCCAUGAUCAAAAGCCUUUUGGCUUUCUGAUCCACCUCCA	UUGGCUUUCUGAUCCACCUCC
miR166_A41_12	sly-miR166c-3p	166	MIMAT0035444	scaffold_6240	16197	16296	99	21	72	6	UUUGUGAGGGAUAUUGCCUGGUUUGAUGCAAUCACUCUGUUUUUUAUGAUUAUGAAAAGAAGGGUCAUUGCAUCGGACUAGGCUUCAUUCCUUUCAAAU	UCGGACUAGGCUUCAUUCCUU
miR1155_A41_1	cre-miR1155	1155	MIMAT0005404	scaffold_6378	8808	8888	80	22	46	12	UUCAUCUUCCUGUAUUUCUCCUUCAGUUUUGAGUAUUUUUCAUCUUUAGUCCUGAAGGAGGAAGGAGCUUUGGAGGAUGG	UAGUCCUGAAGGAGGAAGGAGC
miR398_A41_1	ath-miR398b-3p	398	MIMAT0000949	scaffold_6455	21198	21295	97	21	69	7	AACCCUGCAGGGGCGACCUGAGAACACAUAAUAAAAUACCAAGUACUACAUGUUGUUGCAUCUUAUAUAUGUGUUCUCAUGUCACACCUGUUGGGUA	UGUGUUCUCAUGUCACACCUG
miR2651_A41_1	mtr-miR2651	2651	MIMAT0013423	scaffold_7026	5791	6055	264	20	169	75	UUAUGUGGAUACAUGCUUACGUAAAUUUAAUAUGUGAGUAUGUGUAUUUUAUGCAUAAGGAUAUAUGCAUAAUAUGAUAAAUAUAUAUAUAUAUAUAUAUAUAUGCAUAUAUAUAUAUAUGUGUGUGUGUGCAUAUGUGUGCAUGAGUUUAUGUGCAUGCACGUAUUGUUUUAUUGGUAUGCAUGCAUUUGGGUGAAGGCCUGGUUGGCCGACUUUCCUAAAAAGGAAAGUAUAAAUAUUAGGUUCUGUGUAUAAGGCAAGGCU	UUUAUUGGUAUGCAUGCAUU
miR166_A41_3	sly-miR166c-3p	166	MIMAT0035444	scaffold_929	20117	20219	102	21	74	7	GGUUUGUGAGGGAUAUUGUCUGGUUCGAUGCACUCACUCUCUUUCUUAUGAUUUUGAAAAGAAGAGUGAUUGCAUCGAACCAGGCUUCAUUCCUUUCAAACC	UCGAACCAGGCUUCAUUCCUU
miR160_A41_1	nta-miR160a	160	MIMAT0024640	scaffold_9518	4132	4220	88	23	4	61	UAUAUGCCUGGCUCCCUGUAUGCCAUUUGUAGAGCCCAUCGAUGCAUCAAUGGCUUCUGUGGAUGGCGUAUGAGGAGCCACGCAUAUU	UGCCUGGCUCCCUGUAUGCCAUU
miR160_A41_4	ath-miR160a-3p	160	MIMAT0031874	scaffold_9518	4193	4281	88	22	65	1	UAUAUGCCUGGCUCCCUGUAUGCCAUUUGUAGAGCCCAUCGAUGCAUCAAUGGCUUCUGUGGAUGGCGUAUGAGGAGCCACGCAUAUU	GCGUAUGAGGAGCCACGCAUAU
miR394_A41_1	sly-miR394-5p	394	MIMAT0035437	scaffold_974	124768	124836	68	21	46	1	AAGAGAUUGAAAAAUCUCAUUUGGGAGUGUCAUGAUCAAAAGCCUUUUGGCUUUCUGAUCCACCUCCA	UUGGCUUUCUGAUCCACCUCC

## Sheet: VS
mirna name	orthologous miRNA	Family	Accession	Chromosome location	Beginning of the potential pre-miRNA	End of the potential pre-miRNA	pre-miRNA sequence length	length of the miRNA	# of nt before the putative miRNA in the predicted pre-miRNA	# of nt after the putative miRNA in the predicted pre-miRNA	Sequence of the pre-miRNA	mirna VS
miR172_VS_3	ptc-miR172g-5p	172	MIMAT0022905	1	4215874	4216059	185	21	14	150	CAUUAAUUGCCACUGCAGCAUCAUCAAGAUUCUCAAACACUCAACAGAUGGAGAGCCCUUAGAUUAGUAGGAAGCAAGAUCGAUAUAAACAUUGAAGAUGUUGCAUAGAUGAAUAUCGAUCGAAUACCCUAGCUAAUGAUGGAACCUUUUGUGAAUCUUGAUGAUGCUUCAAUGGCAAGAAGUGA	GCAGCAUCAUCAAGAUUCUCA
miR172_VS_2	zma-miR172c-3p	172	MIMAT0001390	1	4216012	4216197	185	19	152	14	CAUUAAUUGCCACUGCAGCAUCAUCAAGAUUCUCAAACACUCAACAGAUGGAGAGCCCUUAGAUUAGUAGGAAGCAAGAUCGAUAUAAACAUUGAAGAUGUUGCAUAGAUGAAUAUCGAUCGAAUACCCUAGCUAAUGAUGGAACCUUUUGUGAAUCUUGAUGAUGCUUCAAUGGCAAGAAGUGA	GAAUCUUGAUGAUGCUUCA
miR160_VS_1	nta-miR160a	160	MIMAT0024640	1	5626703	5626791	88	23	3	62	AUAUGCCUGGCUCCCUGUAUGCCAUUUUCAGAGCCCAUCGGUAUCUCCAAUGGCCUCCGUGGAUGGCGUAUGAGGAGCCAAGCAUAUU	UGCCUGGCUCCCUGUAUGCCAUU
miR160_VS_2	ath-miR160a-3p	160	MIMAT0031874	1	5626765	5626853	88	22	65	1	AUAUGCCUGGCUCCCUGUAUGCCAUUUUCAGAGCCCAUCGGUAUCUCCAAUGGCCUCCGUGGAUGGCGUAUGAGGAGCCAAGCAUAUU	GCGUAUGAGGAGCCAAGCAUAU
miR7699_VS_3	mtr-miR7699-5p	7699	MIMAT0029998	1	9629782	9629957	175	20	5	150	AUAGUAUUUAAUGUAUUGAUUAACAUACAUCUGUUUAACAAUGUGUUUGUUUCAUAUGUUUUCGGUUAACAAUGUGAAACUUUUUUAUGUGUAUUCACAAACACGUCAAAAAUGUUCAUAUUGUGAAUUAAAUACAUGUUAAACAAAUAUAUGUUAAUCGAUAUUCUAAAUGCUA	AUUUAAUGUAUUGAUUAACA
miR7699_VS_3	mtr-miR7699-5p	7699	MIMAT0029998	1	12747232	12747419	187	20	3	164	AAUAUUUAAUGUAUUGAUUAACAUAUAUUUGUUUGAGUUGUUUCAUAUGUAUUUGGUUCACAAUGUGAAUUUUUUACGUGUAUUUUUUAUACAACAAACAUGCCAAAAGGCUCACAUUGUAAACCUUGUACAUGUGAAACAAAUACAUUUUAAAACAAAUAUUAUAUGUUAAUCAUUAUAUUAAAUU	AUUUAAUGUAUUGAUUAACA
miR169_VS_2	osa-miR169g	169	MIMAT0001052	1	16375537	16375636	99	23	1	75	AUAGCCAAGGAUGACUUGCCUACUGCUUGUCCGCCUCUUUAAUUUCAAAGAUUUGUAAUCAGGUUGGUUAUUUGGUAGUAGGCAAAUCACCUUGGCUAA	UAGCCAAGGAUGACUUGCCUACU
miR902_VS_1	ppt-miR902g-5p	902	MIMAT0005077	1	31942416	31942530	114	22	2	90	UUUAUGAUGAAGAUUCUUCAUCUUCUUGUACUUCUCCUUCAAUUUCAGGUACUUGUCCUUCUGAGGCCUGAAGAAGGAUGAGAGGUUGGAAGAUGGUGUCGUAGUUUUCUUCGA	UAUGAUGAAGAUUCUUCAUCUU
miR164_VS_1	sly-miR164a-5p	164	MIMAT0033973	2	504968	505057	89	22	9	58	GAUCUUUGUUGGAGAAGCAGGGUACGUGCAACGAUAGAAACGACGAGUUGUUGUUUAUUGCACGUGCUCUACCUCUCCAACGUAGAUCU	UGGAGAAGCAGGGUACGUGCAA
miR166_VS_2	nta-miR166b	166	MIMAT0024650	2	23972922	23973025	103	21	75	7	UGGUUUGUGAGGGAUAUUGCCUGGUUCGAUGCACUCACUCUCUUUCUUAUGAUAUUGAAAAGAAGGGUGAUUGCAUCGGACCAGGCUUCAUUCCUUUCAAACC	UCGGACCAGGCUUCAUUCCUU
miR164_VS_2	sly-miR164a-5p	164	MIMAT0033973	2	34245744	34245899	155	19	3	133	AGAUGGAGAAGCAGGGCACGUGUAUUACUAACUCAUGAUCACAUCAUCAUGCAAAUGUUGUGGGCCACAAAACCCUGUGUAAGUGAUCUCAAACUCAGCUCAGGGUUCGGGUUCCAUAAAUGAGUUGGUGCUUCAUGUGCCCAUCUUCCCCAUCA	UGGAGAAGCAGGGCACGUG
miR164_VS_3	ath-miR164b-3p	164	MIMAT0031878	2	34245874	34246029	155	21	133	1	AGAUGGAGAAGCAGGGCACGUGUAUUACUAACUCAUGAUCACAUCAUCAUGCAAAUGUUGUGGGCCACAAAACCCUGUGUAAGUGAUCUCAAACUCAGCUCAGGGUUCGGGUUCCAUAAAUGAGUUGGUGCUUCAUGUGCCCAUCUUCCCCAUCA	CAUGUGCCCAUCUUCCCCAUC
miR530_VS_1	osa-miR530-5p	530	MIMAT0006787	2	37727371	37727492	121	20	30	71	AUUUACACGGUUUUUUAGAAUUGGAUGGUUUGCAUUUGAACCUGCCCCUAUAUAUAUAUAUAUAUAUAUUAUAGAGGAGCGUUCAAAUAAAAACUUGCCCCAUUUGUGUAAACCGUGUAAA	UGCAUUUGAACCUGCCCCUA
miR166_VS_2	nta-miR166b	166	MIMAT0024650	2	49509886	49509985	99	21	72	6	UUUGUGAGGGAUAUUGUUUGGUUCGAUGCAUUCACUCUUUUUCUUGUGAUAUUGAAAAGAAGGGUGAUUGCAUCGGACCAGGCUUCAUUCCUUUCAAAU	UCGGACCAGGCUUCAUUCCUU
miR171_VS_2	osa-miR171h	171	MIMAT0001077	3	133023	133103	80	19	60	1	GUGGUAUUGCAUCGGUUCAUCAAGUGUAACGUUUGUAUACGUUCUGCAAUCGUCUACAGAUGAGCCGAACCAAUAUCACU	UGAGCCGAACCAAUAUCAC
miR156_VS_2	nta-miR156g	156	MIMAT0024635	3	1205197	1205282	85	22	1	62	AUGACAGAAGCAUAGAGAGCACAAAUGAGUAAGAUGCACGUCAACAGUUACACCUUCGUCAUCUGUGCUCUCUAUCUUCUGUCAA	UGACAGAAGCAUAGAGAGCACA
miR7699_VS_4	mtr-miR7699-5p	7699	MIMAT0029998	3	38599054	38599273	219	20	21	178	UUUUUUUCAUCUGAGUAUAGUAUUUAAUGCAUUGAUUAAUAUAUAUUUGUUUUAUAAUGUAUUUAUUUAACAUGUACUCGGUUCACAAUGUGAAACCCUUCUACGUGUAUUUCUUGUUUCACAAACAUACCAAAAAGUUUCACAUUAUGAACUUAGUACAUAUGAAACAAAUAUAUGUUAAACAGUACAUUAAAUUCUAGCUAUAGAUGAAGAAGAAAU	AUUUAAUGCAUUGAUUAAUA
miR7699_VS_3	mtr-miR7699-5p	7699	MIMAT0029998	3	39397842	39397979	137	20	0	117	AUUUAAUGUAUUGAUUAACAUAUAUUUGUUUCACAGUGUUUGUUCCAUAUGUAUUCGGUUCACAAAGUGAAACUUUUUUACGUGUAUUUUUAACCGAGUAAUGUGAAACAAAUAUAUGUUAAUCACUAUAUUAAAUU	AUUUAAUGUAUUGAUUAACA
miR1446_VS_1	ptc-miR1446d	1446	MIMAT0006007	4	17620203	17620312	109	22	6	81	AACGUUUUCUGAACUCUCUCCCUCAAAGGCAAUAUCUAACUUCUGGCUAUAUAAACUAUUGAGCUAGAAGCAUUCGUUGCCUUUGGGGGUCGGGCGUUCAGAAAAUGUU	UUCUGAACUCUCUCCCUCAAAG
miR1446_VS_1	ptc-miR1446d	1446	MIMAT0006007	4	17635834	17635943	109	22	6	81	AACGUUUUCUGAACUCUCUCCCUCAAAGGCAAUAUCUAACUUCUGGCUAUAUAAACUAUUGAGCUAGAAGCAUUCGUUGCCUUUGGGGGUCGGGCGUUCAGAAAAUGUU	UUCUGAACUCUCUCCCUCAAAG
miR166_VS_3	nta-miR166b	166	MIMAT0024650	5	1494177	1494270	93	23	67	3	GUUGAGGGGAAUGUUGUCUGGCCCAAGAUCGUUCAUUAGAUCAAGAUUCAAAUGGGUUUGAAUGAUUUCGGACCAGGCUUCAUUCCCCUUAAC	UCGGACCAGGCUUCAUUCCCCUU
miR7699_VS_3	mtr-miR7699-5p	7699	MIMAT0029998	5	32972114	32972186	72	20	0	52	AUUUAAUGUAUUGAUUAACAUAUAAGUGUUUCACAACUAUGAAACAAAUAUAUGUUAGUUAGUAUUAUGGAA	AUUUAAUGUAUUGAUUAACA
miR166_VS_4	sly-miR166c-3p	166	MIMAT0035444	6	8444775	8444865	90	22	68	0	UGAAGGAUAUUGCCUGGUUUGACGCAAUCACUCUGUUUUUUAUGAUUAUGAAAAGAAGGGUGAUUGCAUCGGACCAGGCUUCAUUCCUUU	UCGGACCAGGCUUCAUUCCUUU
miR7699_VS_3	mtr-miR7699-5p	7699	MIMAT0029998	6	17302093	17302330	237	20	22	195	AUUUUUUUGAUCUAAAUAGAAUAUUUAAUGUAUUGAUUAACAUAUAUUUAUUUUACAAUGUGUUUGUUUCGGUCAUAUGUAUUCGACUCACAAUAUGAAACUUUUUUAGGUGUAUUUUUUGUUUCACAAAAACAUCAAAACAUUCACAUUGUGAAUCGAGUACAUGUGAAACGAACACAUUGUGAAACAUAUAUUUGUUGAUCAAUAUUCUAAAUUCUAGUAUUAGAUGGAAAAAAA	AUUUAAUGUAUUGAUUAACA
miR169_VS_3	osa-miR169i-5p.1	169	MIMAT0001054	7	1911727	1911889	162	20	43	99	UUCAUCUGAAACCUUGCAUGUGGGAACAAGGUUCAUUUGGUUCAGCCAAGGAUGACUUGCCGGGGACCUACAGGAUUCUUUGGUUGUUAAUUAAUAGGUCGGCUGGCAAGGCGUUUUUCGGCUAAACUACUGCCUUGUUCUCUCAUGCUAGGUUUCUGAUGA	AGCCAAGGAUGACUUGCCGG
miR7699_VS_3	mtr-miR7699-5p	7699	MIMAT0029998	7	5020057	5020232	175	20	12	143	UAAAUAUAAUAUAUUUAAUGUAUUGAUUAACAUGUGUUUGUUUCAUAUGUAUUCGGUUCAUAAUGUGAAACAUUUAUUUACGUGUUUAUGUUUUGUUUCACAAACAAGUCAGAAAGGUUCACAUUGUGAACCGAGUACAUGUGAAACAAAUAUAUGUUAAUCACUACAUUAAAAU	AUUUAAUGUAUUGAUUAACA
miR157_VS_1	ath-miR157c-3p	157	MIMAT0031872	7	5531613	5531705	92	20	70	2	UAAUGACAGAAGUAUAAAGAGCACAAAGAAGCGAGGUGCAUUAUAUAUAUGCACUUCAUGUCCUCUCAGUGCUCUCUAUCUUCUGUCAACAU	GCUCUCUAUCUUCUGUCAAC
miR7699_VS_3	mtr-miR7699-5p	7699	MIMAT0029998	8	25178577	25178757	180	20	1	159	UAUUUAAUGUAUUGAUUAACAUAUAUUUGUUUUACAAUGUAUUUGUUUCACAUGUAUUCAAUUCAUAAUGUAAAACCUAUUUACGUGUAUCUUUUUUUUCUUUCAUAAACAUGCCAAAAAGGUUUACAUAUGAAACAAUCACUUUGUGAAAUAAAUAUAUGUUAAUCACUACAUUAAAUU	AUUUAAUGUAUUGAUUAACA
miR7699_VS_5	mtr-miR7699-5p	7699	MIMAT0029998	9	13523863	13524116	253	22	44	187	UUAAAAUUUUAUUUUACAUGAUUUUUUCCUUGUCUAAAUAUAAUAUUUAAUGCAUUGAUUAACAUAUAUUUAUUUCAUAUGUAUUCGGUUCACAAUGUAAAACUUUUUUAUGUGUAUUUUUUGUUCUACAAACACAUAAAAAAUGUUCACAUUGUGAACCGAAUACAUGUUACACAAACACAUUAUGAAACAAAUAUAUGUUAAUCAAUAUUCUAAAUUCUAGUCGUAGAUAAAAAAAAAUCAUAUGAAAUAA	AUUUAAUGCAUUGAUUAACAUA
miR167_VS_1	tae-miR167c-5p	167	MIMAT0035789	9	13843678	13843825	147	24	19	104	AUCAAAUUGAAGGAAAAGGUGAAGCUGCCAGCAUGAUCUAGCUAGCACGUAGUGACGUGUGAUGAGUGUGUGAAAUUGACUGUUUAAGUAUGGGUAAAGAACAGUGGCUAGGUCAUGCAGUCGGCUUCACUUUUUGCUUUGAUUUGG	UGAAGCUGCCAGCAUGAUCUAGCU
miR167_VS_2	nta-miR167e	167	MIMAT0024661	9	13860128	13860262	134	20	18	96	ACGUGAAGCAGUAGUAGAUGAAGCUGCCAGCAUGAUCUAAACUUUUCUUUAAAUCAAAAUAAGACGUCAAAUUGGGAAAACGCAAAGAAAAGAUCAGAUCAUGUGGCAUCUUCACCUGCUGUUGUGUUUCACGA	UGAAGCUGCCAGCAUGAUCU
miR167_VS_3	ptc-miR167g-3p	167	MIMAT0022894	9	13860205	13860339	134	21	95	18	ACGUGAAGCAGUAGUAGAUGAAGCUGCCAGCAUGAUCUAAACUUUUCUUUAAAUCAAAAUAAGACGUCAAAUUGGGAAAACGCAAAGAAAAGAUCAGAUCAUGUGGCAUCUUCACCUGCUGUUGUGUUUCACGA	AGAUCAUGUGGCAUCUUCACC
miR169_VS_4	osa-miR169i-5p.1	169	MIMAT0001054	10	24520285	24520458	173	20	43	110	GAAGGGGGGGUUCUUACAUGAAGAGAAGGGUACUCGUGUUUGGUAGCCAAGGAUGACUUGCCUCGUGUGAACACAUCAAGUUGUUGGAAAAUAGCACCUUGUUUGGUUCGUUAGGCAGUCACUCCUAGGCUAACUUGACAGGCUCUUCUUGCUCAUGUUAGGCCACCUCUUCU	UAGCCAAGGAUGACUUGCCU
miR169_VS_4	osa-miR169i-5p.1	169	MIMAT0001054	10	24551596	24551769	173	20	43	110	GAAGGGGGGGUUCUUACAUGAAGAGAAGGGUACUCGUGUUUGGUAGCCAAGGAUGACUUGCCUCGUGUGAACACAUCAAGUUGUUGGAAAAUAGCACCUUGUUUGGUUCGUUAGGCAGUCACUCCUAGGCUAACUUGACAGGCUCUUCUUGCUCAUGUUAGGCCACCUCUUCU	UAGCCAAGGAUGACUUGCCU
miR169_VS_1	ath-miR169a-3p	169	MIMAT0031886	11	3734047	3734205	158	20	108	30	CCUAGCAUGAAAGAGAAGAGCUUGUCAAGAUAGCCUAGAUUGUUGCCAGAAACCAACUGAAAGAUCAGAAAUCUAAAGAGAUAUGGACGAAUCACUCGUAAUGGAGCUGGCAAGUCAUCCUUGGCUACUAAACAACACCUCUUCUCUUCAUGUAAGGA	GGCAAGUCAUCCUUGGCUAC
miR169_VS_5	osa-miR169i-5p.1	169	MIMAT0001054	11	3737594	3737755	161	20	0	141	UAGCCAAGGAUGAUUUGCCUAAUGACAACUUAUUCAAGGUGUUAGAAACUGUAUAUAUAUGUAUGUAUAUGUAUAUAUAUGUAUGUAUAUGUAUAUAUAUGUAUGUAUAUGUAUGUAUCCUUGUUUGGUUUACGAUCAUGAGGCAAUCAUUUCUUGUCUAA	UAGCCAAGGAUGAUUUGCCU
miR171_VS_1	ath-miR171c-5p	171	MIMAT0031900	11	6199347	6199556	209	20	112	77	AGUUUUUCCCGAACCCAAACCAAACUGACCGAAUAAAUUCGACUCAAAUUUACUUGGUCGGUUUGGUUUGAUUUGGGCUCAGGAAAAACGCAAUGGUCAUGAAGAGACACGCGAUAUUGGUGCGGCUCAAUCAAACCAUAUAGUCGAGAGUUGUGACCGAUUAAAUGGUAAGGUUAAACCGCAACAAUAUCUCGGAUCACGUGCCAUUU	GAUAUUGGUGCGGCUCAAUC
miR7699_VS_1	mtr-miR7699-3p	7699	MIMAT0029999	11	11366856	11367024	168	20	148	0	UCAUUUAAGUUAGAGUAUUGAUUAAUAUAUGUUUAUUUGACAUGUAUUUGGUUCAUAAUGUGAACAUUUUUUUAUGUGUUUGUGAAACAAAAAACACACAUAAAAGAGUUUCACAUUAUGAAUCGAAUAUAUAUGAAAUAAAUAUAUGUUAAUCAAUACAUUAAAUGC	UUAAUCAAUACAUUAAAUGC
miR399_VS_1	sly-miR399	399	MIMAT0009146	11	11670148	11670302	154	20	118	16	AUUAAGCAAAUCAGUUACAGGGUUCCUCUCCUUCAUGGCAGUUAUAUACUUGGAGUUACAUAAAGAACAAUCUUGAUAUUGAAUCAAGAAGUUUUGGCGGCUCCGACAAAGAGUUAACUGCCAAAGGAGAGUUGCCCUUUGACUACUUUGUUUA	UGCCAAAGGAGAGUUGCCCU
miR166_VS_2	nta-miR166b	166	MIMAT0024650	12	21691887	21691990	103	21	74	8	GGUUUGUGAGGGAUAUUGCCUGGUUCGAUGCAAUCACUCUCUUUCUUAUGAUUUUGAAAAAAAGGGUGAUUGCAUCGGACCAGGCUUCAUUCCUUUCAAACCU	UCGGACCAGGCUUCAUUCCUU
miR172_VS_1	osa-miR172c	172	MIMAT0001071	13	10114938	10115044	106	21	79	6	UUUACUGGUGCGGCAUCAUCAAGAUUCACAUUUGAUGCCCUAUAUAUAUAUGUUGUAUUAUUAUAUCUUUGGGGAAUGAGAAUCUUGAUGAUGCUGCAUCAGAAAU	GAAUCUUGAUGAUGCUGCAUC
miR7699_VS_3	mtr-miR7699-5p	7699	MIMAT0029998	16	1455383	1455564	181	20	6	155	UAUAAUAUUUAAUGUAUUGAUUAACAUAUAUUUGUUUCACAAUAUGUUUGUUUUAUAUGUAUUUAGUUCAUAUUGUGGAUAUUUUAACAUGUACUUUUUGUUUCACAAAGUCAUCAGAAAAAGUUUACAAUAUGAACCGAAUACAUGUUAAACAGAUAUAUGUUAAUCACUAUAAUACAUU	AUUUAAUGUAUUGAUUAACA
miR7699_VS_3	mtr-miR7699-5p	7699	MIMAT0029998	16	1640758	1640950	192	20	35	137	UUAUUUCACGUGAUUUUUUUUCAAUAAUGAUUUGGAUUUAAUGUAUUGAUUAACAUAUAUUUGUUUCACAAUGCGAAAAAUUUUAGCUGUACUUUUUGUUUCACAAACACAUAAAAAAUUUGUGAAACAAAAAUAUGUUAAUCAAUACACUAAGUCCAAGUCGUAGACUGGAAAAAAAAAUCACGUGAAAUA	AUUUAAUGUAUUGAUUAACA
miR156_VS_3	nta-miR156g	156	MIMAT0024635	16	4276299	4276384	85	20	0	65	UGACAGAAGAGAGUGAGCACACAAAGGCAAAUUGUACCCAAGCGACUUGUAUGAUUGUUUUGGGUGCUCACUGCUCUAUCUGUCA	UGACAGAAGAGAGUGAGCAC
miR156_VS_1	ath-miR156c-3p	156	MIMAT0031867	16	4276364	4276450	86	20	65	1	UGACAGAAGAGAGUGAGCACACAAAGGCAAAUUGUACCCAAGCGACUUGUAUGAUUGUUUUGGGUGCUCACUGCUCUAUCUGUCAC	GCUCACUGCUCUAUCUGUCA
miR7696_VS_1	mtr-miR7696c-3p	7696	MIMAT0029991	16	21026730	21027036	306	22	200	84	AAAAAUGAACAAAAUUAAAAAUUAUGAUUGGUUAAAUGAAGUUUUUAUGUUUUUACAAAUUGAGUGGUUUUCAUUUGAUCGCUCCCUAUAUACAUAUAUAUAUAUAUAUAUAUAGGGGAGCGAUCAAAUGCGAACCACUUAAUUUGUACAAACCGUGCAAACUGCAUUUAACCAAUUAUAAUUUUUCAUUUUGUUCAUUUUUUUGUAAUUAUGAGUACUUGAUUGAUGAUCUGAGGAUUGUCUAUAUAAAUAUAUAUUAAUUGUUAAUAGAAUCAUCAACAAAUCGUAUUCAAAUAAUUCGAAGAA	UUUUGUAAUUAUGAGUACUUGA
miR7699_VS_2	mtr-miR7699-3p	7699	MIMAT0029999	17	1791263	1791458	195	20	171	4	AUUUAGAAUAUUGAUUAACAUAUAUUUGUUUCACAAUUUGUUUGUUUUACAUGUACCCGGAUCAUAAUGUGAACAUUUUUAACGUGUUUGUGAAACAAAAAAUACACAUAAAAACUUUCAUAUUGUAGAUCGCAUACAUAUUAAAUAAACACAUUGUGAAACAAAUAUUUGUUAAUCAAUGCAUUAAAUACUAUA	UUAAUCAAUGCAUUAAAUAC
miR394_VS_1	sly-miR394-5p	394	MIMAT0035437	17	7838853	7838997	144	20	33	91	AGGGUUUCUCAUAAGCAUAUGUACAGAGCCAGUUUGGCAUUCUGUCCACCUCCGCAUGUACUUGUUGAUGGUGAGGAUUAUCGCUUAUAGGGAGGUGGUCAGCCUGCUAAAUUAGCUCUGUAAGUUUGUUCAUGAGAAACCCUA	UUGGCAUUCUGUCCACCUCC
miR394_VS_2	sly-miR394-5p	394	MIMAT0035437	17	8732795	8732862	67	21	45	1	AGAGAAUGAAAAAUCUCAUUUGGAAGUGCCAUGAUCAAAAGCCUUUUGGCUUUCUGAUCCACCUCCA	UUGGCUUUCUGAUCCACCUCC
miR166_VS_2	nta-miR166b	166	MIMAT0024650	17	15643335	15643444	109	21	75	13	UGGUUUGUGAGGGAUAUUGCCUGGUUCGAUGCACUCACUCUCUUUCUUAUGAUUUUGAAAAGAAGGGUGAUUGCAUCGGACCAGGCUUCAUUCCUUUUCAAACCUUUUU	UCGGACCAGGCUUCAUUCCUU
miR166_VS_2	nta-miR166b	166	MIMAT0024650	17	27342121	27342224	103	21	75	7	UGGUUUGUGAGGGAUAUUGUUUGGUUCAAUGCACUCACUCUCUUUCUUAUGAUAUUGAAAAGAAGGGUGAUUGCAUCGGACCAGGCUUCAUUCCUUUCAAACC	UCGGACCAGGCUUCAUUCCUU
miR396_VS_2	sly-miR396a-5p	396	MIMAT0035455	17	35002594	35002760	166	22	17	127	UGGUCCUCUUUCUAUUCUUCCACGGCUUUCUUGAACUGCAUGGGUUUUGAUCCAUCCAUCAGAUCUGUACUGUGUUUAUAUAUAUACAUACAUAUAUAUAUAUAUAUAUGUAUAUAUAUAAUCUUUGCGGUUCAAUAAAGCUGUGGGAAGAUAGAGAAAGGAUCAA	UUCCACGGCUUUCUUGAACUGC
miR396_VS_1	sly-miR396a-3p	396	MIMAT0035456	17	35002706	35002872	166	19	129	18	UGGUCCUCUUUCUAUUCUUCCACGGCUUUCUUGAACUGCAUGGGUUUUGAUCCAUCCAUCAGAUCUGUACUGUGUUUAUAUAUAUACAUACAUAUAUAUAUAUAUAUAUGUAUAUAUAUAAUCUUUGCGGUUCAAUAAAGCUGUGGGAAGAUAGAGAAAGGAUCAA	GUUCAAUAAAGCUGUGGGA
miR399_VS_2	vvi-miR399a	399	MIMAT0005728	scaffold_10222	3383	3452	69	21	48	0	UGGGCAAUUACUCCUUUAGCAGUUAGUCAAUCAUUUGUAAACACUAACUGCCAAGGGAGAUUUGCCCUG	UGCCAAGGGAGAUUUGCCCUG
miR399_VS_2	vvi-miR399a	399	MIMAT0005728	scaffold_11245	959	1030	71	21	50	0	ACAGGGUAUUUACUCCUUUGGCAGUUAUUUAGUCAUAUGCUAUAACUAACUGCCAAGGGAGAUUUGCCCUG	UGCCAAGGGAGAUUUGCCCUG
miR1155_VS_1	cre-miR1155	1155	MIMAT0005404	scaffold_1255	46717	46808	91	22	53	16	GUUGUUCUUCAUCUUCCUAUACUUCUCCUUCAGUUUUAAGUACUUUUCAUCUUUAGUCCUGAAGGAGGAAGGAGCUUUGGAGGAUGGCAUU	UAGUCCUGAAGGAGGAAGGAGC
miR394_VS_2	sly-miR394-5p	394	MIMAT0035437	scaffold_1314	84964	85031	67	21	45	1	AGAGAUUGGAAAAUCUUAUUUGGAAGUGCCAUGAUCAAAAGCCUUUUGGCUUUCUGAUCCACCUCCA	UUGGCUUUCUGAUCCACCUCC
miR394_VS_2	sly-miR394-5p	394	MIMAT0035437	scaffold_1796	45876	45943	67	21	45	1	AGAGAUUGAAAAAUCUCAUUGGGAAGUGCCAUGAUCAAAAGCCUUUUGGCUUUCUGAUCCACCUCCA	UUGGCUUUCUGAUCCACCUCC
miR399_VS_2	vvi-miR399a	399	MIMAT0005728	scaffold_2111	41028	41096	68	21	47	0	GGGUAAUUACUCCUUUAGCAGUUAGUAAGUCAUUUGCUAACACUAACUGCCAAGGGAGAUUUGCCCUG	UGCCAAGGGAGAUUUGCCCUG
miR399_VS_3	vvi-miR399a	399	MIMAT0005728	scaffold_2111	50163	50252	89	21	58	10	GAUGUAUUACUGGGCAAUUACUCUUUUAGCAGUUUGUAAGCAACAUGCUACCUCUAACUGCCAAAGGAGAUUUGUCCUGUAAUACAUCA	UGCCAAAGGAGAUUUGUCCUG
miR399_VS_4	vvi-miR399a	399	MIMAT0005728	scaffold_2111	53370	53459	89	22	58	9	GAUGUAUUACUGGGCAAUUACUCUUUUAGCAGUUUGUAAGCAACAUGCUACCUCUAACUGCCAAAGGAGAUUUGCCCUGUAAUACAUCA	UGCCAAAGGAGAUUUGCCCUGU
miR399_VS_5	vvi-miR399a	399	MIMAT0005728	scaffold_2111	59666	59755	89	21	58	10	GAUGCAUUACUGGGCAAGUACUCUUUCAGCAGUUAGCAAGAAACAUGUCAUCUCUGACUGCCAAAGAAGAUUUGCCCUGUAAUUCAUCA	UGCCAAAGAAGAUUUGCCCUG
miR2680_VS_1	mtr-miR2680e	2680	MIMAT0013514	scaffold_2679	14505	14600	95	20	30	45	ACUAGGUCACCAUGUGUUGGUGAUCUAGGUUCCUCGAGUACCUAUGUGAUGAAGGAGGAGUUACAAACCUUCGCCACAGAGGUAUUCAAGAGGAU	UCCUCGAGUACCUAUGUGAU
miR1155_VS_1	cre-miR1155	1155	MIMAT0005404	scaffold_2727	2247	2336	89	22	53	14	GUUGUUCUUCAUCUUCUUGUACUUCUCCUUCAGUUUUGAGUAUUUUUCAUCUUUAGUCCUGAAGGAGGAAGGAGCUUUGGAGGAUAGCA	UAGUCCUGAAGGAGGAAGGAGC
miR168_VS_1	nta-miR168e	168	MIMAT0024666	scaffold_3072	15338	15508	170	20	18	132	UCACGGUGGUUUUCUGAUUCGCUUGGUACAGGUCGGGAACGGCUUCGCCGGCGAGUUCAGUUUUUUUCUGUUUUUGCACCUCACUAGAAGGUGAAAUCGUGUGGUGGAGAAUCGUUAUUCGGUGAAUAUCGGUCCCGCCUUGUAUCAACUGAAUCAGAAACCGCAGUGAA	UCGCUUGGUACAGGUCGGGA
miR166_VS_1	vvi-miR166a	166	MIMAT0005662	scaffold_4789	16633	16844	211	18	193	0	AUCUCUAUCUCUCUGUAUGUAUAGAUAUAGAUACAUAUAUAGAUAUAGAUGUGUGUAUAUGAUGUUAUCAACUCAAUUGAUCAACGGAUCCAUCAUCCAUGGUCUUUGUUGAUUAUUGAGUUCAUGGAUUAAUCAUUCGAAUACUGUUGUGUGUGAGAGAGAGAGAGAAUCUUGAAGAUUGGAUCUGGUGUUCUCGGACCAGGCUUCAUUC	UCGGACCAGGCUUCAUUC
miR1155_VS_1	cre-miR1155	1155	MIMAT0005404	scaffold_5306	30780	30855	75	22	43	10	UUCUUCCUGUACUUCUCCUUCAGUUUUAAGUACUUUUCAUCUUUAGUCCUGAAGGAGGAAGGAGCUUUGGAGGAU	UAGUCCUGAAGGAGGAAGGAGC
miR166_VS_5	sly-miR166c-3p	166	MIMAT0035444	scaffold_5384	37185	37286	101	21	73	7	GUUUGUGAGGGAUGUUGGAUGGCUCGAUGCAUUCACUCUUUUUCUUACGAUAUUAUAUAGAAGGAUGAUUACAUCGGACCAUGCUUCAUUCCUUUCAAACA	UCGGACCAUGCUUCAUUCCUU
miR3633_VS_1	vvi-miR3633a-5p	3633	MIMAT0018037	scaffold_5397	6003	6079	76	21	52	3	GUUACCGAUCCAACUAUUCCCAAUGGCAAUGAAAGAAUUCGAUGUUGUGAUGGGAAUGGAUUGGUUAGCAGAGAAU	GGAAUGGAUUGGUUAGCAGAG
miR394_VS_2	sly-miR394-5p	394	MIMAT0035437	scaffold_564	147877	147944	67	21	45	1	AGAGAUUGGAAAAUCUCAUUUGGAAUUGCCAUGAUCAAAAGCCUUUUGGCUUUCUGAUCCACCUCCA	UUGGCUUUCUGAUCCACCUCC
miR166_VS_6	sly-miR166c-3p	166	MIMAT0035444	scaffold_6240	16196	16295	99	21	72	6	UUUGUGAGGGAUAUUGCCUGGUUUGAUGCAAUCACUCUGUUUUUUAUGAUUAUGAAAAGAAGGGUCAUUGCAUCGGACUAGGCUUCAUUCCUUUCAAAU	UCGGACUAGGCUUCAUUCCUU
miR1155_VS_1	cre-miR1155	1155	MIMAT0005404	scaffold_6378	8804	8884	80	22	46	12	UUCAUCUUCCUGUAUUUCUCCUUCAGUUUUGAGUAUUUUUCAUCUUUAGUCCUGAAGGAGGAAGGAGCUUUGGAGGAUGG	UAGUCCUGAAGGAGGAAGGAGC
miR398_VS_1	ath-miR398b-3p	398	MIMAT0000949	scaffold_6455	21260	21357	97	21	69	7	AACCCUGCAGGGGCGACCUGAGAACACAUAAUAAAAUACCAAGUACUACAUGUUGUUGCAUCUUAUAUAUGUGUUCUCAUGUCACACCUGUUGGGUA	UGUGUUCUCAUGUCACACCUG
miR394_VS_2	sly-miR394-5p	394	MIMAT0035437	scaffold_974	124616	124684	68	21	46	1	AAGAGAUUGAAAAAUCUCAUUUGGGAGUGUCAUGAUCAAAAGCCUUUUGGCUUUCUGAUCCACCUCCA	UUGGCUUUCUGAUCCACCUCC

## Sheet: VT
mirna name	orthologous miRNA	Family	Accession	Chromosome location	Beginning of the potential pre-miRNA	End of the potential pre-miRNA	pre-miRNA sequence length	length of the miRNA	# of nt before the putative miRNA in the predicted pre-miRNA	# of nt after the putative miRNA in the predicted pre-miRNA	Sequence of the pre-miRNA	mirna VT
miR319_VT_1	ath-miR319b	319	MIMAT0000512	1	1982304	1982483	179	20	158	1	GAGGGAGCUCCCUUCAGUCCAAGCACAGAUUGGAAAGGGAUGAAAACUAUCUCCCGCAUCAUUCACUCAAUCAAAGUAGCAUAAACUGAAUCCUUUUCUACUGAAUGGUCAAAUGAAUGAGUCGGCAGCUAAUUCAAUUCCUUAAUCACAUCCAUGAGUGGGCUGAAGGGAGCUCCCUU	UGGGCUGAAGGGAGCUCCCU
miR160_VT_1	nta-miR160a	160	MIMAT0024640	1	5607300	5607388	88	23	3	62	AUAUGCCUGGCUCCCUGUAUGCCAUUUUCAGAGCCCAUCGGUAUCUCCAAUGGCCUCCGUGGAUGGCGUAUGAGGAGCCAAGCAUAUU	UGCCUGGCUCCCUGUAUGCCAUU
miR160_VT_3	ath-miR160a-3p	160	MIMAT0031874	1	5607362	5607450	88	22	65	1	AUAUGCCUGGCUCCCUGUAUGCCAUUUUCAGAGCCCAUCGGUAUCUCCAAUGGCCUCCGUGGAUGGCGUAUGAGGAGCCAAGCAUAUU	GCGUAUGAGGAGCCAAGCAUAU
miR1030_VT_1	ppt-miR1030f	1030	MIMAT0005128	1	8260496	8260677	181	21	17	143	UGAAGAUGGUGUUUCUAUCUGCAUUUGCACCUGCACCUUACUUGGCUCACCUCUCUUUCUCUUCCUCUUUCCCUGGGAUUUGAGACACACAAAGGUGCAGAUGUAUCUGCAGACAAAAUGCCAACUUCUAUCCUUCUAUAUAUACAUAUACAUAGAAACAUGUGUGUGUGUGUGUAUAUAU	UCUGCAUUUGCACCUGCACCU
miR7699_VT_2	mtr-miR7699-5p	7699	MIMAT0029998	1	12738388	12738575	187	20	3	164	AAUAUUUAAUGUAUUGAUUAACAUAUAUUUGUUUGAGUUGUUUCAUAUGUAUUUGGUUCACAAUGUGAAUUUUUUACGUGUAUUUUUUAUACAACAAACAUGCCAAAAGGCUCACAUUGUAAACCUUGUACAUGUGAAACAAAUACAUUUUAAAACAAAUAUUAUAUGUUAAUCAUUAUAUUAAAUU	AUUUAAUGUAUUGAUUAACA
miR169_VT_3	osa-miR169i-5p.1	169	MIMAT0001054	1	15039986	15040132	146	19	29	98	CCUACGAUGAAGAAAAUAGUCUGUUUUUGUAGCCAAGGAUGACUUGCUAUUGACUCUUCAAGAGCCCUGGCACUCAGGUUGUUGAAUUGGCCACAAGAGCAAGCAUCCUUGCCUACAGUGAUGGACUAUUGUCUCUCAUCGUAGGA	UAGCCAAGGAUGACUUGCU
miR169_VT_2	osa-miR169g	169	MIMAT0001052	1	16370554	16370653	99	23	1	75	AUAGCCAAGGAUGACUUGCCUACUGCUUGUCCGCCUCUUUAAUUUCAAAGAUUUGUAAUCAGGUUGGUUAUUUGGUAGUAGGCAAAUCACCUUGGCUAA	UAGCCAAGGAUGACUUGCCUACU
miR7699_VT_2	mtr-miR7699-5p	7699	MIMAT0029998	1	16609969	16610153	184	20	1	163	UAUUUAAUGUAUUGAUUAACAUUUAUUUGUUUCAUAAUGUGUUUGUUUCAUGUGUAUUCUGUUCACAAUGUGAAACUUUUUUAUAUGUAUUUUUUGUUUCACAAAUACUUCAAAAAGGUUCACAUUGCGUAAAUAUGAAACAAACACAUUGUGAAACAAAUGUAUGUUAAUCAAUAUUCUAAAU	AUUUAAUGUAUUGAUUAACA
miR319_VT_2	sly-miR319c-5p	319	MIMAT0035431	2	17514510	17514701	191	20	12	159	AAGAAUUAGAGGGAGCUUCCUUCAGUCCACUCAUAGGUGGGUAGAGGAUAUGGAUUUGCUGCCGACUCAUUCAUUCAAACACAAUAGAGACGACGGAGAUUGGCUGCCUAUUUUGAAUGUGUGAAUGAUGCGGGAGACAAAUUUAAUCCUUUUCUUUUCUGUGCUUGGACUGAAGGGAGCUCCCUUAAUUC	GAGCUUCCUUCAGUCCACUC
miR166_VT_3	sly-miR166c-3p	166	MIMAT0035444	2	23959685	23959787	102	21	74	7	GGUUUGUGAGGGAUAUUGCCUGGUUCGAUGCACUCACUCUCUUUCUUAUGAUAUUGAAAAGAAGGGUGAUUGCAUCGAACCAGGCUUCAUUCCUUUCAAACC	UCGAACCAGGCUUCAUUCCUU
miR166_VT_4	sly-miR166c-3p	166	MIMAT0035444	2	31428929	31429028	99	21	71	7	UUUGAGAGGGAUAUUGUCUGGUUCGAUGCAUUCACUCUCUUCUUGUGAUAUUGAAAAGAAGGGUGAUUGCAUCGGACCAGGCUUCAUUCUUUUCAAAUU	UCGGACCAGGCUUCAUUCUUU
miR164_VT_1	ath-miR164b-3p	164	MIMAT0031878	2	34286201	34286356	155	21	133	1	AGAUGGAGAAGCAGGGCACGUGUAUUACUAACUCAUGAUCACAUCAUCAUGCAAAUGUUGUGGGCCACAAAACCCUGUGUAAGUGAUCUCAAACUCAGCUCAGGGUUCGGGUUCCAUAAAUGAGUUGGUGCUUCAUGUGCCCAUCUUCCCCAUCA	CAUGUGCCCAUCUUCCCCAUC
miR530_VT_1	osa-miR530-5p	530	MIMAT0006787	2	37776478	37776599	121	20	30	71	AUUUACACGGUUUUUUAGAAUUGGAUGGUUUGCAUUUGAACCUGCCCCUAUAUAUAUAUAUAUAUAUAUUAUAGAGGAGCAUUCAAAUAAAAACUUGCCCCAUUUGUGUAAACCGUGUAAA	UGCAUUUGAACCUGCCCCUA
miR1155_VT_1	cre-miR1155	1155	MIMAT0005404	2	45834003	45834081	78	22	46	10	UUCAUCUUCAUGUACUUCUCCUUCAGUUUUAAGUAUUUUUCAUCUUUAGUCCUGAAGGAGGAAGGAGCUUUAGAUGAU	UAGUCCUGAAGGAGGAAGGAGC
miR166_VT_1	nta-miR166b	166	MIMAT0024650	2	49436107	49436206	99	21	72	6	UUUGUGAGGGAUAUUGUUUGGUUCGAUGCAUUCACUCUUUUUCUUGUGAUAUUGAAAAGAAGGGUGAUUGCAUCGGACCAGGCUUCAUUCCUUUCAAAU	UCGGACCAGGCUUCAUUCCUU
miR394_VT_1	sly-miR394-5p	394	MIMAT0035437	2	50538331	50538399	68	21	46	1	AAGAGAUUGAAAAAUCUCAUUGGGAAGUGCCAUGAUCAGAAGCCUUUUGGCUUUCUGAUCCACCUCCA	UUGGCUUUCUGAUCCACCUCC
miR5247_VT_1	mtr-miR5247	5247	MIMAT0021243	2	54035575	54035841	266	20	117	129	UUGGUGGUCGUGAUUAUAGGAGCUGCAUCCGCUUCAGCUCUAGCAUCUGCUUCAGCUCUAGGAGCUUCAGCUGCAACUGCAACUGAAGCUGAUACUGGACCAACUGCCUGAGAAGAAGCAGGAGCAGCAUCGGAUGAUUCACCAGCAUUGGACCUCAUCGCGCCCUCUCUGGCUAAUACUUGAGAGAAUUGGCCAGAGAGUUCGUCCAGGCACUGACGCUGGAAGACCAUUAUCUCCUCUAGCCUUUGCAAAGCGUUGGCUAGAGU	GCAGGAGCAGCAUCGGAUGA
miR171_VT_2	osa-miR171h	171	MIMAT0001077	3	133225	133305	80	19	60	1	GUGGUAUUGCAUCGGUUCAUCAAGUGUAACGUUUGUAUACGUUCUGCAAUCGUCUACAGAUGAGCCGAACCAAUAUCACU	UGAGCCGAACCAAUAUCAC
miR172_VT_3	osa-miR172d-5p	172	MIMAT0022885	3	8429051	8429433	382	19	200	163	GUUGAGUUCGUGUGUGUGUGUGUAUACAUAUGUGUGUGUGUAUAUACAUACAUAUACUUGUGUGUAUAUACAUAUAUGUGUGUGUGUAUAUAUAUAUAUGUAUGAAAGUAAAUGUAAAGCUUGCUUACCAGCGUCCAGUUGGUAGACAACCAUCCACCAAAAAAUAUUAGAAAAACAAAAAAGAGUCAACAAUUGCCGCUGCAGCAUCAUCAAGAUUCACAAACCAUCAAACGGGUCGGGUCCAUAGCAUUGAAACAGUAAUCAUGAGUAUGCAAAGGGGCCACACAAAUCACCUUUUUUUCUUGAAAAAGCUUCAGAAAACCCCCCAUGAAACCCUAAAAUUUAGAUUUUUUCUGAAUCUUGAUGAUGCUGCAUCAGCAAA	GCAGCAUCAUCAAGAUUCA
miR172_VT_1	osa-miR172c	172	MIMAT0001071	3	10431839	10431922	83	21	59	3	ACUGGUGCGGCAUCUUCAAGAUUCACAUUACUACCUAAUUGUUAAUUUUUGGGAAAUGAGAAUCUUGAUGAUGCUGCAUCAGA	GAAUCUUGAUGAUGCUGCAUC
miR160_VT_1	nta-miR160a	160	MIMAT0024640	3	14227678	14227766	88	23	3	62	AUAUGCCUGGCUCCCUGUAUGCCAUUUGCAGAGCCUAUCAAACAUAUCGAUGGCCUCCGUGGAUGGCGUAUGAGGAGCCAAGCAUAUU	UGCCUGGCUCCCUGUAUGCCAUU
miR160_VT_3	ath-miR160a-3p	160	MIMAT0031874	3	14227740	14227828	88	22	65	1	AUAUGCCUGGCUCCCUGUAUGCCAUUUGCAGAGCCUAUCAAACAUAUCGAUGGCCUCCGUGGAUGGCGUAUGAGGAGCCAAGCAUAUU	GCGUAUGAGGAGCCAAGCAUAU
miR7699_VT_3	mtr-miR7699-5p	7699	MIMAT0029998	3	38400279	38400498	219	20	21	178	UUUUUUUCAUCUGAGUAUAGUAUUUAAUGCAUUGAUUAAUAUAUAUUUGUUUUAUAAUGUAUUUAUUUAACAUGUACUCGGUUCACAAUGUGAAACCCUUCUACGUGUAUUUCUUGUUUCACAAACAUACCAAAAAGUUUCACAUUAUGAACUUAGUACAUAUGAAACAAAUAUAUGUUAAACAGUACAUUAAAUUCUAGCUAUAGAUGAAGAAGAAAU	AUUUAAUGCAUUGAUUAAUA
miR7699_VT_2	mtr-miR7699-5p	7699	MIMAT0029998	3	39192455	39192592	137	20	0	117	AUUUAAUGUAUUGAUUAACAUAUAUUUGUUUCACAGUGUUUGUUCCAUAUGUAUUCGGUUCACAAAGUGAAACUUUUUUACGUGUAUUUUUAACCGAGUAAUGUGAAACAAAUAUAUGUUAAUCACUAUAUUAAAUU	AUUUAAUGUAUUGAUUAACA
miR1155_VT_1	cre-miR1155	1155	MIMAT0005404	4	2659268	2659346	78	22	46	10	AUAAUCUUCCUGUACUUCUCCUUUAGUUUUAAGAAAUUUUCAUCUUUAGUCCUGAAGGAGGAAGGAGCUUUGGAGGAU	UAGUCCUGAAGGAGGAAGGAGC
miR7699_VT_2	mtr-miR7699-5p	7699	MIMAT0029998	4	14055178	14055374	196	20	5	171	AUAUUAUUUAAUGUAUUGAUUAACAUAUAUUUUUUUCACAGCGUGUUUGUUUUAUAUGUAUUUGUUUCACAAUGUGAGACUUCUUUUACGUGUAUUUUGUGUUUCACAAACAUGUCAAAAAUGUUCACAUUGUGAACCAAACACAUGUAAAACAAACCCAAUGUGAAAAUAAUAUAUGUUAAUUAAUAUUCUAAAU	AUUUAAUGUAUUGAUUAACA
miR7699_VT_4	mtr-miR7699-5p	7699	MIMAT0029998	4	17024414	17024658	244	20	26	198	AUGAUUUUUGCUCAUCUAAGGCUAGCAUUUAAUGCAUUGAUAAACAUAUAUUUGUUUCACAAUGUGUUCGCCUUCAUAUGUAUGUGGUUCACAGUAUGGAACUUUUUUAUGUGUAACUUUUGUUUCACAAACAAACUAAAAAUGUUUACAUUGUGAAACAAAUAUAUGUGAAACAAACAUAUUGUAAAACAAAUAUAUGUUAAUUAAUAUUCUAAAUCUUGAUCUUAGAUGGAAAAAAAUCAUA	AUUUAAUGCAUUGAUAAACA
miR1446_VT_1	ptc-miR1446d	1446	MIMAT0006007	4	17613196	17613305	109	22	6	81	AACGUUUUCUGAACUCUCUCCCUCAAAGGCAAUAUCUAACUUCUGGCUAUAUAAACUAUUGAGCUAGAAGCAUUCGUUGCCUUUGGGGGUCGGGCGUUCAGAAAAUGUU	UUCUGAACUCUCUCCCUCAAAG
miR1446_VT_1	ptc-miR1446d	1446	MIMAT0006007	4	17628828	17628937	109	22	6	81	AACGUUUUCUGAACUCUCUCCCUCAAAGGCAAUAUCUAACUUCUGGCUAUAUAAACUAUUGAGCUAGAAGCAUUCGUUGCCUUUGGGGGUCGGGCGUUCAGAAAAUGUU	UUCUGAACUCUCUCCCUCAAAG
miR2630_VT_1	mtr-miR2630q	2630	MIMAT0013389	4	18298214	18298492	278	19	199	60	UUAGAAACCAUGAAAACCAGUUUGUAUGUGAAAAUGAGUGUUCAUACAGUGUUGUUUCGUAGAUGAAACGUCAAAGAAUGUUUUGCUUGUGAAUAAAACACAAAAAUACGUUAUACAUGGAACACACACUCAUACUCACACACAAGAAAGAAAACAUGUGAAACAAUACGAAUCGUAGCUUAAAAUCAAACUCAUUAGAUGGUUUUGGUCUUGGUUUUUUACAUGUGUUGUUUCAUCUAUGAAACAAUACAUGAAACUGGUUUUCAUGGUUUCUAUAU	UGGUUUUGGUCUUGGUUUU
miR396_VT_3	nta-miR396b	396	MIMAT0024709	4	18324585	18324689	104	21	0	83	UCCCACAGCUUUCUUGAGCUUUUCAAACAAAACGUGUAAGUAACCGAUCCAGAUCGAUGGAUUGGUUACAUUACGUUUGUUGAAAAGUUCAAGAAAGCUGUGGA	UCCCACAGCUUUCUUGAGCUU
miR396_VT_4	osa-miR396b-3p	396	MIMAT0022864	4	18324671	18324777	106	19	84	3	CCACAGCUUUCUUGAGCUUUUCAAACAAAACGUGUAAGUAACCGAUCCAGAUCGAUGGAUUGGUUACAUUACGUUUGUUGAAAAGUUCAAGAAAGCUGUGGAAAAA	GUUCAAGAAAGCUGUGGAA
miR390_VT_1	nta-miR390b	390	MIMAT0024702	5	10519330	10519408	78	22	1	55	GAAGCUCAGGAGGGAUAGCGUCAUAAACAGAUCUUUUAUUCAACGGAAUGUUUAUGACGUUAUCCAUCCUGAGCUUCA	AAGCUCAGGAGGGAUAGCGUCA
miR390_VT_2	sly-miR390b-3p	390	MIMAT0035480	5	10519386	10519464	78	21	57	0	GAAGCUCAGGAGGGAUAGCGUCAUAAACAGAUCUUUUAUUCAACGGAAUGUUUAUGACGUUAUCCAUCCUGAGCUUCA	CGUUAUCCAUCCUGAGCUUCA
miR394_VT_1	sly-miR394-5p	394	MIMAT0035437	5	14485378	14485449	71	21	49	1	AUUAAGAGAUUGAAAAAUCUCAUUUGGAAAUGCCAUGAUCAAAAGCCUUUUGGCUUUCUGAUCCACCUCCA	UUGGCUUUCUGAUCCACCUCC
miR7699_VT_2	mtr-miR7699-5p	7699	MIMAT0029998	5	33141697	33141767	70	20	0	50	AUUUAAUGUAUUGAUUAACAUAUAAGUGUUUCACAACUAUGAAACAAAUAUAUGUUAGUUAGUAUAUUAA	AUUUAAUGUAUUGAUUAACA
miR7699_VT_2	mtr-miR7699-5p	7699	MIMAT0029998	5	36042417	36042589	172	20	1	151	UAUUUAAUGUAUUGAUUAACAUAUAUUUGUUUCACAAUGUGUUUGUUUCAAAUGUAUUCAAUGUGAAACUAUUUUACGUGUAUUUUUUGUUUGACAAACACACCAAAAUUAAAAGGUUCGCAUUAUGAACCAAGUAUACGUGAAAUAAAUGUAUGUAAUCACUACAUUAAAU	AUUUAAUGUAUUGAUUAACA
miR7699_VT_5	mtr-miR7699-5p	7699	MIMAT0029998	5	36114129	36114383	254	22	33	199	UUUCACAUGAUCUUUUUUUCAUCUAAGUACAGUAUUUAAUGUAUUGAUUAACACAUAUUUGUUUCACAAUGUGUUUGUCUCGUAUGUAUUCAGUUCAUAAUGUGAAACUUUUUUACGUGUAAUUUUUGUUCCAUAGACUGGCCAAAAAGGUUCAAAUUGUUAACCGAGUACAUGUAAAACAAAAUAUUGUGAAACAAAUAUGUGUUGAUCAAUACAUUAAAUACGAUAAUUAAAUGGAAAAAGAUCAUGUGAAA	AUUUAAUGUAUUGAUUAACACA
miR166_VT_5	sly-miR166c-3p	166	MIMAT0035444	6	8239273	8239363	90	22	68	0	UGAAGGAUAUUGCCUGGUUUGACGCAAUCACUCUGUUUUUUAUGAUUAUGAAAAGAAGGGUGAUUGCAUCGGACCAGGCUUCAUUCCUUU	UCGGACCAGGCUUCAUUCCUUU
miR169_VT_4	osa-miR169i-5p.1	169	MIMAT0001054	7	1904806	1904971	165	20	46	99	UUUUUCAUCUGAAACCUUGCAUGUGGGAACAAGGUUCAUUUGGUUCAGCCAAGGAUGACUUGCCGGGGACCUACAGGAUUCUUUGGUUGUUAAUUAAUAGGUCGGCUGGCAAGUCGUUUUUCGGCUAAACUACUGCCUUGUUCUCUCAUGCUAGGUUUCUGAUGA	AGCCAAGGAUGACUUGCCGG
miR7699_VT_2	mtr-miR7699-5p	7699	MIMAT0029998	7	5008210	5008372	162	20	0	142	AUUUAAUGUAUUGAUUAACAUGUGUUUGUUUCAUAUGUAUUCGGUUCAUAAUGUGAAACAUUUAUUUACGUGUUUUUUUUUUGUUUCACAAACAAGUCAGAAAGGUUCACAUUGUGAACCGAGUACAUGUGAAACAAAUAUAUGUUAAUCACUACAUUAAAA	AUUUAAUGUAUUGAUUAACA
miR169_VT_1	ath-miR169a-3p	169	MIMAT0031886	7	6841666	6841857	191	20	133	38	AAACAAGAGAAGGGUUGACAUGAAAGAGAAGAGAUUGUCUGGUUAGCCAAGGAACCCGCCUGAUAACCGACCAAUCAAGGGUCUCAAAUAAUCGAUCGAUCUAAAAGACCAAACCCUUAGAAAAGAAGGAGGAGGCAAGUCAUCCUUGGCUACCAAACAAGACUCUUUUCUUCAUGCAAGACCUCUCUUGU	GGCAAGUCAUCCUUGGCUAC
miR396_VT_5	ath-miR396b-3p	396	MIMAT0031909	8	3722019	3722143	124	21	95	8	GUCAUGUUUUCCCACAGCUUUCUUGAACUUCGUUUAAUCACGUGAAUUCUCGAAAAGGAAUUCUUGAGAACGGAAUUAACACAUGAAUUAUUAAAGUUCAAGAAAGCUGUGGAAAAACAUGGCU	GUUCAAGAAAGCUGUGGAAAA
miR156_VT_1	tae-miR156	156	MIMAT0018208	8	6382900	6382998	98	22	4	72	AAGCUGACAGAAGAGAGUGAGCAUAUGCAAAGCAAUUGUAUAGAGAACUAUACACUUGUUGGACUUAUGCGUGUGCUCACUUCUCUUGCUGUCAGCUA	UGACAGAAGAGAGUGAGCAUAU
miR156_VT_2	osa-miR156l-3p	156	MIMAT0022866	8	6382970	6383068	98	23	74	1	AAGCUGACAGAAGAGAGUGAGCAUAUGCAAAGCAAUUGUAUAGAGAACUAUACACUUGUUGGACUUAUGCGUGUGCUCACUUCUCUUGCUGUCAGCUA	GCUCACUUCUCUUGCUGUCAGCU
miR7699_VT_2	mtr-miR7699-5p	7699	MIMAT0029998	8	18232408	18232636	228	20	19	189	UUUUUCAUCUAAAUAUAAUAUUUAAUGUAUUGAUUAACAUAUAUUUAUUUAACAAUGUGUUUGUUUCAUAUGUAUUCGUUUCACAAUGUGAAACUUAUUUACAUGUAUUUUUUGUUUCACAAACACGCCAAAAAAGUUCACAUUGUAAAGUGAGUACAUGUGAAACAAUCAUAUUGUGAAACAAAUAUAUUUUAAUCACUACAUUAAAUUUUAGCUAUAGAUGAAAAU	AUUUAAUGUAUUGAUUAACA
miR160_VT_2	nta-miR160a	160	MIMAT0024640	8	22314488	22314586	98	22	7	69	AAUGAUUUGCCUGGCUCCCUGGAUGCCAUCUAAGAAAAUGAUUUCAAGGUUGCAAUCAGUCUUCUUAUAUGGCACCUGAGGAGUCAGGCAAACAUAAU	UGCCUGGCUCCCUGGAUGCCAU
miR403_VT_1	sly-miR403-5p	403	MIMAT0035433	8	23342411	23342568	157	21	18	118	AGAAGAGGCGAAUUUCGUGUUUGUGCGUGAAUCUAACGAUCCUCAGCCUCAUCGUAGCAGUAAUCAGAUCAAUGAAUCGGAGUUUGAUGUAUGAAUUGAACUGUUGGCAGUCGUAUGUUCGUUAGAUUCACGCACAAACUCGUAAUACGUCUUUUCA	GUUUGUGCGUGAAUCUAACGA
miR403_VT_2	vvi-miR403b	403	MIMAT0006570	8	23342514	23342671	157	19	121	17	AGAAGAGGCGAAUUUCGUGUUUGUGCGUGAAUCUAACGAUCCUCAGCCUCAUCGUAGCAGUAAUCAGAUCAAUGAAUCGGAGUUUGAUGUAUGAAUUGAACUGUUGGCAGUCGUAUGUUCGUUAGAUUCACGCACAAACUCGUAAUACGUCUUUUCA	UUAGAUUCACGCACAAACU
miR7699_VT_1	mtr-miR7699-3p	7699	MIMAT0029999	9	6606678	6606873	195	20	172	3	UAGGAUUUAGAAUAUUGAUUAACAUAUAUUUGUUUGACAAUUUGUUUCAUAUAUACUCAGUUCACGAUGUGAACACUUUUGACGUGUUUGGGAAACAAAAAGUCCAUGUAAAAGACUUUCACAUUGCGAACCGCAUACAUAUGAAACAAACAUAUUGUAAAACAAAUAUAUGUUAAUCAAUACAUUAAAUGCUAU	UUAAUCAAUACAUUAAAUGC
miR7699_VT_2	mtr-miR7699-5p	7699	MIMAT0029998	9	13500849	13501034	185	20	8	157	AAUAUAAUAUUUAAUGUAUUGAUUAACAUAUAUUUGUUUUAUAUGUAUUCGGUUCACAAUGUAAAACUUUUUUACGUGUAUUUUUUGUUCCACAAACACAUAAAAAAAUGUUCACAUUGUGAACCGAAUACAUGUUACACAAACACAUUAUGAAACAAAUUAUAUGUUAAUCAAUAUUCUAAAUU	AUUUAAUGUAUUGAUUAACA
miR167_VT_1	tae-miR167c-5p	167	MIMAT0035789	9	13820306	13820453	147	24	19	104	AUCAAAUUGAAGGAAAAGGUGAAGCUGCCAGCAUGAUCUAGCUAGCACGUAGUGACGUGUGAUGAGUGUGUGAAAUUGACUGUUUAAGUAUGGGUAAAGAACAGUGGCUAGGUCAUGCAGUCGGCUUCACUUUUUGCUUUGAUUUGG	UGAAGCUGCCAGCAUGAUCUAGCU
miR408_VT_1	osa-miR408-3p	408	MIMAT0001079	10	11369578	11369708	130	21	89	20	GUAUAGAUGGAGAUGUGAGGGUAGACGGGGACGAGACAGAGCCCGAAAAAGCCUAGUCAAUACUUGGGUAUGUAUUGUUAUCUUUUUCAUGCACUGCCUCUUCCCUGGCUAUCAUCUUUCUAUCUAUGCU	UGCACUGCCUCUUCCCUGGCU
miR172_VT_4	osa-miR172d-5p	172	MIMAT0022885	10	23341317	23341388	71	20	0	51	GCAGCAUCAUCAAGAUUCUCAUCCUCAAAAAGCUUUUGCAUUUUGUACGUGAAUCUUGAUGAUGCCACGCC	GCAGCAUCAUCAAGAUUCUC
miR172_VT_2	osa-miR172c	172	MIMAT0001071	10	23341366	23341448	82	19	54	9	CCGAUGCAGCAUCAUCAAGAUUCUCAUCCUCAAAAAGCUUUUGCAUUUUGUACGUGAAUCUUGAUGAUGCCACGCCGGAAAA	UGAAUCUUGAUGAUGCCAC
miR169_VT_5	osa-miR169i-5p.1	169	MIMAT0001054	10	24373249	24373422	173	20	43	110	GAAGGGGGGGUUCUUACAUGAAGAGAAGGGUACUCGUGUUUGGUAGCCAAGGAUGACUUGCCUCGUGUGAACACAUCAAGUUGUUGGAAAAUAGCACCUUGUUUGGUUCGUUAGGCAGUCACUCCUAGGCUAACUUGACAGGCUCUUCUUGCUCAUGUUAGGCCACCUCUUCU	UAGCCAAGGAUGACUUGCCU
miR169_VT_5	osa-miR169i-5p.1	169	MIMAT0001054	10	24413483	24413656	173	20	42	111	GAAGGGGGGUUCUUACAUGAAGAGAAGAGUACUCUUGUUUGGUAGCCAAGGAUGACUUGCCUUGUGUGAACGCAUCAAGUUGUUGGAAAGUAGCACCUUGUUUGGUUCGUUAGGCAGUCAUUCCUAGGCUAUCUUGACAGGCUCUUCUUGCUCAUGUUAGGCCACCUCUUCUU	UAGCCAAGGAUGACUUGCCU
miR169_VT_6	osa-miR169i-5p.1	169	MIMAT0001054	10	24413701	24413874	173	19	45	109	AGAGAAGAGAGGUUCUAUCAUGAAGAGAAUAGCAGUAUUUUCUGGUAGCCAAGGAUGACUUGCCACAUCCCAAUUCAAGGUGGUAGCAGACAACGCCUUGUUUGGUUUAUCAGGCAGUCACACCUUGGCUAGCUUGAAAGGCUCUUCUUUCUCAUGCUAAGCCUUCUCUUCUU	UAGCCAAGGAUGACUUGCC
miR169_VT_5	osa-miR169i-5p.1	169	MIMAT0001054	10	24433825	24433970	145	20	29	96	UACAUGAAGAGAAGAGUGAUCUUGUUUGGUAGCCAAGGAUGACUUGCCUCGUGUGAACACAUCAAGUUGUUGGAAGGUAGCACCUUGUUUGGUUCGUUAGGCAGUCACUCCUUGGCUAACUUGACAGGCUCUUCUUGCUCAUGUU	UAGCCAAGGAUGACUUGCCU
miR169_VT_6	osa-miR169i-5p.1	169	MIMAT0001054	10	24434045	24434216	171	19	151	1	AGGCAGUCACUCCUUGGCUAACUUGACAGGCUCUUCUUGCUCAUGUUAGGCCACCUCUUCUUUCAUUCAAGAGGAGUAGAUGUAGAUAAAAUAAUUGGAUAUCUGAAGAGAAGAGAGGCUCUAACAUGAAGAGAUUAACAGUCUUUUCUGGUAGCCAAGGAUGACUUGCCA	UAGCCAAGGAUGACUUGCC
miR169_VT_6	osa-miR169i-5p.1	169	MIMAT0001054	10	24437684	24437849	165	19	42	104	AAGAAGAUGGGUUCUUACAUGAAGAGAAAAGCACUUGUUUAGUAGCCAAGGAUGACUUGCCCCAUACCAACAACUCCAGGUGAGAAGAUAUCAGGCAGUCACUCCUUGGCUAGCUUGACAGGCUCUUCUUUCUUAUGUUAGGCCUUCUUUUCUUCUUAAUAAUAA	UAGCCAAGGAUGACUUGCC
miR7699_VT_2	mtr-miR7699-5p	7699	MIMAT0029998	11	1198735	1198982	247	20	36	191	UUAUAUUUCAUAUGAUUUAUUUAAUCUAAAUGUAGUAUUUAAUGUAUUGAUUAACAUAUAUUUGUUUUGCAAAUGUGUUUGUUUCAUAUUGUGAAACUUACUUCCAUGUACUUUUUGUUUCACAAACAAACCAAAAAAGUUCACAUUGUGAACUGAGUACAUGUGAAAUAAUCACGUUGUGAAACAAAUAUAUGUUAAUCAUAUCAUUAUAUUCUAACUGUAGAUAGAAAAUAAUCAUAUGAAAUAA	AUUUAAUGUAUUGAUUAACA
miR169_VT_1	ath-miR169a-3p	169	MIMAT0031886	11	3728942	3729100	158	20	108	30	CCUAGCAUGAAAGAGAAGAGCUUGUCAAGAUAGCCUAGAUUGUUGCCAGAAACCAACUGAAAGAUCAGAAAUCUAAAGAGAUAUGGACGAAUCACUCGUAAUGGAGCUGGCAAGUCAUCCUUGGCUACUAAACAACACCUCUUCUCUUCAUGUAAGGA	GGCAAGUCAUCCUUGGCUAC
miR169_VT_7	osa-miR169i-5p.1	169	MIMAT0001054	11	3732486	3732707	221	20	29	172	UAUAUGAAACGAAGAGCGUUCUUAUUAGGUAGCCAAGGAUGAUUUGCCUAAUGACAACUUAUUCAAGGUGUUAGAAACUAUAUAUAUGUAUAUAUAUGUAUCUAUAUGUAUAUAUAUGUAUGUCUAUGUAUAUAUAUGUAUAUGUAUGUAUCCUUGUUUGGUUUACGAUCAUGAGGCAAUCAUUUCUUGUCUAACUUAAAGACGCUUUUCUUUUUUCAUGU	UAGCCAAGGAUGAUUUGCCU
miR169_VT_8	osa-miR169r-3p	169	MIMAT0005967	11	3738299	3738446	147	22	98	27	AACAUGAAAGAGAAGAAGUUGUCAGGAUAGCCAGAAUGAUUGCCAGAAACCAGACUAAAGUUCCAAAAUCUAGUAAGAGGGAUCAUUCGUAAUGGAGCUGGCAAGUCAUCCUUGGCUACCAAACAAAACGCUCUUUCUCUUCAUGUA	UGGCAAGUCAUCCUUGGCUACC
miR171_VT_1	ath-miR171c-5p	171	MIMAT0031900	11	6197600	6197809	209	20	112	77	AGUUUUUCCCGAACCCAAACCAAACUGACCGAAUAAAUUCGACUCAAAUUUACUUGGUCGGUUUGGUUUGAUUUGGGCUCAGGAAAAACGCAAUGGUCAUGAAGAGACACGCGAUAUUGGUGCGGCUCAAUCAAACCAUAUAGUCGAGAGUUGUGACCGAUUAAAUGGUAAGGUUAAACCGCAACAAUAUCUCGGAUCACGUGCCAUUU	GAUAUUGGUGCGGCUCAAUC
miR7699_VT_2	mtr-miR7699-5p	7699	MIMAT0029998	12	12870411	12870490	79	20	2	57	UUAUUUAAUGUAUUGAUUAACAUAUAUUUGUUUUACGAUGUGAUUGUUUAAAAAAUUAUAUGUUAAUCAAUAUAUUAAA	AUUUAAUGUAUUGAUUAACA
miR166_VT_1	nta-miR166b	166	MIMAT0024650	12	21617766	21617869	103	21	74	8	GGUUUGUGAGGGAUAUUGCCUGGUUCGAUGCAAUCACUCUCUUUCUUAUGAUUUUGAAAAAAAGGGUGAUUGCAUCGGACCAGGCUUCAUUCCUUUCAAACCU	UCGGACCAGGCUUCAUUCCUU
miR824_VT_1	ath-miR824-3p	824	MIMAT0032024	12	23194102	23194211	109	21	49	39	AUGGAUGAAGUUCAACCAGAGGAUCGAUGGACGAUGCGAUGGAAAGAAGCAUUCUCAUCGAUGCUCUAGACAGACAAACACUUAGAAGAUUUUCUAAGUAUUCAUCCAA	CAUUCUCAUCGAUGCUCUAGA
miR172_VT_5	osa-miR172d-5p	172	MIMAT0022885	13	10083308	10083416	108	20	9	79	UUUACUGGUGCGGCAUCAUCAAGAUUCACAUUUGAUGCCCUAUAUAUAUAUAUGUUGUAUUAUUAUAUCUUUGGGGAAUGAGAAUCUUGAUGAUGCUGCAUCAGAAAU	GCGGCAUCAUCAAGAUUCAC
miR172_VT_1	osa-miR172c	172	MIMAT0001071	13	10083380	10083488	108	21	81	6	UUUACUGGUGCGGCAUCAUCAAGAUUCACAUUUGAUGCCCUAUAUAUAUAUAUGUUGUAUUAUUAUAUCUUUGGGGAAUGAGAAUCUUGAUGAUGCUGCAUCAGAAAU	GAAUCUUGAUGAUGCUGCAUC
miR393_VT_1	ath-miR393a-5p	393	MIMAT0000934	13	12110757	12110825	68	24	1	43	AUCCAAAGGGAUCGCAUUGAUCCCAAAUCAGACUCAUAUAAUUUGGGAUCAUGCUAUCCUUUUGGAUU	UCCAAAGGGAUCGCAUUGAUCCCA
miR393_VT_2	ptc-miR393b-3p	393	MIMAT0022909	13	12110803	12110871	68	20	47	1	AUCCAAAGGGAUCGCAUUGAUCCCAAAUCAGACUCAUAUAAUUUGGGAUCAUGCUAUCCUUUUGGAUU	AUCAUGCUAUCCUUUUGGAU
miR159_VT_2	ath-miR159b-5p	159	MIMAT0031889	13	17876290	17876461	171	21	5	145	AAGUAGAGCUCCUUGAAGUCCAAUAGAGGAUCUGAGUGGGCAGAUAGUGCUGCUGGUAUAUGGAUUCCUCAAGUCCUAUCUUUCUUGUUUGUAUAGGCUUUGCGGCUUGCAUACACCAGGAGCUUUAUAACCCUUCUUAUGAUCCUUUUUUGGAUUGAAGGGAGCUCUACA	GAGCUCCUUGAAGUCCAAUAG
miR159_VT_1	ath-miR159b-3p	159	MIMAT0000207	13	17876433	17876604	171	22	148	1	AAGUAGAGCUCCUUGAAGUCCAAUAGAGGAUCUGAGUGGGCAGAUAGUGCUGCUGGUAUAUGGAUUCCUCAAGUCCUAUCUUUCUUGUUUGUAUAGGCUUUGCGGCUUGCAUACACCAGGAGCUUUAUAACCCUUCUUAUGAUCCUUUUUUGGAUUGAAGGGAGCUCUACA	UUUGGAUUGAAGGGAGCUCUAC
miR479_VT_1	vvi-miR479	479	MIMAT0005734	13	18544260	18544365	105	21	19	65	UGCAAAGAAAGAUGCAGGGGUGAUAUUGGUUCGGCUCAUCUGGCUGCUGCUGGCAUUAGAAAGCCGAGGAGCCACGCCAAUAUCAUGCCUGUUUAUUUCUUUGUU	GUGAUAUUGGUUCGGCUCAUC
miR5254_VT_1	mtr-miR5254	5254	MIMAT0021252	13	20816162	20816341	179	21	0	158	AGGAGGUGGAAGAUUUGCUGAAGGAGCUCAAAAUGUCUGAUGAGUUGAGCCUGGACUUCAUCAUCCUUGCUGGAGUGCAGCUACAACUUUAGUGUUGGCUUUAACUUCAGUCUGGAUGGUGUUCAUCAACUCAUUGACAUCACGGAGCUCAGCUUUGUCAGCAGAGAGGCCAUUUGUCA	AGGAGGUGGAAGAUUUGCUGA
miR7699_VT_2	mtr-miR7699-5p	7699	MIMAT0029998	13	22933703	22933902	199	20	5	174	AUAAUAUUUAAUGUAUUGAUUAACAUAAAGUUGUUUCACGAUUUGUUUGUUUCAUAUGUAUUCGGUUCACAAUAAGAAACCAUUUUACGUCUACUUCUUGUUUCACAAACACGUUAAACAUAUUCACAUUGUGAACCAAGUACAUGUGAAAUAAACACAUUGUGAAACAAAUAUCUGUUAAUCAAUAUUUUAAAUAUUA	AUUUAAUGUAUUGAUUAACA
miR1155_VT_1	cre-miR1155	1155	MIMAT0005404	13	25316713	25316779	66	22	40	4	UUCCUGUACUUCUCCUUCAGUUUUAAGUACUUUUCAUCUUUAGUCCUGAAGGAGGAAGGAGCUUUA	UAGUCCUGAAGGAGGAAGGAGC
miR7699_VT_2	mtr-miR7699-5p	7699	MIMAT0029998	13	38734794	38735015	221	20	189	12	UUUAUUUUUAAAAAAUUAUGGAGAAUCUGUUGAUAUGCUUAAAUAUUAAAUUAGUAGUAUAUUUAUGGGCCAUAAAUAUACUACUAAUUUAAUAUUUAAGCAUAUCAAUAGAUUCAUUUGAUAACACCAAAAUUUGUGAGAUCCGUGAAAACUUCUACCUUAGUGUUUUAUUUUUCGUCUAAGUAUAAUAUUUAAUGUAUUGAUUAACAUAUAUUUAUUUU	AUUUAAUGUAUUGAUUAACA
miR2651_VT_1	mtr-miR2651	2651	MIMAT0013423	15	1059968	1060093	125	20	105	0	AGUAUGUGUAUUUUAUGCAUAAGGAUAUAUACAUAAUAUGAUAAAUAUAUAUGCACAUAUAUGUGUGCAUGUGUGUGCAUGAGUUUAUAUGCAUAUAUGUAUGGUUUUAUUGGUAUGCAUGCAUU	UUUAUUGGUAUGCAUGCAUU
miR166_VT_2	nta-miR166b	166	MIMAT0024650	15	18437374	18437486	112	23	86	3	UUGAGGGGACUGUUGUCUGGCUCGAGGCUACUCAUGAUGAUCUUUACUGUUGAUUGAUUGAUCGAUUAUAGGUGAUUCUGGUGUCGUCGGACCAGGCUUCAUUCCCCUCAAU	UCGGACCAGGCUUCAUUCCCCUC
miR6427_VT_1	ptc-miR6427-3p	6427	MIMAT0025228	15	20542886	20542961	75	22	7	46	AAUGGUGGUGAGGAAAGAACAUUAUGAGACAGUCUAACGAUUGAUCUGUUGUACCUUCAUUUCUUCAUCACUGUA	GUGAGGAAAGAACAUUAUGAGA
miR7699_VT_2	mtr-miR7699-5p	7699	MIMAT0029998	16	1454337	1454512	175	20	0	155	AUUUAAUGUAUUGAUUAACAUAUAUUUGUUUCACAAUAUGUUUGUUUUAUAUGUAUUUAGUUCAUAAUGUGGAUUUUUUAACAUGUACUUUUUGUUUCACAAAGUCAUCAGAAAAAGUUUACAAUAUGAACCGAAUACAUGUUAAACAGAUAUAUGUUAAUCACUAUAAUACAUU	AUUUAAUGUAUUGAUUAACA
miR7696_VT_1	mtr-miR7696c-3p	7696	MIMAT0029991	16	20882670	20882976	306	22	200	84	AAAAAUGAACAAAAUUAAAAAUUAUGAUUGGUUAAAUGAAGUUUUUAUGUUUUUACAAAUUGAGUGGUUUUCAUUUGAUCGCUCCCUAUAUACAUAUAUAUAUAUAUAUAUAUAGGGGAGCGAUCAAAUGCGAACCACUUAAUUUGUACAAACCGUGCAAACUGCAUUUAACCAAUUAUAAUUUUUCAUUUUGUUCAUUUUUUUGUAAUUAUGAGUACUUGAUUGAUGAUCUGAGGAUUGUCUAUAUAAAUAUAUAUUAAUUGUUAAUAGAAUCAUCAACAAAUCGUAUUCAAAUAAUUCGAAGAA	UUUUGUAAUUAUGAGUACUUGA
miR394_VT_2	sly-miR394-5p	394	MIMAT0035437	17	7842648	7842792	144	20	33	91	AGGGUUUCUCAUAAGCAUAUGUACAGAGCCAGUUUGGCAUUCUGUCCACCUCCGCAUGUACUUGUUGAUGGUGAGGAUUAUCGCUUAUAGGGAGGUGGUCAGCCUGCUAAAUUAGCUCUGUAAGUUUGUUCAUGAGAAACCCUA	UUGGCAUUCUGUCCACCUCC
miR396_VT_1	vvi-miR396a	396	MIMAT0005724	17	35022010	35022167	157	22	17	118	UGGUCCUCUUUCUAUUCUUCCACGGCUUUCUUGAACUACAUGGGUUUUGAUCCAUCCAUCAGAUCUGUACUGUGUUUAUAUAUAUACAUAUAUAUAUGUAUAUAUAUAAUCUUUGUGGUUCAAUAAAGCUGUGGGAAGAUAGAGAAAGGAUCAAUUA	UUCCACGGCUUUCUUGAACUAC
miR396_VT_2	sly-miR396a-3p	396	MIMAT0035456	17	35022110	35022267	157	19	117	21	UGGUCCUCUUUCUAUUCUUCCACGGCUUUCUUGAACUACAUGGGUUUUGAUCCAUCCAUCAGAUCUGUACUGUGUUUAUAUAUAUACAUAUAUAUAUGUAUAUAUAUAAUCUUUGUGGUUCAAUAAAGCUGUGGGAAGAUAGAGAAAGGAUCAAUUA	GUUCAAUAAAGCUGUGGGA
miR7699_VT_2	mtr-miR7699-5p	7699	MIMAT0029998	17	35468650	35468893	243	20	25	198	AUUUUUUUUUCUAUUUAAAUGUAGUAUUUAAUGUAUUGAUUAACAUAUAUUUGUUUCACAAUGUGUUUGUUACAUAUGUAUUCGGUUCACAAUAUAAAACUUUUUUACGAGUACUUUUUGUUUCUUUAACACGCCAAAAAGGUUUUCAUUAUGAACCAUGUACAUGUAAAACAAACACAUUGUGGAACAAAUAUAUGUUAAUUACUAUAUUAAAUUCUAACUAUAAAUGGAAAAUAUAUAUAU	AUUUAAUGUAUUGAUUAACA
miR7699_VT_6	mtr-miR7699-5p	7699	MIMAT0029998	17	36203482	36203642	160	20	0	140	AUUUAAUGUAUUGAUUACCAUACAUUUGUUUCAUAUGUAUUCGGGUUACAAUAUGAAACUUUUUUACGUAUAUUUUUUGUUUCACAAACACACCAAAAAGGUUCACGUUGUGAACCGAGUACAUAUGAAACAAUCAUAUUAUGGAAAAAAAUAUGUUAAU	AUUUAAUGUAUUGAUUACCA
miR1155_VT_2	vvi-miR399a	399	MIMAT0005728	scaffold_10222	3385	3454	69	21	48	0	UGGGCAAUUACUCCUUUAGCAGUUAGUCAAUCAUUUGUAAACACUAACUGCCAAGGGAGAUUUGCCCUG	UGCCAAGGGAGAUUUGCCCUG
miR1155_VT_1	cre-miR1155	1155	MIMAT0005404	scaffold_1255	46923	47012	89	22	53	14	GUUGUUCUUCAUCUUCCUAUACUUCUCCUUUAGUUUUAAUUAUUUUUCAUCUUUAGUCCUGAAGGAGGAAGGAGCUUUGGAGGAUGGCA	UAGUCCUGAAGGAGGAAGGAGC
miR394_VT_1	sly-miR394-5p	394	MIMAT0035437	scaffold_1372	68895	68962	67	21	45	1	AGAGAUUGAAAAAUCUCAUUUGGGAGUGCCAUGAUCAAAAGCCUUUUGGCUUUCUGAUCCACCUCCA	UUGGCUUUCUGAUCCACCUCC
miR1155_VT_1	cre-miR1155	1155	MIMAT0005404	scaffold_1381	48363	48442	79	22	45	12	UCAUCUUCUUGUACUUCUCUUUCAGUUUUAAGUACUUUUCAUCUUUAGUCCUGAAGGAGGAAGGAGCUUUGGAGGAUGG	UAGUCCUGAAGGAGGAAGGAGC
miR399_VT_1	mtr-miR7699-3p	7699	MIMAT0029999	scaffold_1599	6205	6405	200	20	176	4	UAGGAUUUAGAAUUUUGAUUAAUAUAUAUUUGUUUUACAAUGUGUUUGUUUCACAUGUAUUUGGUUCACAACGUGAAAUCAUUUGACGUCUUUAUGAAACAAAAAAUACACAUAAGAAAGUUCUACACUGUGAACCGAAUACGUAUGAAACAAACACGUUGUAAAACAAAUAUAUGUUAAUCAAUGCAUUAAAUACUAUA	UUAAUCAAUGCAUUAAAUAC
miR2651_VT_2	zma-miR399f-5p	399	MIMAT0015174	scaffold_1907	92249	92355	106	22	9	75	UGAAUUACUGGGUAACUUCUCCUUUAGCAGAUUGGUUGCUUUCAGUGUUACUAGACUGUAAUGCAAAGGUGCUUGCUGCCAAAGGAGAUUUGCCUAGCAAUUCAAU	GGGUAACUUCUCCUUUAGCAGA
miR399_VT_2	sly-miR399	399	MIMAT0009146	scaffold_1907	92316	92422	106	20	76	10	UGAAUUACUGGGUAACUUCUCCUUUAGCAGAUUGGUUGCUUUCAGUGUUACUAGACUGUAAUGCAAAGGUGCUUGCUGCCAAAGGAGAUUUGCCUAGCAAUUCAAU	UGCCAAAGGAGAUUUGCCUA
miR2651_VT_1	mtr-miR2651	2651	MIMAT0013423	scaffold_1917	94249	94430	181	20	104	57	CAUAAGGAUAUAUGCAUAAUAUGAUAAAUAUAUAUAUAUAUAUAUAUGCAUAUAUAUAUAUGUGUGCAUGUGUGUGCAUGAGUUUAUGUGCAUGUUUGUAUGGUUUUAUUGGUAUGCAUGCAUUUGGGUGAAGGCCUGGUUGGUUGACUUUCCUAAAAAGGAAAGUAUAAAUAUUAGGUUG	UUUAUUGGUAUGCAUGCAUU
miR5258_VT_1	vvi-miR399a	399	MIMAT0005728	scaffold_2111	60108	60197	89	21	58	10	GAUGCAUUACUGGGCAAGUACUCUUUCAGCAGUUAGUAAGAAACAUGCCAUCUCUGACUGCCAAAGAAGAUUUGCCCUGUAAUUCAUCA	UGCCAAAGAAGAUUUGCCCUG
miR166_VT_6	mtr-miR5258	5258	MIMAT0021258	scaffold_2618	16912	16979	67	20	42	5	AUGUCAAGUAUUUCCAUGUCUUUGGGUGCAAAUGCUUUGUACUCAAUGACAAGGAAUAUCUUGUCAA	UCAAUGACAAGGAAUAUCUU
miR3633_VT_1	sly-miR166c-3p	166	MIMAT0035444	scaffold_2807	9500	9599	99	21	72	6	UUUGUGAGGGAUAUUUCUUGGUUCAAUGCAUUCACUCUUUUUAUUAUGAUAUUGAAAAGAAGGGUGAUUGCAUCGGACCAAGCUUCAUUCCUUUCAAAU	UCGGACCAAGCUUCAUUCCUU
miR168_VT_1	vvi-miR3633a-5p	3633	MIMAT0018037	scaffold_2815	69724	69796	72	21	51	0	CUGCUGAUCCAAUUGUUUCCAAUGUCGAUGAAAGAAUUCGACAUUGUGAUGGGAAUGGAUUGGUUAGCAGAG	GGAAUGGAUUGGUUAGCAGAG
miR1155_VT_3	nta-miR168e	168	MIMAT0024666	scaffold_3072	15207	15385	178	20	18	140	UCACGGUGGUUUUCUGAUUCGCUUGGUACAGGUCGGGAACGGCUUCGCCGGCGAGUUCAGUUUUUUUCUGUUUUUGCACCUCACUAGAAGGUGAAACCGUGUGGUGGAGAAUCGUUAUUCGGUGAAUAUCGGUCCCGCCUUGUAUCAACUGAAUCAGAAACCGCAGUGAAUUUUUUUA	UCGCUUGGUACAGGUCGGGA
miR168_VT_2	ath-miR168b-3p	168	MIMAT0031885	scaffold_3072	15322	15500	178	22	133	23	UCACGGUGGUUUUCUGAUUCGCUUGGUACAGGUCGGGAACGGCUUCGCCGGCGAGUUCAGUUUUUUUCUGUUUUUGCACCUCACUAGAAGGUGAAACCGUGUGGUGGAGAAUCGUUAUUCGGUGAAUAUCGGUCCCGCCUUGUAUCAACUGAAUCAGAAACCGCAGUGAAUUUUUUUA	CCCGCCUUGUAUCAACUGAAUC
miR1155_VT_1	cre-miR1155	1155	MIMAT0005404	scaffold_3773	32768	32840	72	22	41	9	CUUCUUGUACUUCUCCUUCAGUUUUAAGUACUUUUCAUCUUUAGUCCUGAAGGAGGAAGGAGCUUUAGAAGA	UAGUCCUGAAGGAGGAAGGAGC
miR2628_VT_1	vvi-miR166a	166	MIMAT0005662	scaffold_4789	16714	16925	211	18	193	0	AUCUCUAUCUCUCUGUAUGUAUAGAUAUAGAUACAUAUAUAGAUAUAGAUGUGUGUAUAUGAUGUUAUCAACUCAAUUGAUCAACGGAUCCAUCAUCCAUGGUCUUUGUUGAUUAUUGAGUUCAUGGAUUAAUCAUUCGAAUACUGUUGUGUGUGAGAGAGAGAGAGAAUCUUGAAGAUUGGAUCUGGUGUUCUCGGACCAGGCUUCAUUC	UCGGACCAGGCUUCAUUC
miR3633_VT_2	mtr-miR2628	2628	MIMAT0013362	scaffold_4874	3300	3488	188	19	0	169	CAUGAAAGAAUGAUGAGGAGGGUAGAUAUGUUUCUCUAAUUCAACAUUGGUUUCUUUCAAAUGAGGAACCAAUGGUGUAUGUUCUUUUUUCCCCAUAAGUGAUUUUGAAACAUCUCUUUUUUUAGAAGGAGAUGUGUGGCUUGGUGGGGUUGAUACAAGAGUUGUCAUUGCCUCAUUACCUUUUUCAA	CAUGAAAGAAUGAUGAGGA
miR168_VT_1	vvi-miR3633a-5p	3633	MIMAT0018037	scaffold_5397	6008	6084	76	21	52	3	GUUACCGAUCCAACUAUUCCCAAUGGCAAUGAAAGAAUUCGAUGUUGUGAUGGGAAUGGAUUGGUUAGCAGAGAAU	GGAAUGGAUUGGUUAGCAGAG
miR394_VT_1	sly-miR394-5p	394	MIMAT0035437	scaffold_564	147993	148060	67	21	45	1	AGAGAUUGGAAAAUCUCAUUUGGAAUUGCCAUGAUCAAAAGCCUUUUGGCUUUCUGAUCCACCUCCA	UUGGCUUUCUGAUCCACCUCC
miR394_VT_1	sly-miR394-5p	394	MIMAT0035437	scaffold_5822	25796	25863	67	21	45	1	AGAGAUUGAAAAAUCUCAUUUGGGAGUGACAUGAUCAAAAGCCUUUUGGCUUUCUGAUCCACCUCCA	UUGGCUUUCUGAUCCACCUCC
miR160_VT_1	nta-miR160a	160	MIMAT0024640	scaffold_9518	4134	4222	88	23	4	61	UAUAUGCCUGGCUCCCUGUAUGCCAUUUGUAGAGCCCAUCGAUGCAUCAAUGGCUUCUGUGGAUGGCGUAUGAGGAGCCACGCAUAUU	UGCCUGGCUCCCUGUAUGCCAUU
miR394_VT_3	ath-miR160a-3p	160	MIMAT0031874	scaffold_9518	4195	4283	88	22	65	1	UAUAUGCCUGGCUCCCUGUAUGCCAUUUGUAGAGCCCAUCGAUGCAUCAAUGGCUUCUGUGGAUGGCGUAUGAGGAGCCACGCAUAUU	GCGUAUGAGGAGCCACGCAUAU
miR394_VT_1	sly-miR394-5p	394	MIMAT0035437	scaffold_974	124612	124680	68	21	46	1	AAGAGAUUGAAAAAUCUCAUUUGGGAGUGUCAUGAUCAAAAGCCUUUUGGCUUUCUGAUCCACCUCCA	UUGGCUUUCUGAUCCACCUCC

## Sheet: C3
mirna name	orthologous miRNA	Family	Accession	Chromosome location	Beginning of the potential pre-miRNA	End of the potential pre-miRNA	pre-miRNA sequence length	length of the miRNA	# of nt before the putative miRNA in the predicted pre-miRNA	# of nt after the putative miRNA in the predicted pre-miRNA	Sequence of the pre-miRNA	mirna C3
miR393_C3_1	osa-miR393a	393	MIMAT0000957	1	747688	747832	144	23	7	114	GGAAACUUCCAAAGGGAUCGCAUUGAUCCAUGUUGUUUAAUUAAUUCGAUCUGAAACUGACUAAUUGAUUGUUAUAUGUACCUUCGAUGGAAAAUUCGAUCUGAGUUGAUAAAUUGGAUCAUGCGAUCUCUUUGGAAGUUUCCG	UCCAAAGGGAUCGCAUUGAUCCA
miR393_C3_6	ath-miR393b-3p	393	MIMAT0031906	1	747798	747942	144	23	117	4	GGAAACUUCCAAAGGGAUCGCAUUGAUCCAUGUUGUUUAAUUAAUUCGAUCUGAAACUGACUAAUUGAUUGUUAUAUGUACCUUCGAUGGAAAAUUCGAUCUGAGUUGAUAAAUUGGAUCAUGCGAUCUCUUUGGAAGUUUCCG	AUCAUGCGAUCUCUUUGGAAGUU
miR399_C3_1	sly-miR399	399	MIMAT0009146	1	1091071	1091216	145	20	107	18	AAAGCGAGAUCAGUUAAAGGACUACUCUCUAUUGGCAUACUGUUUUAACUCAAUUCGUAGGUUGCAUGAGAUCAUUAAUGAUGCAGCUUGUUGGUUUUAUUACGAUAUGCCAAAGGAGAGUUGCCCUGUAACUGUUUGUUGCUUA	UGCCAAAGGAGAGUUGCCCU
miR319_C3_1	ath-miR319b	319	MIMAT0000512	1	2008932	2009111	179	20	158	1	GAGGGAGCUCCCUUCAGUCCAAGCACAGAUUGGAAAGGGAUGAAAACUAUCUCCCGCAUCAUUCACUCAAUCAAAGUAGCAUAAACUGAAUCCUUUUCUACUGAAUGGUCAAAUGAAUGAGUCGGCAGCUAAUUCAAUUCCUUAAUCACAUCCAUGAGUGGGCUGAAGGGAGCUCCCUU	UGGGCUGAAGGGAGCUCCCU
miR393_C3_4	ath-miR393a-5p	393	MIMAT0000934	1	4065089	4065186	97	24	9	64	AAGGAGGCAUCCAAAGGGAUCGCAUUGAUCCCGAGUCUCAUAUAUAUCGUAUAUAUGCAUCGAAUUGGGAUCAUGCUAUCCCUUUGGAUUCCUCCUU	UCCAAAGGGAUCGCAUUGAUCCCG
miR393_C3_2	ath-miR393a-3p	393	MIMAT0031905	1	4065149	4065246	97	20	69	8	AAGGAGGCAUCCAAAGGGAUCGCAUUGAUCCCGAGUCUCAUAUAUAUCGUAUAUAUGCAUCGAAUUGGGAUCAUGCUAUCCCUUUGGAUUCCUCCUU	AUCAUGCUAUCCCUUUGGAU
miR172_C3_6	ptc-miR172g-5p	172	MIMAT0022905	1	4245646	4245831	185	21	14	150	CAUUAAUUGCCACUGCAGCAUCAUCAAGAUUCUCAAACACUCAACAGAUGGAGAGUCCUUAGAUUAGUAGGAAGCAAGAUCGAUAUAAACAUUGAAGAUUUUGCAUAGAUGAAUAUCGAUCGAAUACCCUAGCUAAUGAUGGAACCUUUUGUGAAUCUUGAUGAUGCUUCAAUGGCAAGAAGUGA	GCAGCAUCAUCAAGAUUCUCA
miR172_C3_1	zma-miR172c-3p	172	MIMAT0001390	1	4245784	4245969	185	19	152	14	CAUUAAUUGCCACUGCAGCAUCAUCAAGAUUCUCAAACACUCAACAGAUGGAGAGUCCUUAGAUUAGUAGGAAGCAAGAUCGAUAUAAACAUUGAAGAUUUUGCAUAGAUGAAUAUCGAUCGAAUACCCUAGCUAAUGAUGGAACCUUUUGUGAAUCUUGAUGAUGCUUCAAUGGCAAGAAGUGA	GAAUCUUGAUGAUGCUUCA
miR160_C3_1	nta-miR160a	160	MIMAT0024640	1	5671635	5671723	88	23	3	62	AUAUGCCUGGCUCCCUGUAUGCCAUUUUCAGAGCCCAUCGGUAUCUCCAAUGGCCUCCGUGGAUGGCGUAUGAGGAGCCAAGCAUAUU	UGCCUGGCUCCCUGUAUGCCAUU
miR160_C3_4	ath-miR160a-3p	160	MIMAT0031874	1	5671697	5671785	88	22	65	1	AUAUGCCUGGCUCCCUGUAUGCCAUUUUCAGAGCCCAUCGGUAUCUCCAAUGGCCUCCGUGGAUGGCGUAUGAGGAGCCAAGCAUAUU	GCGUAUGAGGAGCCAAGCAUAU
miR172_C3_6	ptc-miR172g-5p	172	MIMAT0022905	1	6033853	6033913	60	21	4	35	AGAUGCAGCAUCAUCAAGAUUCUCAUUUCCCAGAGGCAUGUGAAUCUUGAAGAUGCCGCA	GCAGCAUCAUCAAGAUUCUCA
miR172_C3_3	osa-miR172c	172	MIMAT0001071	1	6033889	6033950	61	21	40	0	AGAUGCAGCAUCAUCAAGAUUCUCAUUUCCCAGAGGCAUGUGAAUCUUGAAGAUGCCGCAC	UGAAUCUUGAAGAUGCCGCAC
miR1030_C3_2	ppt-miR1030f	1030	MIMAT0005128	1	8356317	8356505	188	21	16	151	GAAGAUGGUGUUUCUAUCUGCAUUUGCACCUGCACCUUACUUGGCUCACCUCUCUUUCUCUUCCUCUUUCCCUGGGAUUUGAGACACACAGAGGUGCAGAUGUAUCUGCAGACAAAAUGCCAACUUCUAUCCUUCUAUAUAUACAUAUACAUAGAAACAUGUGUGUGUGUGUGUGUGUGUAUAUAUAU	UCUGCAUUUGCACCUGCACCU
miR169_C3_4	osa-miR169i-5p.1	169	MIMAT0001054	1	15214240	15214386	146	19	29	98	CCUACGAUGAAGAAAAUAGUCUGUUUUUGUAGCCAAGGAUGACUUGCCAUUGACUCUUCAAGAGCCCUGGCACUCAGGUUGUUGAAUUGGCCACAAGAGCAAGCAUCCUUGUCUAUUAUGAUGGACUAUUGUCUCUCAUCGUAGGA	UAGCCAAGGAUGACUUGCC
miR7699_C3_5	mtr-miR7699-5p	7699	MIMAT0029998	1	15486036	15486217	181	20	1	160	UAUUUAAUGUAUUGAUUAACAUUUAUAUUUGUUUCACAAUGUGUUUGUUUCAUAUGUAUGCGGUUCACAAUGUGUAUUUUUUUUGUUUCACAAACACGUAAAAAAAUGUUCACAUUGUGAAUCAAGUAUAUGUGAAAUAGAAACAUUGUGAAACAAAUAUAUGUUAAACGAUAUUCUAAAU	AUUUAAUGUAUUGAUUAACA
miR169_C3_2	osa-miR169g	169	MIMAT0001052	1	16574899	16574997	98	23	1	74	AUAGCCAAGGAUGACUUGCCUACUGCUUGUCCGCCUCUUUAAUUUCAAAGAUUUGUAAUCAGGUUGGUUAUUUGGUAGUAGGCAAUCACCUUGGCUAA	UAGCCAAGGAUGACUUGCCUACU
miR7699_C3_5	mtr-miR7699-5p	7699	MIMAT0029998	1	16818327	16818543	216	20	1	195	UAUUUAAUGUAUUGAUUAACAUAUAUUUGUUUCAUAAUGUGUUUGUUUCAUGUGUAUUCUGUUCACAAUGUGAAACUUUUUUAUAUGUAUUUUUUGUUUCACAAUGUGUUUGUCAUAUGUAUUUUUUGUUUCACAAAUACUUCAAAAAGGUUCACAUUGCGUAAAUAUGAAACAAACACAUUGUGAAGCAAAUGUAUGUUAAUCAAUAUUCUAAAU	AUUUAAUGUAUUGAUUAACA
miR7699_C3_5	mtr-miR7699-5p	7699	MIMAT0029998	1	18193024	18193403	379	20	183	176	AUAUAUGGAUGAAAUAGAUCAUGUAAAACGAAACCUUGAGGUAGAAGUUAUCAUGGAUCUCACAAAAUUUGGAAAUGAAAUUGUUUCAUGUAUUUCUUUUUUCUUGAUAAAAAUGUGAGAUCCAUGAGAACUUCUACCUUAAGGUUUUGUUCCGUAUGACUUUUUUUUCCAUCCGUGUAUAGUAUUUAAUGUAUUGAUUAACAUAUAAUUGUUUUACAAUGUGAUUGUUUUAUAUGUAUUUGGUUCAAGAUGUGAAACUUUUUUACUUGUAUAUUUUGUUUUACAAACACACCAAAAAUGCUCACAUUGUGAGCAGAGUACAGGUAAAACAUAUACAUUGUAAAACAAAUAUAUGUUAAUCAAAAUCAUAUGUGAAUGU	AUUUAAUGUAUUGAUUAACA
miR2658_C3_1	mtr-miR2658	2658	MIMAT0013459	1	20467811	20467913	102	20	23	59	UAUGUCAUAUCAUACACAAUCGCAUGUGAUCAUGUAUAUGAUCAUAUACCAGUACCAUGAUCAUAUGCACAAUCACUUGUGAUCUUGUAAAUGAUGAUAUAA	AUGUGAUCAUGUAUAUGAUC
miR7699_C3_5	mtr-miR7699-5p	7699	MIMAT0029998	1	26646772	26646947	175	20	1	154	UAUUUAAUGUAUUGAUUAACAUAUAUUUGUUUCACAGUAUGUUUGUUUUAUAUGUAUUCGUUUAAAAAUGUGAAACUUUUUUACAUGUAUUUUGUGUUUCACAAACAUGUCAAAAUGGUUCACAUUGUGAAUCGAGCACAUGUGAAACAAAUAUAUGUUAACCAAUAUUUUAAAU	AUUUAAUGUAUUGAUUAACA
miR166_C3_7	sly-miR166c-3p	166	MIMAT0035444	1	27766049	27766148	99	21	72	6	UUUGUGAGGGAUAUUGCUUGGUUUGAUGCAAUCACUCUGUUUUUUAUGAUUAUGAAAAUAAGGGUGAUUGCAUCGGACCAUGCUUCAUUCCUUUCAAAU	UCGGACCAUGCUUCAUUCCUU
miR902_C3_1	ppt-miR902g-5p	902	MIMAT0005077	1	32262199	32262313	114	22	2	90	UUUAUGAUGAAGAUUCUUCAUCUUCUUGUACUUCUCCUUCAAUUUCAGGUACUUGUCCUUCUGAGGCCUGAAGAAGGAUGAGAGGUUGGAAGAUGGUGUCGUAGUUUUCUUCGA	UAUGAUGAAGAUUCUUCAUCUU
miR7699_C3_3	mtr-miR7699-3p	7699	MIMAT0029999	1	37726000	37726139	139	21	50	68	UUAAGAGUGUGUGUUGCACGCACUCUGCAAAGAAAAGGAACACUUCUAUUUAUAAUCAUUGCAUUAAAUGCACAUUUAAUGUAACAUGGUAGGGAUAGAAUGCGUGUCAAGCCUUAAGAAAAAGGUUUGUCCUUUACUA	UAUAAUCAUUGCAUUAAAUGC
miR166_C3_1	vvi-miR166a	166	MIMAT0005662	1	38774357	38774443	86	19	67	0	GAGAGAUAUUGCUUGGUUUGAUACAAUCACUUUGCUUUUUAUGAUUAUGAAAAGAAAGGUGAUUGCAUCGGACCAUGCUUCAUUCC	UCGGACCAUGCUUCAUUCC
miR7699_C3_5	mtr-miR7699-5p	7699	MIMAT0029998	10	2433635	2433871	236	20	24	192	AUUUUUUUUCAUCUUAUGACUUGUAUUUAAUGUAUUGAUUAACAUAUAUUUGUUUCACAACAUGUUUUUUCAUAUGUAUUUGUUUCACAAUGUGAAAACUUUUAGUUGUAAUUUUUGUUUCACAAACACAUAAAAAGUGUUUACAUUGUGAAACGAAUAUAUGUGAAACAAACAUAUUGUUAAACAAAUAUAUGUUAAUCAAUACACUAAAUGCAAGUCUUAGAUGGAAAAAAAUA	AUUUAAUGUAUUGAUUAACA
miR2673_C3_1	mtr-miR2673a	2673	MIMAT0013493	10	11362665	11362730	65	23	5	37	AACAUCCUCUUCCUCUUCCUCUUCCUCUUCCUCAGCUUCAGAGGCUGAGUAAGUGAAGAGGAUGU	CCUCUUCCUCUUCCUCUUCCUCU
miR408_C3_1	osa-miR408-3p	408	MIMAT0001079	10	11580614	11580744	130	21	89	20	GUAUAGAUGGAGAUGUGAGGGUAGACGGGGACGAGACAGAGCCCGAAAAAGCCUAGUCAAUACUUGGGUAUGUAUUGUUAUCUUUUUCAUGCACUGCCUCUUCCCUGGCUAUCAUCUUUCUCUCUAUGCU	UGCACUGCCUCUUCCCUGGCU
miR394_C3_1	sly-miR394-5p	394	MIMAT0035437	10	13055309	13055376	67	21	45	1	AGAGAUUGAAAAAUCUCAUUUGGAAGUGCCAUGAUCAAAAGCCUUUUGGCUUUCUGAUCCACCUCCA	UUGGCUUUCUGAUCCACCUCC
miR172_C3_2	osa-miR172d-5p	172	MIMAT0022885	10	23675266	23675337	71	20	0	51	GCAGCAUCAUCAAGAUUCUCAUCCUCAAAAAGCUUUUGCAUUUUGUACGUGAAUCUUGAUGAUGCCACGCC	GCAGCAUCAUCAAGAUUCUC
miR172_C3_1	osa-miR172c	172	MIMAT0001071	10	23675315	23675397	82	19	54	9	CCGAUGCAGCAUCAUCAAGAUUCUCAUCCUCAAAAAGCUUUUGCAUUUUGUACGUGAAUCUUGAUGAUGCCACGCCGGAAAA	UGAAUCUUGAUGAUGCCAC
miR1030_C3_1	ppt-miR1030f	1030	MIMAT0005128	10	23845970	23846376	406	20	200	186	UUUGGUAAAUAACCUAGAGUAUUUAAACUUUAGUUGAUACAUCUCCAUCAAAAUCCAACAUAUUUGGGUCACCACCUCUUAUAUAAUAUAUAAUAUAAUAUAUAUAUAUAUAUAUAUAUAUAUAUAUAUAUAUAUAUACACACAUACCCUUAAUACUAGAUACAUGAUGAAAGAUGUAGAGCCAAAAAUGUUGCCUUUGCCUGCAUUUGCACCUGCACCAUUCUACCUUUCUUCUCCAUCUUCAUCUUCUUUCUUCACCACCACCACCACCACCACCACCACCACCACCGCUGUGCUGUCAUCAUCAUAACACAUAAGCUCAAUAUGUGUGUGUGUGUGUGUGUGAGCAGGUGGAGAUAGGUUAAGAAGAAAAGAAGGGUGCAGGGCAAAUGCAGGUUA…	CUGCAUUUGCACCUGCACCA
miR169_C3_3	osa-miR169i-5p.1	169	MIMAT0001054	10	24719013	24719186	173	20	43	110	GAAGGGGGGGUUCUUACAUGAAGAGAAGGGUACUCGUGUUUGGUAGCCAAGGAUGACUUGCCUCGUGUGAACACAUCAAGUUGUUGGAAAAUAGCACCUUGUUUGGUUCGUUAGGCAGUCACUCCUAGGCUAACUUGACAGGCUCUUCUUGCUCAUGUUAGGCCACCUCUUCU	UAGCCAAGGAUGACUUGCCU
miR169_C3_3	osa-miR169i-5p.1	169	MIMAT0001054	10	24731511	24731684	173	20	43	110	GAAGGGGAGGUUCUUACAUGAAGAGAAGAGUACUCUUGUUUGGUAGCCAAGGAUGACUUGCCUCGUGUGAACACAUCAAGUUGUUGGAAAGUAGCACCUUGUUUGGUUCGUUAGGCAGUCACUCCUGGGUUAACUUGACAGGCUCUUCUUGCUCAUGUUAGGCCACCUCUUCU	UAGCCAAGGAUGACUUGCCU
miR169_C3_4	osa-miR169i-5p.1	169	MIMAT0001054	10	24731731	24731901	170	19	43	108	AGAAGAGAGGCUCUAACAUGAAGAGAAUAACAGUCUUUUCUGGUAGCCAAGGAUGACUUGCCACAUCCCAAUUCAUGGUGGUAGCAAAUAACGCCUUGUUUGGUUUAUCAGGCAGUCACGCCUUGGCUAACUUGAAAGGCUCUUCUUUCUCAUGCUAAGCCUUCUCUUCU	UAGCCAAGGAUGACUUGCC
miR169_C3_3	osa-miR169i-5p.1	169	MIMAT0001054	10	24750764	24750937	173	20	43	110	GAAGGGGGGGUUCUUACAUGAAGAGAAGGGUACUCGUGUUUGGUAGCCAAGGAUGACUUGCCUCGUGUGAACACAUCAAGUUGUUGGAAAAUAGCACCUUGUUUGGUUCGUUAGGCAGUCACUCCUAGGCUAACUUGACAGGCUCUUCUUGCUCAUGUUAGGCCACCUCUUCU	UAGCCAAGGAUGACUUGCCU
miR169_C3_3	osa-miR169i-5p.1	169	MIMAT0001054	10	24759730	24759903	173	20	42	111	GAAGGGGGGUUCUUACAUGAAGAGAAGAGUACUCUUGUUUGGUAGCCAAGGAUGACUUGCCUUGUGUGAACGCAUCAAGUUGUUGGAAAGUAGCACCUUGUUUGGUUCGUUAGGCAGUCAUUCCUAGGCUAUCUUGACAGGCUCUUCUUGCUCAUGUUAGGCCACCUCUUCUU	UAGCCAAGGAUGACUUGCCU
miR169_C3_4	osa-miR169i-5p.1	169	MIMAT0001054	10	24759948	24760122	174	19	46	109	AAGAGAAGAGAGGUUCUAUCAUGAAGAGAAUAGCAGUAUUUUCUGGUAGCCAAGGAUGACUUGCCACAUCCCAAUUCAAGGUGGUAGCAGACAACGCCUUGUUUGGUUUAUCAGGCAGUCACACCUUGGCUAGCUUGAAAGGCUCUUCUUUCUCAUGCUAAGCUUUCUCUUCUU	UAGCCAAGGAUGACUUGCC
miR169_C3_3	osa-miR169i-5p.1	169	MIMAT0001054	10	24764128	24764275	147	20	30	97	UUACAUGAAGAGAAGAGUACUCUUGUUUAGUAGCCAAGGAUGACUUGCCUUGUUUGAACACAUCAAGUUGCUGGAAAGUAGCACCUUGUUUGGUUCGUUAGGCAGUCACUCCUAGGCUAACUUGACAGGCUUUUCUUGCUCAUGUUA	UAGCCAAGGAUGACUUGCCU
miR169_C3_3	osa-miR169i-5p.1	169	MIMAT0001054	10	24764866	24765038	172	20	42	110	GAAGGGGGGUUCUUACAUGAAGAGAAGAGUACUCUUGUUUGGUAGCCAAGGAUGACUUGCCUCGUGUGACACAUCAAGUUGUUGGAAAGUAGCACCUUGUUUGGUUCGUUAGGCAGUCACUCCUGGGCUAACUUGACAGGCUCUUCUUGCUCAUGUUAGGCCACCUCUUCUU	UAGCCAAGGAUGACUUGCCU
miR169_C3_3	osa-miR169i-5p.1	169	MIMAT0001054	10	24780069	24780216	147	20	30	97	UUACAUGAAGAGAAGAGUGAUCUUGUUUGGUAGCCAAGGAUGACUUGCCUCGUGUGAACACAUCAAGUUGUUGGAAGGUAGCACUUUGUUUGGUUCGUUAGGCAGUCACUCCUUGGCUAACUUGACAGGCUCUUCUUGCUCAUGUUA	UAGCCAAGGAUGACUUGCCU
miR169_C3_4	osa-miR169i-5p.1	169	MIMAT0001054	10	24780289	24780460	171	19	151	1	AGGCAGUCACUCCUUGGCUAACUUGACAGGCUCUUCUUGCUCAUGUUAGGCCACCUCUUCUUUCAUUCAAGAGGAGUAGAUGUAGAUAAAAUAAUUGGAUAUCUGAAGAGAAGAGAGGCUCUAACAUGAAGAGAUUAACAGUCUUUUCUGGUAGCCAAGGAUGACUUGCCA	UAGCCAAGGAUGACUUGCC
miR169_C3_4	osa-miR169i-5p.1	169	MIMAT0001054	10	24783934	24784099	165	19	42	104	AAGAAGAUGGGUUCUUACAUGAAGAGAAAAGCACUUGUUUAGUAGCCAAGGAUGACUUGCCCCAUACCAACAACUCCAGGUGAGAAGAUAUCAGGCAGUCACUCCUUGGCUAGCUUGACAGGCUCUUCUUUCUUAUGUUAGGCCUUCUUUUCUUCUUAAUAAUAA	UAGCCAAGGAUGACUUGCC
miR169_C3_5	osa-miR169i-5p.1	169	MIMAT0001054	11	3766780	3766951	171	20	0	151	UAGCCAAGGAUGAUUUGCCUAAUGACAACUUAUUCAAGGUGUUACAAACUGUAUAUAUAUAUAUAUGUAUAUCUAUAUAUAUAUAUAUGUAUAUCUAUAUAUAUAUAUGUAUAUAUAUAUGUAUGUAUCCUUGUUUGGUUUACGAUCAUGAGGCAAUCAUUUCUUGUCUAA	UAGCCAAGGAUGAUUUGCCU
miR171_C3_2	ath-miR171c-5p	171	MIMAT0031900	11	6266564	6266770	206	20	110	76	UUUUCCCCCAACCCAAACCAAACUGACCGAAUAAAUUCGACUCAAAUUUACUAGGUCGGUUUGGUUUGAUUUGGGUUCAGGAAAAACGCAAUGGUCAUGAAGAGACACGCGAUAUUGGUGCGGCUCAAUCAAACCAUAUAGUCAAGAGUUGUGACCGAUUAAAUGGUAAGAUUAAACCGCAACAAUAUCUCGGAUCACAUGCCAUA	GAUAUUGGUGCGGCUCAAUC
miR399_C3_1	sly-miR399	399	MIMAT0009146	11	11816885	11817038	153	20	117	16	UUAAGCAAAUCAGUUACAGGGUUCCUCUCCUUCAUGGCAGUUAUAUACUUGGAGUUACAUAAAGAACAAUCUUGAUAUUGAAUCAAGAAGUUUUGGCGGCUCCGGCAAAGAGUUAACUGCCAAAGGAGAGUUGCCCUUUGACUACUUUGUUUA	UGCCAAAGGAGAGUUGCCCU
miR7699_C3_5	mtr-miR7699-5p	7699	MIMAT0029998	11	11821575	11821777	202	20	10	172	UAAAUAUAAUAUUUAAUGUAUUGAUUAACAUAUAUUUGUUUCCCAAUGUAUUUGUUUCAUAUGUAUUCGUUUCACAAUGUGAAACUUUUUACGUGAACUUUUGUUUCAUAAACAUGCCAAAGAGAUUCACAUUGUGAAUCGAACAUAUUUGAAACAAACACAUUGGUAAACAAAUAUAUAAUAAUCAAUAUUAUAAAUUAUA	AUUUAAUGUAUUGAUUAACA
miR168_C3_1	nta-miR168e	168	MIMAT0024666	11	15502173	15502315	142	20	18	104	UUACGGCGGUUUUCUGAUUCGCUUGGUGCAGGUCGGGAACAGCUUUGCCGUCGAUUUUCACAUUUGUCUUCACGGUGUGAGAAACUCGUACGGUGGUUGUUGCUCUUGCCUUACAUCAACUGAAUCUGAAACGGCUGUAAAU	UCGCUUGGUGCAGGUCGGGA
miR2680_C3_1	mtr-miR2680e	2680	MIMAT0013514	11	18226297	18226416	119	20	31	68	UACUAGGUCACCAUGUGUUGGUGAUCUAGGUUCCUCGAGUACCUAUGUGAUGAAGGAGGAGUUACAAACCUUUGCCACAGAGGUAUUCAAGAGGAUGGACGAGUUGAAAAGCUUGUUCU	UCCUCGAGUACCUAUGUGAU
miR7699_C3_5	mtr-miR7699-5p	7699	MIMAT0029998	12	4076398	4076572	174	20	2	152	AUAUUUAAUGUAUUGAUUAACAUAUAUUGGUUUCACAAUAUGUUUUAUAUGUAUUCGGUUCAUAAUGUGAAAUAUUUUUGCGUGUACUUUUUGUUUCACAGACAUGUCAAAAUAGAUUCAUAUUGUGAACCGAAUACAUGUGAAACAAAUAUAUGUUAAUAACUAUUCUAAAUA	AUUUAAUGUAUUGAUUAACA
miR7699_C3_5	mtr-miR7699-5p	7699	MIMAT0029998	12	5648673	5648863	190	20	1	169	UAUUUAAUGUAUUGAUUAACAUUUAUCGGUUUCACAAUGUGUUUGUUUAAUAUGUAUUCGGUUCACAAUGUAGAACUUUUUUACAUGUAUUGUUGUUUCACAAACAUAUAAAAAAUGUUCACAUUGUGAACUGAGUACAUAUGAAGUAAACACUUUGUGAAACAAACAUAUGUUAAUCAAUAUUCUAAAU	AUUUAAUGUAUUGAUUAACA
miR7699_C3_5	mtr-miR7699-5p	7699	MIMAT0029998	12	13029193	13029271	78	20	0	58	AUUUAAUGUAUUGAUUAACAUAUAUUUGUUUUACGAUGUGAUUGUUUAAAAAAUUAUAUGUUAAUCAAUAUAUUAAAA	AUUUAAUGUAUUGAUUAACA
miR394_C3_1	sly-miR394-5p	394	MIMAT0035437	12	23485310	23485377	67	21	45	1	AGAGAUUGAAAAAUCUCAUUUGGAAGUGCCAUGAUCAAAAGCCUUUUGGCUUUCUGAUCCACCUCCA	UUGGCUUUCUGAUCCACCUCC
miR824_C3_1	ath-miR824-3p	824	MIMAT0032024	12	23574636	23574745	109	21	49	39	AUGGAUGAAGUUCAACCAGAGGAUCGAUGGACGAUGCGAUGGAAAGAAGCAUUCUCAUCGAUGCUCUAGACAGACAAACACUUAGAAGAUUUUCUAAGUAUUCAUCCAA	CAUUCUCAUCGAUGCUCUAGA
miR7699_C3_1	mtr-miR7699-3p	7699	MIMAT0029999	12	25701948	25702076	128	21	87	20	UUAGAUGUGUGUUCUUUUACGUAUGAACGUAAGAGUUAGGGUUCAAGAGUAACAUAUAUCUCUGCAUGGAGAUAGAACACAUCUAUUUAUACUCAAUGCAUUAAAUGCACAUUUAAUGCAAUGCAGUA	UAUACUCAAUGCAUUAAAUGC
miR394_C3_2	sly-miR394-5p	394	MIMAT0035437	12	32465858	32465925	67	21	45	1	AGAGAUUGAAAAAUCUCAUUUGGAAGUGCCAUGAUCAAAAGCCUUUUGGCUUUCUGGUCCACCUCCA	UUGGCUUUCUGGUCCACCUCC
miR7699_C3_5	mtr-miR7699-5p	7699	MIMAT0029998	12	38202376	38202551	175	20	1	154	UAUUUAAUGUAUUGAUUAACAUAUAUUUAUUACAUAAUCUGUUUGUUCCAUAUAUAUUCGGUUCACAAUAUAUAACUUUUUACGUGUAUUUUUUGUUUCACAACUACACCAAAAAGGUUCACAUUGUGAACCGAGUAUAUGUGAAACAAAUAUAUGUUAAUCACUACAUUAAGUU	AUUUAAUGUAUUGAUUAACA
miR172_C3_3	osa-miR172d-5p	172	MIMAT0022885	13	10205095	10205191	96	20	4	72	AGAUGCGGCAUCAUCAAGAUUCACAUUUGAUGCCCUAUAUAUAUAUGUUGUAUUAUUAUAUCUUUGGGGAAUGAGAAUCUUGAUGAUGCUGCAUCA	GCGGCAUCAUCAAGAUUCAC
miR172_C3_2	osa-miR172c	172	MIMAT0001071	13	10205165	10205261	96	21	74	1	AGAUGCGGCAUCAUCAAGAUUCACAUUUGAUGCCCUAUAUAUAUAUGUUGUAUUAUUAUAUCUUUGGGGAAUGAGAAUCUUGAUGAUGCUGCAUCA	GAAUCUUGAUGAUGCUGCAUC
miR393_C3_3	ath-miR393a-5p	393	MIMAT0000934	13	12268335	12268418	83	24	9	50	AAGGAGGCAUCCAAAGGGAUCGCAUUGAUCCCAAAUCAGACUCGUAUAAUUUGGGAUCAUGCUAUCCUUUUGGAUUCCUCCUU	UCCAAAGGGAUCGCAUUGAUCCCA
miR393_C3_5	ptc-miR393b-3p	393	MIMAT0022909	13	12268381	12268464	83	20	55	8	AAGGAGGCAUCCAAAGGGAUCGCAUUGAUCCCAAAUCAGACUCGUAUAAUUUGGGAUCAUGCUAUCCUUUUGGAUUCCUCCUU	AUCAUGCUAUCCUUUUGGAU
miR159_C3_2	ath-miR159b-5p	159	MIMAT0031889	13	18133093	18133264	171	21	5	145	AAGUAGAGCUCCUUGAAGUCCAAUAGAGGAUCUGAGUGGGCAGAUAGUGCUGCUGGUAUAUGGAUUCCUCAAGUCCUAUCUUUCUUGUUUGUAUAGGCUUUGCGGCUUGCAUACGCCAGGAGCUUUAUAACCCUUCUUAUGAUCCUUUUUUGGAUUGAAGGGAGCUCUACA	GAGCUCCUUGAAGUCCAAUAG
miR159_C3_1	ath-miR159b-3p	159	MIMAT0000207	13	18133236	18133407	171	22	148	1	AAGUAGAGCUCCUUGAAGUCCAAUAGAGGAUCUGAGUGGGCAGAUAGUGCUGCUGGUAUAUGGAUUCCUCAAGUCCUAUCUUUCUUGUUUGUAUAGGCUUUGCGGCUUGCAUACGCCAGGAGCUUUAUAACCCUUCUUAUGAUCCUUUUUUGGAUUGAAGGGAGCUCUACA	UUUGGAUUGAAGGGAGCUCUAC
miR479_C3_1	vvi-miR479	479	MIMAT0005734	13	18812155	18812260	105	21	19	65	UGCAAAGAAAGAUGCAGGGGUGAUAUUGGUUCGGCUCAUCUGGCUGCUGCUGGCAUUAGAAAGCCGAGGAGCCACGCCAAUAUCAUGCCUGUUUAUUUCUUUGUU	GUGAUAUUGGUUCGGCUCAUC
miR5254_C3_1	mtr-miR5254	5254	MIMAT0021252	13	21113780	21113959	179	21	0	158	AGGAGGUGGAAGAUUUGCUGAAGGAGCUCAAAAUGUCUGAUGAGUUGAGCCUGGACUUCAUCAUCCUUGCUGGAGUGCAGCUACAACUUUAGUGUUGGCUUUAACUUCAGUCUGGAUGGUGUUCAUCAACUCCUUGACAUCACGGAGCUUAGCUUUGUCAGCAGAGAGGCCAUUUGUCA	AGGAGGUGGAAGAUUUGCUGA
miR7699_C3_5	mtr-miR7699-5p	7699	MIMAT0029998	13	23244963	23245162	199	20	5	174	AUAAUAUUUAAUGUAUUGAUUAACAUAAAAUUGUUUCACGAUUUGUUUGUUUCAUAUAUAUUCGGUUCACAAUAAGAAAUCAUUUUACGUCUACUUCUUGUUUCACAAACACGUUAAACAUAUUCACAUUGUGAACCAAGUACAUGUGAAACAAACACAUUGUGAAACAAAUAUCUGUUAAUCAAUAUUUUAAAUAUUA	AUUUAAUGUAUUGAUUAACA
miR2651_C3_1	mtr-miR2651	2651	MIMAT0013423	13	23352656	23352778	122	20	102	0	AUAUGCAUAAUAUGAUAAAAUAUAUAUAUAUAUAUAUAUAUGCAUAUAUAUAUAUAUAUGUGUGCAUGUGUGUGCAUGAGUUUAUGUGCAUGUAUGUAUGGUUUUAUUGGUAUGCAUGCAUU	UUUAUUGGUAUGCAUGCAUU
miR2651_C3_1	mtr-miR2651	2651	MIMAT0013423	13	29939255	29939365	110	20	89	1	AUAAGGAUAUAUGCAUAAUAUGAUAAAUAUAUAUAUGCAUAUAUAUGUGUGCAUGUGUGUGCAUGAGUUUAUGUGCAUGUAUGUAUGGUUUUAUUGGUAUGCAUGCAUUU	UUUAUUGGUAUGCAUGCAUU
miR2651_C3_1	mtr-miR2651	2651	MIMAT0013423	13	29946298	29946397	99	20	79	0	AUAUGCAUAAUAUGAUAAAUAUAUAUAUAUAUAUGCAUAUAUAUAUGUGUGCAUGAGUUUAUGUGCAUGUAUGUAUGGUUUUAUUGGUAUGCAUGCAUU	UUUAUUGGUAUGCAUGCAUU
miR5751_C3_1	mtr-miR5751	5751	MIMAT0023131	13	32838735	32838970	235	20	128	87	AUUCUUGCAUAGUAGUGACCCAGCUUGGGUCAGUGAUAGCCUCGUCGAUUUUCUUGGGUUCAACUAAAGAAAGAAAGUUGACAAAAAUAGAGAUAUUAUCUAGAUCACGACAAGUCUGAAUAUAGAAUUUGAUUGAUCGGAUGGUUUUUCUCCAUUGUUAGGCUGGUAGAUGAUAUAGAUUAUCGCCUUCUGAUACUGGAAGCUCAGGUACAGAAGAUGAGGCUUCAGCAAGAGA	UUGAUUGAUCGGAUGGUUUU
miR2657_C3_1	mtr-miR2657	2657	MIMAT0013457	13	39843369	39843699	330	21	114	195	UUCCUGUAAUUUUAAAAUCACGAGAUGAUUAUUGUGGUUUGUAAAAACGUUUAAAUUUGGUCCCUUUUUCUAAUGACCGUUAAAAUAAUCAACGUUAAAUGAGAGACCGAUUUUUGUUAUUUUAUCGAUUUUUUGUUUUUUACCAAUCAAAAUCAAUUUUAUGACUUUGGUCCUAUGGUUUUAGAUUUGGUUAAAGGACAAAGAAAUGUAUACAAUAACGAAAAUAACCUACAUUUAACAGAAUCUUUAACAGAUGUUAGAAUGAGGGAUUAAAUUUGUAUGUUUUUAUAAAUCAUAAUGGUCAUUUUAUAAUUUUGAAACUAUAGGGAA	UGUUAUUUUAUCGAUUUUUUG
miR399_C3_2	vvi-miR399a	399	MIMAT0005728	14	2891603	2891681	78	19	58	1	GCAAUUCUCCUGGGGCAGAAGAGUCCGAGCACUUGAAUGAUGUUUUUGGAACACGUUCUGCCAAAGGAGAAUUGCCCU	UGCCAAAGGAGAAUUGCCC
miR399_C3_5	zma-miR399f-5p	399	MIMAT0015174	14	2899005	2899106	101	22	13	66	UUUUAGAAUGGCAGGGCAAUUCUCCUUUGGCAGAACGUGUUCCAAAAACAUCAUUCAAGUGCUCGUACUCUUCUGCCCCAGGAGAAUUGCGCUGUUAUUCU	GGGCAAUUCUCCUUUGGCAGAA
miR399_C3_3	vvi-miR399a	399	MIMAT0005728	14	2904921	2905015	94	20	66	8	AGAAUAACAGUGCAGUUCUCCUUCGGCAGAAAACUUGUGCAUUUUAAUGAAAUUAAAGCACAUUCCGCCAAAGGAGAAUUGCCCUGCCAUUCUA	GCCAAAGGAGAAUUGCCCUG
miR5745_C3_1	mtr-miR5745b	5745	MIMAT0023145	14	7772175	7772253	78	19	48	11	UGGCGGGCGACCCAGCCCGGCCCGAUAUGUGUGUAUAUAUAUAUUAAUUUUAAUUUAUAUACAUUCAUAUAUAUAUAU	UUUAAUUUAUAUACAUUCA
miR2651_C3_1	mtr-miR2651	2651	MIMAT0013423	15	1077695	1077820	125	20	105	0	AGUAUGUGUAUUUUAUGCAUAAGGAUAUAUACAUAAUAUGAUAAAUAUAUAUGCACAUAUAUGUGUGCAUGUGUGUGCAUGAGUUUAUAUGCAUAUAUGUAUGGUUUUAUUGGUAUGCAUGCAUU	UUUAUUGGUAUGCAUGCAUU
miR166_C3_3	nta-miR166b	166	MIMAT0024650	15	18667585	18667697	112	23	86	3	UUGAGGGGACUGUUGUCUGGCUCGAGGCUACUCAUGAUGAUCUUUACUGUUGAUUGAUUGAUCGAUUAUAGGUGAUUCUGGUGUCGUCGGACCAGGCUUCAUUCCCCUCAAU	UCGGACCAGGCUUCAUUCCCCUC
miR156_C3_3	osa-miR156b-3p	156	MIMAT0022845	15	20758817	20758905	88	20	68	0	AGUUGACAGAUAGAUCAUGAGCACACAAAGCAAUCAUAUAACUUACUUGAUACUAUUUGCCUUUGUGUGCUCACUCUCUUCUGUCAAC	GCUCACUCUCUUCUGUCAAC
miR156_C3_13	osa-miR156l-3p	156	MIMAT0022866	15	20770679	20770767	88	20	68	0	UAGCUAACAGAUAGAUCAUGAGCACACAAAGCAAUCGUAUACUCACUUGAUACUAUUUGUCUUUGUGUGCUCACUCUCUUCUGUCAGC	GCUCACUCUCUUCUGUCAGC
miR156_C3_4	osa-miR156b-3p	156	MIMAT0022845	15	20782602	20782693	91	21	70	0	AAGCUGACAGAUAGAUCAUGAGCACCCAAAACAAUCAUACAACACAAUUUGGUACAAUUUGCCUUUGUGUGCUCACUCUCUUCUGUCAGCU	GCUCACUCUCUUCUGUCAGCU
miR7699_C3_5	mtr-miR7699-5p	7699	MIMAT0029998	16	1480385	1480566	181	20	6	155	UAUAAUAUUUAAUGUAUUGAUUAACAUAUAUUUGUUUCACAAUAUGUUUGUUUUAUAUGUAUUUGGUUCAUAAUGUGGAUUUUUUAACAUGUACUUUUUGUUUCACAAAGUCAUCAGAAAAAGUUUACAAUAUGAACCGAAUACAUGUUAAACAGAUAUAUGUUAAUCACUAUAAUACAUU	AUUUAAUGUAUUGAUUAACA
miR7699_C3_5	mtr-miR7699-5p	7699	MIMAT0029998	16	1666489	1666681	192	20	35	137	UUAUUUCACGUGAUUUUUUUUCAAUAAUGAUUUGGAUUUAAUGUAUUGAUUAACAUAUAUUUGUUUCACAAUGCGAAAAAUUUUAGCUGUACUUUUUGUUUCACAAACACAUAAAAAAUUUGUGAAACAAAAAUACGUUAAUCAAUACACUAAGUCCAAGUCGUAGACUGGAAAAAAAAAUCACGUGAAAUA	AUUUAAUGUAUUGAUUAACA
miR166_C3_13	zma-miR166c-5p	166	MIMAT0015152	16	3186662	3186884	222	19	3	200	AGGGGAAUGUUGUCUGGCUCGAGGCCACUAGAAAGCUUAGAUCUUUCUCUCUCUAGCUAUACAUAUACAUAUAUAUAUGUAUAUAUCAUCUUAGUCAACUCAAAAAAGUGAUUGUUGAAUAUCUUUUGUUGACUAAUGAUGGAGGGUUAAAUCGAUUGUUUGAUUUCUGGGGGAAAUUCUUGAUCGGAGGAUCUGGUGUCGUCGGACCAGGCUUCAUUCCCC	GGAAUGUUGUCUGGCUCGA
miR166_C3_4	nta-miR166b	166	MIMAT0024650	16	3186860	3187081	221	21	200	0	GGGGAAUGUUGUCUGGCUCGAGGCCACUAGAAAGCUUAGAUCUUUCUCUCUCUAGCUAUACAUAUACAUAUAUAUAUGUAUAUAUCAUCUUAGUCAACUCAAAAAAGUGAUUGUUGAAUAUCUUUUGUUGACUAAUGAUGGAGGGUUAAAUCGAUUGUUUGAUUUCUGGGGGAAAUUCUUGAUCGGAGGAUCUGGUGUCGUCGGACCAGGCUUCAUUCCCC	UCGGACCAGGCUUCAUUCCCC
miR7699_C3_2	mtr-miR7699-3p	7699	MIMAT0029999	16	3468115	3468313	198	20	177	1	AAUUUAAUGUAAUUAUUAACAUAUAUUUGUUUCACAUUAUGUUUUUCGUUCAUAUGUACUCGGUUCACAUUUUGAAUCUUUUUGGUGUAUUUGUAAAAUAAAAAAUACAUAUGAAAGUAUUUUUUUUAUUGUGAGCUGAAUACAUAUGAAAUAAACAGAUUGUGAAACGAAUAUAUGUUAAUCAAUACAUUAAAUGCA	UUAAUCAAUACAUUAAAUGC
miR156_C3_10	nta-miR156g	156	MIMAT0024635	16	4324452	4324537	85	20	0	65	UGACAGAAGAGAGUGAGCACACAAAGGCAAAUUGUACCCAAGCGACUUGUAUGAUUGUUUUGGGUGCUCACUGCUCUAUCUGUCA	UGACAGAAGAGAGUGAGCAC
miR156_C3_9	ath-miR156c-3p	156	MIMAT0031867	16	4324517	4324603	86	20	65	1	UGACAGAAGAGAGUGAGCACACAAAGGCAAAUUGUACCCAAGCGACUUGUAUGAUUGUUUUGGGUGCUCACUGCUCUAUCUGUCAC	GCUCACUGCUCUAUCUGUCA
miR7699_C3_6	mtr-miR7699-5p	7699	MIMAT0029998	16	12221194	12221383	189	21	1	167	UAUUUAAUGUAUUGAUUACAUAUAUUUGUUUCACAAUGUGUAUGUUUCAUAUGUAAUCAGUUCACAAUGCGACUUUUUUACGUGUAUUUUUUGUUUUACAAACACGUCAAAAAGGUUCGCAUUGUGAACCGAUUACAUGUGAAACAAGCACAUUGUGAAACAAAUAUAUGUUAAUCACUACAUUAAAUU	AUUUAAUGUAUUGAUUACAUA
miR7699_C3_5	mtr-miR7699-5p	7699	MIMAT0029998	16	20273830	20274004	174	20	1	153	UAUUUAAUGUAUUGAUUAACAUAUAUUUGUUUCACAAUGUGUUUGUUUCAUAUGUAUUUGGUUCACAAUGUGAAACAUUUUUACGUGCAUCUUUUAUUUCACAAACACGCCAAAAGAGUACAUGUGAAACGAACAAAUUGUGAAACAAAUAUAUGUUAAUCACUACAUUAAAAU	AUUUAAUGUAUUGAUUAACA
miR7699_C3_5	mtr-miR7699-5p	7699	MIMAT0029998	16	20462249	20462441	192	20	1	171	UAUUUAAUGUAUUGAUUAACAUAUAUUUGUUUCACAAUGUGUUUGUUUCAUAUGUAUUCGGUUCACAAUUUAAAACCUUUUUACAUUUAUUUUUUGUUUCAACAAACAUGUCGAAAAGGUUCGCAUUUGAACCGAGCACAUACAAAACAAAUACAUUGUGAAACAAAUAUAUGUUGAUCAAUACACUAGAUU	AUUUAAUGUAUUGAUUAACA
miR7696_C3_1	mtr-miR7696c-3p	7696	MIMAT0029991	16	21170182	21170488	306	22	200	84	AAAAAUGAACAAAAUUAAAAAUUAUGAUUGGUUAAAUGAAGUUUUUAUGUUUUUACAAAUUGAGUGGUUUUCAUUUGAUCGCUCCCUAUAUACAUAUAUAUAUAUAUAUAUAUAGGGGAGCGAUCAAAUGCGAACCACUUAAUUUGUACAAACCGUGCAAACUGCAUUUAACCAAUUAUAAUUUUUCAUUUUGUUCAUUUUUUUGUAAUUAUGAGUACUUGAUUGAUGAUCUGAGGAUUGUCUAUAUAAAUAUAUAUUAAUUGUUAAUAGAAUCAUCAACAAAUCGUAUUCAAAUAAUUCGAAGAA	UUUUGUAAUUAUGAGUACUUGA
miR7699_C3_5	mtr-miR7699-5p	7699	MIMAT0029998	17	900424	900585	161	20	1	140	UAUUUAAUGUAUUGAUUAACAUAUAUCUGUUUCAUAUGUAUUCGGUUCACAAUGUGAAACUUUUUUACAUGAGAUUUUUGUUUCACAAAACACGCUAGAAAAGUUCACAUUAUAAACCACGUAUAUGUGAAACAGAUAUAGGUUCAUCACUACAUUAAAUU	AUUUAAUGUAUUGAUUAACA
miR397_C3_1	sly-miR397	397	MIMAT0007928	17	1480324	1480403	79	20	9	50	AAAAACAUAAUUGAGUGCAGUGUUGACGAAUCUCUAUUGGAUUUGGAGAUUCAUCAACGCUGCACUCAAUGAUGUUUUA	AUUGAGUGCAGUGUUGACGA
miR7699_C3_5	mtr-miR7699-5p	7699	MIMAT0029998	17	3037277	3037451	174	20	1	153	UAUUUAAUGUAUUGAUUAACAUAUAUUUGUUUCACAAUGUGUUCGUUUUUAUAUAUUCAUUUGACAAUGUGAAAUUUUUUUACGUGUAUUUUGUGUUUCACAAACAAGUCAAAAAAGUUCACAUUAUGAACUGAACACAUAUGAAACAAAUAUAUGUUAAUCAACAUUUUAAAU	AUUUAAUGUAUUGAUUAACA
miR7699_C3_5	mtr-miR7699-5p	7699	MIMAT0029998	17	6864059	6864217	158	20	1	137	UAUUUAAUGUAUUGAUUAACAUAUAUUUGUUUCAUAUGUAUUCGGUUCACAGUAUGAAACUUUUUUACAUGUAAAUUUUGUUCACAAACACAUAAAAAGUGUUUACAUUGUGAAUCGAGUACAUGUGAAACAAAUAUAUGUUAAUCAUUAUUCUAAAU	AUUUAAUGUAUUGAUUAACA
miR394_C3_3	sly-miR394-5p	394	MIMAT0035437	17	7934328	7934481	153	20	33	100	AGGGUUUCUCAUAAGCAUAUGUACAGAGCCAGUUUGGCAUUCUGUCCACCUCCGCAUGUACUUGUUGAUGGUGGUGAGGAUUAUCGCUUAUAGGGAGGUGGUCAGCCUGCUAAAUUAGCUCUGUAAGUUUGUUCAUGAGAAACCCUAAAAAUA	UUGGCAUUCUGUCCACCUCC
miR394_C3_1	sly-miR394-5p	394	MIMAT0035437	17	8848394	8848461	67	21	45	1	AGAGAAUGAAAAAUCUCAUUUGGAAGUGCCAUGAUCAAAAGCCUUUUGGCUUUCUGAUCCACCUCCA	UUGGCUUUCUGAUCCACCUCC
miR166_C3_5	nta-miR166b	166	MIMAT0024650	17	15783996	15784105	109	21	75	13	UGGUUUGUGAGGGAUAUUGCCUGGUUCGAUGCACUCAUUCUCUUUCUUAUGAUUUUGAAAAGAAGGGUGAUUGCAUCGGACCAGGCUUCAUUCCUUUUCAAACCUUUUU	UCGGACCAGGCUUCAUUCCUU
miR156_C3_10	nta-miR156g	156	MIMAT0024635	17	28904729	28904827	98	20	2	76	GGUGACAGAAGAGAGUGAGCACCCAUGGUCUUUCUUGCAAAUAUAUAGUUCGGUUUCAUAUGCUUGAAGCUAUGUGUGCUCACCCUCUAUCUGUCACC	UGACAGAAGAGAGUGAGCAC
miR156_C3_5	osa-miR156b-3p	156	MIMAT0022845	17	28904804	28904902	98	21	77	0	GGUGACAGAAGAGAGUGAGCACCCAUGGUCUUUCUUGCAAAUAUAUAGUUCGGUUUCAUAUGCUUGAAGCUAUGUGUGCUCACCCUCUAUCUGUCACC	GCUCACCCUCUAUCUGUCACC
miR156_C3_8	nta-miR156c	156	MIMAT0024631	17	28904971	28905140	169	21	30	118	UUAAGGGUAAGAGUGUAAGGGAAGGAGUAGUGACAGAAGAGAGUGAGCACAGAUGGGCUUUUCUUGCAUGAUAUUGGAGGGAGGUGUACUAGAUGAUGAUUUGUAUGCUUGAAGCUAUGUGUGCUCACUCUCUAUCCGUCACCCACCUCUCUUAUCUCUCUUGCUCUAA	UGACAGAAGAGAGUGAGCACA
miR156_C3_6	osa-miR156b-3p	156	MIMAT0022845	17	28905063	28905232	169	20	122	27	UUAAGGGUAAGAGUGUAAGGGAAGGAGUAGUGACAGAAGAGAGUGAGCACAGAUGGGCUUUUCUUGCAUGAUAUUGGAGGGAGGUGUACUAGAUGAUGAUUUGUAUGCUUGAAGCUAUGUGUGCUCACUCUCUAUCCGUCACCCACCUCUCUUAUCUCUCUUGCUCUAA	GCUCACUCUCUAUCCGUCAC
miR156_C3_10	nta-miR156g	156	MIMAT0024635	17	30202032	30202140	108	20	8	80	AAGGGUAGUGACAGAAGAGAGUGAGCACCCAUGGUCUUUCUUGCAAUAAUCAGUUUAGUUUCAUAUGUAUGAAGCUAUGUGUGCUCACCCUCUAUCUGUCACCCCCCU	UGACAGAAGAGAGUGAGCAC
miR156_C3_7	osa-miR156b-3p	156	MIMAT0022845	17	30202106	30202214	108	20	82	6	AAGGGUAGUGACAGAAGAGAGUGAGCACCCAUGGUCUUUCUUGCAAUAAUCAGUUUAGUUUCAUAUGUAUGAAGCUAUGUGUGCUCACCCUCUAUCUGUCACCCCCCU	GCUCACCCUCUAUCUGUCAC
miR156_C3_8	nta-miR156c	156	MIMAT0024631	17	30202209	30202311	102	21	3	78	UUGUGACAGAAGAGAGUGAGCACAGAUGGGCUUUCUUGCAUGAUAUAGCUAGACAAAGAUUCAUGUGCUUGAAGCUAUGUGUGCUCACCCUCUAUCUGUCAC	UGACAGAAGAGAGUGAGCACA
miR156_C3_7	osa-miR156b-3p	156	MIMAT0022845	17	30202288	30202390	102	20	82	0	UUGUGACAGAAGAGAGUGAGCACAGAUGGGCUUUCUUGCAUGAUAUAGCUAGACAAAGAUUCAUGUGCUUGAAGCUAUGUGUGCUCACCCUCUAUCUGUCAC	GCUCACCCUCUAUCUGUCAC
miR396_C3_2	sly-miR396a-5p	396	MIMAT0035455	17	35253888	35254050	162	22	17	123	UGAUCCUCUUUCUAUUCUUCCACGGCUUUCUUGAACUGCAUGGGUUUUGAUCCAUCCAUCAGAUCUGUACUGUGUUUAUAUAUAUACAUACAUAUAUAUAUAUAUGUAUAUAUAUAAUCUUUGCGGUUCAAUAAAGCUGUGGGAAGAUAGAGAAAGGAUCAA	UUCCACGGCUUUCUUGAACUGC
miR396_C3_1	sly-miR396a-3p	396	MIMAT0035456	17	35253996	35254158	162	19	125	18	UGAUCCUCUUUCUAUUCUUCCACGGCUUUCUUGAACUGCAUGGGUUUUGAUCCAUCCAUCAGAUCUGUACUGUGUUUAUAUAUAUACAUACAUAUAUAUAUAUAUGUAUAUAUAUAAUCUUUGCGGUUCAAUAAAGCUGUGGGAAGAUAGAGAAAGGAUCAA	GUUCAAUAAAGCUGUGGGA
miR7699_C3_5	mtr-miR7699-5p	7699	MIMAT0029998	17	35707419	35707662	243	20	25	198	AUUUUUUUUUCUAUUUAAAUGUAGUAUUUAAUGUAUUGAUUAACAUAUAUUUGUUUCACAAUGUGUUUGUUACAUAUGUAUUCGGUUCACAAUAUAAAACUUUUUUACGAGUACUUUUUGUUUCUUUAACACGCCAAAAAGGUUUUCAUUAUGAACCAUGUACAUGUAAAACAAACACAUUGUGGAACAAAUAUAUGUUAAUUACUAUAUUAAAUUCUAACUAUAAAUGGAAAAAAUAUAUAU	AUUUAAUGUAUUGAUUAACA
miR7699_C3_7	mtr-miR7699-5p	7699	MIMAT0029998	17	36450574	36450800	226	20	26	180	AUGAUUUUUUUCCAUCUAAGUAUAGUAUUUAAUGUAUUGAUUACCAUACAUUUGUUUCAUAUGUAUUCGGGUUACAAUAUGAAACUUUUUUACGUAUAUUUUUUGUUUCACAAACACACCAAAAAGGUUCACGUUGUGAACCGAGUACAUAUGAAACAAUCAUAUUAUGGAAAAAAAUAUGUUAAUCGCUACAUUAAAUUCUAGUCGUAGAUAAAAAAAAAUCAUA	AUUUAAUGUAUUGAUUACCA
miR7699_C3_8	mtr-miR7699-5p	7699	MIMAT0029998	17	37511055	37511269	214	20	34	160	UUGUUUCACAUGAUUUUUCUCAUCUAAGGCUAGCAUUUAAUGCAUUGAUGAACAUAUAUUUGUUUUACAAUGUGUUUGCUUCAUAUAUAUGCGGUUUACAAUGUGAAACUUUUGUUUCACAAACAGGCUAAAAACGUUUACAUUGUGAAACAAACAUAUGUUAAUCGAUAUUCUAAAUCCUAGUCUUGGAUGAAAAAAAAAAUCAUAUGAAACA	AUUUAAUGCAUUGAUGAACA
miR164_C3_1	sly-miR164a-5p	164	MIMAT0033973	2	509717	509806	89	22	9	58	GAUCUUUGUUGGAGAAGCAGGGUACGUGCAACGAUAGAAACGACGAGUUGUUGUUUAUUGCACGUGCUCUACCUCUCCAACGUAGAUCU	UGGAGAAGCAGGGUACGUGCAA
miR7699_C3_5	mtr-miR7699-5p	7699	MIMAT0029998	2	4091160	4091390	230	20	27	183	AUGAUUUUUUUUCCAUCUAUGAAUAGUAUUUAAUGUAUUGAUUAACAUAUAUUUGUUUCACAAUGUGUUUGUUUCAUAUGUAUUCGUUUCACAAUGUGAAAUUUUUAUGUAUUUUUUGUUUCACAAACACGUCAAUUUGUUCACAUUGUGAAUCGAAUACAUGUGAAACAAAUAUAUGUUAAUCGAUAUUCAAAGUCCUAGUCUUAGAUGAAAAAAAAAUCAUAUAAAUA	AUUUAAUGUAUUGAUUAACA
miR7699_C3_5	mtr-miR7699-5p	7699	MIMAT0029998	2	4919159	4919349	190	20	1	169	AAUUUAAUGUAUUGAUUAACAUAUAUUUGUUUCAUACUGUGAUUGUUUUACAUGUAGUGGAUGCACCAUGUGAAACUUUUUGGUGUUUGUGAAACAAAAAAUACAAGUAAACAAGUUUCACAUUGUGAAUCGAAUACAUAUGAAACAAACACAUUGUGGAAUAAACAUAUGUUAAUCAAUACAUUAGGUA	AUUUAAUGUAUUGAUUAACA
miR156_C3_1	tae-miR156	156	MIMAT0018208	2	10995403	10995493	90	23	2	65	ACUGACAGAAGAGAGUGAGCACACGCAGGCAUUUGUAUAGAGAGACUAUACCCUUGUUCUUAUGCGUGUGCUCACUUCUCUUGCUGUCAG	UGACAGAAGAGAGUGAGCACACG
miR156_C3_14	osa-miR156l-3p	156	MIMAT0022866	2	10995470	10995560	90	21	69	0	ACUGACAGAAGAGAGUGAGCACACGCAGGCAUUUGUAUAGAGAGACUAUACCCUUGUUCUUAUGCGUGUGCUCACUUCUCUUGCUGUCAG	GCUCACUUCUCUUGCUGUCAG
miR396_C3_3	sly-miR396a-5p	396	MIMAT0035455	2	11631084	11631195	111	23	8	80	UUCUGUUCUUCCACAGCUUUCUUGAACUGCAUAUGGGUGUUGAUCUUUCAGAUCUCGCUUUAUUUGAAUUCAAUCUUUGCGGUUCAAUAAAGCUGUGGGAAGACAGAGAAA	UUCCACAGCUUUCUUGAACUGCA
miR396_C3_1	sly-miR396a-3p	396	MIMAT0035456	2	11631157	11631268	111	19	81	11	UUCUGUUCUUCCACAGCUUUCUUGAACUGCAUAUGGGUGUUGAUCUUUCAGAUCUCGCUUUAUUUGAAUUCAAUCUUUGCGGUUCAAUAAAGCUGUGGGAAGACAGAGAAA	GUUCAAUAAAGCUGUGGGA
miR319_C3_3	sly-miR319c-5p	319	MIMAT0035431	2	17734913	17735104	191	20	12	159	AAGAAUUAGAGGGAGCUUCCUUCAGUCCACUCAUAGGUGGGUAGAGGGUAUGGAUUUGCUGCCGACUCAUUCAUUCAAACACAAUAGAGACGACGGAGAUUGGCUGCCUAUUUUGAAUGUGUGAAUGAUGCGGGAGACAAAUUUAAUCCUUUUCUUUUCUGUGCUUGGACUGAAGGGAGCUCCCUUAAUUC	GAGCUUCCUUCAGUCCACUC
miR4414_C3_1	mtr-miR4414b	4414	MIMAT0021211	2	17735020	17735211	191	22	119	50	AAGAAUUAGAGGGAGCUUCCUUCAGUCCACUCAUAGGUGGGUAGAGGGUAUGGAUUUGCUGCCGACUCAUUCAUUCAAACACAAUAGAGACGACGGAGAUUGGCUGCCUAUUUUGAAUGUGUGAAUGAUGCGGGAGACAAAUUUAAUCCUUUUCUUUUCUGUGCUUGGACUGAAGGGAGCUCCCUUAAUUC	UGUGAAUGAUGCGGGAGACAAA
miR319_C3_2	sly-miR319c-3p	319	MIMAT0035432	2	17735065	17735256	191	23	164	4	AAGAAUUAGAGGGAGCUUCCUUCAGUCCACUCAUAGGUGGGUAGAGGGUAUGGAUUUGCUGCCGACUCAUUCAUUCAAACACAAUAGAGACGACGGAGAUUGGCUGCCUAUUUUGAAUGUGUGAAUGAUGCGGGAGACAAAUUUAAUCCUUUUCUUUUCUGUGCUUGGACUGAAGGGAGCUCCCUUAAUUC	UUGGACUGAAGGGAGCUCCCUUA
miR2079_C3_1	ppt-miR2079	2079	MIMAT0010016	2	19734618	19734692	74	19	2	53	GGAGGUUGAUGUUGAUGACCAGAGGCUCUGGUCUAUACAACCAGAGGCUCUGGUCUAUACAACCAGAGGCUCUG	AGGUUGAUGUUGAUGACCA
miR166_C3_8	sly-miR166c-3p	166	MIMAT0035444	2	24215772	24215874	102	21	74	7	GGUUUGUGAGGGAUAUUGCCUGGUUCGAUGCACUCACUCUCUUUCUUAUGAUAUUGAAAAGAAGGGUGAUUGCAUCGAACCAGGCUUCAUUCCUUUCAAACC	UCGAACCAGGCUUCAUUCCUU
miR164_C3_2	sly-miR164a-5p	164	MIMAT0033973	2	34562208	34562363	155	19	3	133	AGAUGGAGAAGCAGGGCACGUGUAUUACUAACUCAUGAUCACAUCAUCAUGCAAAUGUUGUGGGCCACAAAACCCUGUGUAAGUGAUCUCAAACUCAGCUCAGGGUUCGGGUUCCAUAAAUGAGUUGGUGCUUCAUGUGCCCAUCUUCCCCAUCA	UGGAGAAGCAGGGCACGUG
miR164_C3_4	ath-miR164b-3p	164	MIMAT0031878	2	34562338	34562493	155	21	133	1	AGAUGGAGAAGCAGGGCACGUGUAUUACUAACUCAUGAUCACAUCAUCAUGCAAAUGUUGUGGGCCACAAAACCCUGUGUAAGUGAUCUCAAACUCAGCUCAGGGUUCGGGUUCCAUAAAUGAGUUGGUGCUUCAUGUGCCCAUCUUCCCCAUCA	CAUGUGCCCAUCUUCCCCAUC
miR530_C3_1	osa-miR530-5p	530	MIMAT0006787	2	38069416	38069537	121	20	30	71	AUUUACACGGUUUUUUAGAAUUGGAUGGUUUGCAUUUGAACCUGCCCCUAUAUAUAUAUAUAUAUAUAUUAUAGAGGAGCGUUCAAAUAAAAACUUGCCCCAUUUGUGUAAACCGUGUAAA	UGCAUUUGAACCUGCCCCUA
miR1155_C3_1	cre-miR1155	1155	MIMAT0005404	2	46146332	46146410	78	22	46	10	UUCAUCUUCAUGUACUUCUCCUUCAGUUUUAAGUAUUUUUCAUCUUUAGUCCUGAAGGAGGAAGGAGCUUUAGAUGAU	UAGUCCUGAAGGAGGAAGGAGC
miR166_C3_5	nta-miR166b	166	MIMAT0024650	2	49975826	49975925	99	21	72	6	UUUGUGAGGGAUAUUGUUUGGUUCGAUGCAUUCACUCUUUUUCUUGUGAUAUUGAAAAGAAGGGUGAUUGCAUCGGACCAGGCUUCAUUCCUUUCAAAU	UCGGACCAGGCUUCAUUCCUU
miR394_C3_1	sly-miR394-5p	394	MIMAT0035437	2	51079478	51079546	68	21	46	1	AAGAGAUUGAAAAAUCUCAUUGGGAAGUGCCAUGAUCAGAAGCCUUUUGGCUUUCUGAUCCACCUCCA	UUGGCUUUCUGAUCCACCUCC
miR479_C3_2	vvi-miR479	479	MIMAT0005734	2	57117021	57117088	67	21	15	31	UUGAAUGAUUUGGAGUGUGGUAUUGGUUGGUUCAUCAUUGAAACCAUCGAUGCCUCAUGUUGUUCAU	UGUGGUAUUGGUUGGUUCAUC
miR7699_C3_5	mtr-miR7699-5p	7699	MIMAT0029998	2	57759054	57759297	243	20	34	189	AUUAUUUCAUAUGAUUUUUUUAUCUACGCAUAGUAUUUAAUGUAUUGAUUAACAUAUAUUUGUUUCACAAUGUGUUUGUCUCAUAUGUACUCGGUUCACAAUAUGUAACUUUUUUAUGUGUAUUUUGUGUUUCACAAACACUCCAAAAAGUUUCACUUUGUGAACCGAGUACAUGUGAAACAAAUAUACGUUAAUCAAUAUUUCAAAUUAUAAUCUUAGAUGGAAGAAAAUCAUAUGAAAUAA	AUUUAAUGUAUUGAUUAACA
miR171_C3_3	osa-miR171h	171	MIMAT0001077	3	136547	136663	116	19	79	18	ACAGAGAAAUAGACAUGGCGUGGUAUUGCGUCGGUUCAUCAAGUGUAACGUCUGUAUACAUUCUGCAAUCGUCUACAGAUGAGCCGAACCAAUAUCACUCUUGUAUGUUUCUUUGU	UGAGCCGAACCAAUAUCAC
miR156_C3_11	nta-miR156g	156	MIMAT0024635	3	1220563	1220648	85	22	1	62	AUGACAGAAGCAUAGAGAGCACAAAUGAGUAAGAUGCACGUCAACAGUUACACCUUCGUCAUCUGUGCUCUCUAUCUUCUGUCAA	UGACAGAAGCAUAGAGAGCACA
miR157_C3_1	ath-miR157c-3p	157	MIMAT0031872	3	1220628	1220714	86	20	66	0	AUGACAGAAGCAUAGAGAGCACAAAUGAGUAAGAUGCACGUCAACAGUUACACCUUCGUCAUCUGUGCUCUCUAUCUUCUGUCAAC	GCUCUCUAUCUUCUGUCAAC
miR2630_C3_1	mtr-miR2630q	2630	MIMAT0013389	3	8317946	8318006	60	21	35	4	AUUGAGAACCAUGAGGACCGAUCUAAACCUUAAUUUGGUUUUGGUCCUAUGGUUUUAAUU	UGGUUUUGGUCCUAUGGUUUU
miR172_C3_4	osa-miR172d-5p	172	MIMAT0022885	3	8672169	8672555	386	19	199	168	AGUUGAGUUCGUGUGUGUGUGUAUACAUAUGUGUGUGUGUAUAUACAUACAUAUACUUGUGUGUAUAUACAUAUAUGUGUGUGUGUAUAUAUAUAUAUGUAUGAAAGUAAAUGUAAAGCUUGCUUACCAGCGUCCAGUUGGUAGACAACCAUCCACCAAAAAAUAUUAGAAAAAAAAAAAAGAGUCAACAAUUGCCGCUGCAGCAUCAUCAAGAUUCACAAACCAUCAAACGGGUCCGGUCCAUAGCAUUGAAACAGUAAUCAUGAUGAGUAUGCAAAGGGGCCACACAAAUCACCUUUUUUUCUUGAAAAAGCUUCAAAAAACCCCCCAUGAAACCCUAAAAUUUAGAUUUUUUCUGAAUCUUGAUGAUGCUGCAUCAGCAAAAA	GCAGCAUCAUCAAGAUUCA
miR172_C3_2	osa-miR172c	172	MIMAT0001071	3	10695003	10695086	83	21	59	3	ACUGGUGCGGCAUCUUCAAGAUUCACAUUACUACCUAAUUGUUAAUUUUUGGGAAAUGAGAAUCUUGAUGAUGCUGCAUCAGA	GAAUCUUGAUGAUGCUGCAUC
miR7699_C3_5	mtr-miR7699-5p	7699	MIMAT0029998	3	12127440	12127630	190	20	1	169	UAUUUAAUGUAUUGAUUAACAUAUAUUUGUUUCACAAUGUUUUUGUUUAAUAUGUAUUCGGUUCACAAUGUGAAACUUUUUCACGUGUAUUUUUUGUUUCACAAACGCGCCAAAAAGGUUCACAUUGUGAAUGAGUACAUGUGAAACAAACACAUUGUGAAACAAUUAUAUGUUAAUCAAUAUACUAAAU	AUUUAAUGUAUUGAUUAACA
miR160_C3_2	nta-miR160a	160	MIMAT0024640	3	14516201	14516288	87	22	3	62	AUAUGCCUGGCUCCCUGUAUGCCAUUUGCAGAGCCUAUUGACAUAUCGAUGGCCUCCAUGGAUGGCGUAUGAGGAGCCAAGCAUAUU	UGCCUGGCUCCCUGUAUGCCAU
miR160_C3_4	ath-miR160a-3p	160	MIMAT0031874	3	14516262	14516349	87	22	64	1	AUAUGCCUGGCUCCCUGUAUGCCAUUUGCAGAGCCUAUUGACAUAUCGAUGGCCUCCAUGGAUGGCGUAUGAGGAGCCAAGCAUAUU	GCGUAUGAGGAGCCAAGCAUAU
miR164_C3_5	ath-miR164b-3p	164	MIMAT0031878	3	28707080	28707148	68	21	1	46	ACAUGGCCCUAUCUUCACCAUCAGGCUUGGUAUUCACCAAGCUCUGGUGGUGAGUGACUGGAAGAUGG	CAUGGCCCUAUCUUCACCAUC
miR169_C3_4	osa-miR169i-5p.1	169	MIMAT0001054	3	36149356	36149546	190	19	39	132	GAAGAAAGGCCUUGUAUGAAGAUUGAAGAGCUAUUUGGAUAGCCAAGGAUGACUUGCCUAAAUCCACAAAUAUCCAGGGAUGCCAAUUGUAUCGUUACAAUUGGUGGCAAUCCUUUUGCGUGGUUUUCUAGCGAGUCGUCUCUUGACUAAUCUGAAACACUCUUAUCUUUCAUGCUAGACCUUUUCUUCU	UAGCCAAGGAUGACUUGCC
miR1446_C3_1	ptc-miR1446d	1446	MIMAT0006007	3	36556191	36556302	111	18	16	77	UUUAGAAUUCAUUUUUUUCUGAACUCUCUCCCUCAAGGUCAAGAGAUUGAGAACAUUUCAGUAGUCUCUGGUGACUUAGAGGGAUGGGUUUAGAAAAUAUUGGGUUUUAAU	UUCUGAACUCUCUCCCUC
miR7699_C3_9	mtr-miR7699-5p	7699	MIMAT0029998	3	38936831	38937050	219	22	21	176	UUUUUUUCAUCUGAGUAUAGUAUUUAAUGCAUUGAUUAACAUAUAUUUGUUUCAUAAUGUAUUUAUUUAACAUGUACUCGGUUCACAAUGUGAAACCCUUCUACGUGUAUUUCUUGUUUCACAAACAUACCAAAAAGUUUCACAUUAUGAACUUAGUACAUAUGAAACAAAUAUAUGUGAAGCAGUACAUUAAAUUCUAGCUAUAGAUGAAGAGGAAAU	AUUUAAUGCAUUGAUUAACAUA
miR7699_C3_5	mtr-miR7699-5p	7699	MIMAT0029998	3	39300797	39300928	131	20	4	107	UUGGAUUUAAUGUAUUGAUUAACAUAUAUUUGUUUCAGAUUGUGAACAUUUUUUAUAUGGUUGUGAAACGAAUAUAUAUGAAACAAACACAUUGUGAAACAAAUAUAUGUUAAUCAAUAUAUUAAAUCUAA	AUUUAAUGUAUUGAUUAACA
miR7699_C3_5	mtr-miR7699-5p	7699	MIMAT0029998	3	39740440	39740577	137	20	0	117	AUUUAAUGUAUUGAUUAACAUAUAUUUGUUUCACAGUGUUUGUUCCAUAUGUAUUCGGUUCACAACGUGAAACUUUUUUACGUGUAUUUUUAACCGAGUAAUGUGAAACAAAUAUAUGUUAAUCACUAUAUUAAAUU	AUUUAAUGUAUUGAUUAACA
miR166_C3_5	nta-miR166b	166	MIMAT0024650	4	107787	107890	103	21	75	7	UGGUUUGUGAGGGAUAUUACCUGGUUCGAUGCACUCGCUCUCUUUCUUAUGAUUUUGAAAAGAAGGGUGAUUGCAUCGGACCAGGCUUCAUUCCUUUCAAACC	UCGGACCAGGCUUCAUUCCUU
miR2651_C3_1	mtr-miR2651	2651	MIMAT0013423	4	3775650	3775767	117	20	97	0	AUAUGCAUAAUAUGAUAAAUAUAUAUAUAUAUAUAUAUAUAUAUGCAUAUAUAUGUGUGUAUGUGUGUGCAUGAGUUUAUGUUCAUGUAUGUAUGGUUUUAUUGGUAUGCAUGCAUU	UUUAUUGGUAUGCAUGCAUU
miR2651_C3_1	mtr-miR2651	2651	MIMAT0013423	4	3782751	3782858	107	20	87	0	AUAUGCAUAAUAUGAUAAAUAUAUAUAUAUAUAUGCAUAUAUAUGUGUGCAUGUGUGUGCAUGAGUUUAUGUGCAUGUAUAUAUGGUUUUAUUGGUAUGCAUGCAUU	UUUAUUGGUAUGCAUGCAUU
miR7699_C3_5	mtr-miR7699-5p	7699	MIMAT0029998	4	9031728	9031960	232	20	25	187	UAUUUUUUUUCCAUCUAAGGCUACUAUUUAAUGUAUUGAUUAACAAAUAUUUGUUUCACAAUGUGAUUCUUUCAUAUGUAUUUGGUUUCGAAUGUGAAACUUUUUUAUGUGUAUUUUUUGUUUCACACACUAAAAAGUUUCACAUUGUGAAACAAAUACAUGUUAAACAAACACAUCGUAAAACAAAUUAUGUUAACAAUAUCCUAAAUUCUAGCCUUAGAUGAAAAAAAAU	AUUUAAUGUAUUGAUUAACA
miR7699_C3_5	mtr-miR7699-5p	7699	MIMAT0029998	4	14252934	14253184	250	20	30	200	UUCAUGUGAUUUUUUUUAUCUAAGCAUAUUAUUUAAUGUAUUGAUUAACAUAUAUUUUUUUCACAGCGUGUUUUUUUAUAUGUAUUUGUUUCACAGUGUGAGACUUCUUUUACGUGUAUUUUGUGUUUCACAAACAUGUCAAAAAUGUUCACAUUGUGAACCAAACACAUGUAAAACAAACCCAAUGUGAAAAGAAUAUAUGUUAAUUAAUAUUCUAAAUCCUAGACUUAGAUGUAAAAAUAUCAUAUGA	AUUUAAUGUAUUGAUUAACA
miR7699_C3_10	mtr-miR7699-5p	7699	MIMAT0029998	4	17274466	17274780	314	20	111	183	UAGUUACGUAAAUAGGUCUUACAUCGGGCCUUGCGUAACUGAUUGGGAUAACCGUGAGAACUUUUAUCUCAAGGUAUUGUUUCACAUGAUUUUUGCUCAUCUAAGGCUAACAUUUAAUGCAUUGAUAAACAUAUAUUUGUUUCACAAUGUGUUCGCUUCAUAUGUAUGUGGUUCACAGUAUGAAACUUUUUUAUGUGUAACUUUUGUUUCACAAACAAACUAAAAAUGUUUACAUUGUGAAACAAACAUAUUGUAAAACAAAUAUAUGUUAAUUAAUAUUCUAAAUCUUGAUCUUAGAUGGAAAAAAAAUCAUA	AUUUAAUGCAUUGAUAAACA
miR1446_C3_2	ptc-miR1446d	1446	MIMAT0006007	4	17874237	17874346	109	22	6	81	AACGUUUUCUGAACUCUCUCCCUCAAAGGCAAUAUCUAACUUCUGGCUAUAUAAACUAUUGAGCUAGAAGCAUUCGUUGCCUUUGGGGGUCGGGCGUUCAGAAAAUGUU	UUCUGAACUCUCUCCCUCAAAG
miR1446_C3_2	ptc-miR1446d	1446	MIMAT0006007	4	17889880	17889989	109	22	6	81	AACGUUUUCUGAACUCUCUCCCUCAAAGGCAAUAUCUAACUUCUGGCUAUAUAAACUAUUGAGCUAGAAGCAUUCGUUGCCUUUGGGGGUCGGGCGUUCAGAAAAUGUU	UUCUGAACUCUCUCCCUCAAAG
miR2630_C3_2	mtr-miR2630q	2630	MIMAT0013389	4	18567925	18568203	278	19	199	60	UUAGAAACCAUGAAAACCAGUUUGUAUGUGAAAAUGAGUGUUCAUACAGUGUUGUUUCGUAGAUGAAACGUCAACGAAUGUUUUGCUUGUGAAUAAAACACAAAAAUACGUUAUACAUGGAACACACACUCAUACUCACACACAAGAAAGAAAACAUGUGAAACAAUACGAAUCGUAGCUUAAAAUCAAACUCAUUAGAUGGUUUUGGUCUUGGUUUUUUACAUGUGUUGUUUCAUCUAUGAAACAAUACAUGAAACUGGUUUUCAUGGUUUCUAUAU	UGGUUUUGGUCUUGGUUUU
miR396_C3_4	nta-miR396b	396	MIMAT0024709	4	18594250	18594358	108	21	0	87	UCCCACAGCUUUCUUGAGCUUUUCAAACAAAACGUGUAAGUAACCGAUCCAGAUUGAUGGAUCGGUUACAUUACGUUUGUUGAAAAGUUCAAGAAAGCUGUGGAAAAA	UCCCACAGCUUUCUUGAGCUU
miR396_C3_6	osa-miR396b-3p	396	MIMAT0022864	4	18594336	18594442	106	19	84	3	CCACAGCUUUCUUGAGCUUUUCAAACAAAACGUGUAAGUAACCGAUCCAGAUUGAUGGAUCGGUUACAUUACGUUUGUUGAAAAGUUCAAGAAAGCUGUGGAAAAA	GUUCAAGAAAGCUGUGGAA
miR7699_C3_5	mtr-miR7699-5p	7699	MIMAT0029998	4	19362776	19362967	191	20	1	170	UAUUUAAUGUAUUGAUUAACAUAUAUUUAUUUUACAGUGUGUUUGUUUUAUAUGUAUUCAUUUCACAAUGUGAAACUUGUUUAUGUGUAUUUUGUGUUUCACAAACAUGUCAAAUAGGUUCACAUUGUGAACUGGGCACAUGUGAAGCAAACGCAUUGUGAAACAAAUAUAUGUUAAUUAAUAUUCUAAAU	AUUUAAUGUAUUGAUUAACA
miR7699_C3_5	mtr-miR7699-5p	7699	MIMAT0029998	5	1476384	1476654	270	20	50	200	AAACUUGUGAAUCAUGUGUUAUUUCAUACGAUUUUUUAUUUAAGUAUACUAUUUAAUGUAUUGAUUAACAUAUAUUCAUUUCACACUGUGUUUAUUUCACAUGUAAUCGGUUCAUAAUGUGAAACUUUUGGGGUAAUUUUUGUUUCACCAACACGCUAAAAAGAUUCAUAUUGUGAAACGAAUACAUGUGAAACAAAUAUAUGUUAAUCAACAUUCCAAAUUCUAGUCUUAGAUGAAUAAUAAUAUAAAAUAACACAUGAUGCACAAGUU	AUUUAAUGUAUUGAUUAACA
miR166_C3_6	nta-miR166b	166	MIMAT0024650	5	1507617	1507710	93	23	67	3	GUUGAGGGGAAUGUUGUCUGGCCCAAGAUCGUUCAUUAGAUCAAGAUUCAAAUGGGUUUGAAUGAUUUCGGACCAGGCUUCAUUCCCCUUAAC	UCGGACCAGGCUUCAUUCCCCUU
miR390_C3_1	nta-miR390b	390	MIMAT0024702	5	10655834	10655912	78	22	1	55	GAAGCUCAGGAGGGAUAGCGUCAUAAACAGAUCUUUUAUUCAACGGAAUGUUUAUGACGUUAUCCAUCCUGAGCUUCA	AAGCUCAGGAGGGAUAGCGUCA
miR390_C3_2	sly-miR390b-3p	390	MIMAT0035480	5	10655890	10655968	78	21	57	0	GAAGCUCAGGAGGGAUAGCGUCAUAAACAGAUCUUUUAUUCAACGGAAUGUUUAUGACGUUAUCCAUCCUGAGCUUCA	CGUUAUCCAUCCUGAGCUUCA
miR7699_C3_5	mtr-miR7699-5p	7699	MIMAT0029998	5	11092900	11093092	192	20	1	171	UAUUUAAUGUAUUGAUUAACAUAUAUUUGUUUCACAAUAUGUUCGUUUAUAUGUAUUCGGCUCAAAAUGUGAAACUCUUUUAUGUGUAUUUUCUUGUUUCACAACCAUGCCAAAAAAGUUCACAUUAAGAACCGAGUAUAUGUGAAACAAAUUCAUUGUGAAACAAAUAUAUGAUAAUCACUACAUUAAAUU	AUUUAAUGUAUUGAUUAACA
miR394_C3_1	sly-miR394-5p	394	MIMAT0035437	5	14688425	14688496	71	21	49	1	AUUAAGAGAUUGAAAAAUCUCAUUUGGAAAUGCCAUGAUCAAAAGCCUUUUGGCUUUCUGAUCCACCUCCA	UUGGCUUUCUGAUCCACCUCC
miR394_C3_1	sly-miR394-5p	394	MIMAT0035437	5	19323166	19323232	66	21	43	2	AGAGAUUGAAAAAUCUCGUUGGGGUGCCGUGAUCAAAAGCCUUUUGGCUUUCUGAUCCACCUCCAU	UUGGCUUUCUGAUCCACCUCC
miR166_C3_5	nta-miR166b	166	MIMAT0024650	5	24560307	24560406	99	21	72	6	UUUGUGAGGGAUAUUUCCUGGUUUGAUGCAAUCACUUUGUUUUUUAUGAUUAUGAAAAGAAGGGUGAUUGCAUCGGACCAGGCUUCAUUCCUUUCAAAU	UCGGACCAGGCUUCAUUCCUU
miR7699_C3_5	mtr-miR7699-5p	7699	MIMAT0029998	5	33475172	33475242	70	20	0	50	AUUUAAUGUAUUGAUUAACAUAUAAGUGUUUCACAACUAUGAAACAAAUAUAUGUUAGUUAGUAUAUUAA	AUUUAAUGUAUUGAUUAACA
miR7699_C3_11	mtr-miR7699-5p	7699	MIMAT0029998	5	35013880	35014089	209	20	17	172	UUCUAUCUAGGUAUAUUAUUUAAUGCAUUAAUUAACAUAUAUUUGUUUCACAACAUGUUUGUUUUAUAUGUAUUCGUUCACAUGUGAAACGAAUACAUAUAUUUUGUGUUUUACAAACACAUCAAAAAGGUUUACAUUGUGAAUCGAGCAUAUGUGAAACAAAUAUAUGUUAAUCAAUAUUCUAAAUCCUAGUCUUAGAUGGAAAAAAU	AUUUAAUGCAUUAAUUAACA
miR7699_C3_5	mtr-miR7699-5p	7699	MIMAT0029998	5	36399392	36399564	172	20	1	151	UAUUUAAUGUAUUGAUUAACAUAUAUUUGUUUCACAAUGUGUUUGUUUCAAAUGUAUUCAAUGUGAAACUAUUUUACGUGUAUUUUUUGUUUGACAAACACACCAAAAUUAAAAGGUUCGCAUUAUGAACCAAGUAUACGUGAAAUAAAUGUAUGUAAUCACUACAUUAAAU	AUUUAAUGUAUUGAUUAACA
miR7699_C3_5	mtr-miR7699-5p	7699	MIMAT0029998	5	36471185	36471437	252	20	33	199	UUUCAUAUGAUCUUUUUUUCAUCUAAGUACAGUAUUUAAUGUAUUGAUUAACAUAUAUUUGUUUCACAAUGUGUGUCUCGUAUGUAUUCAGUUCAUAAUGUGAAACUUUUUUACGUGUAAUUUUUGUUUCAUAGACUAGCCAAAAAGGUUCAAAUUGUUAACCGAGUACAUGUAAAACAAAAUAUUGUGAAACAAAUAUAUGUUGAUCAAUACAUUAAAUACGAUAAUUAAAUGGAAAAAGAUCAUGUGAAA	AUUUAAUGUAUUGAUUAACA
miR7699_C3_5	mtr-miR7699-5p	7699	MIMAT0029998	6	6621226	6621423	197	20	6	171	UAUAAUAUUUAAUGUAUUGAUUAACAUAUGUUUGUUUCACAAUGUGUUUGUUUCACAUGUACUAGGUUCAUAAUGUAAAACUUUUUUAUGUGUACUUUGUGUUUGACAAACACUCCAAAAAAUUUCACAUUGUAAAUCGAGUACAUGUGAAAAAAACAUACUAUGAAACAAAUAUAUGUCAAUCAAUAUUCCAAAUU	AUUUAAUGUAUUGAUUAACA
miR166_C3_9	sly-miR166c-3p	166	MIMAT0035444	6	8513277	8513367	90	22	68	0	UGAAGGAUAUUGCCUGGUUUGACGCAAUCACUCUGUUUUUUAUGAUUAUGAAAAGAAGGGUGAUUGCAUCGGACCAGGCUUCAUUCCUUU	UCGGACCAGGCUUCAUUCCUUU
miR837_C3_1	ath-miR837-3p	837	MIMAT0004259	6	17270729	17270946	217	20	0	197	AAACAAACAAAAAACUGAGGAACACUCUGGUAGCAGUUCAUUUGUACGGUAUGCACAUGUGCAUACAAGUACUUUUUAAGUAAUUUGUCAUGUAUACACAUGUGCAUAACAUGCACAUGUGCAUAGAAAUAGAGAAACAACUUCAAUUACUUGUAUGAACAUGUGCAUACUAUAUAGAUGGAUGGUUAUCAGGGUGUUACUCGGUUUUUCAUUUGUU	AAACAAACAAAAAACUGAGG
miR7699_C3_5	mtr-miR7699-5p	7699	MIMAT0029998	6	17422413	17422649	236	20	22	194	UUUUUUUUGAUCUAAAUAGAAUAUUUAAUGUAUUGAUUAACAUAUAUUUAUUUUACAAUGUGUUUGUUUCGGUCAUAUGUAUUCGACUCACAAUAUGAAACAUUUUUAGGUGUAUUUUUUGUUUCACAAAAACAUCAAAAUAUUCACGUUGUGAAUCGAGUAUAUGUGAAACGAACACAUUGUGAAACAUAUAUUUGUUGAUCAAUAUUCUAAAUUCUAGUAUUAGAUGAAAAAAA	AUUUAAUGUAUUGAUUAACA
miR171_C3_1	sly-miR171a	171	MIMAT0007922	6	18653890	18653975	85	21	62	2	AUGAUAUUGGCACGGCUCAAUCAAAUUAAAAUACCCUAGUGUUCUAUCUGGGAGAUUUGAUUUGAUUGAGCCAUUCCAAUAUCAU	UGAUUGAGCCAUUCCAAUAUC
miR7699_C3_5	mtr-miR7699-5p	7699	MIMAT0029998	6	19801884	19802077	193	20	4	169	UAAUAUUUAAUGUAUUGAUUAACAUAUAUUUUGUUUCAUAGUGAGUUUGUUUCAUAUGUAUUCGGUUCAUAAUAUGAAACUUUUUUACAUGCAUUUUUUAUUUCACAAACACGUCAAAAGAUGUUCGCAUUUGAACCGAGUAUAUGUGAAACAAACAUUGUGAAACAGAUACAUGUUAAGCAAUAUUCUAAAU	AUUUAAUGUAUUGAUUAACA
miR7699_C3_12	mtr-miR7699-5p	7699	MIMAT0029998	6	20503229	20503524	295	20	76	199	AAAUAAGAACCAUAAGAAGGUUAUAAACCCGUGAGAACCAAUCUAAAAAUAUGAUCUUUUUCAUCAAAAGGCUAGGAUUUAAUGUAUUGAUUCACAUAUAUUUGUUUCAUAAUGUGAUGGUUUCACAUGUACUUGUUUCAAAAUAUGAAACCUUUUACAUGUAUUUUUUGUUUUACAAUGUGAACAUAAACAUAUGUAGAAGAAUAUCUUAAAUCAUAACCUUUGAUAAAGAAGAAUCAUGUAAACAUAUAUUUUUAUAUCGAUUCUCACGGGUUUGCAACCUUUUUGUGGUUCU	AUUUAAUGUAUUGAUUCACA
miR169_C3_6	osa-miR169i-5p.1	169	MIMAT0001054	7	1922938	1923103	165	20	46	99	UUUUUCAUCUGAAACCUUGCAUGUGGGAACAAGGUUCAUUUGGUUCAGCCAAGGAUGACUUGCCGGGGACCUACAGGAUUCUUUGGUUGUUAAUUAAUAGGUCGGCUGGCAAGUCGUUUUUCGGCUAAACUACUGCCUUGUUCUCUCAUGCUAGGUUUCUGAUGA	AGCCAAGGAUGACUUGCCGG
miR7699_C3_5	mtr-miR7699-5p	7699	MIMAT0029998	7	5059042	5059203	161	20	0	141	AUUUAAUGUAUUGAUUAACAUGUGUUUGUUUCAUAUGUAUUCGGUUCAUAAUGUGAAACAUUUAUUUACGUGUAUGUUUUGUUUCACAAACAAGCCAGAAAGGUUCACAUCUGUGAACCGAGUACAUGUGAAACAAAUAUAUGUUAAUCACUACAUUAAAA	AUUUAAUGUAUUGAUUAACA
miR156_C3_12	nta-miR156g	156	MIMAT0024635	7	5583954	5584041	87	21	1	65	AUGACAGAAGUAUAAAGAGCACAAAGAAGCGAGGUGCAUUAUAUAUAUGCACUUCAUGUCCUCUCAGUGCUCUCUAUCUUCUGUCAA	UGACAGAAGUAUAAAGAGCAC
miR157_C3_1	ath-miR157c-3p	157	MIMAT0031872	7	5584021	5584113	92	20	70	2	UAAUGACAGAAGUAUAAAGAGCACAAAGAAGCGAGGUGCAUUAUAUAUAUGCACUUCAUGUCCUCUCAGUGCUCUCUAUCUUCUGUCAACAU	GCUCUCUAUCUUCUGUCAAC
miR169_C3_1	ath-miR169a-3p	169	MIMAT0031886	7	6927362	6927553	191	20	133	38	AAACAAGAGAAGGGUUGACAUGAAAGAGAAGAGAUUGUCUGGUUAGCCAAGGAACCCGCCUGAUAACCGACCAAUCAAGGGUCUCAAAUAAUCGAUCGAUCUAAAAGACCAAACCCUUAGAAAAGAAGGAGGAGGCAAGUCAUCCUUGGCUACCAAACAAGACUCUUUUCUUCAUGCAAGACCUCUCUUGU	GGCAAGUCAUCCUUGGCUAC
miR160_C3_1	nta-miR160a	160	MIMAT0024640	7	11270501	11270589	88	23	4	61	UAUAUGCCUGGCUCCCUGUAUGCCAUUUGCAAAGCGUAUCGACAUAUCGAUGGUCUAUGUGGAUGGCGUAUGCGGAGCCAAGCAUGUU	UGCCUGGCUCCCUGUAUGCCAUU
miR156_C3_3	osa-miR156b-3p	156	MIMAT0022845	8	1265508	1265592	84	20	64	0	UGACAGAUAGAGAGAGAGCAUACAUAAAUUCAAGCACGAUCUUUCUCAUGCAAAAAUUAUGAAUGCUCACUCUCUUCUGUCAAC	GCUCACUCUCUUCUGUCAAC
miR5559_C3_1	mtr-miR5559-5p	5559	MIMAT0022221	8	1311997	1312255	258	22	150	86	UUAAAUGCUUAUUUGGUAAGUGUUUACCGGAUAAAUUUCCUCAUCGGAUGAAUACAAAAGAGCCAAAAAUCUUACUGGGUAAGAGCGAAGAGAAAGAUGAAGAGUUUUACUCGGUAAGCGAGAAUUAUGACUCUUACCCAAGUAAGCGCUUACUUGGUAAAUUGUUGGAUUCGAUAUGUUUUGAUGCAUUAAAUCUUACACAUCAAAAUAAAUUAUAGUGUUGAUACAUUCGGUAAACAUUUACCGAAUAUGCAUUUG	UACUUGGUAAAUUGUUGGAUUC
miR396_C3_3	sly-miR396a-5p	396	MIMAT0035455	8	3746725	3746865	140	23	23	94	AAAAUAUGGUGCUCUUUCUGUUCUUCCACAGCUUUCUUGAACUGCAUGGUUCAAUGUUGAUCUGUUGGAUCUGUCCUUUUUUUUUGUACUUAAACCUUUGCAGUUCAAUAAAGCUGUGGGAAGAUAGAGGGAGGAUCAAU	UUCCACAGCUUUCUUGAACUGCA
miR396_C3_1	sly-miR396a-3p	396	MIMAT0035456	8	3746804	3746944	140	19	102	19	AAAAUAUGGUGCUCUUUCUGUUCUUCCACAGCUUUCUUGAACUGCAUGGUUCAAUGUUGAUCUGUUGGAUCUGUCCUUUUUUUUUGUACUUAAACCUUUGCAGUUCAAUAAAGCUGUGGGAAGAUAGAGGGAGGAUCAAU	GUUCAAUAAAGCUGUGGGA
miR396_C3_5	nta-miR396b	396	MIMAT0024709	8	3756876	3757000	124	21	9	94	GUCAUGUUUUCCCACAGCUUUCUUGAACUUCGUUUAAUCACGUGAAUUCUCGAAAAGGAAUUCUUGAGAACGGAAUUAACACAUGAAUUAUUAAAGUUCAAGAAAGCUGUGGAAAAACAUGGCU	UCCCACAGCUUUCUUGAACUU
miR396_C3_7	ath-miR396b-3p	396	MIMAT0031909	8	3756962	3757086	124	21	95	8	GUCAUGUUUUCCCACAGCUUUCUUGAACUUCGUUUAAUCACGUGAAUUCUCGAAAAGGAAUUCUUGAGAACGGAAUUAACACAUGAAUUAUUAAAGUUCAAGAAAGCUGUGGAAAAACAUGGCU	GUUCAAGAAAGCUGUGGAAAA
miR156_C3_2	tae-miR156	156	MIMAT0018208	8	6462499	6462597	98	22	4	72	AAGCUGACAGAAGAGAGUGAGCAUAUGCAAAGCAAUUGUAUAGAGAACUAUACACUUGUUGGACUUAUGCGUGUGCUCACUUCUCUUGCUGUCAGCUA	UGACAGAAGAGAGUGAGCAUAU
miR156_C3_15	osa-miR156l-3p	156	MIMAT0022866	8	6462569	6462667	98	23	74	1	AAGCUGACAGAAGAGAGUGAGCAUAUGCAAAGCAAUUGUAUAGAGAACUAUACACUUGUUGGACUUAUGCGUGUGCUCACUUCUCUUGCUGUCAGCUA	GCUCACUUCUCUUGCUGUCAGCU
miR160_C3_3	nta-miR160a	160	MIMAT0024640	8	22594789	22594887	98	22	7	69	AAUGAUUUGCCUGGCUCCCUGGAUGCCAUCUAAGAAAAUGAUUUCAAGGUUGCAAUCAGUCUUCUUAUAUGGCACCUGAGGAGUCAGGCAAACAUAAU	UGCCUGGCUCCCUGGAUGCCAU
miR403_C3_1	sly-miR403-5p	403	MIMAT0035433	8	23627804	23627961	157	21	18	118	AGAAGAGGCGAAUUUCGUGUUUGUGCGUGAAUCUAACGAUCCUCAGCCUCAUCGUAGCAGUAAUCAGAUCAAUGAAUCGGAGUUUGAUGUAUGAAUUGAACUGUUGGCAGUCGUAUGUUCGUUAGAUUCACGCACAAACUCGUAAUACGUCUUUUCA	GUUUGUGCGUGAAUCUAACGA
miR403_C3_2	vvi-miR403b	403	MIMAT0006570	8	23627907	23628064	157	21	121	15	AGAAGAGGCGAAUUUCGUGUUUGUGCGUGAAUCUAACGAUCCUCAGCCUCAUCGUAGCAGUAAUCAGAUCAAUGAAUCGGAGUUUGAUGUAUGAAUUGAACUGUUGGCAGUCGUAUGUUCGUUAGAUUCACGCACAAACUCGUAAUACGUCUUUUCA	UUAGAUUCACGCACAAACUCG
miR7699_C3_4	mtr-miR7699-3p	7699	MIMAT0029999	8	24487451	24487839	388	22	166	200	UUUUUAAUCUGUGAAGUGAUUAACAUAUAUUUGUUUCACAAUGUAUCUGUUUCAUAUGUACUAGGUUGAACCUUUUUGGCAUGUUUGUGAAACAAAAAAUACAUGUAAAAAGUUUCACAUUGUGAACCGGAUACAUAUGAAACAAACAUAUUGUGAAAUAAAUAUAUGAUAAUCAAUACAUUAAAUGCUAUAUUUAGAUGGAAAAAGAUCAUGUAAAACAAAACCUCAAGGUAGAAGUUCUCACAUAUCUCAUAAAUUUUGGAGUUCUAAAAUGAUUAAGCCCCUAUAUAUAUAUAUAUAUAUAUAUAUAUAUAUAUAUAUAUAUAUAUAUAUAUAUAUAUAUAUGGGUUUAAUCAUUUGAGAGAACUCCAUAUAUUGUGAUAACCAU	UGAUAAUCAAUACAUUAAAUGC
miR7699_C3_5	mtr-miR7699-5p	7699	MIMAT0029998	8	25494247	25494436	189	20	6	163	UAUAAUAUUUAAUGUAUUGAUUAACAUAUAUUUGUUUUACAAUGUAUUUGUUUCACAUGUAUUCAAUGCAUAAUGUAAAACCUAUUUACGUGUAUCUUUUUUUUUUCUUUCAUAAACAUGCCAAAAAGGUUUACAUAUGAAACAAUCACUUUGUGAAAUAAAUAUAUGUUAAUCACUACAUUAAAUUAU	AUUUAAUGUAUUGAUUAACA
miR7699_C3_2	mtr-miR7699-3p	7699	MIMAT0029999	9	7244524	7244757	233	20	190	23	AUUUUUUCCAUCUAAGACUAGGAUUUAGAAUAUUGAUUAACAUAUAUUUGUUUUACAAUUUGUUUCAUAUAUACUCAGUUCACGAUGUGAACACUUUUGAUGUGUUUGGGAAACAAAAAGUUCAUGUAAAAGAGUUUCACAUUGCGAACCGCAUACAUAUGAAACAAACAUAUUGUAAAACAAAUAUAUGUUAAUCAAUACAUUAAAUGCUAUAUUUAGACUGGAAAAAAAAU	UUAAUCAAUACAUUAAAUGC
miR164_C3_3	sly-miR164a-5p	164	MIMAT0033973	9	12953384	12953482	98	22	16	60	GACGAGUGAUAUCUGUUGGAGAUGCAGGGCACGUGCAACAAACUCAAUUCCAGUGUUAGUUGCACAUGCUCUUCCUCUCCAACGUAAAUUAGUCGUCU	UGGAGAUGCAGGGCACGUGCAA
miR7699_C3_9	mtr-miR7699-5p	7699	MIMAT0029998	9	14227390	14227635	245	22	36	187	UUUAUUUUACAUGAUUUUUCCUUGUCUGAAUAUAAUAUUUAAUGCAUUGAUUAACAUAUAUUUGUUUUAUAUGUAUUCGGUUCACAAUGUAAAACUUUUUUACGUGUAUUUUUUGUUCCACAAACACAUAAAAAAUGUUCACAUUGUGAACCGAAUACAUGUUACACAAACACAUUAUGAAACAAAUUAUAUGUUAAUCAAUAUUCUAAAUUCUAGUCGUAGAUAAAAAAAAUCAUAUGAAAUAA	AUUUAAUGCAUUGAUUAACAUA
miR167_C3_1	tae-miR167c-5p	167	MIMAT0035789	9	14547563	14547710	147	24	19	104	AUCAAAUUGAAGGAAAAGGUGAAGCUGCCAGCAUGAUCUAGCUAGCACGUAGUGACGUGUGAUGAGUGUGUGAAAUUGACUGUUUAAGUAUGGGUAAAGAACAGUGGCUAGGUCAUGCAGUCGGCUUCACUUUUUGCUUUGAUUUGG	UGAAGCUGCCAGCAUGAUCUAGCU
miR167_C3_2	nta-miR167e	167	MIMAT0024661	9	14564805	14564940	135	20	18	97	ACGUGAAGCAGUAGUAGAUGAAGCUGCCAGCAUGAUCUAAACUUUUCUUUAAAUCAAAAUAAGACGUCAAAUUAGGAAAAAAGCAAAGAAAAGAUCAGAUCAUGUGGCAUCUUCACCUGCUGUUGUGUUUCACGA	UGAAGCUGCCAGCAUGAUCU
miR167_C3_3	ptc-miR167g-3p	167	MIMAT0022894	9	14564883	14565018	135	21	96	18	ACGUGAAGCAGUAGUAGAUGAAGCUGCCAGCAUGAUCUAAACUUUUCUUUAAAUCAAAAUAAGACGUCAAAUUAGGAAAAAAGCAAAGAAAAGAUCAGAUCAUGUGGCAUCUUCACCUGCUGUUGUGUUUCACGA	AGAUCAUGUGGCAUCUUCACC
miR399_C3_4	vvi-miR399a	399	MIMAT0005728	scaffold_10222	3389		69	21	48	0	UGGGCAAUUACUCCUUUAGCAGUUAGUCAAUCAUUUGUAAACACUAACUGCCAAGGGAGAUUUGCCCUG	UGCCAAGGGAGAUUUGCCCUG
miR1155_C3_1	cre-miR1155	1155	MIMAT0005404	scaffold_1255	46909		89	22	53	14	GUUGUUCUUCAUCUUCCUAUACUUCUCCUUUAGUUUUAAUUAUUUUUCAUCUUUAGUCCUGAAGGAGGAAGGAGCUUUGGAGGAUGGCA	UAGUCCUGAAGGAGGAAGGAGC
miR2651_C3_1	mtr-miR2651	2651	MIMAT0013423	scaffold_1917	94659		181	20	104	57	CAUAAGGAUAUAUGCAUAAUAUGAUAAAUAUAUAUAUAUAUAUAUAUGCAUAUAUAUAUAUGUGUGCAUGUGUGUGCAUGAGUUUAUGUGCAUGUUUGUAUGGUUUUAUUGGUAUGCAUGCAUUUGGGUGAAGGCCUGGUUGGUUGACUUUCCUAAAAAGGAAAGUAUAAAUAUUAGGUUG	UUUAUUGGUAUGCAUGCAUU
miR1155_C3_1	cre-miR1155	1155	MIMAT0005404	scaffold_1999	48728		80	22	46	12	UUCAUCUUCUUGUACUUCUCCUUCAGUUUUGAGUACUUUUCAUCUUUAGUCCUGAAGGAGGAAGGAGCUUUGGAGGAUGG	UAGUCCUGAAGGAGGAAGGAGC
miR166_C3_10	sly-miR166c-3p	166	MIMAT0035444	scaffold_2380	24091		124	21	85	18	AAACAAGUAGUGGUUUGUGAGGGAUAUUGCCUGGUUCGAUGCACUCACUCUCUUUCUUAUGAUAUUGAAAAGAAGGGUAAUUGCAUCGGACCAGACUUCAUUCCUUUCAAACCCUUUUGUAAUU	UCGGACCAGACUUCAUUCCUU
miR2680_C3_1	mtr-miR2680e	2680	MIMAT0013514	scaffold_2679	14519		95	20	30	45	ACUAGGUCACCAUGUGUUGGUGAUCUAGGUUCCUCGAGUACCUAUGUGAUGAAGGAGGAGUUACAAACCUUCGCCACAGAGGUAUUCAAGAGGAU	UCCUCGAGUACCUAUGUGAU
miR1155_C3_1	cre-miR1155	1155	MIMAT0005404	scaffold_2727	2247		89	22	53	14	GUUGUUCUUCAUCUUCUUGUACUUCUCCUUCAGUUUUGAGUAUUUUUCAUCUUUAGUCCUGAAGGAGGAAGGAGCUUUGGAGGAUAGCA	UAGUCCUGAAGGAGGAAGGAGC
miR166_C3_11	sly-miR166c-3p	166	MIMAT0035444	scaffold_2807	9363		99	21	72	6	UUUGUGAGGGAUAUUGCUUGGUUCGAUGCAUUCACUCUUUUUAUUAUGAUAUUGAAAAGAAGGGCGAUUGCAUCGGACCAAGCUUCAUUCCUUUCAAAU	UCGGACCAAGCUUCAUUCCUU
miR902_C3_2	ppt-miR902h-5p	902	MIMAT0005079	scaffold_289	273464		113	21	0	92	UUAUGAUGAAGAUUCUUCAUCUUCUUGUACUUCUCCUUCAGUUUUAGGUACUUGUCCUUUUGAGUCCUGAAGGAGGAUGAGAGGUUGGAAGAUGGUGUCGCAAUUUUCUUCGA	UUAUGAUGAAGAUUCUUCAUC
miR172_C3_5	ath-miR172d-5p	172	MIMAT0031901	scaffold_3624	6239		73	19	49	5	GGCUUCUGAAUCUUGAAAUGUGCAUGUUUAGACAUGCACAUUUCAACAUGCACAUUUCAAGAUUCAGAAGCCA	GCACAUUUCAAGAUUCAGA
miR6024_C3_1	stu-miR6024-3p	6024	MIMAT0023593	scaffold_4155	20621		183	22	3	158	AUUUGUUAGCAAGAGUUGUUUUCGCUGAGCCUGAAGAAGAGGCACAAGCGGUUUGCUUCACUUUGGUUGCUUUUGCAGCCUUAGUGGAUGAUUUCGCCUUAGUUAAUUUCUUAGCCUUGGCUACUUUCUUGUGCUUAGCUGGUGAACCAGCCUUGGCGGCAGAAGGACACUUGCUGGCAAUAU	UGUUAGCAAGAGUUGUUUUCGC
miR166_C3_2	vvi-miR166a	166	MIMAT0005662	scaffold_4789	16701		216	18	198	0	UCUCUAUCUCUAUCUCUCUGUAUGUAUAGAUAUAGAUACAUAUAUAGAUAUAGAUGUGUGUAUAUGAUGUUAUCAACUCAAUUGAUCAACGGAUCCAUCAUCCAUGGUCUUUGUUGAUUAUUGAGUUCAUGGAUUAAUCAUUCGAAUACUGUUGUGUGAGAGAGAGAGAGAGAAUCUUGAAGAUUGGAUCUGGUGUUCUCGGACCAGGCUUCAUUC	UCGGACCAGGCUUCAUUC
miR1155_C3_1	cre-miR1155	1155	MIMAT0005404	scaffold_5306	30407		75	22	43	10	UUCUUCCUGUACUUCUCCUUCAGUUUUAAGUACUUUUCAUCUUUAGUCCUGAAGGAGGAAGGAGCUUUGGAGGAU	UAGUCCUGAAGGAGGAAGGAGC
miR166_C3_7	sly-miR166c-3p	166	MIMAT0035444	scaffold_5384	37205		101	21	73	7	GUUUGUGAGGGAUGUUGGAUGGCUCGAUGCAUUCACUCUUUUUCUUACGAUAUUAUAUAGAAGGAUGAUUACAUCGGACCAUGCUUCAUUCCUUUCAAACA	UCGGACCAUGCUUCAUUCCUU
miR3633_C3_1	vvi-miR3633a-5p	3633	MIMAT0018037	scaffold_5397	6008		76	21	52	3	GUUACCGAUCCAACUAUUCCCAAUGGCAAUGAAAGAAUUCGAUGUUGUGAUGGGAAUGGAUUGGUUAGCAGAGAAU	GGAAUGGAUUGGUUAGCAGAG
miR166_C3_12	sly-miR166c-3p	166	MIMAT0035444	scaffold_6240	16196		99	21	72	6	UUUGUGAGGGAUAUUGCCUGGUUUGAUGCAAUCACUCUGUUUUUUAUGAUUAUGAAAAGAAGGGUCAUUGCAUCGGACUAGGCUUCAUUCCUUUCAAAU	UCGGACUAGGCUUCAUUCCUU
miR1155_C3_1	cre-miR1155	1155	MIMAT0005404	scaffold_6378	8820		80	22	46	12	UUCAUCUUCCUGUAUUUCUCCUUCAGUUUUGAGUAUUUUUCAUCUUUAGUCCUGAAGGAGGAAGGAGCUUUGGAGGAUGG	UAGUCCUGAAGGAGGAAGGAGC
miR398_C3_1	ath-miR398b-3p	398	MIMAT0000949	scaffold_6455	21266		97	21	69	7	AACCCUGCAGGGGCGACCUGAGAACACAUAAUAAAAUACCAAGUACUACAUGUUGUUGCAUCUUAUAUAUGUGUUCUCAUGUCACACCUGUUGGGUA	UGUGUUCUCAUGUCACACCUG

## Sheet: SP
mirna name	orthologous miRNA	Family	Accession	Chromosome location	Beginning of the potential pre-miRNA	End of the potential pre-miRNA	pre-miRNA sequence length	length of the miRNA	# of nt before the putative miRNA in the predicted pre-miRNA	# of nt after the putative miRNA in the predicted pre-miRNA	Sequence of the pre-miRNA	mirna SP
miR399_SP_1	sly-miR399	399	MIMAT0009146	1	1078746	1078872	126	20	98	8	UCAGUUAAAGGACUACUCUCUAUUGGCAUACUGUUUUAACUCAAUUCGUAGGUUGCAUGAGAUCAUUGAUCAUGCAGCUUGUUGGUUUUAUUACGAUAUGCCAAAGGAGAGUUGCCCUGUAACUGU	UGCCAAAGGAGAGUUGCCCU
miR160_SP_1	nta-miR160a	160	MIMAT0024640	1	5618020	5618108	88	23	3	62	AUAUGCCUGGCUCCCUGUAUGCCAUUUUCAGAGCCCAUCGGUAUCUCCAAUGGCCUCCGUGGAUGGCGUAUGAGGAGCCAAGCAUAUU	UGCCUGGCUCCCUGUAUGCCAUU
miR160_SP_3	ath-miR160a-3p	160	MIMAT0031874	1	5618082	5618170	88	22	65	1	AUAUGCCUGGCUCCCUGUAUGCCAUUUUCAGAGCCCAUCGGUAUCUCCAAUGGCCUCCGUGGAUGGCGUAUGAGGAGCCAAGCAUAUU	GCGUAUGAGGAGCCAAGCAUAU
miR1030_SP_1	ppt-miR1030f	1030	MIMAT0005128	1	8267104	8267302	198	21	17	160	UGAAGAUGGUGUUUCUAUCUGCAUUUGCACCUGCACCUUACUUGGCUCACCUCUCUUUCUCUUCCUCUUUCCCUGGGAUUUGAGACACACAAAGGUGCAGAUGUAUCUGCAGACAAAAUGCCAACUUCUAUCCUUCUAUAUAUACAUAUACAUAGAAACAUGUGUGUGUGUGUGUAUAUAUAUAUAUAUAUAUAUAUU	UCUGCAUUUGCACCUGCACCU
miR169_SP_1	osa-miR169g	169	MIMAT0001052	1	16377831	16377930	99	23	1	75	AUAGCCAAGGAUGACUUGCCUACUGCUUGUCCGCCUCUUUAAUUUCAAAGAUUUGUAAUCAGGUUGGUUAUUUGGUAGUAGGCAAAUCACCUUGGCUAA	UAGCCAAGGAUGACUUGCCUACU
miR2658_SP_1	mtr-miR2658	2658	MIMAT0013459	1	20220905	20221007	102	20	23	59	UAUGUCAUAUCAUACACAAUCGCAUGUGAUCAUGUAUAUGAUCAUAUACCAGUACCAUGAUCAUAUGCACAAUCACUUGUGAUCUUGUAAAUGAUGAUAUAA	AUGUGAUCAUGUAUAUGAUC
miR7699_SP_3	mtr-miR7699-5p	7699	MIMAT0029998	1	26316445	26316856	411	20	191	200	AAAUUAUCACAAUUUCAUGAGUUCUCAAAAAGUCCAUAUAUAUAUAUAUAUAUAUAUAUAUAUGUGUGUGUGUGUGUGUGUGUGUGUAUGUAUAGGGGCUUAAUCAUUUGAGAACCCAUUAAAUUGUGAUAACCUUGUGAACUUAUGUAUCAUGUACUAUUUCAUGUGAUUUUUUUCUAUAUACGCAUACUAUUUAAUGUAUUGAUUAACAUAUAUUUGUUUCACAGUAUGUUUGUUUUAUAUGUAUUCGUUUAAAAAUGUGAAACUUUUUUACAUGUAUUUUGUGUUUCACAAACAUGUCAAAAUGGUUCACAUUUGUGAAUCGAGCACAUGUGAAACAAAUAUAUGUUAACCAAUAUUUUAAAUCAUAAAUAUCAUAUGAAAUACAUGAUGCACAAG…	AUUUAAUGUAUUGAUUAACA
miR166_SP_3	sly-miR166c-3p	166	MIMAT0035444	1	27411770	27411869	99	21	72	6	UUUGUGAGGGAUAUUGCCUGGUUUGAUGCAAUCACUCUGUUUUUUAUGAUUAUGAAAAUAAGGGUGAUUGCAUCGGACCAUGCUUCAUUCCUUUCAAAU	UCGGACCAUGCUUCAUUCCUU
miR7699_SP_3	mtr-miR7699-5p	7699	MIMAT0029998	2	4054363	4054591	228	20	26	182	AUGAUUUUUUUCCAUCUAUGAAUAGUAUUUAAUGUAUUGAUUAACAUAUAUUUGUUUCACAAUGUGUUUGUUUCAUAUGUAUUCGUUUCACAAUGUGAAAUUUUUAUGUAUUUUUUAUUUCACAAACACGUCAAUUUGUGAACAUUGUGAAUCGAAUACAUGUGAAACAAAUAUAUGUUAAUCGAUAUUCUAAGUCCUAGUCUUAGAUGAAAAAAAAUCAUAUAAAUA	AUUUAAUGUAUUGAUUAACA
miR7699_SP_3	mtr-miR7699-5p	7699	MIMAT0029998	2	4871192	4871382	190	20	1	169	AAUUUAAUGUAUUGAUUAACAUAUAUUUGUUUCAUACUGUGAUUGUUUUACAUGUAGUGGAUGCACCAUGUGAAACUUUUUGGUGUUUGUGAAACAAAAAAUACAAGUAAACAAGUUUCACAUUGUGAAUCGAAUACAUAUGAAACAAACACAUUGUGGAAUAAACAUAUGUUAAUCAAUACAUUAGGUA	AUUUAAUGUAUUGAUUAACA
miR156_SP_1	tae-miR156	156	MIMAT0018208	2	10894420	10894510	90	23	2	65	ACUGACAGAAGAGAGUGAGCACACGCAGGCAUUUGUAUAGAGAGACUAUACCCUUGUUCUUAUGCGUGUGCUCACUUCUCUUGCUGUCAG	UGACAGAAGAGAGUGAGCACACG
miR156_SP_11	osa-miR156l-3p	156	MIMAT0022866	2	10894487	10894577	90	21	69	0	ACUGACAGAAGAGAGUGAGCACACGCAGGCAUUUGUAUAGAGAGACUAUACCCUUGUUCUUAUGCGUGUGCUCACUUCUCUUGCUGUCAG	GCUCACUUCUCUUGCUGUCAG
miR396_SP_2	sly-miR396a-5p	396	MIMAT0035455	2	11514662	11514773	111	23	8	80	UUCUGUUCUUCCACAGCUUUCUUGAACUGCAUAUGGGUGUUGAUCUUUCAGAUCUCGCUUUAUUUGAAUUCAAUCUUUGCGGUUCAAUAAAGCUGUGGGAAGACAGAGAAA	UUCCACAGCUUUCUUGAACUGCA
miR396_SP_1	sly-miR396a-3p	396	MIMAT0035456	2	11514735	11514846	111	19	81	11	UUCUGUUCUUCCACAGCUUUCUUGAACUGCAUAUGGGUGUUGAUCUUUCAGAUCUCGCUUUAUUUGAAUUCAAUCUUUGCGGUUCAAUAAAGCUGUGGGAAGACAGAGAAA	GUUCAAUAAAGCUGUGGGA
miR167_SP_3	osa-miR167e-3p	167	MIMAT0022873	2	13246603	13246687	84	22	62	0	AGUGAAGCUGUCCGCAUGACCUAGUUAGGGUUUUUUAUGUAUGGUUAAAACAAACCCUAUUUAGAUCAUGCUGGCAGCUUCACU	AGAUCAUGCUGGCAGCUUCACU
miR319_SP_2	sly-miR319c-5p	319	MIMAT0035431	2	17557684	17557874	190	20	11	159	AGAAUUAGAGGGAGCUUCCUUCAGUCCACUCAUAGGUGGGUAGAGGGUAUGGAUUUGCUGCCGACUCAUUCAUUCAAACACAAUAGAGAUGAUGGAGAUUGGCUGCCUAUUUUGAAUGUGUGAAUGAUGCGGGAGACAAAUUUAAUCCUUUUCUUUUCUGUGCUUGGACUGAAGGGAGCUCCCUUAAUUC	GAGCUUCCUUCAGUCCACUC
miR4414_SP_1	mtr-miR4414b	4414	MIMAT0021211	2	17557791	17558113	322	22	155	145	UACAAAUAUGAUGUUUGGUUAUGGUAGAGAUAAUGGAAGAAUUAGAGGGAGCUUCCUUCAGUCCACUCAUAGGUGGGUAGAGGGUAUGGAUUUGCUGCCGACUCAUUCAUUCAAACACAAUAGAGAUGAUGGAGAUUGGCUGCCUAUUUUGAAUGUGUGAAUGAUGCGGGAGACAAAUUUAAUCCUUUUCUUUUCUGUGCUUGGACUGAAGGGAGCUCCCUUAAUUCCCCAUCUUUCUUUAUACCAAAAACACAUCUGAAGCCAUCCCAUGGCCAUGUAUGCAUGUAUAUAUAUAUAUAUAUAUAUAUAUAUAUAUAUAUGA	UGUGAAUGAUGCGGGAGACAAA
miR319_SP_1	sly-miR319c-3p	319	MIMAT0035432	2	17557836	17558158	322	23	200	99	UACAAAUAUGAUGUUUGGUUAUGGUAGAGAUAAUGGAAGAAUUAGAGGGAGCUUCCUUCAGUCCACUCAUAGGUGGGUAGAGGGUAUGGAUUUGCUGCCGACUCAUUCAUUCAAACACAAUAGAGAUGAUGGAGAUUGGCUGCCUAUUUUGAAUGUGUGAAUGAUGCGGGAGACAAAUUUAAUCCUUUUCUUUUCUGUGCUUGGACUGAAGGGAGCUCCCUUAAUUCCCCAUCUUUCUUUAUACCAAAAACACAUCUGAAGCCAUCCCAUGGCCAUGUAUGCAUGUAUAUAUAUAUAUAUAUAUAUAUAUAUAUAUAUAUGA	UUGGACUGAAGGGAGCUCCCUUA
miR530_SP_1	osa-miR530-5p	530	MIMAT0006787	2	37809902	37810023	121	20	30	71	AUUUACACGGUUUUUUAGAAUUGGAUGGUUUGCAUUUGAACCUGCCCCUAUAUAUAUAUAUAUAUAUAUUAUAGAGGAGCGUUCAAAUAAAAACUUGCCCCAUUUGUGUAAACCGUGUAAA	UGCAUUUGAACCUGCCCCUA
miR7699_SP_3	mtr-miR7699-5p	7699	MIMAT0029998	2	57428652	57428895	243	20	34	189	AUUAUUUCAUAUGAUUUUUUUAUCUACGCAUAGUAUUUAAUGUAUUGAUUAACAUAUAUUUGUUUCACAAUGUGUUUGUCUCAUAUGUACUCGGUUCACAAUAUGUAACUUUUUUAUGUGUAUUUUGUGUUUCACAAACACUCCAAAAAGUUUCACUUUGUGAACCGAGUACAUGUGAAACAAAUAUACGUUAAUCAAUAUUUCAAAUUAUAAUCUUAGAUGGAAGAAAAUCAUAUGAAAUAA	AUUUAAUGUAUUGAUUAACA
miR156_SP_9	nta-miR156g	156	MIMAT0024635	3	1196188	1196273	85	22	1	62	AUGACAGAAGCAUAGAGAGCACAAAUGAGUAAGAUGCACGUCAACAGUUACACCUUCGUCAUCUGUGCUCUCUAUCUUCUGUCAA	UGACAGAAGCAUAGAGAGCACA
miR169_SP_2	osa-miR169i-5p.1	169	MIMAT0001054	3	34676770	34676960	190	19	39	132	GAAGAAAGGCCUUGUAUGAAGAUUGAAGAGCUAUUUGGAUAGCCAAGGAUGACUUGCCUAAAUCCACAAAUAUCCAGGGAUGCCAAUUGUAUCGUUACAAUUGGUGGCAAUCCUUUUGCGUGGUUUUCUAGCGAGUCGUCUCUUGACUAAUCUGAAACACUCUUAUCUUUCAUGCUAGACCUUUUCUUCU	UAGCCAAGGAUGACUUGCC
miR7699_SP_4	mtr-miR7699-5p	7699	MIMAT0029998	3	37413886	37414105	219	20	21	178	UUUUUUUCAUCUGAGUAUAGUAUUUAAUGCAUUGAUUAAUAUAUAUUUGUUUUAUAAUGUAUUUAUUUAACAUGUACUCGGUUCACAAUGUGAAACCCUUCUACGUGUAUUUCUUGUUUCACAAACAUACCAAAAAGUUUCACAUUAUGAACUUAGUACAUAUGAAACAAAUAUAUGUUAAACAGUACAUUAAAUUCUAGCUAUAGAUGAAGAAGAAAU	AUUUAAUGCAUUGAUUAAUA
miR7699_SP_3	mtr-miR7699-5p	7699	MIMAT0029998	4	8852636	8852865	229	20	23	186	UUUUUUUUCCAUCUAAGGCUAGUAUUUAAUGUAUUGAUUAACAAAUAUUUGUUUCACAAUGUGAUUCUUUCAUAUGUAUUUGGUUUCGAAUGUGAAACAUUUUUAUGUGUAUUUUUUGUUUCACACACUAAAAAGUUUCACAUUGUGAAACAAAUACAUGUUAAACAAACACAUCGUAAAACAAAUUAUGUUAACAAUAUCCUAAAUUCUAGCCUUAGAUGAAAAAAAU	AUUUAAUGUAUUGAUUAACA
miR7699_SP_3	mtr-miR7699-5p	7699	MIMAT0029998	4	13977698	13977894	196	20	5	171	AUAUUAUUUAAUGUAUUGAUUAACAUAUAUUUUUUUCACAGCGUGUUUGUUUUAUAUGUAUUUGUUUCACAAUGUGAGACUUCUUUUACGUGUAUUUUGUGUUUCACAAACAUGUCAAAAAUGUUCACAUUGUGAACCAAACACAUGUAAAACAAACCCAAUGUGAAAAUAAUAUAUGUUAAUUAAUAUUCUAAAU	AUUUAAUGUAUUGAUUAACA
miR7699_SP_5	mtr-miR7699-5p	7699	MIMAT0029998	4	16951488	16951719	231	20	37	174	UAUUGUUUCACAUGAUUUUUGCUCAUCUAAGGCUAGCAUUUAAUGCAUUGAUAAACAUAUAUUUGUUUCACAAUGUGUUCGCUUCAUUUGUAUGUGGUUCACAGCAUGGAACUUUUUUAUGUGUAACUUUUGUUUCACAAACAAACUAAAAAUGUUUACAUUGUGAAACAAAUAUAUGUUAAUUAAUAUUCUAAAUCUUGAUCUUAGAUGGAAAAAAAUCAUAUGAAAUAA	AUUUAAUGCAUUGAUAAACA
miR1446_SP_1	ptc-miR1446d	1446	MIMAT0006007	4	17543029	17543138	109	22	6	81	AACGUUUUCUGAACUCUCUCCCUCAAAGGCAAUAUCUAACUUCUGGCUAUAUAAACUAUUGAGCUAGAAGCAUUCGUUGCCUUUGGGGGUCGGGCGUUCAGAAAAUGUU	UUCUGAACUCUCUCCCUCAAAG
miR1446_SP_1	ptc-miR1446d	1446	MIMAT0006007	4	17558653	17558762	109	22	6	81	AACGUUUUCUGAACUCUCUCCCUCAAAGGCAAUAUCUAACUUCUGGCUAUAUAAACUAUUGAGCUAGAAGCAUUCGUUGCCUUUGGGGGUCGGGCGUUCAGAAAAUGUU	UUCUGAACUCUCUCCCUCAAAG
miR7699_SP_3	mtr-miR7699-5p	7699	MIMAT0029998	5	1464830	1465096	266	20	50	196	AAACUUGUGAAUCAUAUGUUAUUUCAUACGAUUUUUUAUCUAAGUAUACUAUUUAAUGUAUUGAUUAACAUAUAUUCAUUUCACAGUUUAUUUCACAUGUAAUCGGUUCAUAAUGGGAAACUUUUGGUGUAAUUUUUGUUUCACAAACACGCUAAAAAGGUUCAUAUUGUGAAACGAGUGCAUGUGAAACAAAUAUAUGUUAAUCAACAUUCCAAAUUCUAGUCUUAGAUGAAUAAUAAUAUAAAAUAACACAUGAUGCACAAGUU	AUUUAAUGUAUUGAUUAACA
miR390_SP_1	nta-miR390b	390	MIMAT0024702	5	10528696	10528774	78	22	1	55	GAAGCUCAGGAGGGAUAGCGUCAUAAACAGAUCUUUUAUUCAACGGAAUGUUUAUGACGUUAUCCAUCCUGAGCUUCA	AAGCUCAGGAGGGAUAGCGUCA
miR390_SP_2	sly-miR390b-3p	390	MIMAT0035480	5	10528752	10528830	78	21	57	0	GAAGCUCAGGAGGGAUAGCGUCAUAAACAGAUCUUUUAUUCAACGGAAUGUUUAUGACGUUAUCCAUCCUGAGCUUCA	CGUUAUCCAUCCUGAGCUUCA
miR7699_SP_3	mtr-miR7699-5p	7699	MIMAT0029998	5	35883156	35883328	172	20	1	151	UAUUUAAUGUAUUGAUUAACAUAUAUUUGUUUCACAAUGUGUUUGUUUCAAAUGUAUUCAAUGUGAAACUAUUUUACGUGUAUUUUUUGUUUGACAAACACACCAAAAUUAAAAGGUUCGCAUUAUGAACCAAGUAUACGUGAAAUAAAUGUAUGUAAUCACUACAUUAAAU	AUUUAAUGUAUUGAUUAACA
miR7699_SP_6	mtr-miR7699-5p	7699	MIMAT0029998	5	35954958	35955212	254	22	33	199	UUUCACAUGAUCUUUUUUUCAUCUAAGUACAGUAUUUAAUGUAUUGAUUAACACAUAUUUGUUUCACAAUGUGUUUGUCUCGUAUGUAUUCAGUUCAUAAUGUGAAACUUUUUUACGUGUAAUUUUUGUUCCAUAGACUGGCCAAAAAGGUUCAAAUUGUUAACCGAGUACAUGUAAAACAAAAUAUUGUGAAACAAAUAUGUGUUGAUCAAUACAUUAAAUACGAUAAUUAAAUGGAAAAAGAUCAUGUGAAA	AUUUAAUGUAUUGAUUAACACA
miR7699_SP_3	mtr-miR7699-5p	7699	MIMAT0029998	6	6525511	6525709	198	20	6	172	UAUAAUAUUUAAUGUAUUGAUUAACAUAUGUUUGUUUCACAAUGUGUUUGUUUCACAUGUACGAGGUUCAUAAUGUAAAACUUUUUUAUGUGUACUUUGUGUUUGACAAACACUCCAAAAAAUUUCACAUUGUAAAUCGAGUACAUGUGGAAAAAAACACACUAUGAAACAAAUAUAUGUCAAUCAAUAUUCCAAAUU	AUUUAAUGUAUUGAUUAACA
miR166_SP_4	sly-miR166c-3p	166	MIMAT0035444	6	8221990	8222080	90	22	68	0	UGAAGGAUAUUGCCUGGUUUGACGCAAUCACUCUGUUUUUUAUGAUUAUGAAAAGAAGGGUGAUUGCAUCGGACCAGGCUUCAUUCCUUU	UCGGACCAGGCUUCAUUCCUUU
miR7699_SP_3	mtr-miR7699-5p	7699	MIMAT0029998	6	13849659	13849857	198	20	3	175	AAUAUUUAAUGUAUUGAUUAACAUAUAUUUGUUUAACAAUUUGUUUGCUUCAAAUAUAUAUUCGAUUCAAAAUAUGAAACUUUUUUACAUGUAUUUUUUGUUUCAUAAACAUAUAAAAAGGGUUCACAUUGUGAACCAUGUCCAUGUAAAACAAACACAUUGUGAAACAAAUAUAUGUUAAUCAUUACAUUAAAUAUA	AUUUAAUGUAUUGAUUAACA
miR837_SP_1	ath-miR837-3p	837	MIMAT0004259	6	16866004	16866221	217	20	0	197	AAACAAACAAAAAACUGAGGAACACUCUGGUAGCAGUUCAUUUGUACGGUAUGCACAUGUGCAUACAAGUACUUUUUAAGUAAUUUGUCAUGUAUACACAUGUGCAUAACAUGCACAUGUGCAUAGAAACAGAGAAACAACUUCAGUUACUUGUAUGAACAUGUGCAUACUAUAUAGAUGGAUGGUUAUCAGGGUGUUACUCGGUUUUUCAUUUGUU	AAACAAACAAAAAACUGAGG
miR7699_SP_3	mtr-miR7699-5p	7699	MIMAT0029998	6	17017332	17017569	237	20	22	195	AUUUUUUUGAUCUAAAUAGAAUAUUUAAUGUAUUGAUUAACAUAUAUUUAUUUUACAAUGUGUUUGUUUCGGUCAUAUGUAUUCGACUCACAAUAUUAAACUUUUUUAGGUGUAUUUUUUGUUUCACAAAAAUAUCAAAACAUUCACAUUGUGAAUCGAGUACAUGUGAAACGAACACAUUGUGAAACAUAUAUUUGUUGAUCAAUAUUCUAAAUUCUAGUAUUAGAUGGAAAAAAA	AUUUAAUGUAUUGAUUAACA
miR171_SP_1	sly-miR171a	171	MIMAT0007922	6	18235741	18235826	85	21	62	2	AUGAUAUUGGCACGGCUCAAUCAAAUUAAAAUACCCUAGUGUUCUAUCUGGGAGAUUUGAUUUGAUUGAGCCAUUCCAAUAUCAU	UGAUUGAGCCAUUCCAAUAUC
miR169_SP_3	osa-miR169i-5p.1	169	MIMAT0001054	7	1902800	1902965	165	20	46	99	UUUUUCAUCUGAAACCUUGCAUGUGGGAACAAGGUUCAUUUGGUUCAGCCAAGGAUGACUUGCCGGGGACCUACAGGAUUCUUUGGUUGUUAAUUAAUAGGUCGGCUGGCAAGUCGUUUUUCGGCUAAACUACUGCCUUGUUCUCUCAUGCUAGGUUUCUGAUGA	AGCCAAGGAUGACUUGCCGG
miR7699_SP_3	mtr-miR7699-5p	7699	MIMAT0029998	7	9109212	9109392	180	20	5	155	AUAAUAUUUAAUGUAUUGAUUAACAUAUAUUUGUUUUGCAGUGUGUUUGUUUCACUAUGUGAAACAUUUUUUUUUGUUUUUGCGUUUCACAAACACUUCAAAAAGUUUCACGUUAUGAACCGAAUACAUGUGAAACAAACACAUUGUUAAGUAUGUAUAUGUUAAUCAAUAUUCCAAAUU	AUUUAAUGUAUUGAUUAACA
miR156_SP_3	osa-miR156b-3p	156	MIMAT0022845	8	1247168	1247252	84	20	64	0	UGACAGAUAGAGAGAGAGCAUACAUAAAUUCAAGCACGAUCUUUCUCAUGCAAAAAUUAUGAAUGCUCACUCUCUUCUGUCAAC	GCUCACUCUCUUCUGUCAAC
miR156_SP_2	tae-miR156	156	MIMAT0018208	8	6363914	6364012	98	22	4	72	AAGCUGACAGAAGAGAGUGAGCAUAUGCAAAGCAAUUGUAUAGAGAACUAUACACUUGUUGGACUUAUGCGUGUGCUCACUUCUCUUGCUGUCAGCUA	UGACAGAAGAGAGUGAGCAUAU
miR156_SP_12	osa-miR156l-3p	156	MIMAT0022866	8	6363984	6364082	98	23	74	1	AAGCUGACAGAAGAGAGUGAGCAUAUGCAAAGCAAUUGUAUAGAGAACUAUACACUUGUUGGACUUAUGCGUGUGCUCACUUCUCUUGCUGUCAGCUA	GCUCACUUCUCUUGCUGUCAGCU
miR7699_SP_3	mtr-miR7699-5p	7699	MIMAT0029998	8	18271927	18272161	234	20	20	194	UUUUUUCAUCUAAGUAUAAUAUUUAAUGUAUUGAUUAACAUAUAUUUAUUUAACAAUGUGUUUGUUUCAUAUGUAUUCGUUUCACAAUGUGAAACUUAUUUACAUGUAUUUUUUUGUUUCACAAACACGCUAAAAAAGUUCACAUUGUAAAGUGAGUACAUGUGAAACAAUCAUAUUGUGAAACAAAUAUAUUUUAAUCACUACAUUAAAUUUUAGCUAUAGAUGAAAAUUAAU	AUUUAAUGUAUUGAUUAACA
miR160_SP_2	nta-miR160a	160	MIMAT0024640	8	22375918	22376016	98	22	7	69	AAUGAUUUGCCUGGCUCCCUGGAUGCCAUCUAAGAAAAUGAUUUCAAGGUUGCAAUCAGUCUUCUUAUAUGGCACCUGAGGAGUCAGGCAAACAUAAU	UGCCUGGCUCCCUGGAUGCCAU
miR403_SP_1	sly-miR403-5p	403	MIMAT0035433	8	23399722	23399879	157	21	18	118	AGAAGAGGCGAAUUUCGUGUUUGUGCGUGAAUCUAACGAUCCUCAGCCUCAUCGUAGCAGUAAUCAGAUCAAUGAAUCGGAGUUUGAUGUAUGAAUUGAACUGUUGGCAGUCGUAUGUUCGUUAGAUUCACGCACAAACUCGUAAUACGUCUUUUCA	GUUUGUGCGUGAAUCUAACGA
miR403_SP_2	vvi-miR403b	403	MIMAT0006570	8	23399825	23399982	157	21	121	15	AGAAGAGGCGAAUUUCGUGUUUGUGCGUGAAUCUAACGAUCCUCAGCCUCAUCGUAGCAGUAAUCAGAUCAAUGAAUCGGAGUUUGAUGUAUGAAUUGAACUGUUGGCAGUCGUAUGUUCGUUAGAUUCACGCACAAACUCGUAAUACGUCUUUUCA	UUAGAUUCACGCACAAACUCG
miR7699_SP_1	mtr-miR7699-3p	7699	MIMAT0029999	8	24247759	24247946	187	22	165	0	UUUUAAUCUAUGAAGUGAUUAACAUAUAUUUGUUUCACAAUGUAUCUGUUUCAUAUGUACUAGGUUGAACCUUUUUGGCAUGUUUGUGAAACAAAAAAUACAUGUAAAAAGUUUCACAUUGUGAACCGGAUACAUAUGAAACAAACAUAUUGUGAAAUAAAUAUAUGAUAAUCAAUACAUUAAAUGC	UGAUAAUCAAUACAUUAAAUGC
miR7699_SP_2	mtr-miR7699-3p	7699	MIMAT0029999	9	6805803	6806036	233	20	190	23	AUUUUUUCCAUCUAAGACUAGGAUUUAGAAUAUUGAUUAACAUAUAUUUGUUUUACAAUUUGUUUCAUAUAUACUCAGUUCACGAUGUGAACACUUUUGAUGUGUUUGGGAAACAAAAAGUUCAUGUAAAAGAGUUUCACAUUGCGAACCGCAUACAUAUGAAACAAACAUAUUGUAAAACAAAUAUAUGUUAAUCAAUACAUUAAAUGCUAUAUUUAGACUGGAAAAAAAAU	UUAAUCAAUACAUUAAAUGC
miR167_SP_1	tae-miR167c-5p	167	MIMAT0035789	9	14025016	14025163	147	24	19	104	AUCAAAUUGAAGGAAAAGGUGAAGCUGCCAGCAUGAUCUAGCUAGCACGUAGUGACGUGUGAUGAGUGUGUGAAAUUGACUGUUUAAGUAUGGGUAAAGAACAGUGGCUAGGUCAUGCAGUCGGCUUCACUUUUUGCUUUGAUUUGG	UGAAGCUGCCAGCAUGAUCUAGCU
miR167_SP_2	nta-miR167e	167	MIMAT0024661	9	14041986	14042120	134	20	18	96	ACGUGAAGCAGUAGUAGAUGAAGCUGCCAGCAUGAUCUAAACUUUUCUUUAAAUCAAAAUAAGACGUCAAAUUGGGAAAACGCAAAGAAAAGAUCAGAUCAUGUGGCAUCUUCACCUGCUGUUGUGUUUCACGA	UGAAGCUGCCAGCAUGAUCU
miR167_SP_4	ptc-miR167g-3p	167	MIMAT0022894	9	14042063	14042197	134	21	95	18	ACGUGAAGCAGUAGUAGAUGAAGCUGCCAGCAUGAUCUAAACUUUUCUUUAAAUCAAAAUAAGACGUCAAAUUGGGAAAACGCAAAGAAAAGAUCAGAUCAUGUGGCAUCUUCACCUGCUGUUGUGUUUCACGA	AGAUCAUGUGGCAUCUUCACC
miR7699_SP_3	mtr-miR7699-5p	7699	MIMAT0029998	10	2391992	2392226	234	20	23	191	UUUUUUUUCAUCUUAUGACUUGUAUUUAAUGUAUUGAUUAACAUAUAUUUGUUUCACAACGUGUUUGUUUCAUAUGUAUUCGUUUCACAAUGUGAAAACUUUUAGUUGUAAUUUUUGUUUCACAAACACAUAAAAAGUGUUUACAUUGUGAAACGAAUAUAUGUGAAACAAACAUAUUGUUAAACAAAUAUAUGUUAAUCAAUACACUAAAUGCAAGUCUUAGAUGGAAAAAAU	AUUUAAUGUAUUGAUUAACA
miR169_SP_4	osa-miR169i-5p.1	169	MIMAT0001054	10	24404299	24404472	173	20	43	110	GAAGGGGGGGUUCUUACAUGAAGAGAAGGGUACUCGUGUUUGGUAGCCAAGGAUGACUUGCCUCGUGUGAACACAUCAAGUUGUUGGAAAAUAGCACCUUGUUUGGUUCGUUAGGCAGUCACUCCUAGGCUAACUUGACAGGCUCUUCUUGCUCAUGUUAGGCCACCUCUUCU	UAGCCAAGGAUGACUUGCCU
miR169_SP_4	osa-miR169i-5p.1	169	MIMAT0001054	10	24435952	24436125	173	20	43	110	GAAGGGGGGGUUCUUACAUGAAGAGAAGGGUACUCGUGUUUGGUAGCCAAGGAUGACUUGCCUCGUGUGAACACAUCAAGUUGUUGGAAAAUAGCACCUUGUUUGGUUCGUUAGGCAGUCACUCCUAGGCUAACUUGACAGGCUCUUCUUGCUCAUGUUAGGCCACCUCUUCU	UAGCCAAGGAUGACUUGCCU
miR169_SP_4	osa-miR169i-5p.1	169	MIMAT0001054	10	24465171	24465316	145	20	29	96	UACAUGAAGAGAAGAGUGAUCUUGUUUGGUAGCCAAGGAUGACUUGCCUCGUGUGAACACAUCAAGUUGUUGGAAGGUAGCACCUUGUUUGGUUCGUUAGGCAGUCACUCCUUGGCUAACUUGACAGGCUCUUCUUGCUCAUGUU	UAGCCAAGGAUGACUUGCCU
miR169_SP_2	osa-miR169i-5p.1	169	MIMAT0001054	10	24465391	24465562	171	19	151	1	AGGCAGUCACUCCUUGGCUAACUUGACAGGCUCUUCUUGCUCAUGUUAGGCCACCUCUUCUUUCAUUCAAGAGGAGUAGAUGUAGAUAAAAUAAUUGGAUAUCUGAAGAGAAGAGAGGCUCUAACAUGAAGAGAUUAACAGUCUUUUCUGGUAGCCAAGGAUGACUUGCCA	UAGCCAAGGAUGACUUGCC
miR169_SP_2	osa-miR169i-5p.1	169	MIMAT0001054	10	24469030	24469195	165	19	42	104	AAGAAGAUGGGUUCUUACAUGAAGAGAAAAGCACUUGUUUAGUAGCCAAGGAUGACUUGCCCCAUACCAACAACUCCAGGUGAGAAGAUAUCAGGCAGUCACUCCUUGGCUAGCUUGACAGGCUCUUCUUUCUUAUGUUAGGCCUUCUUUUCUUCUUAAUAAUAA	UAGCCAAGGAUGACUUGCC
miR169_SP_5	osa-miR169r-3p	169	MIMAT0005967	11	3733316	3733463	147	22	98	27	AACAUGAAAGAGAAGAAGUUGUCAGGAUAGCCAGAAUGAUUGCCAGAAACCAGACUAAAGUUCCAAAAUCUAGUAAGAGGGAUCAUUCGUAAUGGAGCUGGCAAGUCAUCCUUGGCUACCAAACAAAACGCUCUUUCUCUUCAUGUA	UGGCAAGUCAUCCUUGGCUACC
miR171_SP_3	ath-miR171c-5p	171	MIMAT0031900	11	6201037	6201246	209	20	112	77	AGUUUUUCCCGAACCCAAACCAAACUGACCGAAUAAAUUCGACUCAAAUUUACUUGGUCGGUUUGGUUUGAUUUGGGCUCAGGAAAAACGCAAUGGUCAUGAAGAGACACGCGAUAUUGGUGCGGCUCAAUCAAACCAUAUAGUCGAGAGUUGUGACCGAUUAAAUGGUAAGGUUAAACCGCAACAAUAUCUCGGAUCACGUGCCAUUU	GAUAUUGGUGCGGCUCAAUC
miR399_SP_1	sly-miR399	399	MIMAT0009146	11	11680860	11681013	153	20	117	16	UUAAGCAAAUCAGUUACAGGGUUCCUCUCCUUCAUGGCAGUUAUAUACUUGGAGUUACAUAAAGAACAAUCUUGAUAUUGAAUCAAGAAGUUUUGGCGGCUCCGGCAAAGAGUUAACUGCCAAAGGAGAGUUGCCCUUUGACUACUUUGUUUA	UGCCAAAGGAGAGUUGCCCU
miR7699_SP_3	mtr-miR7699-5p	7699	MIMAT0029998	11	11685529	11685704	175	20	1	154	UAUUUAAUGUAUUGAUUAACAUAUAUUUGUUUCAUAUGUAUUCGUUUCACAAUGUGAAACUUUUUUACGUGAACUUUUGUUUCAUAAACAUGCCAAAGAGAUUCACAUUGUGAAUCGAACAUAUUUGAAACAAACACAUUGUGAAACAAAUAUAUGAUAAUCAAUAUUAUAAAUU	AUUUAAUGUAUUGAUUAACA
miR7699_SP_3	mtr-miR7699-5p	7699	MIMAT0029998	12	5569577	5569767	190	20	1	169	UAUUUAAUGUAUUGAUUAACAUUUAUCGGUUUCACAAUGUGUUUGUUUAAUAUGUAUUCGGUUCACAAUGUAGAACUUUUUUACAUGUAUUGUUGUUUCACAAACAUAUAAAAAAUGUUCACAUUGUGAACUGAGUACAUAUGAAGUAAACACUUUGUGAAACAAACAUAUGUUAAUCAAUAUUCUAAAU	AUUUAAUGUAUUGAUUAACA
miR166_SP_1	nta-miR166b	166	MIMAT0024650	12	21705167	21705270	103	21	74	8	GGUUUGUGAGGGAUAUUGCCUGGUUCGAUGCAAUCACUCUCUUUCUUAUGAUUUUGAAAAAAAGGGUGAUUGCAUCGGACCAGGCUUCAUUCCUUUCAAACCU	UCGGACCAGGCUUCAUUCCUU
miR394_SP_1	sly-miR394-5p	394	MIMAT0035437	12	32059938	32060005	67	21	45	1	AGAGAUUGAAAAAUCUCAUUUGGAAGUGCCAUGAUCAAAAGCCUUUUGGCUUUCUGGUCCACCUCCA	UUGGCUUUCUGGUCCACCUCC
miR7699_SP_3	mtr-miR7699-5p	7699	MIMAT0029998	12	33922735	33922932	197	20	5	172	AUAUUAUUUAAUGUAUUGAUUAACAUAUAUUUGUUUCAAAAUGUAUUUGUUUUAUAUGUAUUUGUUUCACAAUAUGAAACUUUUUUACGUAUAUUUUGUGUUUCACAAAUUAAACACGUCAAAAAAGUUUAUAUUAUGAACCGUUCACAUGUAAAACAAACACAUGAAAGAACUAUAUGUUAAUCAAUAUUUUAAAU	AUUUAAUGUAUUGAUUAACA
miR7699_SP_3	mtr-miR7699-5p	7699	MIMAT0029998	12	37711741	37712108	367	20	189	158	AUUCAUGUAUAUGUAUAUGUAUAUGUAUAUGUAUAUGUAUAUGUAUAUGUAUAUGUAUAUGUAUAUGUAUAUGUAUAUGUAUAUGUAUAUGUAUAUGUAUAUGGCUUAAUCAUUUAGGAACCCUAAAAUUUGUGAGAUCCAUGAAAACAUCUACCUUAAGGUUUUGUAUCUUUUACAUAUAAGUGUAGUAUUUAAUGUAUUGAUUAACAUAUAUUUAUUACAUAAUCUGUUUGUUCCAUAUAUAUUCGGUUCACAAUAUAUAACUUUUUACGUGUAUUUUUUUGUUUCACAACUACACCAAAAUGGUUCACAUUGUGAACCGAGUAUAUGUGAAACAAAUAUAUGUUAAUCAUUACAUUAAGUUCUA	AUUUAAUGUAUUGAUUAACA
miR393_SP_1	ath-miR393a-5p	393	MIMAT0000934	13	12147105	12147173	68	24	1	43	AUCCAAAGGGAUCGCAUUGAUCCCAAAUCAGACUCAUAUAAUUUGGGAUCAUGCUAUCCUUUUGGAUU	UCCAAAGGGAUCGCAUUGAUCCCA
miR393_SP_2	ptc-miR393b-3p	393	MIMAT0022909	13	12147151	12147219	68	20	47	1	AUCCAAAGGGAUCGCAUUGAUCCCAAAUCAGACUCAUAUAAUUUGGGAUCAUGCUAUCCUUUUGGAUU	AUCAUGCUAUCCUUUUGGAU
miR159_SP_2	ath-miR159b-5p	159	MIMAT0031889	13	17540268	17540439	171	21	5	145	AAGUAGAGCUCCUUGAAGUCCAAUAGAGGAUCUGAGUGGGCAGAUAGUGCUGCUGGUAUAUGGAUUCCUCAAGUCCUAUCUUUCUUGUUUGUAUAGGCUUUGCGGCUUGCAUACGCCAGGAGCUUUAUAACCCUUCUUAUGAUCCUUUUUUGGAUUGAAGGGAGCUCUACA	GAGCUCCUUGAAGUCCAAUAG
miR159_SP_1	ath-miR159b-3p	159	MIMAT0000207	13	17540411	17540582	171	22	148	1	AAGUAGAGCUCCUUGAAGUCCAAUAGAGGAUCUGAGUGGGCAGAUAGUGCUGCUGGUAUAUGGAUUCCUCAAGUCCUAUCUUUCUUGUUUGUAUAGGCUUUGCGGCUUGCAUACGCCAGGAGCUUUAUAACCCUUCUUAUGAUCCUUUUUUGGAUUGAAGGGAGCUCUACA	UUUGGAUUGAAGGGAGCUCUAC
miR479_SP_1	vvi-miR479	479	MIMAT0005734	13	18205460	18205565	105	21	19	65	UGCAAAGAAAGAUGCAGGGGUGAUAUUGGUUCGGCUCAUCUGGCUGCUGCUGGCAUUAGAAAGCCGAGGAGCCACGCCAAUAUCAUGCCUGUUUAUUUCUUUGUU	GUGAUAUUGGUUCGGCUCAUC
miR5254_SP_1	mtr-miR5254	5254	MIMAT0021252	13	20492501	20492680	179	21	0	158	AGGAGGUGGAAGAUUUGCUGAAGGAGCUCAAAAUGUCUGAUGAGUUGAGCCUGGACUUCAUCAUCCUUGCUGGAGUGCAGCUACAACUUUAGUGUUGGCUUUAACUUCAGUCUGGAUGGUGUUCAUCAACUCAUUGACAUCACGGAGCUCAGCUUUGUCAGCAGAGAGGCCAUUUGUCA	AGGAGGUGGAAGAUUUGCUGA
miR7699_SP_3	mtr-miR7699-5p	7699	MIMAT0029998	13	22615884	22616084	200	20	6	174	UAUAAUAUUUAAUGUAUUGAUUAACAUAAAAUUGUUUCACGAUUUGUUUGUUUCAUAUGUAUUCGGUUCACAAUAAGAAAUCAUUUUAUGUCUACUUCUUGUUUCACAAACACGUUAAACAUAUUCACAUUGUGAACCAAGUACAUGUGAAACAAACACAUUGUGAAACAAAUAUCUGUUAAUCAAUAUUUUAAAUAUUA	AUUUAAUGUAUUGAUUAACA
miR2651_SP_1	mtr-miR2651	2651	MIMAT0013423	13	22723101	22723224	123	20	102	1	AUAUAUGCAUAAUAUGAUAAAAUAUAUAUAUAUAUAUAUAUAUAUAUAUAUAUAUAUAUGUGUGCAUGUGUGUGCAUGAGUUUAUGUGCAUGUAUGUAUGGUUUUAUUGGUAUGCAUGCAUUU	UUUAUUGGUAUGCAUGCAUU
miR5751_SP_1	mtr-miR5751	5751	MIMAT0023131	13	32170298	32170533	235	20	128	87	AUUCUUGCAUAGUAGUGACCCAGCUUGGGUCAGUGAUAGCCUCGUCGAUUUUCUUGGGUUCAACUAAAGAAAGAAAGUUGACAAAAAUAGAGAUAUUAUCUAGAUCACGACAAGUCUGAAUAUAGAAUUUGAUUGAUCGGAUGGUUUUUCUCCAUUGUUAGGCUGGUAGAUGAUAUAGAUUAUCGCCUUCUGAUACUGGAAGCUCAGGUACAGAAGAUGAGGCUUCAGCAAGAGA	UUGAUUGAUCGGAUGGUUUU
miR7699_SP_3	mtr-miR7699-5p	7699	MIMAT0029998	13	40165279	40165496	217	20	37	160	UUAUUUCACAUGAUUUUUUUUUCCAUCUACGACUUGGAUUUAAUGUAUUGAUUAACAUAUAUUUAUUUCACAAUGUCGACAUUUUUUGUGUGUUUGUGAAAACAUAAAUACAACCAAAAAGUUUCACAUUGUGAAUUGAAUGCAUAUGAAACAACCAUAAUAUAUAUGUUAAUGAUUGUACUGAAUUCUAGCCUUAGAUAGAAAAAAUCAUGUGAAA	AUUUAAUGUAUUGAUUAACA
miR7699_SP_3	mtr-miR7699-5p	7699	MIMAT0029998	15	15865183	15865404	221	20	200	1	UGUUAAUCAAUAUUUUAAAUCCUAGUUUUAGAUUGAAAAAAAAUCAUAUGAAAUAACACACAAUUUCUUGAGUUCUCAAAAGAAAAAUCUUAUAUAUAUAUAUAAGACUUAAUCAUUUGAGAACUUAUGAAAUUGUAAUAACCUUGAGAACUUAUGCAUCAAGUACUAUUUUAUAUGAUUCUUUUCUAUCUCAUGAUAGUAUUUAAUGUAUUGAUUAACAU	AUUUAAUGUAUUGAUUAACA
miR166_SP_2	nta-miR166b	166	MIMAT0024650	15	18382463	18382575	112	23	86	3	UUGAGGGGACUGUUGUCUGGCUCGAGGCUACUCAUGAUGAUCUUUACUGUUGAUUGAUUGAUCGAUUAUAGGUGAUUCUGGUGUCGUCGGACCAGGCUUCAUUCCCCUCAAU	UCGGACCAGGCUUCAUUCCCCUC
miR6427_SP_1	ptc-miR6427-3p	6427	MIMAT0025228	15	20479842	20479917	75	22	7	46	AAUGGUGGUGAGGAAAGAACAUUAUGAGACAGUCUAACGAUUGAUCUGUUGUACCUUCAUUUCUUCAUCACUGUA	GUGAGGAAAGAACAUUAUGAGA
miR7699_SP_3	mtr-miR7699-5p	7699	MIMAT0029998	16	1460898	1461074	176	20	1	155	UAUUUAAUGUAUUGAUUAACAUAUAUUUGUUUCACAAUAUGUUUGUUUUAUAUGUAUUUAGUUCAUAUUGUGGAUAUUUUAACAUGUACUUUUUGUUUCACAAACUCAUCAGAAAAGGUUUACAAUAUGAACCGAAUACAUGUUAAACAGAUAUAUGUUAAUCACUAUAAUACAUU	AUUUAAUGUAUUGAUUAACA
miR7699_SP_3	mtr-miR7699-5p	7699	MIMAT0029998	16	1645871	1646063	192	20	35	137	UUAUUUCACGUGAUUUUUUUUCAAUAAUGAUUUGGAUUUAAUGUAUUGAUUAACAUAUAUUUGUUUCACAAUGCGAAAAAUUUUAGCUGUACUUUUUGUUUCACAAACACAUAAAAAAUUUGUGAAACAAAAAUAUGUUAAUCAAUACACUAAGUCCAAGUCGUAGACUGGAAAAAAAAAUCACGUGAAAUA	AUUUAAUGUAUUGAUUAACA
miR156_SP_10	nta-miR156g	156	MIMAT0024635	16	4291064	4291149	85	20	0	65	UGACAGAAGAGAGUGAGCACACAAAGGCAAAUUGUACCCAAGCGACUUGUAUGAUUGUUUUGGGUGCUCACUGCUCUAUCUGUCA	UGACAGAAGAGAGUGAGCAC
miR156_SP_8	ath-miR156c-3p	156	MIMAT0031867	16	4291129	4291215	86	20	65	1	UGACAGAAGAGAGUGAGCACACAAAGGCAAAUUGUACCCAAGCGACUUGUAUGAUUGUUUUGGGUGCUCACUGCUCUAUCUGUCAC	GCUCACUGCUCUAUCUGUCA
miR7699_SP_7	mtr-miR7699-5p	7699	MIMAT0029998	16	11325911	11326100	189	21	1	167	UAUUUAAUGUAUUGAUUACAUAUAUUUGUUUCACAAUGUGUAUGUUUCAUAUGUAAUCAGUUCACAAUGUGACUUUUUUACGUGUAUUUUUUGUUUUACAAACACGUCAAAAAGGUUCGCAUUGUGAACCGAUUACAUGUGAAACAAGCACAUUGUGAAACAAAUAUAUGUUAAUCACUACAUUAAAUU	AUUUAAUGUAUUGAUUACAUA
miR7696_SP_1	mtr-miR7696c-3p	7696	MIMAT0029991	16	20193452	20193758	306	22	200	84	AAAAAUGAACAAAAUUAAAAAUUAUGAUUGGUUAAAUGAAGUUUUUAUGUUUUUACAAAUUGAGUGGUUUUCAUUUGAUCGCUCCCUAUAUACAUAUAUAUAUAUAUAUAUAUAGGGGAGCGAUCAAAUGCGAACCACUUAAUUUGUACAAACCGUGCAAACUGCAUUUAACCAAUUAUAAUUUUUCAUUUUGUUCAUUUUUUUGUAAUUAUGAGUACUUGAUUGAUGAUCUGAGGAUUGUCUAUAUAAAUAUAUAUUAAUUGUUAAUAGAAUCAUCAACAAAUCGUAUUCAAAUAAUUCGAAGAA	UUUUGUAAUUAUGAGUACUUGA
miR7699_SP_3	mtr-miR7699-5p	7699	MIMAT0029998	17	887082	887243	161	20	1	140	UAUUUAAUGUAUUGAUUAACAUAUAUCUGUUUCAUAUGUAUUCGGUUCACAAUGUGAAACUUUUUUACAUGAGAUUUUUGUUUCACAAAACACGCUAGAAAAGUUCACAUUAUAAACCACGUACAUGUGAAACAGAUAUAGGUUCAUCACUACAUUAAAUU	AUUUAAUGUAUUGAUUAACA
miR7699_SP_3	mtr-miR7699-5p	7699	MIMAT0029998	17	2997798	2997972	174	20	1	153	UAUUUAAUGUAUUGAUUAACAUAUAUUUGUUUCACAAUGUGUUCGUUUUUAUAUAUUCAUUUGACAAUGUGAAAUUUUUUUACGUGUAUUUUGUGUUUCACAAACAAGUCAAAAAAGUUCACAUUAUGAACUGAACACAUAUGAAACAAAUAUAUGUUAAUCAACAUUUUAAAU	AUUUAAUGUAUUGAUUAACA
miR394_SP_2	sly-miR394-5p	394	MIMAT0035437	17	7845399	7845543	144	20	33	91	AGGGUUUCUCAUAAGCAUAUGUACAGAGCCAGUUUGGCAUUCUGUCCACCUCCGCAUGUACUUGUUGAUGGUGAGGAUUAUCGCUUAUAGGGAGGUGGUCAGCCUGCUAAAUUAGCUCUGUAAGUUUGUUCAUGAGAAACCCUA	UUGGCAUUCUGUCCACCUCC
miR166_SP_1	nta-miR166b	166	MIMAT0024650	17	15656515	15656624	109	21	75	13	UGGUUUGUGAGGGAUAUUGCCUGGUUCGAUGCACUCAUUCUCUUUCUUAUGAUUUUGAAAAGAAGGGUGAUUGCAUCGGACCAGGCUUCAUUCCUUUUCAAACCUUUUU	UCGGACCAGGCUUCAUUCCUU
miR166_SP_5	sly-miR166c-3p	166	MIMAT0035444	17	27355378	27355480	102	21	74	7	GGUUUGUGAGGGAUAUUGUUUGGUUCGAUGCACUCACUCUCUUUCUUAUGAUAUUGAAAAGAAGGGUGAUUGCAUCGGACCAGGCUUCAUUUCUUUCAAACC	UCGGACCAGGCUUCAUUUCUU
miR156_SP_10	nta-miR156g	156	MIMAT0024635	17	28723721	28723819	98	20	2	76	GGUGACAGAAGAGAGUGAGCACCCAUGGUCUUUCUUGCAAAUAUAUAGUUUGGUUUCAUAUGCUUGAAGCUAUGUGUGCUCACCCUCUAUCUGUCACC	UGACAGAAGAGAGUGAGCAC
miR156_SP_4	osa-miR156b-3p	156	MIMAT0022845	17	28723796	28723894	98	21	77	0	GGUGACAGAAGAGAGUGAGCACCCAUGGUCUUUCUUGCAAAUAUAUAGUUUGGUUUCAUAUGCUUGAAGCUAUGUGUGCUCACCCUCUAUCUGUCACC	GCUCACCCUCUAUCUGUCACC
miR156_SP_7	nta-miR156c	156	MIMAT0024631	17	28723964	28724130	166	21	28	117	AAGGGUAAGAGUGUAAGGGAAGGAGUAGUGACAGAAGAGAGUGAGCACAGAUGGGCUUUUCUUGCAUGAUAUUGGAGGGAGGUGUACUAGAUGAUGAUUUGUAUGCUUGAAACUAUGUGUGCUCACUCUCUAUCCGUCACCCACCUCUCUUAUCUCUCUUGCUCUA	UGACAGAAGAGAGUGAGCACA
miR156_SP_5	osa-miR156b-3p	156	MIMAT0022845	17	28724056	28724222	166	20	120	26	AAGGGUAAGAGUGUAAGGGAAGGAGUAGUGACAGAAGAGAGUGAGCACAGAUGGGCUUUUCUUGCAUGAUAUUGGAGGGAGGUGUACUAGAUGAUGAUUUGUAUGCUUGAAACUAUGUGUGCUCACUCUCUAUCCGUCACCCACCUCUCUUAUCUCUCUUGCUCUA	GCUCACUCUCUAUCCGUCAC
miR156_SP_10	nta-miR156g	156	MIMAT0024635	17	30009877	30009987	110	20	10	80	UAAAGGGUAGUGACAGAAGAGAGUGAGCACCCAUGGUCUUUCUUGCAAUAAUCAGUUUAGUUUCGUAUGUAUGAAGCUAUGUGUGCUCACCCUCUAUCUGUCACCCCCCU	UGACAGAAGAGAGUGAGCAC
miR156_SP_6	osa-miR156b-3p	156	MIMAT0022845	17	30009951	30010061	110	20	84	6	UAAAGGGUAGUGACAGAAGAGAGUGAGCACCCAUGGUCUUUCUUGCAAUAAUCAGUUUAGUUUCGUAUGUAUGAAGCUAUGUGUGCUCACCCUCUAUCUGUCACCCCCCU	GCUCACCCUCUAUCUGUCAC
miR156_SP_7	nta-miR156c	156	MIMAT0024631	17	30010054	30010332	278	21	179	78	AGUGACAGAAGAGAGUGAGCACCCAUGGUCUUUCUUGCAAUAAUCAGUUUAGUUUCGUAUGUAUGAAGCUAUGUGUGCUCACCCUCUAUCUGUCACCCCCCUCGCCCAAAUUCUAUUUAUGUGCCUAUUUUCAUGUUGUUAGAGGUGGGUUAAGAUCAAGAGUGUAAGGGAAGGAGUUGUGACAGAAGAGAGUGAGCACAGAUGGGCUUUCUUGCAUGAUAUAGCUAGACAAAGAUUCAGGUGCUUGAAGCUAUGUGUGCUCACCCUCUAUCUGUCAC	UGACAGAAGAGAGUGAGCACA
miR156_SP_6	osa-miR156b-3p	156	MIMAT0022845	17	30010133	30010235	102	20	82	0	UUGUGACAGAAGAGAGUGAGCACAGAUGGGCUUUCUUGCAUGAUAUAGCUAGACAAAGAUUCAGGUGCUUGAAGCUAUGUGUGCUCACCCUCUAUCUGUCAC	GCUCACCCUCUAUCUGUCAC
miR7699_SP_3	mtr-miR7699-5p	7699	MIMAT0029998	17	35443226	35443469	243	20	25	198	AUUUUUUUUUCUAUUUAAAUGUAGUAUUUAAUGUAUUGAUUAACAUAUAUUUGUUUCACAAUGUGUUUGUUACAUAUGUAUUCGGUUCACAAUAUAAAACUUUUUUACGUGUACUUUUUGUUUCUUUAACACGCCAAAAAGGUUUUCAUUAUGAACCAUGUACAUGUAAAACAAACACAUUGUGGAACAAAUGUAUGUUAAUUACUACAUUAAAUUCUAACUAUAAAUGGAAAAAAUAUAUAU	AUUUAAUGUAUUGAUUAACA
miR399_SP_2	vvi-miR399a	399	MIMAT0005728	scaffold_10222	3377		69	21	48	0	UGGGCAAUUACUCCUUUAGCAGUUAGUCAAUCAUUUGUAAACACUAACUGCCAAGGGAGAUUUGCCCUG	UGCCAAGGGAGAUUUGCCCUG
miR399_SP_2	vvi-miR399a	399	MIMAT0005728	scaffold_11245	959		71	21	50	0	ACAGGGUAUUUACUCCUUUGGCAGUUAUUUAGUCAUAUGCUAUAACUAACUGCCAAGGGAGAUUUGCCCUG	UGCCAAGGGAGAUUUGCCCUG
miR171_SP_4	ath-miR171c-5p	171	MIMAT0031900	scaffold_122	223913		82	20	0	62	AGAUAUUGGUUCGGUUCAAUAAGAACGUAAUGUUCAAAUAAUGUGUUGAACGUUGCUUUCUGAUUGAGCCGUGCCAAUAUCA	AGAUAUUGGUUCGGUUCAAU
miR171_SP_2	sly-miR171a	171	MIMAT0007922	scaffold_122	223973		82	21	60	1	AGAUAUUGGUUCGGUUCAAUAAGAACGUAAUGUUCAAAUAAUGUGUUGAACGUUGCUUUCUGAUUGAGCCGUGCCAAUAUCA	UGAUUGAGCCGUGCCAAUAUC
miR1155_SP_1	cre-miR1155	1155	MIMAT0005404	scaffold_1255	46742		91	22	53	16	GUUGUUCUUCAUCUUCCUAUACUUCUCCUUCAGUUUUAAGUACUUUUCAUCUUUAGUCCUGAAGGAGGAAGGAGCUUUGGAGGAUGGCAUU	UAGUCCUGAAGGAGGAAGGAGC
miR394_SP_3	sly-miR394-5p	394	MIMAT0035437	scaffold_1314	85965		67	21	45	1	AGAGAUUGGAAAAUCUUAUUUGGAAGUGCCAUGAUCAAAAGCCUUUUGGCUUUCUGAUCCACCUCCA	UUGGCUUUCUGAUCCACCUCC
miR394_SP_3	sly-miR394-5p	394	MIMAT0035437	scaffold_1796	45878		67	21	45	1	AGAGAUUGAAAAAUCUCAUUGGGAAGUGCCAUGAUCAAAAGCCUUUUGGCUUUCUGAUCCACCUCCA	UUGGCUUUCUGAUCCACCUCC
miR399_SP_3	vvi-miR399a	399	MIMAT0005728	scaffold_2111	50040		89	21	58	10	GAUGUAUUACUGGGCAAUUACUCUUUUAGCAGUUUGUAAGCAACAUGUUACCUCUAACUGCCAAAGGAGAUUUGUCCUGUAAUACAUUA	UGCCAAAGGAGAUUUGUCCUG
miR399_SP_1	vvi-miR399a	399	MIMAT0005728	scaffold_2111	53276		89	22	58	9	GAUGUAUUACUGGGCAAUUACUCUUUUAGCAGUUUGUAAGCAACAUGCUACCUCUAACUGCCAAAGGAGAUUUGCCCUGUAAUACAUCA	UGCCAAAGGAGAUUUGCCCUGU
miR399_SP_2	vvi-miR399a	399	MIMAT0005728	scaffold_2111	60173		89	21	58	10	GAUGCAUUACUGGGCAAGUACUCUUUCAGCAGUUAGUAAGAAACAUGCCAUCUCUGACUGCCAAAGAAGAUUUGCCCUGUAAUUCAUCA	UGCCAAAGAAGAUUUGCCCUG
miR7699_SP_3	mtr-miR7699-5p	7699	MIMAT0029998	scaffold_2130	76915		227	20	19	188	UUUUUUGUUUAAAUAUUAUAUUUAAUGUAUUGAUUAACAUAUAUUUGUUUCACCUUGUGUUUAUUUUACAUGUAUCGGUUCACAAUGUGAAACUCUUUUACGUGUAUUUUUGUUUUACAAACGUGUCAAAAAGAUUCACAUUGUGAGCCAAUUAGAUAUGAAACAAGCACAUUGUGAGACAGUUAUAUGUUGAUCACUGUAUUAAAUUCUAGUUAUAAAUGAGAAAA	AUUUAAUGUAUUGAUUAACA
miR166_SP_6	sly-miR166c-3p	166	MIMAT0035444	scaffold_2380	24120		124	21	85	18	AAACAAGUAGUGGUUUGUGAGGGAUAUUGCCUGGUUCGAUGCACUCACUCUCUUUCUUAUGAUAUUGAAAAGAAGGGUAAUUGCAUCGGACCAGACUUCAUUCCUUUCAAACCCUUUUGUAAUU	UCGGACCAGACUUCAUUCCUU
miR168_SP_2	nta-miR168e	168	MIMAT0024666	scaffold_3072	14370		170	20	18	132	UCACGGUGGUUUUCUGAUUCGCUUGGUACAGGUCGGGAACGGCUUCGCCGGCGAGUUCAGUUUUUUUCUGUUUUUGCACCUCACUAGAAGGUGAAAUCGUGUGGUGGAGAAUCGUUAUUCGGUGAAUAUCGGUCCCGCCUUGUAUCAACUGAAUCAGAAACCGCAGUGAA	UCGCUUGGUACAGGUCGGGA
miR168_SP_1	ath-miR168b-3p	168	MIMAT0031885	scaffold_3072	14485		170	22	133	15	UCACGGUGGUUUUCUGAUUCGCUUGGUACAGGUCGGGAACGGCUUCGCCGGCGAGUUCAGUUUUUUUCUGUUUUUGCACCUCACUAGAAGGUGAAAUCGUGUGGUGGAGAAUCGUUAUUCGGUGAAUAUCGGUCCCGCCUUGUAUCAACUGAAUCAGAAACCGCAGUGAA	CCCGCCUUGUAUCAACUGAAUC
miR9470_SP_1	sly-miR9470-3p	9470	MIMAT0035440	scaffold_3550	39688		65	19	2	44	UGUUUGGCUCAUGGAUUUGGCUGGAACUGAAAGGAAUUGGAAUGGCCAAAUCCUUUGACCAAAUU	UUUGGCUCAUGGAUUUGGC
miR2628_SP_1	mtr-miR2628	2628	MIMAT0013362	scaffold_4874	3290		188	19	0	169	CAUGAAAGAAUGAUGAGGAGGGUAGAUAUGUUUCUCUAAUUCAACAUUGGUUUCUUUCAAAUGAGGAACCAAUGGUGUAUGUUCUUUUUUCCCCAUAAGUGAUUUUGAAACAUCUCUUUUUUUAGAAGGAGAUGUGUGGCUUGGUGGGGUUGAUACAAGAGUUGUCAUUGCCUCAUUACCUUUUUCAA	CAUGAAAGAAUGAUGAGGA
miR1155_SP_1	cre-miR1155	1155	MIMAT0005404	scaffold_5306	30793		75	22	43	10	UUCUUCCUGUACUUCUCCUUCAGUUUUAAGUACUUUUCAUCUUUAGUCCUGAAGGAGGAAGGAGCUUUGGAGGAU	UAGUCCUGAAGGAGGAAGGAGC
miR166_SP_3	sly-miR166c-3p	166	MIMAT0035444	scaffold_5384	37222		101	21	73	7	GUUUGUGAGGGAUGUUGGAUGGCUCGAUGCAUUCACUCUUUUUCUUACGAUAUUAUAUAGAAGGAUGAUUACAUCGGACCAUGCUUCAUUCCUUUCAAACA	UCGGACCAUGCUUCAUUCCUU
miR3633_SP_1	vvi-miR3633a-5p	3633	MIMAT0018037	scaffold_5397	5995		76	21	52	3	GUUACCGAUCCAACUAUUCCCAAUGGCAAUGAAACAAUUCGAUGUUGUGAUGGGAAUGGAUUGGUUAGCAGAGAAU	GGAAUGGAUUGGUUAGCAGAG
miR394_SP_3	sly-miR394-5p	394	MIMAT0035437	scaffold_6123	25806		67	21	45	1	AGAGAUUGAAAAAUCUCAUUUGGAAGUGCCAUGAUCAAAAGCCUUUUGGCUUUCUGAUCCACCUCCA	UUGGCUUUCUGAUCCACCUCC
miR166_SP_7	sly-miR166c-3p	166	MIMAT0035444	scaffold_6240	16194		99	21	72	6	UUUGUGAGGGAUAUUGCCUGGUUUGAUGCAAUCACUCUGUUUUUUAUGAUUAUGAAAAGAAGGGUCAUUGCAUCGGACUAGGCUUCAUUCCUUUCAAAU	UCGGACUAGGCUUCAUUCCUU
miR1155_SP_1	cre-miR1155	1155	MIMAT0005404	scaffold_6378	8818		80	22	46	12	UUCAUCUUCCUGUACUUCUCCUUCAGUUUUGAGCAUUUUUCAUCUUUAGUCCUGAAGGAGGAAGGAGCUUUGGAGGAUGG	UAGUCCUGAAGGAGGAAGGAGC
miR160_SP_1	nta-miR160a	160	MIMAT0024640	scaffold_9518	4115		88	23	4	61	UAUAUGCCUGGCUCCCUGUAUGCCAUUUGUAGAGCCCAUCGAUGCAUCAAUGGCUUCUGUGGAUGGCGUAUGAGGAGCCACGCAUAUU	UGCCUGGCUCCCUGUAUGCCAUU
miR160_SP_4	ath-miR160a-3p	160	MIMAT0031874	scaffold_9518	4176		88	22	65	1	UAUAUGCCUGGCUCCCUGUAUGCCAUUUGUAGAGCCCAUCGAUGCAUCAAUGGCUUCUGUGGAUGGCGUAUGAGGAGCCACGCAUAUU	GCGUAUGAGGAGCCACGCAUAU
miR394_SP_3	sly-miR394-5p	394	MIMAT0035437	scaffold_974	124450		68	21	46	1	AAGAGAUUGAAAAAUCUCAUUUGGGAGUGUCAUGAUCAAAAGCCUUUUGGCUUUCUGAUCCACCUCCA	UUGGCUUUCUGAUCCACCUCC
