# Supplementary material for: Genome reconstruction in Cynara cardunculus taxa gains access to chromosome-scale DNA variation
Source: Sci Rep. 2017 Jul 17;7:5617. doi: 10.1038/s41598-017-05085-7 (PMC5514137; doi:10.1038/s41598-017-05085-7)
Supplement: Supplementary file 3 — Supplementary File S3 [file 41598_2017_5085_MOESM3_ESM.xlsx]

## Sheet: Reference
GO_acc	term_type	Term	queryitem	querytotal	refitem	reftotal	pvalue	FDR	entries	entries_ref
GO:0016070	P	RNA metabolic process	95	657	1518	16870	1.8e-05	0.017	// Ccrd_v2_23090_g16 // Ccrd_v2_28150_scaffold_11391 // Ccrd_v2_24469_g17 // Ccrd_v2_05107_g02 // Ccrd_v2_05871_g03 // Ccrd_v2_07779_g04 // Ccrd_v2_01851_g01 // Ccrd_v2_15152_g10 // Ccrd_v2_15648_g11 // Ccrd_v2_23241_g16 // Ccrd_v2_15295_g10 // Ccrd_v2_07805_g04 // Ccrd_v2_00841_g01 // Ccrd_v2_19315_g13 // Ccrd_v2_02480_g01 // Ccrd_v2_22633_g16 // Ccrd_v2_17571_g12 // Ccrd_v2_13824_g09 // Ccrd_v2…	// Ccrd_v2_28150_scaffold_11391 // Ccrd_v2_09047_G05 // Ccrd_v2_02395_G01 // Ccrd_v2_05877_G03 // Ccrd_v2_17873_G12 // Ccrd_v2_20451_G14 // Ccrd_v2_11026_G07 // Ccrd_v2_16388_G11 // Ccrd_v2_14527_G10 // Ccrd_v2_10338_G06 // Ccrd_v2_04546_G02 // Ccrd_v2_03
GO:0080090	P	regulation of primary metabolic process	65	657	1060	16870	0.00046	0.03	// Ccrd_v2_13673_g09 // Ccrd_v2_07502_g04 // Ccrd_v2_01887_g01 // Ccrd_v2_12794_g08 // Ccrd_v2_17324_g12 // Ccrd_v2_00718_g01 // Ccrd_v2_13518_g09 // Ccrd_v2_16102_g11 // Ccrd_v2_19241_g13 // Ccrd_v2_08803_g05 // Ccrd_v2_11211_g07 // Ccrd_v2_03234_g02 // Ccrd_v2_05871_g03 // Ccrd_v2_00527_g01 // Ccrd_v2_09196_g05 // Ccrd_v2_11005_g07 // Ccrd_v2_03647_g02 // Ccrd_v2_15152_g10 // Ccrd_v2_15648_g11 …	// Ccrd_v2_25041_scaffold_412 // Ccrd_v2_03862_G02 // Ccrd_v2_22845_G16 // Ccrd_v2_22637_G16 // Ccrd_v2_24765_G17 // Ccrd_v2_11676_G07 // Ccrd_v2_19569_G13 // Ccrd_v2_24820_G17 // Ccrd_v2_27445_scaffold_6353 // Ccrd_v2_02395_G01 // Ccrd_v2_22042_G15 // Ccrd_v2_22308_G15 // Ccrd_v2_25457_scaffold_934 // Ccrd_v2_23882_G17 // Ccrd_v2_17873_G12 // Ccrd_v2_04681_G02 // Ccrd_v2_05964_G03 // Ccrd_v2_127…
GO:0019222	P	regulation of metabolic process	67	657	1112	16870	0.00061	0.03	// Ccrd_v2_13673_g09 // Ccrd_v2_07502_g04 // Ccrd_v2_01887_g01 // Ccrd_v2_12794_g08 // Ccrd_v2_17324_g12 // Ccrd_v2_09667_g05 // Ccrd_v2_00718_g01 // Ccrd_v2_13518_g09 // Ccrd_v2_16102_g11 // Ccrd_v2_19241_g13 // Ccrd_v2_08803_g05 // Ccrd_v2_11211_g07 // Ccrd_v2_03234_g02 // Ccrd_v2_05871_g03 // Ccrd_v2_00527_g01 // Ccrd_v2_09196_g05 // Ccrd_v2_11005_g07 // Ccrd_v2_03647_g02 // Ccrd_v2_15152_g10 …	// Ccrd_v2_25041_scaffold_412 // Ccrd_v2_03862_G02 // Ccrd_v2_22845_G16 // Ccrd_v2_22637_G16 // Ccrd_v2_24765_G17 // Ccrd_v2_11676_G07 // Ccrd_v2_22262_G15 // Ccrd_v2_24820_G17 // Ccrd_v2_27445_scaffold_6353 // Ccrd_v2_02395_G01 // Ccrd_v2_22042_G15 // Ccrd_v2_22308_G15 // Ccrd_v2_27592_scaffold_7111 // Ccrd_v2_25457_scaffold_934 // Ccrd_v2_23882_G17 // Ccrd_v2_17873_G12 // Ccrd_v2_04681_G02 // C…
GO:0009698	P	phenylpropanoid metabolic process	6	657	27	16870	0.00052	0.03	// Ccrd_v2_13447_g09 // Ccrd_v2_08830_g05 // Ccrd_v2_03301_g02 // Ccrd_v2_13418_g09 // Ccrd_v2_13174_g09 // Ccrd_v2_13173_g09	// Ccrd_v2_17593_G12 // Ccrd_v2_13209_G09 // Ccrd_v2_05797_G03 // Ccrd_v2_13447_G09 // Ccrd_v2_08830_G05 // Ccrd_v2_03301_G02 // Ccrd_v2_05881_G03 // Ccrd_v2_01425_G01 // Ccrd_v2_27795_scaffold_8325 // Ccrd_v2_20099_G13 // Ccrd_v2_01426_G01 // Ccrd_v2_27738_scaffold_7963 // Ccrd_v2_27667_scaffold_7472 // Ccrd_v2_13174_G09 // Ccrd_v2_04852_G02 // Ccrd_v2_13173_G09 // Ccrd_v2_13255_G09 // Ccrd_v2_1…
GO:0060255	P	regulation of macromolecule metabolic process	66	657	1080	16870	0.00046	0.03	// Ccrd_v2_13673_g09 // Ccrd_v2_07502_g04 // Ccrd_v2_01887_g01 // Ccrd_v2_12794_g08 // Ccrd_v2_17324_g12 // Ccrd_v2_09667_g05 // Ccrd_v2_00718_g01 // Ccrd_v2_13518_g09 // Ccrd_v2_16102_g11 // Ccrd_v2_19241_g13 // Ccrd_v2_08803_g05 // Ccrd_v2_11211_g07 // Ccrd_v2_03234_g02 // Ccrd_v2_05871_g03 // Ccrd_v2_00527_g01 // Ccrd_v2_09196_g05 // Ccrd_v2_11005_g07 // Ccrd_v2_03647_g02 // Ccrd_v2_15152_g10 …	// Ccrd_v2_25041_scaffold_412 // Ccrd_v2_03862_G02 // Ccrd_v2_22845_G16 // Ccrd_v2_22637_G16 // Ccrd_v2_24765_G17 // Ccrd_v2_11676_G07 // Ccrd_v2_19569_G13 // Ccrd_v2_24820_G17 // Ccrd_v2_27445_scaffold_6353 // Ccrd_v2_02395_G01 // Ccrd_v2_22042_G15 // Ccrd_v2_22308_G15 // Ccrd_v2_27592_scaffold_7111 // Ccrd_v2_25457_scaffold_934 // Ccrd_v2_23882_G17 // Ccrd_v2_17873_G12 // Ccrd_v2_04681_G02 // C…
GO:0019439	P	aromatic compound catabolic process	7	657	31	16870	0.00016	0.03	// Ccrd_v2_23706_g17 // Ccrd_v2_13447_g09 // Ccrd_v2_08830_g05 // Ccrd_v2_03301_g02 // Ccrd_v2_13418_g09 // Ccrd_v2_13174_g09 // Ccrd_v2_13173_g09	// Ccrd_v2_17593_G12 // Ccrd_v2_13209_G09 // Ccrd_v2_05797_G03 // Ccrd_v2_13447_G09 // Ccrd_v2_08830_G05 // Ccrd_v2_16107_G11 // Ccrd_v2_03301_G02 // Ccrd_v2_06054_G03 // Ccrd_v2_01425_G01 // Ccrd_v2_23706_G17 // Ccrd_v2_27795_scaffold_8325 // Ccrd_v2_20099_G13 // Ccrd_v2_01426_G01 // Ccrd_v2_27738_scaffold_7963 // Ccrd_v2_03411_G02 // Ccrd_v2_27667_scaffold_7472 // Ccrd_v2_01393_G01 // Ccrd_v2_0…
GO:0009889	P	regulation of biosynthetic process	63	657	1038	16870	0.00071	0.03	// Ccrd_v2_13673_g09 // Ccrd_v2_07502_g04 // Ccrd_v2_12794_g08 // Ccrd_v2_17324_g12 // Ccrd_v2_00718_g01 // Ccrd_v2_13518_g09 // Ccrd_v2_16102_g11 // Ccrd_v2_19241_g13 // Ccrd_v2_08803_g05 // Ccrd_v2_11211_g07 // Ccrd_v2_03234_g02 // Ccrd_v2_05871_g03 // Ccrd_v2_09196_g05 // Ccrd_v2_11005_g07 // Ccrd_v2_03647_g02 // Ccrd_v2_15152_g10 // Ccrd_v2_15648_g11 // Ccrd_v2_10406_g06 // Ccrd_v2_08429_g05 …	// Ccrd_v2_25041_scaffold_412 // Ccrd_v2_03862_G02 // Ccrd_v2_22845_G16 // Ccrd_v2_22637_G16 // Ccrd_v2_24765_G17 // Ccrd_v2_11676_G07 // Ccrd_v2_19569_G13 // Ccrd_v2_24820_G17 // Ccrd_v2_27445_scaffold_6353 // Ccrd_v2_02395_G01 // Ccrd_v2_22042_G15 // Ccrd_v2_22308_G15 // Ccrd_v2_05484_G03 // Ccrd_v2_23882_G17 // Ccrd_v2_17873_G12 // Ccrd_v2_04681_G02 // Ccrd_v2_05964_G03 // Ccrd_v2_12786_G08 //…
GO:0006355	P	regulation of transcription, DNA-dependent	63	657	1024	16870	0.00051	0.03	// Ccrd_v2_13673_g09 // Ccrd_v2_07502_g04 // Ccrd_v2_12794_g08 // Ccrd_v2_17324_g12 // Ccrd_v2_00718_g01 // Ccrd_v2_13518_g09 // Ccrd_v2_16102_g11 // Ccrd_v2_19241_g13 // Ccrd_v2_08803_g05 // Ccrd_v2_11211_g07 // Ccrd_v2_03234_g02 // Ccrd_v2_05871_g03 // Ccrd_v2_09196_g05 // Ccrd_v2_11005_g07 // Ccrd_v2_03647_g02 // Ccrd_v2_15152_g10 // Ccrd_v2_15648_g11 // Ccrd_v2_10406_g06 // Ccrd_v2_08429_g05 …	// Ccrd_v2_25041_scaffold_412 // Ccrd_v2_03862_G02 // Ccrd_v2_22845_G16 // Ccrd_v2_22637_G16 // Ccrd_v2_24765_G17 // Ccrd_v2_11676_G07 // Ccrd_v2_19569_G13 // Ccrd_v2_24820_G17 // Ccrd_v2_27445_scaffold_6353 // Ccrd_v2_02395_G01 // Ccrd_v2_22042_G15 // Ccrd_v2_22308_G15 // Ccrd_v2_23882_G17 // Ccrd_v2_17873_G12 // Ccrd_v2_04681_G02 // Ccrd_v2_05964_G03 // Ccrd_v2_12786_G08 // Ccrd_v2_18176_G12 //…
GO:0006350	P	transcription	72	657	1196	16870	0.00042	0.03	// Ccrd_v2_13673_g09 // Ccrd_v2_07502_g04 // Ccrd_v2_28150_scaffold_11391 // Ccrd_v2_12794_g08 // Ccrd_v2_17324_g12 // Ccrd_v2_10406_g06 // Ccrd_v2_13518_g09 // Ccrd_v2_16102_g11 // Ccrd_v2_19241_g13 // Ccrd_v2_23241_g16 // Ccrd_v2_11211_g07 // Ccrd_v2_03234_g02 // Ccrd_v2_12591_g08 // Ccrd_v2_05871_g03 // Ccrd_v2_25839_scaffold_1623 // Ccrd_v2_14442_g10 // Ccrd_v2_00527_g01 // Ccrd_v2_09196_g05 …	// Ccrd_v2_23101_G16 // Ccrd_v2_25041_scaffold_412 // Ccrd_v2_28150_scaffold_11391 // Ccrd_v2_03862_G02 // Ccrd_v2_22845_G16 // Ccrd_v2_22637_G16 // Ccrd_v2_24765_G17 // Ccrd_v2_11676_G07 // Ccrd_v2_22262_G15 // Ccrd_v2_18984_G13 // Ccrd_v2_27445_scaffold_6353 // Ccrd_v2_02395_G01 // Ccrd_v2_22042_G15 // Ccrd_v2_22308_G15 // Ccrd_v2_25457_scaffold_934 // Ccrd_v2_23882_G17 // Ccrd_v2_26355_scaffol…
GO:0006351	P	transcription, DNA-dependent	72	657	1196	16870	0.00042	0.03	// Ccrd_v2_13673_g09 // Ccrd_v2_07502_g04 // Ccrd_v2_28150_scaffold_11391 // Ccrd_v2_12794_g08 // Ccrd_v2_17324_g12 // Ccrd_v2_10406_g06 // Ccrd_v2_13518_g09 // Ccrd_v2_16102_g11 // Ccrd_v2_19241_g13 // Ccrd_v2_23241_g16 // Ccrd_v2_11211_g07 // Ccrd_v2_03234_g02 // Ccrd_v2_12591_g08 // Ccrd_v2_05871_g03 // Ccrd_v2_25839_scaffold_1623 // Ccrd_v2_14442_g10 // Ccrd_v2_00527_g01 // Ccrd_v2_09196_g05 …	// Ccrd_v2_23101_G16 // Ccrd_v2_25041_scaffold_412 // Ccrd_v2_28150_scaffold_11391 // Ccrd_v2_03862_G02 // Ccrd_v2_22845_G16 // Ccrd_v2_22637_G16 // Ccrd_v2_24765_G17 // Ccrd_v2_11676_G07 // Ccrd_v2_22262_G15 // Ccrd_v2_18984_G13 // Ccrd_v2_27445_scaffold_6353 // Ccrd_v2_02395_G01 // Ccrd_v2_22042_G15 // Ccrd_v2_22308_G15 // Ccrd_v2_25457_scaffold_934 // Ccrd_v2_23882_G17 // Ccrd_v2_26355_scaffol…
GO:0032774	P	RNA biosynthetic process	72	657	1198	16870	0.00044	0.03	// Ccrd_v2_13673_g09 // Ccrd_v2_07502_g04 // Ccrd_v2_28150_scaffold_11391 // Ccrd_v2_12794_g08 // Ccrd_v2_17324_g12 // Ccrd_v2_10406_g06 // Ccrd_v2_13518_g09 // Ccrd_v2_16102_g11 // Ccrd_v2_19241_g13 // Ccrd_v2_23241_g16 // Ccrd_v2_11211_g07 // Ccrd_v2_03234_g02 // Ccrd_v2_12591_g08 // Ccrd_v2_05871_g03 // Ccrd_v2_25839_scaffold_1623 // Ccrd_v2_14442_g10 // Ccrd_v2_00527_g01 // Ccrd_v2_09196_g05 …	// Ccrd_v2_23101_G16 // Ccrd_v2_25041_scaffold_412 // Ccrd_v2_28150_scaffold_11391 // Ccrd_v2_03862_G02 // Ccrd_v2_22845_G16 // Ccrd_v2_22637_G16 // Ccrd_v2_24765_G17 // Ccrd_v2_11676_G07 // Ccrd_v2_22262_G15 // Ccrd_v2_18984_G13 // Ccrd_v2_27445_scaffold_6353 // Ccrd_v2_02395_G01 // Ccrd_v2_22042_G15 // Ccrd_v2_22308_G15 // Ccrd_v2_25457_scaffold_934 // Ccrd_v2_23882_G17 // Ccrd_v2_26355_scaffol…
GO:0009808	P	lignin metabolic process	6	657	24	16870	0.00026	0.03	// Ccrd_v2_13447_g09 // Ccrd_v2_08830_g05 // Ccrd_v2_03301_g02 // Ccrd_v2_13418_g09 // Ccrd_v2_13174_g09 // Ccrd_v2_13173_g09	// Ccrd_v2_17593_G12 // Ccrd_v2_27795_scaffold_8325 // Ccrd_v2_05797_G03 // Ccrd_v2_13447_G09 // Ccrd_v2_08830_G05 // Ccrd_v2_03301_G02 // Ccrd_v2_01425_G01 // Ccrd_v2_13209_G09 // Ccrd_v2_20099_G13 // Ccrd_v2_01426_G01 // Ccrd_v2_27738_scaffold_7963 // Ccrd_v2_27667_scaffold_7472 // Ccrd_v2_13174_G09 // Ccrd_v2_13173_G09 // Ccrd_v2_13255_G09 // Ccrd_v2_13991_G09 // Ccrd_v2_09993_G06 // Ccrd_v2_0…
GO:0046274	P	lignin catabolic process	6	657	24	16870	0.00026	0.03	// Ccrd_v2_13447_g09 // Ccrd_v2_08830_g05 // Ccrd_v2_03301_g02 // Ccrd_v2_13418_g09 // Ccrd_v2_13174_g09 // Ccrd_v2_13173_g09	// Ccrd_v2_17593_G12 // Ccrd_v2_27795_scaffold_8325 // Ccrd_v2_05797_G03 // Ccrd_v2_13447_G09 // Ccrd_v2_08830_G05 // Ccrd_v2_03301_G02 // Ccrd_v2_01425_G01 // Ccrd_v2_13209_G09 // Ccrd_v2_20099_G13 // Ccrd_v2_01426_G01 // Ccrd_v2_27738_scaffold_7963 // Ccrd_v2_27667_scaffold_7472 // Ccrd_v2_13174_G09 // Ccrd_v2_13173_G09 // Ccrd_v2_13255_G09 // Ccrd_v2_13991_G09 // Ccrd_v2_09993_G06 // Ccrd_v2_0…
GO:0046271	P	phenylpropanoid catabolic process	6	657	24	16870	0.00026	0.03	// Ccrd_v2_13447_g09 // Ccrd_v2_08830_g05 // Ccrd_v2_03301_g02 // Ccrd_v2_13418_g09 // Ccrd_v2_13174_g09 // Ccrd_v2_13173_g09	// Ccrd_v2_17593_G12 // Ccrd_v2_27795_scaffold_8325 // Ccrd_v2_05797_G03 // Ccrd_v2_13447_G09 // Ccrd_v2_08830_G05 // Ccrd_v2_03301_G02 // Ccrd_v2_01425_G01 // Ccrd_v2_13209_G09 // Ccrd_v2_20099_G13 // Ccrd_v2_01426_G01 // Ccrd_v2_27738_scaffold_7963 // Ccrd_v2_27667_scaffold_7472 // Ccrd_v2_13174_G09 // Ccrd_v2_13173_G09 // Ccrd_v2_13255_G09 // Ccrd_v2_13991_G09 // Ccrd_v2_09993_G06 // Ccrd_v2_0…
GO:0051252	P	regulation of RNA metabolic process	63	657	1027	16870	0.00055	0.03	// Ccrd_v2_13673_g09 // Ccrd_v2_07502_g04 // Ccrd_v2_12794_g08 // Ccrd_v2_17324_g12 // Ccrd_v2_00718_g01 // Ccrd_v2_13518_g09 // Ccrd_v2_16102_g11 // Ccrd_v2_19241_g13 // Ccrd_v2_08803_g05 // Ccrd_v2_11211_g07 // Ccrd_v2_03234_g02 // Ccrd_v2_05871_g03 // Ccrd_v2_09196_g05 // Ccrd_v2_11005_g07 // Ccrd_v2_03647_g02 // Ccrd_v2_15152_g10 // Ccrd_v2_15648_g11 // Ccrd_v2_10406_g06 // Ccrd_v2_08429_g05 …	// Ccrd_v2_25041_scaffold_412 // Ccrd_v2_03862_G02 // Ccrd_v2_22845_G16 // Ccrd_v2_22637_G16 // Ccrd_v2_24765_G17 // Ccrd_v2_11676_G07 // Ccrd_v2_19569_G13 // Ccrd_v2_24820_G17 // Ccrd_v2_27445_scaffold_6353 // Ccrd_v2_02395_G01 // Ccrd_v2_22042_G15 // Ccrd_v2_22308_G15 // Ccrd_v2_23882_G17 // Ccrd_v2_17873_G12 // Ccrd_v2_04681_G02 // Ccrd_v2_05964_G03 // Ccrd_v2_12786_G08 // Ccrd_v2_18176_G12 //…
GO:0031326	P	regulation of cellular biosynthetic process	63	657	1038	16870	0.00071	0.03	// Ccrd_v2_13673_g09 // Ccrd_v2_07502_g04 // Ccrd_v2_12794_g08 // Ccrd_v2_17324_g12 // Ccrd_v2_00718_g01 // Ccrd_v2_13518_g09 // Ccrd_v2_16102_g11 // Ccrd_v2_19241_g13 // Ccrd_v2_08803_g05 // Ccrd_v2_11211_g07 // Ccrd_v2_03234_g02 // Ccrd_v2_05871_g03 // Ccrd_v2_09196_g05 // Ccrd_v2_11005_g07 // Ccrd_v2_03647_g02 // Ccrd_v2_15152_g10 // Ccrd_v2_15648_g11 // Ccrd_v2_10406_g06 // Ccrd_v2_08429_g05 …	// Ccrd_v2_25041_scaffold_412 // Ccrd_v2_03862_G02 // Ccrd_v2_22845_G16 // Ccrd_v2_22637_G16 // Ccrd_v2_24765_G17 // Ccrd_v2_11676_G07 // Ccrd_v2_19569_G13 // Ccrd_v2_24820_G17 // Ccrd_v2_27445_scaffold_6353 // Ccrd_v2_02395_G01 // Ccrd_v2_22042_G15 // Ccrd_v2_22308_G15 // Ccrd_v2_05484_G03 // Ccrd_v2_23882_G17 // Ccrd_v2_17873_G12 // Ccrd_v2_04681_G02 // Ccrd_v2_05964_G03 // Ccrd_v2_12786_G08 //…
GO:0045449	P	regulation of transcription	63	657	1026	16870	0.00054	0.03	// Ccrd_v2_13673_g09 // Ccrd_v2_07502_g04 // Ccrd_v2_12794_g08 // Ccrd_v2_17324_g12 // Ccrd_v2_00718_g01 // Ccrd_v2_13518_g09 // Ccrd_v2_16102_g11 // Ccrd_v2_19241_g13 // Ccrd_v2_08803_g05 // Ccrd_v2_11211_g07 // Ccrd_v2_03234_g02 // Ccrd_v2_05871_g03 // Ccrd_v2_09196_g05 // Ccrd_v2_11005_g07 // Ccrd_v2_03647_g02 // Ccrd_v2_15152_g10 // Ccrd_v2_15648_g11 // Ccrd_v2_10406_g06 // Ccrd_v2_08429_g05 …	// Ccrd_v2_25041_scaffold_412 // Ccrd_v2_03862_G02 // Ccrd_v2_22845_G16 // Ccrd_v2_22637_G16 // Ccrd_v2_24765_G17 // Ccrd_v2_11676_G07 // Ccrd_v2_19569_G13 // Ccrd_v2_24820_G17 // Ccrd_v2_27445_scaffold_6353 // Ccrd_v2_02395_G01 // Ccrd_v2_22042_G15 // Ccrd_v2_22308_G15 // Ccrd_v2_23882_G17 // Ccrd_v2_17873_G12 // Ccrd_v2_04681_G02 // Ccrd_v2_05964_G03 // Ccrd_v2_12786_G08 // Ccrd_v2_18176_G12 //…
GO:0042219	P	cellular amino acid derivative catabolic process	6	657	27	16870	0.00052	0.03	// Ccrd_v2_13447_g09 // Ccrd_v2_08830_g05 // Ccrd_v2_03301_g02 // Ccrd_v2_13418_g09 // Ccrd_v2_13174_g09 // Ccrd_v2_13173_g09	// Ccrd_v2_17593_G12 // Ccrd_v2_13209_G09 // Ccrd_v2_05797_G03 // Ccrd_v2_13447_G09 // Ccrd_v2_08830_G05 // Ccrd_v2_03301_G02 // Ccrd_v2_01425_G01 // Ccrd_v2_14769_G10 // Ccrd_v2_05193_G02 // Ccrd_v2_27795_scaffold_8325 // Ccrd_v2_20099_G13 // Ccrd_v2_01426_G01 // Ccrd_v2_27738_scaffold_7963 // Ccrd_v2_27667_scaffold_7472 // Ccrd_v2_13174_G09 // Ccrd_v2_13173_G09 // Ccrd_v2_13255_G09 // Ccrd_v2_1…
GO:0010467	P	gene expression	112	657	2021	16870	0.00041	0.03	// Ccrd_v2_08431_g05 // Ccrd_v2_23090_g16 // Ccrd_v2_28150_scaffold_11391 // Ccrd_v2_10406_g06 // Ccrd_v2_05107_g02 // Ccrd_v2_05871_g03 // Ccrd_v2_07779_g04 // Ccrd_v2_01851_g01 // Ccrd_v2_15152_g10 // Ccrd_v2_15648_g11 // Ccrd_v2_23241_g16 // Ccrd_v2_15295_g10 // Ccrd_v2_07805_g04 // Ccrd_v2_00841_g01 // Ccrd_v2_19315_g13 // Ccrd_v2_02480_g01 // Ccrd_v2_22633_g16 // Ccrd_v2_17571_g12 // Ccrd_v2…	// Ccrd_v2_28150_scaffold_11391 // Ccrd_v2_09047_G05 // Ccrd_v2_02395_G01 // Ccrd_v2_05877_G03 // Ccrd_v2_20108_G13 // Ccrd_v2_22272_G15 // Ccrd_v2_20451_G14 // Ccrd_v2_11026_G07 // Ccrd_v2_16388_G11 // Ccrd_v2_10831_G07 // Ccrd_v2_14527_G10 // Ccrd_v2_10
GO:0010556	P	regulation of macromolecule biosynthetic process	63	657	1038	16870	0.00071	0.03	// Ccrd_v2_13673_g09 // Ccrd_v2_07502_g04 // Ccrd_v2_12794_g08 // Ccrd_v2_17324_g12 // Ccrd_v2_00718_g01 // Ccrd_v2_13518_g09 // Ccrd_v2_16102_g11 // Ccrd_v2_19241_g13 // Ccrd_v2_08803_g05 // Ccrd_v2_11211_g07 // Ccrd_v2_03234_g02 // Ccrd_v2_05871_g03 // Ccrd_v2_09196_g05 // Ccrd_v2_11005_g07 // Ccrd_v2_03647_g02 // Ccrd_v2_15152_g10 // Ccrd_v2_15648_g11 // Ccrd_v2_10406_g06 // Ccrd_v2_08429_g05 …	// Ccrd_v2_25041_scaffold_412 // Ccrd_v2_03862_G02 // Ccrd_v2_22845_G16 // Ccrd_v2_22637_G16 // Ccrd_v2_24765_G17 // Ccrd_v2_11676_G07 // Ccrd_v2_19569_G13 // Ccrd_v2_24820_G17 // Ccrd_v2_27445_scaffold_6353 // Ccrd_v2_02395_G01 // Ccrd_v2_22042_G15 // Ccrd_v2_22308_G15 // Ccrd_v2_05484_G03 // Ccrd_v2_23882_G17 // Ccrd_v2_17873_G12 // Ccrd_v2_04681_G02 // Ccrd_v2_05964_G03 // Ccrd_v2_12786_G08 //…
GO:0010468	P	regulation of gene expression	64	657	1058	16870	0.00071	0.03	// Ccrd_v2_13673_g09 // Ccrd_v2_07502_g04 // Ccrd_v2_12794_g08 // Ccrd_v2_17324_g12 // Ccrd_v2_09667_g05 // Ccrd_v2_00718_g01 // Ccrd_v2_13518_g09 // Ccrd_v2_16102_g11 // Ccrd_v2_19241_g13 // Ccrd_v2_08803_g05 // Ccrd_v2_11211_g07 // Ccrd_v2_03234_g02 // Ccrd_v2_05871_g03 // Ccrd_v2_09196_g05 // Ccrd_v2_11005_g07 // Ccrd_v2_03647_g02 // Ccrd_v2_15152_g10 // Ccrd_v2_15648_g11 // Ccrd_v2_10406_g06 …	// Ccrd_v2_25041_scaffold_412 // Ccrd_v2_03862_G02 // Ccrd_v2_22845_G16 // Ccrd_v2_22637_G16 // Ccrd_v2_24765_G17 // Ccrd_v2_11676_G07 // Ccrd_v2_19569_G13 // Ccrd_v2_24820_G17 // Ccrd_v2_27445_scaffold_6353 // Ccrd_v2_02395_G01 // Ccrd_v2_22042_G15 // Ccrd_v2_22308_G15 // Ccrd_v2_27592_scaffold_7111 // Ccrd_v2_05484_G03 // Ccrd_v2_23882_G17 // Ccrd_v2_17873_G12 // Ccrd_v2_04681_G02 // Ccrd_v2_05…
GO:0019219	P	regulation of nucleobase, nucleoside, nucleotide and nucleic acid metabolic process	63	657	1039	16870	0.00072	0.03	// Ccrd_v2_13673_g09 // Ccrd_v2_07502_g04 // Ccrd_v2_12794_g08 // Ccrd_v2_17324_g12 // Ccrd_v2_00718_g01 // Ccrd_v2_13518_g09 // Ccrd_v2_16102_g11 // Ccrd_v2_19241_g13 // Ccrd_v2_08803_g05 // Ccrd_v2_11211_g07 // Ccrd_v2_03234_g02 // Ccrd_v2_05871_g03 // Ccrd_v2_09196_g05 // Ccrd_v2_11005_g07 // Ccrd_v2_03647_g02 // Ccrd_v2_15152_g10 // Ccrd_v2_15648_g11 // Ccrd_v2_10406_g06 // Ccrd_v2_08429_g05 …	// Ccrd_v2_25041_scaffold_412 // Ccrd_v2_03862_G02 // Ccrd_v2_22845_G16 // Ccrd_v2_22637_G16 // Ccrd_v2_24765_G17 // Ccrd_v2_11676_G07 // Ccrd_v2_19569_G13 // Ccrd_v2_24820_G17 // Ccrd_v2_27445_scaffold_6353 // Ccrd_v2_02395_G01 // Ccrd_v2_22042_G15 // Ccrd_v2_22308_G15 // Ccrd_v2_25457_scaffold_934 // Ccrd_v2_23882_G17 // Ccrd_v2_17873_G12 // Ccrd_v2_04681_G02 // Ccrd_v2_05964_G03 // Ccrd_v2_127…
GO:0051171	P	regulation of nitrogen compound metabolic process	63	657	1039	16870	0.00072	0.03	// Ccrd_v2_13673_g09 // Ccrd_v2_07502_g04 // Ccrd_v2_12794_g08 // Ccrd_v2_17324_g12 // Ccrd_v2_00718_g01 // Ccrd_v2_13518_g09 // Ccrd_v2_16102_g11 // Ccrd_v2_19241_g13 // Ccrd_v2_08803_g05 // Ccrd_v2_11211_g07 // Ccrd_v2_03234_g02 // Ccrd_v2_05871_g03 // Ccrd_v2_09196_g05 // Ccrd_v2_11005_g07 // Ccrd_v2_03647_g02 // Ccrd_v2_15152_g10 // Ccrd_v2_15648_g11 // Ccrd_v2_10406_g06 // Ccrd_v2_08429_g05 …	// Ccrd_v2_25041_scaffold_412 // Ccrd_v2_03862_G02 // Ccrd_v2_22845_G16 // Ccrd_v2_22637_G16 // Ccrd_v2_24765_G17 // Ccrd_v2_11676_G07 // Ccrd_v2_19569_G13 // Ccrd_v2_24820_G17 // Ccrd_v2_27445_scaffold_6353 // Ccrd_v2_02395_G01 // Ccrd_v2_22042_G15 // Ccrd_v2_22308_G15 // Ccrd_v2_25457_scaffold_934 // Ccrd_v2_23882_G17 // Ccrd_v2_17873_G12 // Ccrd_v2_04681_G02 // Ccrd_v2_05964_G03 // Ccrd_v2_127…
GO:0006139	P	nucleobase, nucleoside, nucleotide and nucleic acid metabolic process	107	657	1974	16870	0.0011	0.041	// Ccrd_v2_23090_g16 // Ccrd_v2_28150_scaffold_11391 // Ccrd_v2_24469_g17 // Ccrd_v2_05107_g02 // Ccrd_v2_05871_g03 // Ccrd_v2_07779_g04 // Ccrd_v2_01851_g01 // Ccrd_v2_15152_g10 // Ccrd_v2_15648_g11 // Ccrd_v2_23241_g16 // Ccrd_v2_15295_g10 // Ccrd_v2_07805_g04 // Ccrd_v2_00841_g01 // Ccrd_v2_19315_g13 // Ccrd_v2_02480_g01 // Ccrd_v2_22633_g16 // Ccrd_v2_17571_g12 // Ccrd_v2_13824_g09 // Ccrd_v2…	// Ccrd_v2_28150_scaffold_11391 // Ccrd_v2_24282_G17 // Ccrd_v2_06949_G03 // Ccrd_v2_02647_G01 // Ccrd_v2_05877_G03 // Ccrd_v2_17873_G12 // Ccrd_v2_20451_G14 // Ccrd_v2_11026_G07 // Ccrd_v2_16388_G11 // Ccrd_v2_03922_G02 // Ccrd_v2_14527_G10 // Ccrd_v2_10
GO:0031323	P	regulation of cellular metabolic process	64	657	1085	16870	0.0013	0.047	// Ccrd_v2_13673_g09 // Ccrd_v2_07502_g04 // Ccrd_v2_12794_g08 // Ccrd_v2_17324_g12 // Ccrd_v2_00718_g01 // Ccrd_v2_13518_g09 // Ccrd_v2_16102_g11 // Ccrd_v2_19241_g13 // Ccrd_v2_08803_g05 // Ccrd_v2_11211_g07 // Ccrd_v2_03234_g02 // Ccrd_v2_05871_g03 // Ccrd_v2_09196_g05 // Ccrd_v2_11005_g07 // Ccrd_v2_03647_g02 // Ccrd_v2_15152_g10 // Ccrd_v2_15648_g11 // Ccrd_v2_10406_g06 // Ccrd_v2_08429_g05 …	// Ccrd_v2_25041_scaffold_412 // Ccrd_v2_03862_G02 // Ccrd_v2_22845_G16 // Ccrd_v2_22637_G16 // Ccrd_v2_24765_G17 // Ccrd_v2_11676_G07 // Ccrd_v2_22262_G15 // Ccrd_v2_24820_G17 // Ccrd_v2_27445_scaffold_6353 // Ccrd_v2_02395_G01 // Ccrd_v2_22042_G15 // Ccrd_v2_22308_G15 // Ccrd_v2_25457_scaffold_934 // Ccrd_v2_23882_G17 // Ccrd_v2_17873_G12 // Ccrd_v2_04681_G02 // Ccrd_v2_05964_G03 // Ccrd_v2_127…
GO:0007275	P	multicellular organismal development	10	657	81	16870	0.0013	0.047	// Ccrd_v2_19315_g13 // Ccrd_v2_09569_g05 // Ccrd_v2_13518_g09 // Ccrd_v2_00718_g01 // Ccrd_v2_03234_g02 // Ccrd_v2_22070_g15 // Ccrd_v2_11193_g07 // Ccrd_v2_00481_g01 // Ccrd_v2_16075_g11 // Ccrd_v2_11338_g07	// Ccrd_v2_03503_G02 // Ccrd_v2_08627_G05 // Ccrd_v2_11247_G07 // Ccrd_v2_16411_G11 // Ccrd_v2_07414_G04 // Ccrd_v2_02121_G01 // Ccrd_v2_00805_G01 // Ccrd_v2_23326_G16 // Ccrd_v2_03200_G02 // Ccrd_v2_11676_G07 // Ccrd_v2_07749_G04 // Ccrd_v2_00718_G01 // Ccrd_v2_15771_G11 // Ccrd_v2_21988_G15 // Ccrd_v2_06835_G03 // Ccrd_v2_15016_G10 // Ccrd_v2_11193_G07 // Ccrd_v2_01319_G01 // Ccrd_v2_08094_G04 …
GO:0006396	P	RNA processing	19	657	229	16870	0.0019	0.067	// Ccrd_v2_01851_g01 // Ccrd_v2_10870_g07 // Ccrd_v2_05022_g02 // Ccrd_v2_23090_g16 // Ccrd_v2_13983_g09 // Ccrd_v2_06970_g03 // Ccrd_v2_05107_g02 // Ccrd_v2_02480_g01 // Ccrd_v2_02655_g01 // Ccrd_v2_15295_g10 // Ccrd_v2_08043_g04 // Ccrd_v2_07805_g04 // Ccrd_v2_16877_g11 // Ccrd_v2_07779_g04 // Ccrd_v2_20316_g13 // Ccrd_v2_21501_g15 // Ccrd_v2_16211_g11 // Ccrd_v2_01243_g01 // Ccrd_v2_06537_g03	// Ccrd_v2_16589_G11 // Ccrd_v2_09552_G05 // Ccrd_v2_23274_G16 // Ccrd_v2_11986_G08 // Ccrd_v2_13441_G09 // Ccrd_v2_14867_G10 // Ccrd_v2_02749_G02 // Ccrd_v2_07816_G04 // Ccrd_v2_16877_G11 // Ccrd_v2_05877_G03 // Ccrd_v2_12926_G08 // Ccrd_v2_16211_G11 // Ccrd_v2_18047_G12 // Ccrd_v2_02806_G02 // Ccrd_v2_01795_G01 // Ccrd_v2_11026_G07 // Ccrd_v2_02480_G01 // Ccrd_v2_16388_G11 // Ccrd_v2_01511_G01 …
GO:0050789	P	regulation of biological process	84	657	1536	16870	0.0024	0.08	// Ccrd_v2_13673_g09 // Ccrd_v2_13609_g09 // Ccrd_v2_01887_g01 // Ccrd_v2_12794_g08 // Ccrd_v2_17324_g12 // Ccrd_v2_09667_g05 // Ccrd_v2_00718_g01 // Ccrd_v2_13518_g09 // Ccrd_v2_07502_g04 // Ccrd_v2_08206_g05 // Ccrd_v2_08803_g05 // Ccrd_v2_11211_g07 // Ccrd_v2_03234_g02 // Ccrd_v2_22619_g16 // Ccrd_v2_05871_g03 // Ccrd_v2_11755_g08 // Ccrd_v2_10778_g06 // Ccrd_v2_00527_g01 // Ccrd_v2_09196_g05 …	// Ccrd_v2_17565_G12 // Ccrd_v2_09047_G05 // Ccrd_v2_02395_G01 // Ccrd_v2_21365_G15 // Ccrd_v2_17873_G12 // Ccrd_v2_05964_G03 // Ccrd_v2_14855_G10 // Ccrd_v2_10338_G06 // Ccrd_v2_04546_G02 // Ccrd_v2_21248_G15 // Ccrd_v2_16446_G11 // Ccrd_v2_05132_G02 //
GO:0006807	P	nitrogen compound metabolic process	118	657	2295	16870	0.0034	0.11	// Ccrd_v2_23090_g16 // Ccrd_v2_28150_scaffold_11391 // Ccrd_v2_22155_g15 // Ccrd_v2_10406_g06 // Ccrd_v2_05107_g02 // Ccrd_v2_05871_g03 // Ccrd_v2_07779_g04 // Ccrd_v2_01851_g01 // Ccrd_v2_00434_g01 // Ccrd_v2_15152_g10 // Ccrd_v2_15648_g11 // Ccrd_v2_23241_g16 // Ccrd_v2_15295_g10 // Ccrd_v2_07805_g04 // Ccrd_v2_00841_g01 // Ccrd_v2_19315_g13 // Ccrd_v2_02480_g01 // Ccrd_v2_22633_g16 // Ccrd_v2…	// Ccrd_v2_20611_G14 // Ccrd_v2_01973_G01 // Ccrd_v2_28150_scaffold_11391 // Ccrd_v2_24282_G17 // Ccrd_v2_06949_G03 // Ccrd_v2_02647_G01 // Ccrd_v2_05877_G03 // Ccrd_v2_17873_G12 // Ccrd_v2_20451_G14 // Ccrd_v2_11026_G07 // Ccrd_v2_14014_G09 // Ccrd_v2_16
GO:0006413	P	translational initiation	6	657	38	16870	0.0034	0.11	// Ccrd_v2_18012_g12 // Ccrd_v2_03816_g02 // Ccrd_v2_08426_g05 // Ccrd_v2_03752_g02 // Ccrd_v2_03520_g02 // Ccrd_v2_02172_g01	// Ccrd_v2_26345_scaffold_2661 // Ccrd_v2_06303_G03 // Ccrd_v2_12160_G08 // Ccrd_v2_24791_G17 // Ccrd_v2_12151_G08 // Ccrd_v2_05097_G02 // Ccrd_v2_16583_G11 // Ccrd_v2_03752_G02 // Ccrd_v2_11760_G08 // Ccrd_v2_14322_G10 // Ccrd_v2_20744_G14 // Ccrd_v2_08426_G05 // Ccrd_v2_00214_G01 // Ccrd_v2_18012_G12 // Ccrd_v2_04829_G02 // Ccrd_v2_11836_G08 // Ccrd_v2_15950_G11 // Ccrd_v2_20970_G14 // Ccrd_v2_…
GO:0065007	P	biological regulation	86	657	1610	16870	0.0039	0.12	// Ccrd_v2_13609_g09 // Ccrd_v2_08206_g05 // Ccrd_v2_05871_g03 // Ccrd_v2_15152_g10 // Ccrd_v2_15648_g11 // Ccrd_v2_00841_g01 // Ccrd_v2_19315_g13 // Ccrd_v2_10778_g06 // Ccrd_v2_22633_g16 // Ccrd_v2_17571_g12 // Ccrd_v2_13824_g09 // Ccrd_v2_07162_g04 // Ccrd_v2_17733_g12 // Ccrd_v2_00527_g01 // Ccrd_v2_05132_g02 // Ccrd_v2_19278_g13 // Ccrd_v2_23686_g17 // Ccrd_v2_03596_g02 // Ccrd_v2_13673_g09 …	// Ccrd_v2_17565_G12 // Ccrd_v2_09047_G05 // Ccrd_v2_02395_G01 // Ccrd_v2_21365_G15 // Ccrd_v2_17873_G12 // Ccrd_v2_05964_G03 // Ccrd_v2_14855_G10 // Ccrd_v2_10338_G06 // Ccrd_v2_04546_G02 // Ccrd_v2_09161_G05 // Ccrd_v2_21248_G15 // Ccrd_v2_16446_G11 //
GO:0050794	P	regulation of cellular process	79	657	1493	16870	0.0065	0.19	// Ccrd_v2_13673_g09 // Ccrd_v2_13609_g09 // Ccrd_v2_16102_g11 // Ccrd_v2_12794_g08 // Ccrd_v2_17324_g12 // Ccrd_v2_00718_g01 // Ccrd_v2_13518_g09 // Ccrd_v2_07502_g04 // Ccrd_v2_08206_g05 // Ccrd_v2_08803_g05 // Ccrd_v2_11211_g07 // Ccrd_v2_03234_g02 // Ccrd_v2_05871_g03 // Ccrd_v2_10778_g06 // Ccrd_v2_09196_g05 // Ccrd_v2_02102_g01 // Ccrd_v2_03475_g02 // Ccrd_v2_17571_g12 // Ccrd_v2_03647_g02 …	// Ccrd_v2_17565_G12 // Ccrd_v2_09047_G05 // Ccrd_v2_02395_G01 // Ccrd_v2_21365_G15 // Ccrd_v2_17873_G12 // Ccrd_v2_05964_G03 // Ccrd_v2_14855_G10 // Ccrd_v2_10338_G06 // Ccrd_v2_04546_G02 // Ccrd_v2_21248_G15 // Ccrd_v2_16446_G11 // Ccrd_v2_05132_G02 //
GO:0032501	P	multicellular organismal process	13	657	153	16870	0.0075	0.21	// Ccrd_v2_26383_scaffold_2757 // Ccrd_v2_19315_g13 // Ccrd_v2_09569_g05 // Ccrd_v2_13518_g09 // Ccrd_v2_00718_g01 // Ccrd_v2_08815_g05 // Ccrd_v2_03234_g02 // Ccrd_v2_22070_g15 // Ccrd_v2_11193_g07 // Ccrd_v2_00481_g01 // Ccrd_v2_04971_g02 // Ccrd_v2_16075_g11 // Ccrd_v2_11338_g07	// Ccrd_v2_03736_G02 // Ccrd_v2_13010_G09 // Ccrd_v2_27774_scaffold_8208 // Ccrd_v2_00512_G01 // Ccrd_v2_11676_G07 // Ccrd_v2_08815_G05 // Ccrd_v2_02438_G01 // Ccrd_v2_11193_G07 // Ccrd_v2_19288_G13 // Ccrd_v2_23643_G17 // Ccrd_v2_19315_G13 // Ccrd_v2_13518_G09 // Ccrd_v2_01396_G01 // Ccrd_v2_05805_G03 // Ccrd_v2_08956_G05 // Ccrd_v2_10968_G07 // Ccrd_v2_03137_G02 // Ccrd_v2_27965_scaffold_9660 /…
GO:0034645	P	cellular macromolecule biosynthetic process	101	657	1990	16870	0.008	0.22	// Ccrd_v2_08431_g05 // Ccrd_v2_28150_scaffold_11391 // Ccrd_v2_10406_g06 // Ccrd_v2_17331_g12 // Ccrd_v2_05871_g03 // Ccrd_v2_15152_g10 // Ccrd_v2_15648_g11 // Ccrd_v2_23241_g16 // Ccrd_v2_00841_g01 // Ccrd_v2_19315_g13 // Ccrd_v2_22633_g16 // Ccrd_v2_20454_g14 // Ccrd_v2_17571_g12 // Ccrd_v2_13824_g09 // Ccrd_v2_07162_g04 // Ccrd_v2_17733_g12 // Ccrd_v2_00527_g01 // Ccrd_v2_03902_g02 // Ccrd_v2…	// Ccrd_v2_15677_G11 // Ccrd_v2_28150_scaffold_11391 // Ccrd_v2_09047_G05 // Ccrd_v2_02395_G01 // Ccrd_v2_10340_G06 // Ccrd_v2_20108_G13 // Ccrd_v2_22272_G15 // Ccrd_v2_20451_G14 // Ccrd_v2_10428_G06 // Ccrd_v2_10831_G07 // Ccrd_v2_10504_G06 // Ccrd_v2_10
GO:0009059	P	macromolecule biosynthetic process	101	657	1990	16870	0.008	0.22	// Ccrd_v2_08431_g05 // Ccrd_v2_28150_scaffold_11391 // Ccrd_v2_10406_g06 // Ccrd_v2_17331_g12 // Ccrd_v2_05871_g03 // Ccrd_v2_15152_g10 // Ccrd_v2_15648_g11 // Ccrd_v2_23241_g16 // Ccrd_v2_00841_g01 // Ccrd_v2_19315_g13 // Ccrd_v2_22633_g16 // Ccrd_v2_20454_g14 // Ccrd_v2_17571_g12 // Ccrd_v2_13824_g09 // Ccrd_v2_07162_g04 // Ccrd_v2_17733_g12 // Ccrd_v2_00527_g01 // Ccrd_v2_03902_g02 // Ccrd_v2…	// Ccrd_v2_15677_G11 // Ccrd_v2_28150_scaffold_11391 // Ccrd_v2_09047_G05 // Ccrd_v2_02395_G01 // Ccrd_v2_10340_G06 // Ccrd_v2_20108_G13 // Ccrd_v2_22272_G15 // Ccrd_v2_20451_G14 // Ccrd_v2_10428_G06 // Ccrd_v2_10831_G07 // Ccrd_v2_10504_G06 // Ccrd_v2_10
GO:0032502	P	developmental process	10	657	106	16870	0.0088	0.23	// Ccrd_v2_19315_g13 // Ccrd_v2_09569_g05 // Ccrd_v2_13518_g09 // Ccrd_v2_00718_g01 // Ccrd_v2_03234_g02 // Ccrd_v2_22070_g15 // Ccrd_v2_11193_g07 // Ccrd_v2_00481_g01 // Ccrd_v2_16075_g11 // Ccrd_v2_11338_g07	// Ccrd_v2_02438_G01 // Ccrd_v2_11676_G07 // Ccrd_v2_22308_G15 // Ccrd_v2_26338_scaffold_2658 // Ccrd_v2_19315_G13 // Ccrd_v2_13518_G09 // Ccrd_v2_01396_G01 // Ccrd_v2_23514_G17 // Ccrd_v2_11264_G07 // Ccrd_v2_10968_G07 // Ccrd_v2_03137_G02 // Ccrd_v2_26985_scaffold_4507 // Ccrd_v2_21937_G15 // Ccrd_v2_05598_G03 // Ccrd_v2_00718_G01 // Ccrd_v2_03207_G02 // Ccrd_v2_16540_G11 // Ccrd_v2_23485_G16 /…
GO:0044282	P	small molecule catabolic process	12	657	146	16870	0.013	0.31	// Ccrd_v2_23706_g17 // Ccrd_v2_04532_g02 // Ccrd_v2_13447_g09 // Ccrd_v2_08830_g05 // Ccrd_v2_13050_g09 // Ccrd_v2_19141_g13 // Ccrd_v2_03301_g02 // Ccrd_v2_23110_g16 // Ccrd_v2_13418_g09 // Ccrd_v2_13174_g09 // Ccrd_v2_16675_g11 // Ccrd_v2_13173_g09	// Ccrd_v2_05286_G03 // Ccrd_v2_09250_G05 // Ccrd_v2_27795_scaffold_8325 // Ccrd_v2_11480_G07 // Ccrd_v2_19220_G13 // Ccrd_v2_13210_G09 // Ccrd_v2_15891_G11 // Ccrd_v2_10862_G07 // Ccrd_v2_01425_G01 // Ccrd_v2_09337_G05 // Ccrd_v2_26552_scaffold_3173 // Ccrd_v2_19375_G13 // Ccrd_v2_05193_G02 // Ccrd_v2_18808_G13 // Ccrd_v2_27738_scaffold_7963 // Ccrd_v2_18346_G12 // Ccrd_v2_05369_G03 // Ccrd_v2_2…
GO:0016568	P	chromatin modification	7	657	64	16870	0.012	0.31	// Ccrd_v2_23241_g16 // Ccrd_v2_10358_g06 // Ccrd_v2_11211_g07 // Ccrd_v2_12009_g08 // Ccrd_v2_01282_g01 // Ccrd_v2_14442_g10 // Ccrd_v2_01457_g01	// Ccrd_v2_11400_G07 // Ccrd_v2_27237_scaffold_5407 // Ccrd_v2_12991_G09 // Ccrd_v2_07766_G04 // Ccrd_v2_26974_scaffold_4481 // Ccrd_v2_26583_scaffold_3238 // Ccrd_v2_17036_G12 // Ccrd_v2_23241_G16 // Ccrd_v2_23081_G16 // Ccrd_v2_15169_G10 // Ccrd_v2_01209_G01 // Ccrd_v2_14954_G10 // Ccrd_v2_13819_G09 // Ccrd_v2_21587_G15 // Ccrd_v2_06684_G03 // Ccrd_v2_08046_G04 // Ccrd_v2_02871_G02 // Ccrd_v2_2…
GO:0019748	P	secondary metabolic process	7	657	67	16870	0.016	0.38	// Ccrd_v2_06638_g03 // Ccrd_v2_13447_g09 // Ccrd_v2_08830_g05 // Ccrd_v2_03301_g02 // Ccrd_v2_13418_g09 // Ccrd_v2_13174_g09 // Ccrd_v2_13173_g09	// Ccrd_v2_20220_G13 // Ccrd_v2_00894_G01 // Ccrd_v2_04189_G02 // Ccrd_v2_17593_G12 // Ccrd_v2_13209_G09 // Ccrd_v2_01201_G01 // Ccrd_v2_26401_scaffold_2818 // Ccrd_v2_05797_G03 // Ccrd_v2_13447_G09 // Ccrd_v2_24578_G17 // Ccrd_v2_13210_G09 // Ccrd_v2_02067_G01 // Ccrd_v2_03301_G02 // Ccrd_v2_21836_G15 // Ccrd_v2_05881_G03 // Ccrd_v2_08694_G05 // Ccrd_v2_09067_G05 // Ccrd_v2_07101_G03 // Ccrd_v2_…
GO:0016579	P	protein deubiquitination	5	657	41	16870	0.021	0.5	// Ccrd_v2_07021_g03 // Ccrd_v2_06676_g03 // Ccrd_v2_19180_g13 // Ccrd_v2_05420_g03 // Ccrd_v2_25194_scaffold_609	// Ccrd_v2_23641_G17 // Ccrd_v2_05420_G03 // Ccrd_v2_14933_G10 // Ccrd_v2_01828_G01 // Ccrd_v2_15619_G11 // Ccrd_v2_12196_G08 // Ccrd_v2_00783_G01 // Ccrd_v2_12440_G08 // Ccrd_v2_16219_G11 // Ccrd_v2_15934_G11 // Ccrd_v2_14489_G10 // Ccrd_v2_07021_G03 // Ccrd_v2_24063_G17 // Ccrd_v2_23765_G17 // Ccrd_v2_06676_G03 // Ccrd_v2_25897_scaffold_1696 // Ccrd_v2_02375_G01 // Ccrd_v2_02373_G01 // Ccrd_v2_…
GO:0070646	P	protein modification by small protein removal	5	657	42	16870	0.023	0.54	// Ccrd_v2_07021_g03 // Ccrd_v2_06676_g03 // Ccrd_v2_19180_g13 // Ccrd_v2_05420_g03 // Ccrd_v2_25194_scaffold_609	// Ccrd_v2_23641_G17 // Ccrd_v2_05420_G03 // Ccrd_v2_14933_G10 // Ccrd_v2_01828_G01 // Ccrd_v2_15619_G11 // Ccrd_v2_12196_G08 // Ccrd_v2_00783_G01 // Ccrd_v2_12440_G08 // Ccrd_v2_16219_G11 // Ccrd_v2_15934_G11 // Ccrd_v2_14489_G10 // Ccrd_v2_07021_G03 // Ccrd_v2_24063_G17 // Ccrd_v2_23765_G17 // Ccrd_v2_06676_G03 // Ccrd_v2_25897_scaffold_1696 // Ccrd_v2_02375_G01 // Ccrd_v2_02373_G01 // Ccrd_v2_…
GO:0009056	P	catabolic process	22	657	361	16870	0.029	0.65	// Ccrd_v2_06676_g03 // Ccrd_v2_23706_g17 // Ccrd_v2_01887_g01 // Ccrd_v2_04532_g02 // Ccrd_v2_13418_g09 // Ccrd_v2_13174_g09 // Ccrd_v2_11338_g07 // Ccrd_v2_13447_g09 // Ccrd_v2_06360_g03 // Ccrd_v2_07021_g03 // Ccrd_v2_15644_g11 // Ccrd_v2_05420_g03 // Ccrd_v2_08830_g05 // Ccrd_v2_13050_g09 // Ccrd_v2_23110_g16 // Ccrd_v2_19180_g13 // Ccrd_v2_13173_g09 // Ccrd_v2_01946_g01 // Ccrd_v2_12983_g08 …	// Ccrd_v2_11564_G07 // Ccrd_v2_11480_G07 // Ccrd_v2_20903_G14 // Ccrd_v2_18951_G13 // Ccrd_v2_15978_G11 // Ccrd_v2_01425_G01 // Ccrd_v2_09337_G05 // Ccrd_v2_19375_G13 // Ccrd_v2_18808_G13 // Ccrd_v2_01396_G01 // Ccrd_v2_17266_G12 // Ccrd_v2_23851_G17 // Ccrd_v2_18469_G12 // Ccrd_v2_07072_G03 // Ccrd_v2_11381_G07 // Ccrd_v2_23135_G16 // Ccrd_v2_21811_G15 // Ccrd_v2_16895_G11 // Ccrd_v2_10090_G06 …
GO:0044249	P	cellular biosynthetic process	120	657	2549	16870	0.031	0.68	// Ccrd_v2_08431_g05 // Ccrd_v2_28150_scaffold_11391 // Ccrd_v2_21476_g15 // Ccrd_v2_17331_g12 // Ccrd_v2_05871_g03 // Ccrd_v2_07779_g04 // Ccrd_v2_15152_g10 // Ccrd_v2_15648_g11 // Ccrd_v2_23241_g16 // Ccrd_v2_13630_g09 // Ccrd_v2_00134_g01 // Ccrd_v2_00841_g01 // Ccrd_v2_19315_g13 // Ccrd_v2_22633_g16 // Ccrd_v2_20454_g14 // Ccrd_v2_17571_g12 // Ccrd_v2_13824_g09 // Ccrd_v2_07162_g04 // Ccrd_v2…	// Ccrd_v2_15677_G11 // Ccrd_v2_01973_G01 // Ccrd_v2_28150_scaffold_11391 // Ccrd_v2_09047_G05 // Ccrd_v2_05392_G03 // Ccrd_v2_02395_G01 // Ccrd_v2_10340_G06 // Ccrd_v2_20108_G13 // Ccrd_v2_22272_G15 // Ccrd_v2_20451_G14 // Ccrd_v2_10428_G06 // Ccrd_v2_14
GO:0006725	P	cellular aromatic compound metabolic process	10	657	133	16870	0.037	0.79	// Ccrd_v2_23706_g17 // Ccrd_v2_10976_g07 // Ccrd_v2_13447_g09 // Ccrd_v2_08830_g05 // Ccrd_v2_13630_g09 // Ccrd_v2_03301_g02 // Ccrd_v2_13418_g09 // Ccrd_v2_12009_g08 // Ccrd_v2_13174_g09 // Ccrd_v2_13173_g09	// Ccrd_v2_04028_G02 // Ccrd_v2_15161_G10 // Ccrd_v2_04796_G02 // Ccrd_v2_07580_G04 // Ccrd_v2_21578_G15 // Ccrd_v2_01425_G01 // Ccrd_v2_26868_scaffold_4163 // Ccrd_v2_07471_G04 // Ccrd_v2_14383_G10 // Ccrd_v2_20893_G14 // Ccrd_v2_20993_G14 // Ccrd_v2_27795_scaffold_8325 // Ccrd_v2_16017_G11 // Ccrd_v2_24799_G17 // Ccrd_v2_00216_G01 // Ccrd_v2_12688_G08 // Ccrd_v2_27738_scaffold_7963 // Ccrd_v2_0…
GO:0044248	P	cellular catabolic process	19	657	314	16870	0.042	0.89	// Ccrd_v2_01946_g01 // Ccrd_v2_06676_g03 // Ccrd_v2_23706_g17 // Ccrd_v2_04532_g02 // Ccrd_v2_08830_g05 // Ccrd_v2_13447_g09 // Ccrd_v2_06360_g03 // Ccrd_v2_05420_g03 // Ccrd_v2_13050_g09 // Ccrd_v2_19141_g13 // Ccrd_v2_03301_g02 // Ccrd_v2_23110_g16 // Ccrd_v2_13418_g09 // Ccrd_v2_07021_g03 // Ccrd_v2_19180_g13 // Ccrd_v2_13174_g09 // Ccrd_v2_16675_g11 // Ccrd_v2_11338_g07 // Ccrd_v2_13173_g09	// Ccrd_v2_23641_G17 // Ccrd_v2_10485_G06 // Ccrd_v2_21882_G15 // Ccrd_v2_17975_G12 // Ccrd_v2_09250_G05 // Ccrd_v2_27795_scaffold_8325 // Ccrd_v2_11480_G07 // Ccrd_v2_19220_G13 // Ccrd_v2_23352_G16 // Ccrd_v2_18951_G13 // Ccrd_v2_13210_G09 // Ccrd_v2_12440_G08 // Ccrd_v2_15891_G11 // Ccrd_v2_15978_G11 // Ccrd_v2_01779_G01 // Ccrd_v2_08769_G05 // Ccrd_v2_24063_G17 // Ccrd_v2_05286_G03 // Ccrd_v2_…
GO:0044260	P	cellular macromolecule metabolic process	186	657	4147	16870	0.047	0.94	// Ccrd_v2_08431_g05 // Ccrd_v2_23090_g16 // Ccrd_v2_28150_scaffold_11391 // Ccrd_v2_25562_scaffold_1147 // Ccrd_v2_10406_g06 // Ccrd_v2_05107_g02 // Ccrd_v2_17331_g12 // Ccrd_v2_05871_g03 // Ccrd_v2_07779_g04 // Ccrd_v2_10610_g06 // Ccrd_v2_01851_g01 // Ccrd_v2_15152_g10 // Ccrd_v2_15648_g11 // Ccrd_v2_23241_g16 // Ccrd_v2_19180_g13 // Ccrd_v2_15295_g10 // Ccrd_v2_07805_g04 // Ccrd_v2_07021_g03 …	// Ccrd_v2_14129_G10 // Ccrd_v2_17565_G12 // Ccrd_v2_19483_G13 // Ccrd_v2_28150_scaffold_11391 // Ccrd_v2_15677_G11 // Ccrd_v2_13853_G09 // Ccrd_v2_09047_G05 // Ccrd_v2_05150_G02 // Ccrd_v2_13790_G09 // Ccrd_v2_02395_G01 // Ccrd_v2_05877_G03 // Ccrd_v2_10
GO:0009725	P	response to hormone stimulus	8	657	102	16870	0.047	0.94	// Ccrd_v2_05964_g03 // Ccrd_v2_16102_g11 // Ccrd_v2_20569_g14 // Ccrd_v2_19589_g13 // Ccrd_v2_00527_g01 // Ccrd_v2_00906_g01 // Ccrd_v2_19278_g13 // Ccrd_v2_09196_g05	// Ccrd_v2_20256_G13 // Ccrd_v2_02498_G01 // Ccrd_v2_21574_G15 // Ccrd_v2_20356_G13 // Ccrd_v2_05964_G03 // Ccrd_v2_28057_scaffold_10496 // Ccrd_v2_20809_G14 // Ccrd_v2_20243_G13 // Ccrd_v2_20246_G13 // Ccrd_v2_02792_G02 // Ccrd_v2_11769_G08 // Ccrd_v2_00906_G01 // Ccrd_v2_14812_G10 // Ccrd_v2_16618_G11 // Ccrd_v2_21572_G15 // Ccrd_v2_15307_G10 // Ccrd_v2_10634_G06 // Ccrd_v2_08182_G05 // Ccrd_v2…
GO:0030163	P	protein catabolic process	9	657	121	16870	0.048	0.95	// Ccrd_v2_06676_g03 // Ccrd_v2_12983_g08 // Ccrd_v2_05420_g03 // Ccrd_v2_06360_g03 // Ccrd_v2_07021_g03 // Ccrd_v2_01887_g01 // Ccrd_v2_19180_g13 // Ccrd_v2_11338_g07 // Ccrd_v2_15644_g11	// Ccrd_v2_23641_G17 // Ccrd_v2_21882_G15 // Ccrd_v2_17975_G12 // Ccrd_v2_23352_G16 // Ccrd_v2_07098_G03 // Ccrd_v2_12440_G08 // Ccrd_v2_11862_G08 // Ccrd_v2_10090_G06 // Ccrd_v2_24063_G17 // Ccrd_v2_06839_G03 // Ccrd_v2_01735_G01 // Ccrd_v2_02779_G02 // Ccrd_v2_05420_G03 // Ccrd_v2_03796_G02 // Ccrd_v2_08769_G05 // Ccrd_v2_01396_G01 // Ccrd_v2_23126_G16 // Ccrd_v2_19180_G13 // Ccrd_v2_04832_G02 …
GO:0016071	P	mRNA metabolic process	7	657	86	16870	0.051	0.97	// Ccrd_v2_01946_g01 // Ccrd_v2_05022_g02 // Ccrd_v2_02655_g01 // Ccrd_v2_15295_g10 // Ccrd_v2_13983_g09 // Ccrd_v2_20316_g13 // Ccrd_v2_21501_g15	// Ccrd_v2_10485_G06 // Ccrd_v2_11986_G08 // Ccrd_v2_13441_G09 // Ccrd_v2_02749_G02 // Ccrd_v2_15978_G11 // Ccrd_v2_18047_G12 // Ccrd_v2_19880_G13 // Ccrd_v2_15683_G11 // Ccrd_v2_17947_G12 // Ccrd_v2_15360_G10 // Ccrd_v2_23651_G17 // Ccrd_v2_23400_G16 // Ccrd_v2_17682_G12 // Ccrd_v2_08333_G05 // Ccrd_v2_07833_G04 // Ccrd_v2_11930_G08 // Ccrd_v2_23851_G17 // Ccrd_v2_05360_G03 // Ccrd_v2_14309_G10 …
GO:0009058	P	biosynthetic process	122	657	2657	16870	0.051	0.97	// Ccrd_v2_08431_g05 // Ccrd_v2_28150_scaffold_11391 // Ccrd_v2_21476_g15 // Ccrd_v2_17331_g12 // Ccrd_v2_05871_g03 // Ccrd_v2_07779_g04 // Ccrd_v2_15152_g10 // Ccrd_v2_15648_g11 // Ccrd_v2_23241_g16 // Ccrd_v2_13630_g09 // Ccrd_v2_00134_g01 // Ccrd_v2_00841_g01 // Ccrd_v2_19315_g13 // Ccrd_v2_22633_g16 // Ccrd_v2_20454_g14 // Ccrd_v2_17571_g12 // Ccrd_v2_13824_g09 // Ccrd_v2_07162_g04 // Ccrd_v2…	// Ccrd_v2_15677_G11 // Ccrd_v2_01973_G01 // Ccrd_v2_28150_scaffold_11391 // Ccrd_v2_09047_G05 // Ccrd_v2_05392_G03 // Ccrd_v2_02395_G01 // Ccrd_v2_10340_G06 // Ccrd_v2_20108_G13 // Ccrd_v2_01306_G01 // Ccrd_v2_22272_G15 // Ccrd_v2_20451_G14 // Ccrd_v2_10
GO:0009719	P	response to endogenous stimulus	8	657	105	16870	0.054	1	// Ccrd_v2_05964_g03 // Ccrd_v2_16102_g11 // Ccrd_v2_20569_g14 // Ccrd_v2_19589_g13 // Ccrd_v2_00527_g01 // Ccrd_v2_00906_g01 // Ccrd_v2_19278_g13 // Ccrd_v2_09196_g05	// Ccrd_v2_20256_G13 // Ccrd_v2_02498_G01 // Ccrd_v2_21574_G15 // Ccrd_v2_20356_G13 // Ccrd_v2_05964_G03 // Ccrd_v2_28057_scaffold_10496 // Ccrd_v2_20809_G14 // Ccrd_v2_20243_G13 // Ccrd_v2_20246_G13 // Ccrd_v2_02792_G02 // Ccrd_v2_11769_G08 // Ccrd_v2_23451_G16 // Ccrd_v2_00906_G01 // Ccrd_v2_14812_G10 // Ccrd_v2_16618_G11 // Ccrd_v2_21572_G15 // Ccrd_v2_15307_G10 // Ccrd_v2_10634_G06 // Ccrd_v2…
GO:0008104	P	protein localization	12	657	352	16870	0.72	1	// Ccrd_v2_19441_g13 // Ccrd_v2_25001_scaffold_326 // Ccrd_v2_19515_g13 // Ccrd_v2_23812_g17 // Ccrd_v2_26368_scaffold_2727 // Ccrd_v2_06795_g03 // Ccrd_v2_03863_g02 // Ccrd_v2_08206_g05 // Ccrd_v2_01510_g01 // Ccrd_v2_22191_g15 // Ccrd_v2_14935_g10 // Ccrd_v2_02812_g02	// Ccrd_v2_03258_G02 // Ccrd_v2_12633_G08 // Ccrd_v2_23579_G17 // Ccrd_v2_01716_G01 // Ccrd_v2_19441_G13 // Ccrd_v2_03009_G02 // Ccrd_v2_26482_scaffold_2994 // Ccrd_v2_04687_G02 // Ccrd_v2_03643_G02 // Ccrd_v2_26265_scaffold_2491 // Ccrd_v2_06714_G03 // Ccrd_v2_23674_G17 // Ccrd_v2_25945_scaffold_1804 // Ccrd_v2_17603_G12 // Ccrd_v2_02431_G01 // Ccrd_v2_24798_G17 // Ccrd_v2_14770_G10 // Ccrd_v2_0…
GO:0044281	P	small molecule metabolic process	36	657	915	16870	0.5	1	// Ccrd_v2_00749_g01 // Ccrd_v2_23706_g17 // Ccrd_v2_04532_g02 // Ccrd_v2_22155_g15 // Ccrd_v2_21476_g15 // Ccrd_v2_07779_g04 // Ccrd_v2_20232_g13 // Ccrd_v2_13418_g09 // Ccrd_v2_13174_g09 // Ccrd_v2_06450_g03 // Ccrd_v2_16383_g11 // Ccrd_v2_13447_g09 // Ccrd_v2_00434_g01 // Ccrd_v2_13630_g09 // Ccrd_v2_00134_g01 // Ccrd_v2_10976_g07 // Ccrd_v2_10809_g07 // Ccrd_v2_09687_g05 // Ccrd_v2_10778_g06 …	// Ccrd_v2_18567_G13 // Ccrd_v2_12711_G08 // Ccrd_v2_01973_G01 // Ccrd_v2_16947_G11 // Ccrd_v2_01108_G01 // Ccrd_v2_24282_G17 // Ccrd_v2_11480_G07 // Ccrd_v2_15366_G10 // Ccrd_v2_03747_G02 // Ccrd_v2_08623_G05 // Ccrd_v2_07067_G03 // Ccrd_v2_05877_G03 // Ccrd_v2_05770_G03 // Ccrd_v2_19261_G13 // Ccrd_v2_01425_G01 // Ccrd_v2_16038_G11 // Ccrd_v2_09337_G05 // Ccrd_v2_19375_G13 // Ccrd_v2_15161_G10 …
GO:0044283	P	small molecule biosynthetic process	9	657	308	16870	0.85	1	// Ccrd_v2_06450_g03 // Ccrd_v2_10976_g07 // Ccrd_v2_06638_g03 // Ccrd_v2_17362_g12 // Ccrd_v2_07611_g04 // Ccrd_v2_00434_g01 // Ccrd_v2_00134_g01 // Ccrd_v2_07779_g04 // Ccrd_v2_17697_g12	// Ccrd_v2_04028_G02 // Ccrd_v2_15226_G10 // Ccrd_v2_01973_G01 // Ccrd_v2_00687_G01 // Ccrd_v2_15161_G10 // Ccrd_v2_01267_G01 // Ccrd_v2_17637_G12 // Ccrd_v2_16716_G11 // Ccrd_v2_03747_G02 // Ccrd_v2_24947_scaffold_232 // Ccrd_v2_00434_G01 // Ccrd_v2_05600_G03 // Ccrd_v2_02320_G01 // Ccrd_v2_08491_G05 // Ccrd_v2_20401_G14 // Ccrd_v2_21578_G15 // Ccrd_v2_09924_G06 // Ccrd_v2_21301_G15 // Ccrd_v2_0…
GO:0051716	P	cellular response to stimulus	9	657	196	16870	0.36	1	// Ccrd_v2_11272_g07 // Ccrd_v2_18385_g12 // Ccrd_v2_22981_g16 // Ccrd_v2_08849_g05 // Ccrd_v2_05537_g03 // Ccrd_v2_23559_g17 // Ccrd_v2_05871_g03 // Ccrd_v2_01092_g01 // Ccrd_v2_09132_g05	// Ccrd_v2_05150_G02 // Ccrd_v2_10009_G06 // Ccrd_v2_23386_G16 // Ccrd_v2_22045_G15 // Ccrd_v2_23559_G17 // Ccrd_v2_23123_G16 // Ccrd_v2_14957_G10 // Ccrd_v2_01333_G01 // Ccrd_v2_08667_G05 // Ccrd_v2_06839_G03 // Ccrd_v2_19759_G13 // Ccrd_v2_15050_G10 // Ccrd_v2_12803_G08 // Ccrd_v2_18385_G12 // Ccrd_v2_19600_G13 // Ccrd_v2_25486_scaffold_1001 // Ccrd_v2_06597_G03 // Ccrd_v2_12725_G08 // Ccrd_v2_…
GO:0070727	P	cellular macromolecule localization	9	657	259	16870	0.68	1	// Ccrd_v2_19441_g13 // Ccrd_v2_25001_scaffold_326 // Ccrd_v2_19515_g13 // Ccrd_v2_23812_g17 // Ccrd_v2_26368_scaffold_2727 // Ccrd_v2_06795_g03 // Ccrd_v2_03863_g02 // Ccrd_v2_01510_g01 // Ccrd_v2_22191_g15	// Ccrd_v2_06375_G03 // Ccrd_v2_13490_G09 // Ccrd_v2_22191_G15 // Ccrd_v2_03258_G02 // Ccrd_v2_07350_G04 // Ccrd_v2_26366_scaffold_2708 // Ccrd_v2_19787_G13 // Ccrd_v2_12633_G08 // Ccrd_v2_07977_G04 // Ccrd_v2_05399_G03 // Ccrd_v2_04558_G02 // Ccrd_v2_07835_G04 // Ccrd_v2_06617_G03 // Ccrd_v2_00550_G01 // Ccrd_v2_10646_G06 // Ccrd_v2_22366_G15 // Ccrd_v2_19441_G13 // Ccrd_v2_13371_G09 // Ccrd_v2_…
GO:0070647	P	protein modification by small protein conjugation or removal	11	657	163	16870	0.056	1	// Ccrd_v2_06676_g03 // Ccrd_v2_05420_g03 // Ccrd_v2_01640_g01 // Ccrd_v2_20332_g13 // Ccrd_v2_22619_g16 // Ccrd_v2_11229_g07 // Ccrd_v2_16220_g11 // Ccrd_v2_25194_scaffold_609 // Ccrd_v2_07021_g03 // Ccrd_v2_19180_g13 // Ccrd_v2_11338_g07	// Ccrd_v2_01828_G01 // Ccrd_v2_01768_G01 // Ccrd_v2_22399_G15 // Ccrd_v2_23641_G17 // Ccrd_v2_12440_G08 // Ccrd_v2_01313_G01 // Ccrd_v2_01976_G01 // Ccrd_v2_24063_G17 // Ccrd_v2_01290_G01 // Ccrd_v2_05213_G03 // Ccrd_v2_15050_G10 // Ccrd_v2_06097_G03 // Ccrd_v2_02375_G01 // Ccrd_v2_05420_G03 // Ccrd_v2_13470_G09 // Ccrd_v2_18536_G13 // Ccrd_v2_01396_G01 // Ccrd_v2_23126_G16 // Ccrd_v2_11256_G07 …
GO:0032446	P	protein modification by small protein conjugation	6	657	121	16870	0.33	1	// Ccrd_v2_01640_g01 // Ccrd_v2_20332_g13 // Ccrd_v2_22619_g16 // Ccrd_v2_11229_g07 // Ccrd_v2_16220_g11 // Ccrd_v2_11338_g07	// Ccrd_v2_01768_G01 // Ccrd_v2_22399_G15 // Ccrd_v2_01313_G01 // Ccrd_v2_01976_G01 // Ccrd_v2_01290_G01 // Ccrd_v2_05213_G03 // Ccrd_v2_15050_G10 // Ccrd_v2_01735_G01 // Ccrd_v2_13470_G09 // Ccrd_v2_18536_G13 // Ccrd_v2_01396_G01 // Ccrd_v2_11256_G07 // Ccrd_v2_18170_G12 // Ccrd_v2_23263_G16 // Ccrd_v2_02225_G01 // Ccrd_v2_02627_G01 // Ccrd_v2_03207_G02 // Ccrd_v2_23485_G16 // Ccrd_v2_13890_G09 …
GO:0006073	P	cellular glucan metabolic process	5	657	84	16870	0.23	1	// Ccrd_v2_16417_g11 // Ccrd_v2_20454_g14 // Ccrd_v2_13393_g09 // Ccrd_v2_06650_g03 // Ccrd_v2_17331_g12	// Ccrd_v2_22986_G16 // Ccrd_v2_15853_G11 // Ccrd_v2_11922_G08 // Ccrd_v2_15613_G11 // Ccrd_v2_25377_scaffold_853 // Ccrd_v2_19950_G13 // Ccrd_v2_25785_scaffold_1525 // Ccrd_v2_23893_G17 // Ccrd_v2_21703_G15 // Ccrd_v2_01761_G01 // Ccrd_v2_15962_G11 // Ccrd_v2_07400_G04 // Ccrd_v2_04819_G02 // Ccrd_v2_22738_G16 // Ccrd_v2_09219_G05 // Ccrd_v2_05615_G03 // Ccrd_v2_15103_G10 // Ccrd_v2_10340_G06 //…
GO:0033036	P	macromolecule localization	13	657	389	16870	0.75	1	// Ccrd_v2_19441_g13 // Ccrd_v2_25001_scaffold_326 // Ccrd_v2_19515_g13 // Ccrd_v2_23812_g17 // Ccrd_v2_26368_scaffold_2727 // Ccrd_v2_06795_g03 // Ccrd_v2_03863_g02 // Ccrd_v2_08206_g05 // Ccrd_v2_01510_g01 // Ccrd_v2_22191_g15 // Ccrd_v2_07046_g03 // Ccrd_v2_14935_g10 // Ccrd_v2_02812_g02	// Ccrd_v2_03258_G02 // Ccrd_v2_12633_G08 // Ccrd_v2_23579_G17 // Ccrd_v2_01716_G01 // Ccrd_v2_19441_G13 // Ccrd_v2_03009_G02 // Ccrd_v2_26482_scaffold_2994 // Ccrd_v2_04687_G02 // Ccrd_v2_03643_G02 // Ccrd_v2_26265_scaffold_2491 // Ccrd_v2_18165_G12 // Ccrd_v2_06714_G03 // Ccrd_v2_23674_G17 // Ccrd_v2_18598_G13 // Ccrd_v2_25945_scaffold_1804 // Ccrd_v2_17603_G12 // Ccrd_v2_02431_G01 // Ccrd_v2_2…
GO:0016192	P	vesicle-mediated transport	9	657	221	16870	0.49	1	// Ccrd_v2_19441_g13 // Ccrd_v2_25001_scaffold_326 // Ccrd_v2_23812_g17 // Ccrd_v2_26368_scaffold_2727 // Ccrd_v2_19881_g13 // Ccrd_v2_17229_g12 // Ccrd_v2_01510_g01 // Ccrd_v2_22191_g15 // Ccrd_v2_19289_g13	// Ccrd_v2_03608_G02 // Ccrd_v2_06375_G03 // Ccrd_v2_05057_G02 // Ccrd_v2_22191_G15 // Ccrd_v2_25541_scaffold_1095 // Ccrd_v2_05400_G03 // Ccrd_v2_19994_G13 // Ccrd_v2_07835_G04 // Ccrd_v2_00954_G01 // Ccrd_v2_12070_G08 // Ccrd_v2_22366_G15 // Ccrd_v2_19441_G13 // Ccrd_v2_15348_G10 // Ccrd_v2_24273_G17 // Ccrd_v2_26368_scaffold_2727 // Ccrd_v2_15218_G10 // Ccrd_v2_05937_G03 // Ccrd_v2_03009_G02 /…
GO:0006281	P	DNA repair	7	657	150	16870	0.37	1	// Ccrd_v2_11272_g07 // Ccrd_v2_22981_g16 // Ccrd_v2_08849_g05 // Ccrd_v2_23559_g17 // Ccrd_v2_05871_g03 // Ccrd_v2_01092_g01 // Ccrd_v2_09132_g05	// Ccrd_v2_05150_G02 // Ccrd_v2_10009_G06 // Ccrd_v2_23386_G16 // Ccrd_v2_22045_G15 // Ccrd_v2_23559_G17 // Ccrd_v2_23656_G17 // Ccrd_v2_14957_G10 // Ccrd_v2_01333_G01 // Ccrd_v2_06839_G03 // Ccrd_v2_19759_G13 // Ccrd_v2_12803_G08 // Ccrd_v2_25486_scaffold_1001 // Ccrd_v2_06597_G03 // Ccrd_v2_12725_G08 // Ccrd_v2_03922_G02 // Ccrd_v2_02270_G01 // Ccrd_v2_07973_G04 // Ccrd_v2_28305_scaffold_13560 …
GO:0032787	P	monocarboxylic acid metabolic process	7	657	129	16870	0.24	1	// Ccrd_v2_21476_g15 // Ccrd_v2_07611_g04 // Ccrd_v2_13630_g09 // Ccrd_v2_24721_g17 // Ccrd_v2_00134_g01 // Ccrd_v2_12009_g08 // Ccrd_v2_17697_g12	// Ccrd_v2_01973_G01 // Ccrd_v2_02960_G02 // Ccrd_v2_21019_G14 // Ccrd_v2_03747_G02 // Ccrd_v2_22123_G15 // Ccrd_v2_08356_G05 // Ccrd_v2_19308_G13 // Ccrd_v2_21360_G15 // Ccrd_v2_16017_G11 // Ccrd_v2_12929_G08 // Ccrd_v2_08112_G04 // Ccrd_v2_16778_G11 // Ccrd_v2_21324_G15 // Ccrd_v2_21848_G15 // Ccrd_v2_03137_G02 // Ccrd_v2_27411_scaffold_6198 // Ccrd_v2_17300_G12 // Ccrd_v2_13882_G09 // Ccrd_v2_…
GO:0045184	P	establishment of protein localization	12	657	339	16870	0.67	1	// Ccrd_v2_19441_g13 // Ccrd_v2_25001_scaffold_326 // Ccrd_v2_19515_g13 // Ccrd_v2_23812_g17 // Ccrd_v2_26368_scaffold_2727 // Ccrd_v2_06795_g03 // Ccrd_v2_03863_g02 // Ccrd_v2_08206_g05 // Ccrd_v2_01510_g01 // Ccrd_v2_22191_g15 // Ccrd_v2_14935_g10 // Ccrd_v2_02812_g02	// Ccrd_v2_06570_G03 // Ccrd_v2_06375_G03 // Ccrd_v2_08771_G05 // Ccrd_v2_13490_G09 // Ccrd_v2_22191_G15 // Ccrd_v2_11752_G08 // Ccrd_v2_03258_G02 // Ccrd_v2_07350_G04 // Ccrd_v2_26366_scaffold_2708 // Ccrd_v2_27461_scaffold_6455 // Ccrd_v2_12633_G08 // Ccrd_v2_07977_G04 // Ccrd_v2_05399_G03 // Ccrd_v2_04558_G02 // Ccrd_v2_07835_G04 // Ccrd_v2_23579_G17 // Ccrd_v2_02812_G02 // Ccrd_v2_01716_G01 /…
GO:0043436	P	oxoacid metabolic process	16	657	402	16870	0.5	1	// Ccrd_v2_24721_g17 // Ccrd_v2_23706_g17 // Ccrd_v2_06450_g03 // Ccrd_v2_22155_g15 // Ccrd_v2_21476_g15 // Ccrd_v2_09687_g05 // Ccrd_v2_00749_g01 // Ccrd_v2_07611_g04 // Ccrd_v2_00434_g01 // Ccrd_v2_13630_g09 // Ccrd_v2_00134_g01 // Ccrd_v2_23110_g16 // Ccrd_v2_07197_g04 // Ccrd_v2_10976_g07 // Ccrd_v2_12009_g08 // Ccrd_v2_17697_g12	// Ccrd_v2_01973_G01 // Ccrd_v2_15161_G10 // Ccrd_v2_26927_scaffold_4340 // Ccrd_v2_03747_G02 // Ccrd_v2_16038_G11 // Ccrd_v2_08356_G05 // Ccrd_v2_02960_G02 // Ccrd_v2_14014_G09 // Ccrd_v2_16017_G11 // Ccrd_v2_12929_G08 // Ccrd_v2_09917_G06 // Ccrd_v2_18199_G12 // Ccrd_v2_17283_G12 // Ccrd_v2_10654_G06 // Ccrd_v2_13882_G09 // Ccrd_v2_20351_G13 // Ccrd_v2_06790_G03 // Ccrd_v2_21096_G15 // Ccrd_v2_…
GO:0010033	P	response to organic substance	8	657	112	16870	0.073	1	// Ccrd_v2_05964_g03 // Ccrd_v2_16102_g11 // Ccrd_v2_20569_g14 // Ccrd_v2_19589_g13 // Ccrd_v2_00527_g01 // Ccrd_v2_00906_g01 // Ccrd_v2_19278_g13 // Ccrd_v2_09196_g05	// Ccrd_v2_25386_scaffold_853 // Ccrd_v2_20256_G13 // Ccrd_v2_02498_G01 // Ccrd_v2_21574_G15 // Ccrd_v2_20356_G13 // Ccrd_v2_05964_G03 // Ccrd_v2_28057_scaffold_10496 // Ccrd_v2_20809_G14 // Ccrd_v2_20243_G13 // Ccrd_v2_20246_G13 // Ccrd_v2_02792_G02 // Ccrd_v2_11769_G08 // Ccrd_v2_23451_G16 // Ccrd_v2_14813_G10 // Ccrd_v2_14812_G10 // Ccrd_v2_16618_G11 // Ccrd_v2_21572_G15 // Ccrd_v2_15307_G10 /…
GO:0055114	P	oxidation reduction	58	657	1410	16870	0.36	1	// Ccrd_v2_23706_g17 // Ccrd_v2_02863_g02 // Ccrd_v2_20232_g13 // Ccrd_v2_21697_g15 // Ccrd_v2_10976_g07 // Ccrd_v2_13446_g09 // Ccrd_v2_07649_g04 // Ccrd_v2_12465_g08 // Ccrd_v2_27090_scaffold_4869 // Ccrd_v2_21585_g15 // Ccrd_v2_13418_g09 // Ccrd_v2_02613_g01 // Ccrd_v2_16799_g11 // Ccrd_v2_13174_g09 // Ccrd_v2_09310_g05 // Ccrd_v2_14717_g10 // Ccrd_v2_22680_g16 // Ccrd_v2_12468_g08 // Ccrd_v2_…	// Ccrd_v2_20611_G14 // Ccrd_v2_12889_G08 // Ccrd_v2_05742_G03 // Ccrd_v2_20352_G13 // Ccrd_v2_19430_G13 // Ccrd_v2_24734_G17 // Ccrd_v2_01425_G01 // Ccrd_v2_04668_G02 // Ccrd_v2_22036_G15 // Ccrd_v2_06995_G03 // Ccrd_v2_24721_G17 // Ccrd_v2_20836_G14 // Ccrd_v2_21892_G15 // Ccrd_v2_04290_G02 // Ccrd_v2_01107_G01 // Ccrd_v2_09004_G05 // Ccrd_v2_02907_G02 // Ccrd_v2_17498_G12 // Ccrd_v2_11894_G08 …
GO:0046483	P	heterocycle metabolic process	8	657	231	16870	0.68	1	// Ccrd_v2_00244_g01 // Ccrd_v2_18288_g12 // Ccrd_v2_10830_g07 // Ccrd_v2_12489_g08 // Ccrd_v2_00434_g01 // Ccrd_v2_13630_g09 // Ccrd_v2_09922_g06 // Ccrd_v2_12009_g08	// Ccrd_v2_10165_G06 // Ccrd_v2_01973_G01 // Ccrd_v2_22966_G16 // Ccrd_v2_22250_G15 // Ccrd_v2_10304_G06 // Ccrd_v2_06768_G03 // Ccrd_v2_00331_G01 // Ccrd_v2_01036_G01 // Ccrd_v2_07580_G04 // Ccrd_v2_20217_G13 // Ccrd_v2_00434_G01 // Ccrd_v2_23149_G16 // Ccrd_v2_02320_G01 // Ccrd_v2_08491_G05 // Ccrd_v2_21578_G15 // Ccrd_v2_14700_G10 // Ccrd_v2_13535_G09 // Ccrd_v2_06302_G03 // Ccrd_v2_01971_G01 …
GO:0006575	P	cellular amino acid derivative metabolic process	6	657	77	16870	0.081	1	// Ccrd_v2_13447_g09 // Ccrd_v2_08830_g05 // Ccrd_v2_03301_g02 // Ccrd_v2_13418_g09 // Ccrd_v2_13174_g09 // Ccrd_v2_13173_g09	// Ccrd_v2_04796_G02 // Ccrd_v2_16716_G11 // Ccrd_v2_28197_scaffold_11837 // Ccrd_v2_17593_G12 // Ccrd_v2_02466_G01 // Ccrd_v2_13209_G09 // Ccrd_v2_01267_G01 // Ccrd_v2_17637_G12 // Ccrd_v2_05797_G03 // Ccrd_v2_11450_G07 // Ccrd_v2_20099_G13 // Ccrd_v2_00669_G01 // Ccrd_v2_19434_G13 // Ccrd_v2_03301_G02 // Ccrd_v2_05077_G02 // Ccrd_v2_05881_G03 // Ccrd_v2_01426_G01 // Ccrd_v2_07987_G04 // Ccrd_v2…
GO:0019538	P	protein metabolic process	98	657	2698	16870	0.76	1	// Ccrd_v2_08431_g05 // Ccrd_v2_09551_g05 // Ccrd_v2_25562_scaffold_1147 // Ccrd_v2_10610_g06 // Ccrd_v2_01362_g01 // Ccrd_v2_23241_g16 // Ccrd_v2_06659_g03 // Ccrd_v2_07021_g03 // Ccrd_v2_16751_g11 // Ccrd_v2_11229_g07 // Ccrd_v2_12127_g08 // Ccrd_v2_07162_g04 // Ccrd_v2_11776_g08 // Ccrd_v2_03902_g02 // Ccrd_v2_26066_scaffold_2043 // Ccrd_v2_18737_g13 // Ccrd_v2_03668_g02 // Ccrd_v2_02172_g01 /…	// Ccrd_v2_14129_G10 // Ccrd_v2_17565_G12 // Ccrd_v2_19483_G13 // Ccrd_v2_15677_G11 // Ccrd_v2_13853_G09 // Ccrd_v2_20108_G13 // Ccrd_v2_22272_G15 // Ccrd_v2_03965_G02 // Ccrd_v2_03876_G02 // Ccrd_v2_07035_G03 // Ccrd_v2_10831_G07 // Ccrd_v2_01396_G01 //
GO:0016053	P	organic acid biosynthetic process	6	657	196	16870	0.78	1	// Ccrd_v2_06450_g03 // Ccrd_v2_10976_g07 // Ccrd_v2_07611_g04 // Ccrd_v2_00434_g01 // Ccrd_v2_00134_g01 // Ccrd_v2_17697_g12	// Ccrd_v2_04028_G02 // Ccrd_v2_15226_G10 // Ccrd_v2_01973_G01 // Ccrd_v2_00687_G01 // Ccrd_v2_15161_G10 // Ccrd_v2_03747_G02 // Ccrd_v2_00434_G01 // Ccrd_v2_02320_G01 // Ccrd_v2_00259_G01 // Ccrd_v2_16038_G11 // Ccrd_v2_08356_G05 // Ccrd_v2_07471_G04 // Ccrd_v2_02960_G02 // Ccrd_v2_19308_G13 // Ccrd_v2_14014_G09 // Ccrd_v2_10890_G07 // Ccrd_v2_01316_G01 // Ccrd_v2_05998_G03 // Ccrd_v2_22933_G16 …
GO:0016051	P	carbohydrate biosynthetic process	6	657	121	16870	0.33	1	// Ccrd_v2_20454_g14 // Ccrd_v2_13393_g09 // Ccrd_v2_17331_g12 // Ccrd_v2_24620_g17 // Ccrd_v2_06650_g03 // Ccrd_v2_11722_g07	// Ccrd_v2_21703_G15 // Ccrd_v2_18178_G12 // Ccrd_v2_04787_G02 // Ccrd_v2_05615_G03 // Ccrd_v2_21188_G15 // Ccrd_v2_09555_G05 // Ccrd_v2_21757_G15 // Ccrd_v2_11199_G07 // Ccrd_v2_07781_G04 // Ccrd_v2_20454_G14 // Ccrd_v2_00811_G01 // Ccrd_v2_24384_G17 // Ccrd_v2_07400_G04 // Ccrd_v2_11479_G07 // Ccrd_v2_05267_G03 // Ccrd_v2_24939_scaffold_232 // Ccrd_v2_22269_G15 // Ccrd_v2_19679_G13 // Ccrd_v2_1…
GO:0016567	P	protein ubiquitination	6	657	115	16870	0.29	1	// Ccrd_v2_01640_g01 // Ccrd_v2_20332_g13 // Ccrd_v2_22619_g16 // Ccrd_v2_11229_g07 // Ccrd_v2_16220_g11 // Ccrd_v2_11338_g07	// Ccrd_v2_01768_G01 // Ccrd_v2_22399_G15 // Ccrd_v2_01313_G01 // Ccrd_v2_01976_G01 // Ccrd_v2_01290_G01 // Ccrd_v2_05213_G03 // Ccrd_v2_01735_G01 // Ccrd_v2_13470_G09 // Ccrd_v2_18536_G13 // Ccrd_v2_01396_G01 // Ccrd_v2_11256_G07 // Ccrd_v2_18170_G12 // Ccrd_v2_23263_G16 // Ccrd_v2_02225_G01 // Ccrd_v2_02627_G01 // Ccrd_v2_03207_G02 // Ccrd_v2_23485_G16 // Ccrd_v2_13890_G09 // Ccrd_v2_24733_G17 …
GO:0033554	P	cellular response to stress	8	657	169	16870	0.34	1	// Ccrd_v2_11272_g07 // Ccrd_v2_18385_g12 // Ccrd_v2_22981_g16 // Ccrd_v2_08849_g05 // Ccrd_v2_23559_g17 // Ccrd_v2_05871_g03 // Ccrd_v2_01092_g01 // Ccrd_v2_09132_g05	// Ccrd_v2_05150_G02 // Ccrd_v2_10009_G06 // Ccrd_v2_23386_G16 // Ccrd_v2_22045_G15 // Ccrd_v2_23559_G17 // Ccrd_v2_23656_G17 // Ccrd_v2_14957_G10 // Ccrd_v2_01333_G01 // Ccrd_v2_08667_G05 // Ccrd_v2_06839_G03 // Ccrd_v2_19759_G13 // Ccrd_v2_12803_G08 // Ccrd_v2_18385_G12 // Ccrd_v2_19600_G13 // Ccrd_v2_25486_scaffold_1001 // Ccrd_v2_06597_G03 // Ccrd_v2_12725_G08 // Ccrd_v2_03922_G02 // Ccrd_v2_…
GO:0005996	P	monosaccharide metabolic process	8	657	141	16870	0.19	1	// Ccrd_v2_04532_g02 // Ccrd_v2_13050_g09 // Ccrd_v2_19141_g13 // Ccrd_v2_09804_g05 // Ccrd_v2_09180_g05 // Ccrd_v2_16383_g11 // Ccrd_v2_10809_g07 // Ccrd_v2_16675_g11	// Ccrd_v2_05286_G03 // Ccrd_v2_09250_G05 // Ccrd_v2_11480_G07 // Ccrd_v2_15366_G10 // Ccrd_v2_16596_G11 // Ccrd_v2_06796_G03 // Ccrd_v2_13210_G09 // Ccrd_v2_15891_G11 // Ccrd_v2_10809_G07 // Ccrd_v2_20887_G14 // Ccrd_v2_09337_G05 // Ccrd_v2_18037_G12 // Ccrd_v2_19375_G13 // Ccrd_v2_18808_G13 // Ccrd_v2_11758_G08 // Ccrd_v2_09988_G06 // Ccrd_v2_20220_G13 // Ccrd_v2_24617_G17 // Ccrd_v2_17885_G12 …
GO:0007165	P	signal transduction	12	657	257	16870	0.3	1	// Ccrd_v2_02102_g01 // Ccrd_v2_03475_g02 // Ccrd_v2_03550_g02 // Ccrd_v2_08435_g05 // Ccrd_v2_08206_g05 // Ccrd_v2_05132_g02 // Ccrd_v2_23920_g17 // Ccrd_v2_05537_g03 // Ccrd_v2_14935_g10 // Ccrd_v2_23910_g17 // Ccrd_v2_02812_g02 // Ccrd_v2_03596_g02	// Ccrd_v2_09888_G06 // Ccrd_v2_17565_G12 // Ccrd_v2_19249_G13 // Ccrd_v2_01477_G01 // Ccrd_v2_13490_G09 // Ccrd_v2_12700_G08 // Ccrd_v2_03258_G02 // Ccrd_v2_06842_G03 // Ccrd_v2_22184_G15 // Ccrd_v2_19487_G13 // Ccrd_v2_15505_G10 // Ccrd_v2_12633_G08 // Ccrd_v2_23123_G16 // Ccrd_v2_04558_G02 // Ccrd_v2_24967_scaffold_311 // Ccrd_v2_16178_G11 // Ccrd_v2_20518_G14 // Ccrd_v2_02812_G02 // Ccrd_v2_0…
GO:0022607	P	cellular component assembly	6	657	211	16870	0.83	1	// Ccrd_v2_15152_g10 // Ccrd_v2_23241_g16 // Ccrd_v2_17229_g12 // Ccrd_v2_04945_g02 // Ccrd_v2_14442_g10 // Ccrd_v2_01457_g01	// Ccrd_v2_25613_scaffold_1227 // Ccrd_v2_18074_G12 // Ccrd_v2_06581_G03 // Ccrd_v2_13344_G09 // Ccrd_v2_01208_G01 // Ccrd_v2_19294_G13 // Ccrd_v2_19683_G13 // Ccrd_v2_23022_G16 // Ccrd_v2_23091_G16 // Ccrd_v2_23264_G16 // Ccrd_v2_26637_scaffold_3454 // Ccrd_v2_20228_G13 // Ccrd_v2_14855_G10 // Ccrd_v2_00032_G01 // Ccrd_v2_22176_G15 // Ccrd_v2_25264_scaffold_674 // Ccrd_v2_16655_G11 // Ccrd_v2_16…
GO:0034660	P	ncRNA metabolic process	5	657	132	16870	0.59	1	// Ccrd_v2_07197_g04 // Ccrd_v2_00749_g01 // Ccrd_v2_06970_g03 // Ccrd_v2_09687_g05 // Ccrd_v2_07779_g04	// Ccrd_v2_08385_G05 // Ccrd_v2_23274_G16 // Ccrd_v2_07816_G04 // Ccrd_v2_05877_G03 // Ccrd_v2_02806_G02 // Ccrd_v2_01795_G01 // Ccrd_v2_19613_G13 // Ccrd_v2_23190_G16 // Ccrd_v2_04152_G02 // Ccrd_v2_05016_G02 // Ccrd_v2_11200_G07 // Ccrd_v2_14527_G10 // Ccrd_v2_20351_G13 // Ccrd_v2_17744_G12 // Ccrd_v2_05900_G03 // Ccrd_v2_21414_G15 // Ccrd_v2_18199_G12 // Ccrd_v2_00844_G01 // Ccrd_v2_18343_G12 …
GO:0043170	P	macromolecule metabolic process	201	657	4590	16870	0.076	1	// Ccrd_v2_08431_g05 // Ccrd_v2_23090_g16 // Ccrd_v2_28150_scaffold_11391 // Ccrd_v2_25562_scaffold_1147 // Ccrd_v2_10406_g06 // Ccrd_v2_05107_g02 // Ccrd_v2_17331_g12 // Ccrd_v2_05871_g03 // Ccrd_v2_07779_g04 // Ccrd_v2_09551_g05 // Ccrd_v2_10610_g06 // Ccrd_v2_01851_g01 // Ccrd_v2_15152_g10 // Ccrd_v2_15648_g11 // Ccrd_v2_23241_g16 // Ccrd_v2_19180_g13 // Ccrd_v2_15295_g10 // Ccrd_v2_06659_g03 …	// Ccrd_v2_14129_G10 // Ccrd_v2_17565_G12 // Ccrd_v2_19483_G13 // Ccrd_v2_28150_scaffold_11391 // Ccrd_v2_15677_G11 // Ccrd_v2_13853_G09 // Ccrd_v2_09047_G05 // Ccrd_v2_05150_G02 // Ccrd_v2_13790_G09 // Ccrd_v2_02395_G01 // Ccrd_v2_07925_G04 // Ccrd_v2_05
GO:0044267	P	cellular protein metabolic process	84	657	2297	16870	0.73	1	// Ccrd_v2_08431_g05 // Ccrd_v2_06676_g03 // Ccrd_v2_00749_g01 // Ccrd_v2_10527_g06 // Ccrd_v2_18012_g12 // Ccrd_v2_06711_g03 // Ccrd_v2_14018_g09 // Ccrd_v2_25562_scaffold_1147 // Ccrd_v2_23241_g16 // Ccrd_v2_16554_g11 // Ccrd_v2_18690_g13 // Ccrd_v2_02655_g01 // Ccrd_v2_03902_g02 // Ccrd_v2_01457_g01 // Ccrd_v2_19056_g13 // Ccrd_v2_07197_g04 // Ccrd_v2_08480_g05 // Ccrd_v2_00755_g01 // Ccrd_v2_…	// Ccrd_v2_14129_G10 // Ccrd_v2_17565_G12 // Ccrd_v2_19483_G13 // Ccrd_v2_15677_G11 // Ccrd_v2_13853_G09 // Ccrd_v2_20108_G13 // Ccrd_v2_22272_G15 // Ccrd_v2_03965_G02 // Ccrd_v2_03876_G02 // Ccrd_v2_07035_G03 // Ccrd_v2_10831_G07 // Ccrd_v2_01396_G01 //
GO:0044264	P	cellular polysaccharide metabolic process	6	657	102	16870	0.21	1	// Ccrd_v2_13393_g09 // Ccrd_v2_16417_g11 // Ccrd_v2_20454_g14 // Ccrd_v2_06650_g03 // Ccrd_v2_17331_g12 // Ccrd_v2_11722_g07	// Ccrd_v2_21703_G15 // Ccrd_v2_01059_G01 // Ccrd_v2_05615_G03 // Ccrd_v2_07657_G04 // Ccrd_v2_09555_G05 // Ccrd_v2_23599_G17 // Ccrd_v2_18362_G12 // Ccrd_v2_11199_G07 // Ccrd_v2_07781_G04 // Ccrd_v2_20454_G14 // Ccrd_v2_00811_G01 // Ccrd_v2_21356_G15 // Ccrd_v2_07400_G04 // Ccrd_v2_25937_scaffold_1793 // Ccrd_v2_11284_G07 // Ccrd_v2_05267_G03 // Ccrd_v2_24939_scaffold_232 // Ccrd_v2_22269_G15 //…
GO:0051186	P	cofactor metabolic process	8	657	169	16870	0.34	1	// Ccrd_v2_00244_g01 // Ccrd_v2_06638_g03 // Ccrd_v2_21476_g15 // Ccrd_v2_10830_g07 // Ccrd_v2_17362_g12 // Ccrd_v2_13630_g09 // Ccrd_v2_20232_g13 // Ccrd_v2_12009_g08	// Ccrd_v2_20220_G13 // Ccrd_v2_01973_G01 // Ccrd_v2_22966_G16 // Ccrd_v2_06768_G03 // Ccrd_v2_21019_G14 // Ccrd_v2_06797_G03 // Ccrd_v2_13210_G09 // Ccrd_v2_08491_G05 // Ccrd_v2_06302_G03 // Ccrd_v2_25077_scaffold_483 // Ccrd_v2_09264_G05 // Ccrd_v2_18411_G12 // Ccrd_v2_20893_G14 // Ccrd_v2_20993_G14 // Ccrd_v2_21360_G15 // Ccrd_v2_16017_G11 // Ccrd_v2_18808_G13 // Ccrd_v2_03227_G02 // Ccrd_v2_1…
GO:0044262	P	cellular carbohydrate metabolic process	17	657	359	16870	0.24	1	// Ccrd_v2_20454_g14 // Ccrd_v2_10809_g07 // Ccrd_v2_04532_g02 // Ccrd_v2_24620_g17 // Ccrd_v2_06172_g03 // Ccrd_v2_13393_g09 // Ccrd_v2_18690_g13 // Ccrd_v2_13050_g09 // Ccrd_v2_16417_g11 // Ccrd_v2_19141_g13 // Ccrd_v2_16675_g11 // Ccrd_v2_09804_g05 // Ccrd_v2_09180_g05 // Ccrd_v2_16383_g11 // Ccrd_v2_06650_g03 // Ccrd_v2_17331_g12 // Ccrd_v2_11722_g07	// Ccrd_v2_11480_G07 // Ccrd_v2_18178_G12 // Ccrd_v2_10340_G06 // Ccrd_v2_20887_G14 // Ccrd_v2_09337_G05 // Ccrd_v2_19375_G13 // Ccrd_v2_09555_G05 // Ccrd_v2_21757_G15 // Ccrd_v2_18808_G13 // Ccrd_v2_17331_G12 // Ccrd_v2_17109_G12 // Ccrd_v2_07400_G04 // Ccrd_v2_17017_G12 // Ccrd_v2_18513_G13 // Ccrd_v2_17266_G12 // Ccrd_v2_23135_G16 // Ccrd_v2_24846_scaffold_122 // Ccrd_v2_01102_G01 // Ccrd_v2_0…
GO:0006886	P	intracellular protein transport	9	657	254	16870	0.66	1	// Ccrd_v2_19441_g13 // Ccrd_v2_25001_scaffold_326 // Ccrd_v2_19515_g13 // Ccrd_v2_23812_g17 // Ccrd_v2_26368_scaffold_2727 // Ccrd_v2_06795_g03 // Ccrd_v2_03863_g02 // Ccrd_v2_01510_g01 // Ccrd_v2_22191_g15	// Ccrd_v2_06375_G03 // Ccrd_v2_13490_G09 // Ccrd_v2_22191_G15 // Ccrd_v2_03258_G02 // Ccrd_v2_07350_G04 // Ccrd_v2_26366_scaffold_2708 // Ccrd_v2_12633_G08 // Ccrd_v2_07977_G04 // Ccrd_v2_05399_G03 // Ccrd_v2_04558_G02 // Ccrd_v2_07835_G04 // Ccrd_v2_06617_G03 // Ccrd_v2_00550_G01 // Ccrd_v2_10646_G06 // Ccrd_v2_22366_G15 // Ccrd_v2_19441_G13 // Ccrd_v2_13371_G09 // Ccrd_v2_07365_G04 // Ccrd_v2_…
GO:0051188	P	cofactor biosynthetic process	7	657	106	16870	0.12	1	// Ccrd_v2_00244_g01 // Ccrd_v2_06638_g03 // Ccrd_v2_21476_g15 // Ccrd_v2_10830_g07 // Ccrd_v2_17362_g12 // Ccrd_v2_13630_g09 // Ccrd_v2_12009_g08	// Ccrd_v2_06768_G03 // Ccrd_v2_21019_G14 // Ccrd_v2_06797_G03 // Ccrd_v2_08491_G05 // Ccrd_v2_06302_G03 // Ccrd_v2_20893_G14 // Ccrd_v2_20993_G14 // Ccrd_v2_21360_G15 // Ccrd_v2_15057_G10 // Ccrd_v2_03227_G02 // Ccrd_v2_17837_G12 // Ccrd_v2_02067_G01 // Ccrd_v2_22280_G15 // Ccrd_v2_00244_G01 // Ccrd_v2_13340_G09 // Ccrd_v2_00614_G01 // Ccrd_v2_13882_G09 // Ccrd_v2_08593_G05 // Ccrd_v2_08369_G05 …
GO:0016043	P	cellular component organization	21	657	433	16870	0.19	1	// Ccrd_v2_01774_g01 // Ccrd_v2_13609_g09 // Ccrd_v2_12955_g08 // Ccrd_v2_15152_g10 // Ccrd_v2_08206_g05 // Ccrd_v2_06433_g03 // Ccrd_v2_23241_g16 // Ccrd_v2_17229_g12 // Ccrd_v2_10358_g06 // Ccrd_v2_12009_g08 // Ccrd_v2_11211_g07 // Ccrd_v2_09667_g05 // Ccrd_v2_22191_g15 // Ccrd_v2_02751_g02 // Ccrd_v2_02715_g02 // Ccrd_v2_02812_g02 // Ccrd_v2_04945_g02 // Ccrd_v2_01457_g01 // Ccrd_v2_14442_g10 …	// Ccrd_v2_21199_G15 // Ccrd_v2_18074_G12 // Ccrd_v2_22992_G16 // Ccrd_v2_13344_G09 // Ccrd_v2_13193_G09 // Ccrd_v2_23091_G16 // Ccrd_v2_25910_scaffold_1726 // Ccrd_v2_14855_G10 // Ccrd_v2_09453_G05 // Ccrd_v2_26974_scaffold_4481 // Ccrd_v2_25548_scaffold_1111 // Ccrd_v2_06265_G03 // Ccrd_v2_07215_G04 // Ccrd_v2_06714_G03 // Ccrd_v2_05281_G03 // Ccrd_v2_10745_G06 // Ccrd_v2_20768_G14 // Ccrd_v2_2…
GO:0065003	P	macromolecular complex assembly	6	657	178	16870	0.7	1	// Ccrd_v2_15152_g10 // Ccrd_v2_23241_g16 // Ccrd_v2_17229_g12 // Ccrd_v2_04945_g02 // Ccrd_v2_14442_g10 // Ccrd_v2_01457_g01	// Ccrd_v2_25613_scaffold_1227 // Ccrd_v2_18074_G12 // Ccrd_v2_06581_G03 // Ccrd_v2_17229_G12 // Ccrd_v2_01208_G01 // Ccrd_v2_19294_G13 // Ccrd_v2_19683_G13 // Ccrd_v2_23022_G16 // Ccrd_v2_23091_G16 // Ccrd_v2_26637_scaffold_3454 // Ccrd_v2_20228_G13 // Ccrd_v2_14855_G10 // Ccrd_v2_00032_G01 // Ccrd_v2_22176_G15 // Ccrd_v2_25264_scaffold_674 // Ccrd_v2_15683_G11 // Ccrd_v2_16319_G11 // Ccrd_v2_10…
GO:0006812	P	cation transport	11	657	301	16870	0.63	1	// Ccrd_v2_18699_g13 // Ccrd_v2_08578_g05 // Ccrd_v2_24522_g17 // Ccrd_v2_24463_g17 // Ccrd_v2_17806_g12 // Ccrd_v2_20236_g13 // Ccrd_v2_18288_g12 // Ccrd_v2_08910_g05 // Ccrd_v2_23686_g17 // Ccrd_v2_24016_g17 // Ccrd_v2_01324_g01	// Ccrd_v2_18699_G13 // Ccrd_v2_00748_G01 // Ccrd_v2_11732_G07 // Ccrd_v2_26995_scaffold_4541 // Ccrd_v2_24463_G17 // Ccrd_v2_23557_G17 // Ccrd_v2_19992_G13 // Ccrd_v2_03311_G02 // Ccrd_v2_23655_G17 // Ccrd_v2_05002_G02 // Ccrd_v2_18494_G13 // Ccrd_v2_21583_G15 // Ccrd_v2_28266_scaffold_12822 // Ccrd_v2_27535_scaffold_6818 // Ccrd_v2_13743_G09 // Ccrd_v2_06001_G03 // Ccrd_v2_02204_G01 // Ccrd_v2_…
GO:0034613	P	cellular protein localization	9	657	259	16870	0.68	1	// Ccrd_v2_19441_g13 // Ccrd_v2_25001_scaffold_326 // Ccrd_v2_19515_g13 // Ccrd_v2_23812_g17 // Ccrd_v2_26368_scaffold_2727 // Ccrd_v2_06795_g03 // Ccrd_v2_03863_g02 // Ccrd_v2_01510_g01 // Ccrd_v2_22191_g15	// Ccrd_v2_06375_G03 // Ccrd_v2_13490_G09 // Ccrd_v2_22191_G15 // Ccrd_v2_03258_G02 // Ccrd_v2_07350_G04 // Ccrd_v2_26366_scaffold_2708 // Ccrd_v2_19787_G13 // Ccrd_v2_12633_G08 // Ccrd_v2_07977_G04 // Ccrd_v2_05399_G03 // Ccrd_v2_04558_G02 // Ccrd_v2_07835_G04 // Ccrd_v2_06617_G03 // Ccrd_v2_00550_G01 // Ccrd_v2_10646_G06 // Ccrd_v2_22366_G15 // Ccrd_v2_19441_G13 // Ccrd_v2_13371_G09 // Ccrd_v2_…
GO:0018130	P	heterocycle biosynthetic process	5	657	78	16870	0.19	1	// Ccrd_v2_00434_g01 // Ccrd_v2_00244_g01 // Ccrd_v2_09922_g06 // Ccrd_v2_10830_g07 // Ccrd_v2_12489_g08	// Ccrd_v2_02221_G01 // Ccrd_v2_01973_G01 // Ccrd_v2_13535_G09 // Ccrd_v2_23058_G16 // Ccrd_v2_06768_G03 // Ccrd_v2_17837_G12 // Ccrd_v2_13624_G09 // Ccrd_v2_06797_G03 // Ccrd_v2_00434_G01 // Ccrd_v2_02219_G01 // Ccrd_v2_13700_G09 // Ccrd_v2_12363_G08 // Ccrd_v2_09922_G06 // Ccrd_v2_03225_G02 // Ccrd_v2_07772_G04 // Ccrd_v2_04334_G02 // Ccrd_v2_00216_G01 // Ccrd_v2_02320_G01 // Ccrd_v2_26558_scaf…
GO:0006629	P	lipid metabolic process	10	657	434	16870	0.97	1	// Ccrd_v2_08213_g05 // Ccrd_v2_04397_g02 // Ccrd_v2_07611_g04 // Ccrd_v2_24721_g17 // Ccrd_v2_00134_g01 // Ccrd_v2_20232_g13 // Ccrd_v2_13707_g09 // Ccrd_v2_20320_g13 // Ccrd_v2_23910_g17 // Ccrd_v2_17697_g12	// Ccrd_v2_02960_G02 // Ccrd_v2_20903_G14 // Ccrd_v2_03747_G02 // Ccrd_v2_24578_G17 // Ccrd_v2_19330_G13 // Ccrd_v2_08356_G05 // Ccrd_v2_14063_G10 // Ccrd_v2_09758_G05 // Ccrd_v2_11806_G08 // Ccrd_v2_00894_G01 // Ccrd_v2_22850_G16 // Ccrd_v2_12929_G08 // Ccrd_v2_24363_G17 // Ccrd_v2_05421_G03 // Ccrd_v2_13550_G09 // Ccrd_v2_12570_G08 // Ccrd_v2_18197_G12 // Ccrd_v2_19998_G13 // Ccrd_v2_24130_G17 …
GO:0009308	P	amine metabolic process	9	657	300	16870	0.83	1	// Ccrd_v2_00749_g01 // Ccrd_v2_23706_g17 // Ccrd_v2_06450_g03 // Ccrd_v2_22155_g15 // Ccrd_v2_10976_g07 // Ccrd_v2_09687_g05 // Ccrd_v2_00434_g01 // Ccrd_v2_23110_g16 // Ccrd_v2_07197_g04	// Ccrd_v2_20611_G14 // Ccrd_v2_04028_G02 // Ccrd_v2_08385_G05 // Ccrd_v2_20944_G14 // Ccrd_v2_15161_G10 // Ccrd_v2_04796_G02 // Ccrd_v2_01267_G01 // Ccrd_v2_07580_G04 // Ccrd_v2_25291_scaffold_723 // Ccrd_v2_00434_G01 // Ccrd_v2_01970_G01 // Ccrd_v2_02320_G01 // Ccrd_v2_23460_G16 // Ccrd_v2_27238_scaffold_5412 // Ccrd_v2_00687_G01 // Ccrd_v2_00259_G01 // Ccrd_v2_16038_G11 // Ccrd_v2_26552_scaffo…
GO:0019318	P	hexose metabolic process	8	657	138	16870	0.17	1	// Ccrd_v2_04532_g02 // Ccrd_v2_13050_g09 // Ccrd_v2_19141_g13 // Ccrd_v2_09804_g05 // Ccrd_v2_09180_g05 // Ccrd_v2_16383_g11 // Ccrd_v2_10809_g07 // Ccrd_v2_16675_g11	// Ccrd_v2_05286_G03 // Ccrd_v2_09250_G05 // Ccrd_v2_11480_G07 // Ccrd_v2_19220_G13 // Ccrd_v2_16596_G11 // Ccrd_v2_06796_G03 // Ccrd_v2_13210_G09 // Ccrd_v2_15891_G11 // Ccrd_v2_10809_G07 // Ccrd_v2_20887_G14 // Ccrd_v2_09337_G05 // Ccrd_v2_18037_G12 // Ccrd_v2_19375_G13 // Ccrd_v2_18808_G13 // Ccrd_v2_11758_G08 // Ccrd_v2_05369_G03 // Ccrd_v2_20220_G13 // Ccrd_v2_24617_G17 // Ccrd_v2_17885_G12 …
GO:0006811	P	ion transport	15	657	390	16870	0.56	1	// Ccrd_v2_18699_g13 // Ccrd_v2_08578_g05 // Ccrd_v2_13792_g09 // Ccrd_v2_24463_g17 // Ccrd_v2_17806_g12 // Ccrd_v2_17244_g12 // Ccrd_v2_00013_g01 // Ccrd_v2_20236_g13 // Ccrd_v2_18288_g12 // Ccrd_v2_08910_g05 // Ccrd_v2_23686_g17 // Ccrd_v2_24974_scaffold_311 // Ccrd_v2_24522_g17 // Ccrd_v2_24016_g17 // Ccrd_v2_01324_g01	// Ccrd_v2_11732_G07 // Ccrd_v2_18273_G12 // Ccrd_v2_03311_G02 // Ccrd_v2_28266_scaffold_12822 // Ccrd_v2_05566_G03 // Ccrd_v2_14270_G10 // Ccrd_v2_09248_G05 // Ccrd_v2_16698_G11 // Ccrd_v2_06587_G03 // Ccrd_v2_09160_G05 // Ccrd_v2_23870_G17 // Ccrd_v2_20310_G13 // Ccrd_v2_10821_G07 // Ccrd_v2_01637_G01 // Ccrd_v2_22530_G16 // Ccrd_v2_01097_G01 // Ccrd_v2_22061_G15 // Ccrd_v2_25490_scaffold_1001 …
GO:0006810	P	transport	58	657	1474	16870	0.49	1	// Ccrd_v2_19441_g13 // Ccrd_v2_08578_g05 // Ccrd_v2_24522_g17 // Ccrd_v2_03863_g02 // Ccrd_v2_06795_g03 // Ccrd_v2_08206_g05 // Ccrd_v2_18314_g12 // Ccrd_v2_17244_g12 // Ccrd_v2_13822_g09 // Ccrd_v2_11156_g07 // Ccrd_v2_17806_g12 // Ccrd_v2_00755_g01 // Ccrd_v2_13792_g09 // Ccrd_v2_07046_g03 // Ccrd_v2_06530_g03 // Ccrd_v2_13812_g09 // Ccrd_v2_08089_g04 // Ccrd_v2_23708_g17 // Ccrd_v2_24463_g17 …	// Ccrd_v2_03311_G02 // Ccrd_v2_05400_G03 // Ccrd_v2_00248_G01 // Ccrd_v2_15999_G11 // Ccrd_v2_07808_G04 // Ccrd_v2_19441_G13 // Ccrd_v2_14270_G10 // Ccrd_v2_09856_G06 // Ccrd_v2_15090_G10 // Ccrd_v2_10428_G06 // Ccrd_v2_19168_G13 // Ccrd_v2_16698_G11 // Ccrd_v2_00521_G01 // Ccrd_v2_22919_G16 // Ccrd_v2_09381_G05 // Ccrd_v2_12788_G08 // Ccrd_v2_26265_scaffold_2491 // Ccrd_v2_13812_G09 // Ccrd_v2_…
GO:0043412	P	macromolecule modification	61	657	1602	16870	0.59	1	// Ccrd_v2_11046_g07 // Ccrd_v2_06676_g03 // Ccrd_v2_06711_g03 // Ccrd_v2_22174_g15 // Ccrd_v2_25562_scaffold_1147 // Ccrd_v2_16554_g11 // Ccrd_v2_18690_g13 // Ccrd_v2_02655_g01 // Ccrd_v2_25308_scaffold_739 // Ccrd_v2_07779_g04 // Ccrd_v2_15312_g10 // Ccrd_v2_14442_g10 // Ccrd_v2_19126_g13 // Ccrd_v2_02102_g01 // Ccrd_v2_12486_g08 // Ccrd_v2_13926_g09 // Ccrd_v2_23885_g17 // Ccrd_v2_01362_g01 //…	// Ccrd_v2_14129_G10 // Ccrd_v2_17565_G12 // Ccrd_v2_19483_G13 // Ccrd_v2_15677_G11 // Ccrd_v2_13853_G09 // Ccrd_v2_05877_G03 // Ccrd_v2_03965_G02 // Ccrd_v2_03876_G02 // Ccrd_v2_07035_G03 // Ccrd_v2_01396_G01 // Ccrd_v2_08290_G05 // Ccrd_v2_26157_scaffol
GO:0008152	P	metabolic process	317	657	7999	16870	0.41	1	// Ccrd_v2_08431_g05 // Ccrd_v2_19131_g13 // Ccrd_v2_23090_g16 // Ccrd_v2_28150_scaffold_11391 // Ccrd_v2_25562_scaffold_1147 // Ccrd_v2_21476_g15 // Ccrd_v2_05107_g02 // Ccrd_v2_04397_g02 // Ccrd_v2_09196_g05 // Ccrd_v2_12465_g08 // Ccrd_v2_17331_g12 // Ccrd_v2_09934_g06 // Ccrd_v2_05871_g03 // Ccrd_v2_21585_g15 // Ccrd_v2_13418_g09 // Ccrd_v2_02613_g01 // Ccrd_v2_09551_g05 // Ccrd_v2_10610_g06 …	// Ccrd_v2_14129_G10 // Ccrd_v2_17565_G12 // Ccrd_v2_28150_scaffold_11391 // Ccrd_v2_01828_G01 // Ccrd_v2_13853_G09 // Ccrd_v2_12235_G08 // Ccrd_v2_05742_G03 // Ccrd_v2_19718_G13 // Ccrd_v2_19430_G13 // Ccrd_v2_10340_G06 // Ccrd_v2_20108_G13 // Ccrd_v2_07
GO:0051234	P	establishment of localization	58	657	1475	16870	0.49	1	// Ccrd_v2_19441_g13 // Ccrd_v2_08578_g05 // Ccrd_v2_24522_g17 // Ccrd_v2_03863_g02 // Ccrd_v2_06795_g03 // Ccrd_v2_08206_g05 // Ccrd_v2_18314_g12 // Ccrd_v2_17244_g12 // Ccrd_v2_13822_g09 // Ccrd_v2_11156_g07 // Ccrd_v2_17806_g12 // Ccrd_v2_00755_g01 // Ccrd_v2_13792_g09 // Ccrd_v2_07046_g03 // Ccrd_v2_06530_g03 // Ccrd_v2_13812_g09 // Ccrd_v2_08089_g04 // Ccrd_v2_23708_g17 // Ccrd_v2_24463_g17 …	// Ccrd_v2_03311_G02 // Ccrd_v2_05400_G03 // Ccrd_v2_00248_G01 // Ccrd_v2_15999_G11 // Ccrd_v2_07808_G04 // Ccrd_v2_19441_G13 // Ccrd_v2_14270_G10 // Ccrd_v2_09856_G06 // Ccrd_v2_15090_G10 // Ccrd_v2_10428_G06 // Ccrd_v2_19168_G13 // Ccrd_v2_16698_G11 // Ccrd_v2_00521_G01 // Ccrd_v2_22919_G16 // Ccrd_v2_09381_G05 // Ccrd_v2_12788_G08 // Ccrd_v2_26265_scaffold_2491 // Ccrd_v2_13812_G09 // Ccrd_v2_…
GO:0044271	P	cellular nitrogen compound biosynthetic process	8	657	215	16870	0.6	1	// Ccrd_v2_00244_g01 // Ccrd_v2_06450_g03 // Ccrd_v2_10976_g07 // Ccrd_v2_10830_g07 // Ccrd_v2_12489_g08 // Ccrd_v2_00434_g01 // Ccrd_v2_09922_g06 // Ccrd_v2_07779_g04	// Ccrd_v2_04028_G02 // Ccrd_v2_15226_G10 // Ccrd_v2_01973_G01 // Ccrd_v2_00687_G01 // Ccrd_v2_15161_G10 // Ccrd_v2_01267_G01 // Ccrd_v2_06768_G03 // Ccrd_v2_16716_G11 // Ccrd_v2_06797_G03 // Ccrd_v2_00434_G01 // Ccrd_v2_02320_G01 // Ccrd_v2_20401_G14 // Ccrd_v2_21578_G15 // Ccrd_v2_13535_G09 // Ccrd_v2_00259_G01 // Ccrd_v2_16038_G11 // Ccrd_v2_26552_scaffold_3173 // Ccrd_v2_07471_G04 // Ccrd_v2_…
GO:0046907	P	intracellular transport	13	657	331	16870	0.53	1	// Ccrd_v2_19441_g13 // Ccrd_v2_25001_scaffold_326 // Ccrd_v2_19515_g13 // Ccrd_v2_23812_g17 // Ccrd_v2_26368_scaffold_2727 // Ccrd_v2_06795_g03 // Ccrd_v2_19881_g13 // Ccrd_v2_20652_g14 // Ccrd_v2_01510_g01 // Ccrd_v2_03863_g02 // Ccrd_v2_22191_g15 // Ccrd_v2_16669_g11 // Ccrd_v2_19289_g13	// Ccrd_v2_25828_scaffold_1590 // Ccrd_v2_05057_G02 // Ccrd_v2_13490_G09 // Ccrd_v2_22191_G15 // Ccrd_v2_03258_G02 // Ccrd_v2_07350_G04 // Ccrd_v2_26366_scaffold_2708 // Ccrd_v2_01510_G01 // Ccrd_v2_27461_scaffold_6455 // Ccrd_v2_12633_G08 // Ccrd_v2_07977_G04 // Ccrd_v2_05399_G03 // Ccrd_v2_04558_G02 // Ccrd_v2_07835_G04 // Ccrd_v2_06617_G03 // Ccrd_v2_00550_G01 // Ccrd_v2_10646_G06 // Ccrd_v2_2…
GO:0046394	P	carboxylic acid biosynthetic process	6	657	196	16870	0.78	1	// Ccrd_v2_06450_g03 // Ccrd_v2_10976_g07 // Ccrd_v2_07611_g04 // Ccrd_v2_00434_g01 // Ccrd_v2_00134_g01 // Ccrd_v2_17697_g12	// Ccrd_v2_04028_G02 // Ccrd_v2_15226_G10 // Ccrd_v2_01973_G01 // Ccrd_v2_00687_G01 // Ccrd_v2_15161_G10 // Ccrd_v2_03747_G02 // Ccrd_v2_00434_G01 // Ccrd_v2_02320_G01 // Ccrd_v2_00259_G01 // Ccrd_v2_16038_G11 // Ccrd_v2_08356_G05 // Ccrd_v2_07471_G04 // Ccrd_v2_02960_G02 // Ccrd_v2_19308_G13 // Ccrd_v2_14014_G09 // Ccrd_v2_10890_G07 // Ccrd_v2_01316_G01 // Ccrd_v2_05998_G03 // Ccrd_v2_22933_G16 …
GO:0050896	P	response to stimulus	28	657	621	16870	0.25	1	// Ccrd_v2_00527_g01 // Ccrd_v2_16102_g11 // Ccrd_v2_08849_g05 // Ccrd_v2_19056_g13 // Ccrd_v2_05871_g03 // Ccrd_v2_02613_g01 // Ccrd_v2_09196_g05 // Ccrd_v2_19278_g13 // Ccrd_v2_03469_g02 // Ccrd_v2_05537_g03 // Ccrd_v2_23559_g17 // Ccrd_v2_04786_g02 // Ccrd_v2_14560_g10 // Ccrd_v2_18880_g13 // Ccrd_v2_05964_g03 // Ccrd_v2_09132_g05 // Ccrd_v2_18385_g12 // Ccrd_v2_07360_g04 // Ccrd_v2_20569_g14 …	// Ccrd_v2_23806_G17 // Ccrd_v2_04510_G02 // Ccrd_v2_05150_G02 // Ccrd_v2_03463_G02 // Ccrd_v2_21050_G15 // Ccrd_v2_05936_G03 // Ccrd_v2_01300_G01 // Ccrd_v2_28266_scaffold_12822 // Ccrd_v2_03729_G02 // Ccrd_v2_02438_G01 // Ccrd_v2_07797_G04 // Ccrd_v2_20356_G13 // Ccrd_v2_06839_G03 // Ccrd_v2_05964_G03 // Ccrd_v2_09856_G06 // Ccrd_v2_12879_G08 // Ccrd_v2_03922_G02 // Ccrd_v2_08878_G05 // Ccrd_v2…
GO:0006950	P	response to stress	16	657	447	16870	0.67	1	// Ccrd_v2_22619_g16 // Ccrd_v2_03469_g02 // Ccrd_v2_18385_g12 // Ccrd_v2_07360_g04 // Ccrd_v2_22981_g16 // Ccrd_v2_08849_g05 // Ccrd_v2_04425_g02 // Ccrd_v2_23559_g17 // Ccrd_v2_19056_g13 // Ccrd_v2_09132_g05 // Ccrd_v2_05871_g03 // Ccrd_v2_02613_g01 // Ccrd_v2_01094_g01 // Ccrd_v2_01092_g01 // Ccrd_v2_10089_g06 // Ccrd_v2_11272_g07	// Ccrd_v2_23806_G17 // Ccrd_v2_04510_G02 // Ccrd_v2_05150_G02 // Ccrd_v2_21050_G15 // Ccrd_v2_05936_G03 // Ccrd_v2_01300_G01 // Ccrd_v2_28266_scaffold_12822 // Ccrd_v2_07797_G04 // Ccrd_v2_06839_G03 // Ccrd_v2_12879_G08 // Ccrd_v2_03922_G02 // Ccrd_v2_08878_G05 // Ccrd_v2_12419_G08 // Ccrd_v2_12321_G08 // Ccrd_v2_00649_G01 // Ccrd_v2_12378_G08 // Ccrd_v2_22981_G16 // Ccrd_v2_09653_G05 // Ccrd_v2…
GO:0006511	P	ubiquitin-dependent protein catabolic process	6	657	90	16870	0.14	1	// Ccrd_v2_06676_g03 // Ccrd_v2_05420_g03 // Ccrd_v2_06360_g03 // Ccrd_v2_07021_g03 // Ccrd_v2_19180_g13 // Ccrd_v2_11338_g07	// Ccrd_v2_23641_G17 // Ccrd_v2_17975_G12 // Ccrd_v2_12440_G08 // Ccrd_v2_11862_G08 // Ccrd_v2_21418_G15 // Ccrd_v2_24063_G17 // Ccrd_v2_06839_G03 // Ccrd_v2_01735_G01 // Ccrd_v2_02779_G02 // Ccrd_v2_05420_G03 // Ccrd_v2_03796_G02 // Ccrd_v2_08769_G05 // Ccrd_v2_01396_G01 // Ccrd_v2_23126_G16 // Ccrd_v2_19180_G13 // Ccrd_v2_04832_G02 // Ccrd_v2_13925_G09 // Ccrd_v2_03207_G02 // Ccrd_v2_23485_G16 …
GO:0006519	P	cellular amino acid and derivative metabolic process	15	657	299	16870	0.2	1	// Ccrd_v2_00749_g01 // Ccrd_v2_23706_g17 // Ccrd_v2_06450_g03 // Ccrd_v2_22155_g15 // Ccrd_v2_10976_g07 // Ccrd_v2_13447_g09 // Ccrd_v2_09687_g05 // Ccrd_v2_08830_g05 // Ccrd_v2_00434_g01 // Ccrd_v2_07197_g04 // Ccrd_v2_03301_g02 // Ccrd_v2_23110_g16 // Ccrd_v2_13418_g09 // Ccrd_v2_13174_g09 // Ccrd_v2_13173_g09	// Ccrd_v2_04028_G02 // Ccrd_v2_08385_G05 // Ccrd_v2_20944_G14 // Ccrd_v2_15161_G10 // Ccrd_v2_04796_G02 // Ccrd_v2_01267_G01 // Ccrd_v2_15226_G10 // Ccrd_v2_09352_G05 // Ccrd_v2_00434_G01 // Ccrd_v2_02320_G01 // Ccrd_v2_27238_scaffold_5412 // Ccrd_v2_00687_G01 // Ccrd_v2_01425_G01 // Ccrd_v2_16038_G11 // Ccrd_v2_26552_scaffold_3173 // Ccrd_v2_07471_G04 // Ccrd_v2_08057_G04 // Ccrd_v2_14383_G10 /…
GO:0070271	P	protein complex biogenesis	6	657	121	16870	0.33	1	// Ccrd_v2_15152_g10 // Ccrd_v2_23241_g16 // Ccrd_v2_17229_g12 // Ccrd_v2_04945_g02 // Ccrd_v2_14442_g10 // Ccrd_v2_01457_g01	// Ccrd_v2_25613_scaffold_1227 // Ccrd_v2_06581_G03 // Ccrd_v2_17229_G12 // Ccrd_v2_01208_G01 // Ccrd_v2_19294_G13 // Ccrd_v2_19683_G13 // Ccrd_v2_26637_scaffold_3454 // Ccrd_v2_20228_G13 // Ccrd_v2_14855_G10 // Ccrd_v2_00032_G01 // Ccrd_v2_22176_G15 // Ccrd_v2_25264_scaffold_674 // Ccrd_v2_16319_G11 // Ccrd_v2_10733_G06 // Ccrd_v2_04945_G02 // Ccrd_v2_15768_G11 // Ccrd_v2_16019_G11 // Ccrd_v2_12…
GO:0006732	P	coenzyme metabolic process	6	657	127	16870	0.38	1	// Ccrd_v2_06638_g03 // Ccrd_v2_21476_g15 // Ccrd_v2_17362_g12 // Ccrd_v2_13630_g09 // Ccrd_v2_12009_g08 // Ccrd_v2_20232_g13	// Ccrd_v2_20220_G13 // Ccrd_v2_21019_G14 // Ccrd_v2_18951_G13 // Ccrd_v2_13210_G09 // Ccrd_v2_08491_G05 // Ccrd_v2_06302_G03 // Ccrd_v2_25077_scaffold_483 // Ccrd_v2_09264_G05 // Ccrd_v2_18411_G12 // Ccrd_v2_20893_G14 // Ccrd_v2_20993_G14 // Ccrd_v2_21360_G15 // Ccrd_v2_16017_G11 // Ccrd_v2_18808_G13 // Ccrd_v2_02067_G01 // Ccrd_v2_22280_G15 // Ccrd_v2_09399_G05 // Ccrd_v2_13882_G09 // Ccrd_v2_1…
GO:0016310	P	phosphorylation	45	657	1202	16870	0.63	1	// Ccrd_v2_06711_g03 // Ccrd_v2_25562_scaffold_1147 // Ccrd_v2_16554_g11 // Ccrd_v2_16751_g11 // Ccrd_v2_02655_g01 // Ccrd_v2_25308_scaffold_739 // Ccrd_v2_21585_g15 // Ccrd_v2_15312_g10 // Ccrd_v2_16383_g11 // Ccrd_v2_19126_g13 // Ccrd_v2_02102_g01 // Ccrd_v2_12486_g08 // Ccrd_v2_13926_g09 // Ccrd_v2_23885_g17 // Ccrd_v2_01362_g01 // Ccrd_v2_18288_g12 // Ccrd_v2_01217_g01 // Ccrd_v2_01722_g01 //…	// Ccrd_v2_21929_G15 // Ccrd_v2_14129_G10 // Ccrd_v2_17565_G12 // Ccrd_v2_19483_G13 // Ccrd_v2_00510_G01 // Ccrd_v2_09969_G06 // Ccrd_v2_07035_G03 // Ccrd_v2_13853_G09 // Ccrd_v2_24037_G17 // Ccrd_v2_27115_scaffold_4974 // Ccrd_v2_04979_G02 // Ccrd_v2_00327_G01 // Ccrd_v2_17499_G12 // Ccrd_v2_00383_G01 // Ccrd_v2_24967_scaffold_311 // Ccrd_v2_18541_G13 // Ccrd_v2_00707_G01 // Ccrd_v2_14246_G10 //…
GO:0034641	P	cellular nitrogen compound metabolic process	15	657	381	16870	0.52	1	// Ccrd_v2_00244_g01 // Ccrd_v2_23706_g17 // Ccrd_v2_06450_g03 // Ccrd_v2_22155_g15 // Ccrd_v2_10976_g07 // Ccrd_v2_06638_g03 // Ccrd_v2_09687_g05 // Ccrd_v2_00749_g01 // Ccrd_v2_10830_g07 // Ccrd_v2_12489_g08 // Ccrd_v2_00434_g01 // Ccrd_v2_07197_g04 // Ccrd_v2_23110_g16 // Ccrd_v2_07779_g04 // Ccrd_v2_09922_g06	// Ccrd_v2_12711_G08 // Ccrd_v2_01973_G01 // Ccrd_v2_15161_G10 // Ccrd_v2_16038_G11 // Ccrd_v2_14014_G09 // Ccrd_v2_18808_G13 // Ccrd_v2_00961_G01 // Ccrd_v2_09917_G06 // Ccrd_v2_18199_G12 // Ccrd_v2_17283_G12 // Ccrd_v2_10654_G06 // Ccrd_v2_13882_G09 // Ccrd_v2_20351_G13 // Ccrd_v2_28077_scaffold_10834 // Ccrd_v2_26282_scaffold_2510 // Ccrd_v2_23548_G17 // Ccrd_v2_21096_G15 // Ccrd_v2_18220_G12 …
GO:0023052	P	signaling	17	657	383	16870	0.33	1	// Ccrd_v2_02102_g01 // Ccrd_v2_03475_g02 // Ccrd_v2_26383_scaffold_2757 // Ccrd_v2_02812_g02 // Ccrd_v2_00709_g01 // Ccrd_v2_03550_g02 // Ccrd_v2_08435_g05 // Ccrd_v2_08206_g05 // Ccrd_v2_05132_g02 // Ccrd_v2_23920_g17 // Ccrd_v2_05537_g03 // Ccrd_v2_08815_g05 // Ccrd_v2_14935_g10 // Ccrd_v2_23910_g17 // Ccrd_v2_04971_g02 // Ccrd_v2_03596_g02 // Ccrd_v2_06472_g03	// Ccrd_v2_17565_G12 // Ccrd_v2_00512_G01 // Ccrd_v2_12700_G08 // Ccrd_v2_03258_G02 // Ccrd_v2_05150_G02 // Ccrd_v2_14497_G10 // Ccrd_v2_19487_G13 // Ccrd_v2_12633_G08 // Ccrd_v2_24967_scaffold_311 // Ccrd_v2_21365_G15 // Ccrd_v2_01716_G01 // Ccrd_v2_07441_G04 // Ccrd_v2_22015_G15 // Ccrd_v2_05805_G03 // Ccrd_v2_08956_G05 // Ccrd_v2_17603_G12 // Ccrd_v2_10747_G06 // Ccrd_v2_27965_scaffold_9660 //…
GO:0043632	P	modification-dependent macromolecule catabolic process	6	657	90	16870	0.14	1	// Ccrd_v2_06676_g03 // Ccrd_v2_05420_g03 // Ccrd_v2_06360_g03 // Ccrd_v2_07021_g03 // Ccrd_v2_19180_g13 // Ccrd_v2_11338_g07	// Ccrd_v2_23641_G17 // Ccrd_v2_17975_G12 // Ccrd_v2_12440_G08 // Ccrd_v2_11862_G08 // Ccrd_v2_21418_G15 // Ccrd_v2_24063_G17 // Ccrd_v2_06839_G03 // Ccrd_v2_01735_G01 // Ccrd_v2_02779_G02 // Ccrd_v2_05420_G03 // Ccrd_v2_03796_G02 // Ccrd_v2_08769_G05 // Ccrd_v2_01396_G01 // Ccrd_v2_23126_G16 // Ccrd_v2_19180_G13 // Ccrd_v2_04832_G02 // Ccrd_v2_13925_G09 // Ccrd_v2_03207_G02 // Ccrd_v2_23485_G16 …
GO:0009057	P	macromolecule catabolic process	14	657	259	16870	0.14	1	// Ccrd_v2_01946_g01 // Ccrd_v2_06676_g03 // Ccrd_v2_01887_g01 // Ccrd_v2_04532_g02 // Ccrd_v2_05420_g03 // Ccrd_v2_13050_g09 // Ccrd_v2_19141_g13 // Ccrd_v2_06360_g03 // Ccrd_v2_07021_g03 // Ccrd_v2_12983_g08 // Ccrd_v2_19180_g13 // Ccrd_v2_16675_g11 // Ccrd_v2_11338_g07 // Ccrd_v2_15644_g11	// Ccrd_v2_23641_G17 // Ccrd_v2_10485_G06 // Ccrd_v2_21882_G15 // Ccrd_v2_17975_G12 // Ccrd_v2_09250_G05 // Ccrd_v2_11564_G07 // Ccrd_v2_11480_G07 // Ccrd_v2_19220_G13 // Ccrd_v2_23352_G16 // Ccrd_v2_07098_G03 // Ccrd_v2_13210_G09 // Ccrd_v2_12440_G08 // Ccrd_v2_15891_G11 // Ccrd_v2_15978_G11 // Ccrd_v2_24063_G17 // Ccrd_v2_23460_G16 // Ccrd_v2_05286_G03 // Ccrd_v2_06839_G03 // Ccrd_v2_09337_G05 …
GO:0006508	P	proteolysis	17	657	481	16870	0.69	1	// Ccrd_v2_06676_g03 // Ccrd_v2_16965_g11 // Ccrd_v2_07861_g04 // Ccrd_v2_09551_g05 // Ccrd_v2_05652_g03 // Ccrd_v2_05420_g03 // Ccrd_v2_17117_g12 // Ccrd_v2_11228_g07 // Ccrd_v2_14675_g10 // Ccrd_v2_25496_scaffold_1013 // Ccrd_v2_15435_g10 // Ccrd_v2_06659_g03 // Ccrd_v2_06360_g03 // Ccrd_v2_07021_g03 // Ccrd_v2_03668_g02 // Ccrd_v2_19180_g13 // Ccrd_v2_11338_g07	// Ccrd_v2_16871_G11 // Ccrd_v2_25514_scaffold_1076 // Ccrd_v2_00617_G01 // Ccrd_v2_19403_G13 // Ccrd_v2_20507_G14 // Ccrd_v2_04541_G02 // Ccrd_v2_11620_G07 // Ccrd_v2_15871_G11 // Ccrd_v2_00018_G01 // Ccrd_v2_01820_G01 // Ccrd_v2_11339_G07 // Ccrd_v2_06839_G03 // Ccrd_v2_11712_G07 // Ccrd_v2_28178_scaffold_11675 // Ccrd_v2_01396_G01 // Ccrd_v2_07083_G03 // Ccrd_v2_06974_G03 // Ccrd_v2_18197_G12 …
GO:0051641	P	cellular localization	13	657	382	16870	0.73	1	// Ccrd_v2_19441_g13 // Ccrd_v2_25001_scaffold_326 // Ccrd_v2_19515_g13 // Ccrd_v2_23812_g17 // Ccrd_v2_26368_scaffold_2727 // Ccrd_v2_06795_g03 // Ccrd_v2_19881_g13 // Ccrd_v2_20652_g14 // Ccrd_v2_01510_g01 // Ccrd_v2_03863_g02 // Ccrd_v2_22191_g15 // Ccrd_v2_16669_g11 // Ccrd_v2_19289_g13	// Ccrd_v2_03258_G02 // Ccrd_v2_12633_G08 // Ccrd_v2_19441_G13 // Ccrd_v2_03009_G02 // Ccrd_v2_25407_scaffold_891 // Ccrd_v2_26482_scaffold_2994 // Ccrd_v2_04687_G02 // Ccrd_v2_03643_G02 // Ccrd_v2_26265_scaffold_2491 // Ccrd_v2_23674_G17 // Ccrd_v2_18598_G13 // Ccrd_v2_25945_scaffold_1804 // Ccrd_v2_17603_G12 // Ccrd_v2_15102_G10 // Ccrd_v2_23351_G16 // Ccrd_v2_24798_G17 // Ccrd_v2_14770_G10 // …
GO:0044042	P	glucan metabolic process	5	657	84	16870	0.23	1	// Ccrd_v2_16417_g11 // Ccrd_v2_20454_g14 // Ccrd_v2_13393_g09 // Ccrd_v2_06650_g03 // Ccrd_v2_17331_g12	// Ccrd_v2_22986_G16 // Ccrd_v2_15853_G11 // Ccrd_v2_11922_G08 // Ccrd_v2_15613_G11 // Ccrd_v2_25377_scaffold_853 // Ccrd_v2_19950_G13 // Ccrd_v2_25785_scaffold_1525 // Ccrd_v2_23893_G17 // Ccrd_v2_21703_G15 // Ccrd_v2_01761_G01 // Ccrd_v2_15962_G11 // Ccrd_v2_07400_G04 // Ccrd_v2_04819_G02 // Ccrd_v2_22738_G16 // Ccrd_v2_09219_G05 // Ccrd_v2_05615_G03 // Ccrd_v2_15103_G10 // Ccrd_v2_10340_G06 //…
GO:0051603	P	proteolysis involved in cellular protein catabolic process	6	657	107	16870	0.24	1	// Ccrd_v2_06676_g03 // Ccrd_v2_05420_g03 // Ccrd_v2_06360_g03 // Ccrd_v2_07021_g03 // Ccrd_v2_19180_g13 // Ccrd_v2_11338_g07	// Ccrd_v2_23641_G17 // Ccrd_v2_21882_G15 // Ccrd_v2_17975_G12 // Ccrd_v2_23352_G16 // Ccrd_v2_12440_G08 // Ccrd_v2_11862_G08 // Ccrd_v2_10090_G06 // Ccrd_v2_24063_G17 // Ccrd_v2_06839_G03 // Ccrd_v2_01735_G01 // Ccrd_v2_02779_G02 // Ccrd_v2_05420_G03 // Ccrd_v2_03796_G02 // Ccrd_v2_08769_G05 // Ccrd_v2_01396_G01 // Ccrd_v2_23126_G16 // Ccrd_v2_19180_G13 // Ccrd_v2_04832_G02 // Ccrd_v2_13925_G09 …
GO:0043687	P	post-translational protein modification	56	657	1451	16870	0.55	1	// Ccrd_v2_06676_g03 // Ccrd_v2_06711_g03 // Ccrd_v2_22174_g15 // Ccrd_v2_25562_scaffold_1147 // Ccrd_v2_16554_g11 // Ccrd_v2_16751_g11 // Ccrd_v2_02655_g01 // Ccrd_v2_25308_scaffold_739 // Ccrd_v2_15312_g10 // Ccrd_v2_14442_g10 // Ccrd_v2_19126_g13 // Ccrd_v2_02102_g01 // Ccrd_v2_12486_g08 // Ccrd_v2_13926_g09 // Ccrd_v2_23885_g17 // Ccrd_v2_01362_g01 // Ccrd_v2_23241_g16 // Ccrd_v2_10358_g06 //…	// Ccrd_v2_14129_G10 // Ccrd_v2_17565_G12 // Ccrd_v2_19483_G13 // Ccrd_v2_07035_G03 // Ccrd_v2_13853_G09 // Ccrd_v2_03965_G02 // Ccrd_v2_03876_G02 // Ccrd_v2_01396_G01 // Ccrd_v2_08290_G05 // Ccrd_v2_18593_G13 // Ccrd_v2_10255_G06 // Ccrd_v2_16760_G11 // Ccrd_v2_08741_G05 // Ccrd_v2_01078_G01 // Ccrd_v2_08435_G05 // Ccrd_v2_23596_G17 // Ccrd_v2_15838_G11 // Ccrd_v2_20068_G13 // Ccrd_v2_12807_G08 …
GO:0009987	P	cellular process	285	657	6982	16870	0.26	1	// Ccrd_v2_08431_g05 // Ccrd_v2_13792_g09 // Ccrd_v2_13609_g09 // Ccrd_v2_23090_g16 // Ccrd_v2_28150_scaffold_11391 // Ccrd_v2_25562_scaffold_1147 // Ccrd_v2_21476_g15 // Ccrd_v2_05107_g02 // Ccrd_v2_08206_g05 // Ccrd_v2_18314_g12 // Ccrd_v2_17806_g12 // Ccrd_v2_17331_g12 // Ccrd_v2_05871_g03 // Ccrd_v2_21585_g15 // Ccrd_v2_07779_g04 // Ccrd_v2_10610_g06 // Ccrd_v2_16383_g11 // Ccrd_v2_01851_g01 …	// Ccrd_v2_14129_G10 // Ccrd_v2_17565_G12 // Ccrd_v2_06375_G03 // Ccrd_v2_28150_scaffold_11391 // Ccrd_v2_01828_G01 // Ccrd_v2_13853_G09 // Ccrd_v2_12235_G08 // Ccrd_v2_05400_G03 // Ccrd_v2_10340_G06 // Ccrd_v2_20108_G13 // Ccrd_v2_22272_G15 // Ccrd_v2_03
GO:0006974	P	response to DNA damage stimulus	7	657	153	16870	0.39	1	// Ccrd_v2_11272_g07 // Ccrd_v2_22981_g16 // Ccrd_v2_08849_g05 // Ccrd_v2_23559_g17 // Ccrd_v2_05871_g03 // Ccrd_v2_01092_g01 // Ccrd_v2_09132_g05	// Ccrd_v2_05150_G02 // Ccrd_v2_10009_G06 // Ccrd_v2_23386_G16 // Ccrd_v2_22045_G15 // Ccrd_v2_23559_G17 // Ccrd_v2_23656_G17 // Ccrd_v2_14957_G10 // Ccrd_v2_01333_G01 // Ccrd_v2_06839_G03 // Ccrd_v2_19759_G13 // Ccrd_v2_12803_G08 // Ccrd_v2_25486_scaffold_1001 // Ccrd_v2_06597_G03 // Ccrd_v2_12725_G08 // Ccrd_v2_03922_G02 // Ccrd_v2_02270_G01 // Ccrd_v2_07973_G04 // Ccrd_v2_28305_scaffold_13560 …
GO:0034637	P	cellular carbohydrate biosynthetic process	6	657	113	16870	0.28	1	// Ccrd_v2_20454_g14 // Ccrd_v2_13393_g09 // Ccrd_v2_17331_g12 // Ccrd_v2_24620_g17 // Ccrd_v2_06650_g03 // Ccrd_v2_11722_g07	// Ccrd_v2_21703_G15 // Ccrd_v2_18178_G12 // Ccrd_v2_05615_G03 // Ccrd_v2_21188_G15 // Ccrd_v2_09555_G05 // Ccrd_v2_21757_G15 // Ccrd_v2_11199_G07 // Ccrd_v2_07781_G04 // Ccrd_v2_20454_G14 // Ccrd_v2_00811_G01 // Ccrd_v2_12741_G08 // Ccrd_v2_07400_G04 // Ccrd_v2_11479_G07 // Ccrd_v2_05267_G03 // Ccrd_v2_24939_scaffold_232 // Ccrd_v2_22269_G15 // Ccrd_v2_19679_G13 // Ccrd_v2_10044_G06 // Ccrd_v2_1…
GO:0023046	P	signaling process	13	657	285	16870	0.32	1	// Ccrd_v2_02102_g01 // Ccrd_v2_03475_g02 // Ccrd_v2_03550_g02 // Ccrd_v2_08435_g05 // Ccrd_v2_08206_g05 // Ccrd_v2_05132_g02 // Ccrd_v2_23920_g17 // Ccrd_v2_05537_g03 // Ccrd_v2_14935_g10 // Ccrd_v2_23910_g17 // Ccrd_v2_02812_g02 // Ccrd_v2_03596_g02 // Ccrd_v2_00709_g01	// Ccrd_v2_09888_G06 // Ccrd_v2_17565_G12 // Ccrd_v2_19249_G13 // Ccrd_v2_01477_G01 // Ccrd_v2_13490_G09 // Ccrd_v2_12700_G08 // Ccrd_v2_03258_G02 // Ccrd_v2_06842_G03 // Ccrd_v2_22184_G15 // Ccrd_v2_14497_G10 // Ccrd_v2_19487_G13 // Ccrd_v2_18707_G13 // Ccrd_v2_12633_G08 // Ccrd_v2_23123_G16 // Ccrd_v2_04558_G02 // Ccrd_v2_24967_scaffold_311 // Ccrd_v2_16178_G11 // Ccrd_v2_20518_G14 // Ccrd_v2_0…
GO:0030001	P	metal ion transport	8	657	148	16870	0.22	1	// Ccrd_v2_18699_g13 // Ccrd_v2_08578_g05 // Ccrd_v2_24016_g17 // Ccrd_v2_24463_g17 // Ccrd_v2_17806_g12 // Ccrd_v2_08910_g05 // Ccrd_v2_24522_g17 // Ccrd_v2_01324_g01	// Ccrd_v2_18699_G13 // Ccrd_v2_00748_G01 // Ccrd_v2_11732_G07 // Ccrd_v2_24522_G17 // Ccrd_v2_24463_G17 // Ccrd_v2_23557_G17 // Ccrd_v2_05002_G02 // Ccrd_v2_18494_G13 // Ccrd_v2_28266_scaffold_12822 // Ccrd_v2_27535_scaffold_6818 // Ccrd_v2_24066_G17 // Ccrd_v2_19582_G13 // Ccrd_v2_09461_G05 // Ccrd_v2_15316_G10 // Ccrd_v2_24993_scaffold_326 // Ccrd_v2_03213_G02 // Ccrd_v2_25929_scaffold_1775 //…
GO:0044257	P	cellular protein catabolic process	6	657	107	16870	0.24	1	// Ccrd_v2_06676_g03 // Ccrd_v2_05420_g03 // Ccrd_v2_06360_g03 // Ccrd_v2_07021_g03 // Ccrd_v2_19180_g13 // Ccrd_v2_11338_g07	// Ccrd_v2_23641_G17 // Ccrd_v2_21882_G15 // Ccrd_v2_17975_G12 // Ccrd_v2_23352_G16 // Ccrd_v2_12440_G08 // Ccrd_v2_11862_G08 // Ccrd_v2_10090_G06 // Ccrd_v2_24063_G17 // Ccrd_v2_06839_G03 // Ccrd_v2_01735_G01 // Ccrd_v2_02779_G02 // Ccrd_v2_05420_G03 // Ccrd_v2_03796_G02 // Ccrd_v2_08769_G05 // Ccrd_v2_01396_G01 // Ccrd_v2_23126_G16 // Ccrd_v2_19180_G13 // Ccrd_v2_04832_G02 // Ccrd_v2_13925_G09 …
GO:0044255	P	cellular lipid metabolic process	6	657	252	16870	0.93	1	// Ccrd_v2_07611_g04 // Ccrd_v2_24721_g17 // Ccrd_v2_00134_g01 // Ccrd_v2_20232_g13 // Ccrd_v2_23910_g17 // Ccrd_v2_17697_g12	// Ccrd_v2_00623_G01 // Ccrd_v2_02960_G02 // Ccrd_v2_26401_scaffold_2818 // Ccrd_v2_03747_G02 // Ccrd_v2_24578_G17 // Ccrd_v2_08257_G05 // Ccrd_v2_22123_G15 // Ccrd_v2_12367_G08 // Ccrd_v2_09067_G05 // Ccrd_v2_01765_G01 // Ccrd_v2_24808_G17 // Ccrd_v2_08356_G05 // Ccrd_v2_20022_G13 // Ccrd_v2_02843_G02 // Ccrd_v2_18411_G12 // Ccrd_v2_19308_G13 // Ccrd_v2_05037_G02 // Ccrd_v2_00894_G01 // Ccrd_v2_…
GO:0055085	P	transmembrane transport	24	657	575	16870	0.4	1	// Ccrd_v2_18314_g12 // Ccrd_v2_17244_g12 // Ccrd_v2_17806_g12 // Ccrd_v2_13792_g09 // Ccrd_v2_05207_g03 // Ccrd_v2_23708_g17 // Ccrd_v2_00286_g01 // Ccrd_v2_08089_g04 // Ccrd_v2_18288_g12 // Ccrd_v2_07949_g04 // Ccrd_v2_09204_g05 // Ccrd_v2_14560_g10 // Ccrd_v2_18880_g13 // Ccrd_v2_14366_g10 // Ccrd_v2_23046_g16 // Ccrd_v2_08910_g05 // Ccrd_v2_20236_g13 // Ccrd_v2_24974_scaffold_311 // Ccrd_v2_0…	// Ccrd_v2_03463_G02 // Ccrd_v2_00871_G01 // Ccrd_v2_18273_G12 // Ccrd_v2_03311_G02 // Ccrd_v2_28266_scaffold_12822 // Ccrd_v2_03729_G02 // Ccrd_v2_26080_scaffold_2080 // Ccrd_v2_05566_G03 // Ccrd_v2_15733_G11 // Ccrd_v2_27058_scaffold_4789 // Ccrd_v2_07808_G04 // Ccrd_v2_09856_G06 // Ccrd_v2_15090_G10 // Ccrd_v2_09248_G05 // Ccrd_v2_19168_G13 // Ccrd_v2_16698_G11 // Ccrd_v2_22324_G15 // Ccrd_v2_…
GO:0042180	P	cellular ketone metabolic process	17	657	410	16870	0.43	1	// Ccrd_v2_24721_g17 // Ccrd_v2_23706_g17 // Ccrd_v2_06450_g03 // Ccrd_v2_22155_g15 // Ccrd_v2_21476_g15 // Ccrd_v2_09687_g05 // Ccrd_v2_00749_g01 // Ccrd_v2_17362_g12 // Ccrd_v2_07611_g04 // Ccrd_v2_00434_g01 // Ccrd_v2_13630_g09 // Ccrd_v2_00134_g01 // Ccrd_v2_23110_g16 // Ccrd_v2_07197_g04 // Ccrd_v2_10976_g07 // Ccrd_v2_12009_g08 // Ccrd_v2_17697_g12	// Ccrd_v2_01973_G01 // Ccrd_v2_15161_G10 // Ccrd_v2_26927_scaffold_4340 // Ccrd_v2_03747_G02 // Ccrd_v2_16038_G11 // Ccrd_v2_08356_G05 // Ccrd_v2_02960_G02 // Ccrd_v2_14014_G09 // Ccrd_v2_16017_G11 // Ccrd_v2_12929_G08 // Ccrd_v2_09917_G06 // Ccrd_v2_18199_G12 // Ccrd_v2_17283_G12 // Ccrd_v2_10654_G06 // Ccrd_v2_13882_G09 // Ccrd_v2_20351_G13 // Ccrd_v2_06790_G03 // Ccrd_v2_21096_G15 // Ccrd_v2_…
GO:0006082	P	organic acid metabolic process	16	657	403	16870	0.51	1	// Ccrd_v2_24721_g17 // Ccrd_v2_23706_g17 // Ccrd_v2_06450_g03 // Ccrd_v2_22155_g15 // Ccrd_v2_21476_g15 // Ccrd_v2_09687_g05 // Ccrd_v2_00749_g01 // Ccrd_v2_07611_g04 // Ccrd_v2_00434_g01 // Ccrd_v2_13630_g09 // Ccrd_v2_00134_g01 // Ccrd_v2_23110_g16 // Ccrd_v2_07197_g04 // Ccrd_v2_10976_g07 // Ccrd_v2_12009_g08 // Ccrd_v2_17697_g12	// Ccrd_v2_01973_G01 // Ccrd_v2_15161_G10 // Ccrd_v2_26927_scaffold_4340 // Ccrd_v2_03747_G02 // Ccrd_v2_16038_G11 // Ccrd_v2_08356_G05 // Ccrd_v2_02960_G02 // Ccrd_v2_14014_G09 // Ccrd_v2_16017_G11 // Ccrd_v2_12929_G08 // Ccrd_v2_09917_G06 // Ccrd_v2_18199_G12 // Ccrd_v2_17283_G12 // Ccrd_v2_10654_G06 // Ccrd_v2_13882_G09 // Ccrd_v2_20351_G13 // Ccrd_v2_06790_G03 // Ccrd_v2_21096_G15 // Ccrd_v2_…
GO:0007242	P	intracellular signaling cascade	7	657	145	16870	0.34	1	// Ccrd_v2_03475_g02 // Ccrd_v2_03550_g02 // Ccrd_v2_02812_g02 // Ccrd_v2_08206_g05 // Ccrd_v2_05537_g03 // Ccrd_v2_14935_g10 // Ccrd_v2_23910_g17	// Ccrd_v2_06570_G03 // Ccrd_v2_13490_G09 // Ccrd_v2_05261_G03 // Ccrd_v2_03258_G02 // Ccrd_v2_22184_G15 // Ccrd_v2_12633_G08 // Ccrd_v2_23123_G16 // Ccrd_v2_04558_G02 // Ccrd_v2_16178_G11 // Ccrd_v2_02812_G02 // Ccrd_v2_01716_G01 // Ccrd_v2_20291_G13 // Ccrd_v2_04374_G02 // Ccrd_v2_11904_G08 // Ccrd_v2_25569_scaffold_1165 // Ccrd_v2_10507_G06 // Ccrd_v2_25359_scaffold_835 // Ccrd_v2_26216_scaffo…
GO:0033692	P	cellular polysaccharide biosynthetic process	5	657	76	16870	0.18	1	// Ccrd_v2_17331_g12 // Ccrd_v2_20454_g14 // Ccrd_v2_13393_g09 // Ccrd_v2_06650_g03 // Ccrd_v2_11722_g07	// Ccrd_v2_22986_G16 // Ccrd_v2_15613_G11 // Ccrd_v2_25377_scaffold_853 // Ccrd_v2_19950_G13 // Ccrd_v2_25785_scaffold_1525 // Ccrd_v2_14362_G10 // Ccrd_v2_21703_G15 // Ccrd_v2_01761_G01 // Ccrd_v2_01018_G01 // Ccrd_v2_10268_G06 // Ccrd_v2_23599_G17 // Ccrd_v2_04819_G02 // Ccrd_v2_22738_G16 // Ccrd_v2_09219_G05 // Ccrd_v2_05615_G03 // Ccrd_v2_15962_G11 // Ccrd_v2_10340_G06 // Ccrd_v2_09144_G05 //…
GO:0009108	P	coenzyme biosynthetic process	5	657	69	16870	0.13	1	// Ccrd_v2_06638_g03 // Ccrd_v2_21476_g15 // Ccrd_v2_12009_g08 // Ccrd_v2_13630_g09 // Ccrd_v2_17362_g12	// Ccrd_v2_16828_G11 // Ccrd_v2_06638_G03 // Ccrd_v2_01201_G01 // Ccrd_v2_12882_G08 // Ccrd_v2_21848_G15 // Ccrd_v2_01747_G01 // Ccrd_v2_13624_G09 // Ccrd_v2_21019_G14 // Ccrd_v2_02067_G01 // Ccrd_v2_02219_G01 // Ccrd_v2_11606_G07 // Ccrd_v2_08491_G05 // Ccrd_v2_18876_G13 // Ccrd_v2_08981_G05 // Ccrd_v2_23747_G17 // Ccrd_v2_21301_G15 // Ccrd_v2_03413_G02 // Ccrd_v2_06302_G03 // Ccrd_v2_10189_G06 …
GO:0006006	P	glucose metabolic process	6	657	116	16870	0.3	1	// Ccrd_v2_04532_g02 // Ccrd_v2_13050_g09 // Ccrd_v2_19141_g13 // Ccrd_v2_09804_g05 // Ccrd_v2_09180_g05 // Ccrd_v2_16675_g11	// Ccrd_v2_05286_G03 // Ccrd_v2_09250_G05 // Ccrd_v2_11480_G07 // Ccrd_v2_19220_G13 // Ccrd_v2_13210_G09 // Ccrd_v2_15891_G11 // Ccrd_v2_09337_G05 // Ccrd_v2_18037_G12 // Ccrd_v2_19375_G13 // Ccrd_v2_18808_G13 // Ccrd_v2_05369_G03 // Ccrd_v2_20220_G13 // Ccrd_v2_24617_G17 // Ccrd_v2_17885_G12 // Ccrd_v2_02151_G01 // Ccrd_v2_27648_scaffold_7314 // Ccrd_v2_03772_G02 // Ccrd_v2_08931_G05 // Ccrd_v2_…
GO:0044106	P	cellular amine metabolic process	9	657	259	16870	0.68	1	// Ccrd_v2_00749_g01 // Ccrd_v2_23706_g17 // Ccrd_v2_06450_g03 // Ccrd_v2_22155_g15 // Ccrd_v2_10976_g07 // Ccrd_v2_09687_g05 // Ccrd_v2_00434_g01 // Ccrd_v2_23110_g16 // Ccrd_v2_07197_g04	// Ccrd_v2_04028_G02 // Ccrd_v2_08385_G05 // Ccrd_v2_20944_G14 // Ccrd_v2_15161_G10 // Ccrd_v2_04796_G02 // Ccrd_v2_01267_G01 // Ccrd_v2_15226_G10 // Ccrd_v2_25291_scaffold_723 // Ccrd_v2_00434_G01 // Ccrd_v2_02320_G01 // Ccrd_v2_27238_scaffold_5412 // Ccrd_v2_00687_G01 // Ccrd_v2_00259_G01 // Ccrd_v2_16038_G11 // Ccrd_v2_26552_scaffold_3173 // Ccrd_v2_07471_G04 // Ccrd_v2_08057_G04 // Ccrd_v2_14…
GO:0043933	P	macromolecular complex subunit organization	7	657	211	16870	0.72	1	// Ccrd_v2_15152_g10 // Ccrd_v2_23241_g16 // Ccrd_v2_17229_g12 // Ccrd_v2_04945_g02 // Ccrd_v2_02715_g02 // Ccrd_v2_14442_g10 // Ccrd_v2_01457_g01	// Ccrd_v2_25613_scaffold_1227 // Ccrd_v2_18074_G12 // Ccrd_v2_06581_G03 // Ccrd_v2_17229_G12 // Ccrd_v2_02878_G02 // Ccrd_v2_01208_G01 // Ccrd_v2_19294_G13 // Ccrd_v2_19683_G13 // Ccrd_v2_23022_G16 // Ccrd_v2_23091_G16 // Ccrd_v2_10390_G06 // Ccrd_v2_26637_scaffold_3454 // Ccrd_v2_25910_scaffold_1726 // Ccrd_v2_20228_G13 // Ccrd_v2_14855_G10 // Ccrd_v2_00032_G01 // Ccrd_v2_22176_G15 // Ccrd_v2_2…
GO:0019752	P	carboxylic acid metabolic process	16	657	402	16870	0.5	1	// Ccrd_v2_24721_g17 // Ccrd_v2_23706_g17 // Ccrd_v2_06450_g03 // Ccrd_v2_22155_g15 // Ccrd_v2_21476_g15 // Ccrd_v2_09687_g05 // Ccrd_v2_00749_g01 // Ccrd_v2_07611_g04 // Ccrd_v2_00434_g01 // Ccrd_v2_13630_g09 // Ccrd_v2_00134_g01 // Ccrd_v2_23110_g16 // Ccrd_v2_07197_g04 // Ccrd_v2_10976_g07 // Ccrd_v2_12009_g08 // Ccrd_v2_17697_g12	// Ccrd_v2_01973_G01 // Ccrd_v2_15161_G10 // Ccrd_v2_26927_scaffold_4340 // Ccrd_v2_03747_G02 // Ccrd_v2_16038_G11 // Ccrd_v2_08356_G05 // Ccrd_v2_02960_G02 // Ccrd_v2_14014_G09 // Ccrd_v2_16017_G11 // Ccrd_v2_12929_G08 // Ccrd_v2_09917_G06 // Ccrd_v2_18199_G12 // Ccrd_v2_17283_G12 // Ccrd_v2_10654_G06 // Ccrd_v2_13882_G09 // Ccrd_v2_20351_G13 // Ccrd_v2_06790_G03 // Ccrd_v2_21096_G15 // Ccrd_v2_…
GO:0006091	P	generation of precursor metabolites and energy	6	657	238	16870	0.9	1	// Ccrd_v2_18288_g12 // Ccrd_v2_19141_g13 // Ccrd_v2_21585_g15 // Ccrd_v2_12328_g08 // Ccrd_v2_16675_g11 // Ccrd_v2_04532_g02	// Ccrd_v2_14564_G10 // Ccrd_v2_05680_G03 // Ccrd_v2_05286_G03 // Ccrd_v2_09250_G05 // Ccrd_v2_11480_G07 // Ccrd_v2_01849_G01 // Ccrd_v2_19220_G13 // Ccrd_v2_17800_G12 // Ccrd_v2_18951_G13 // Ccrd_v2_15891_G11 // Ccrd_v2_09248_G05 // Ccrd_v2_19728_G13 // Ccrd_v2_06001_G03 // Ccrd_v2_16192_G11 // Ccrd_v2_09337_G05 // Ccrd_v2_18037_G12 // Ccrd_v2_19375_G13 // Ccrd_v2_26524_scaffold_3110 // Ccrd_v2_…
GO:0006325	P	chromatin organization	7	657	107	16870	0.13	1	// Ccrd_v2_23241_g16 // Ccrd_v2_10358_g06 // Ccrd_v2_11211_g07 // Ccrd_v2_12009_g08 // Ccrd_v2_01282_g01 // Ccrd_v2_14442_g10 // Ccrd_v2_01457_g01	// Ccrd_v2_27237_scaffold_5407 // Ccrd_v2_12991_G09 // Ccrd_v2_26974_scaffold_4481 // Ccrd_v2_22992_G16 // Ccrd_v2_14954_G10 // Ccrd_v2_13819_G09 // Ccrd_v2_23091_G16 // Ccrd_v2_20228_G13 // Ccrd_v2_09453_G05 // Ccrd_v2_14590_G10 // Ccrd_v2_05281_G03 // Ccrd_v2_02492_G01 // Ccrd_v2_26211_scaffold_2374 // Ccrd_v2_25806_scaffold_1564 // Ccrd_v2_25411_scaffold_891 // Ccrd_v2_23212_G16 // Ccrd_v2_213…
GO:0044265	P	cellular macromolecule catabolic process	11	657	221	16870	0.25	1	// Ccrd_v2_01946_g01 // Ccrd_v2_06676_g03 // Ccrd_v2_04532_g02 // Ccrd_v2_05420_g03 // Ccrd_v2_13050_g09 // Ccrd_v2_19141_g13 // Ccrd_v2_06360_g03 // Ccrd_v2_07021_g03 // Ccrd_v2_19180_g13 // Ccrd_v2_16675_g11 // Ccrd_v2_11338_g07	// Ccrd_v2_23641_G17 // Ccrd_v2_10485_G06 // Ccrd_v2_21882_G15 // Ccrd_v2_17975_G12 // Ccrd_v2_09250_G05 // Ccrd_v2_11480_G07 // Ccrd_v2_19220_G13 // Ccrd_v2_23352_G16 // Ccrd_v2_13210_G09 // Ccrd_v2_12440_G08 // Ccrd_v2_15891_G11 // Ccrd_v2_15978_G11 // Ccrd_v2_24063_G17 // Ccrd_v2_05286_G03 // Ccrd_v2_06839_G03 // Ccrd_v2_09337_G05 // Ccrd_v2_18037_G12 // Ccrd_v2_06097_G03 // Ccrd_v2_02779_G02 …
GO:0006520	P	cellular amino acid metabolic process	9	657	240	16870	0.59	1	// Ccrd_v2_00749_g01 // Ccrd_v2_23706_g17 // Ccrd_v2_06450_g03 // Ccrd_v2_22155_g15 // Ccrd_v2_10976_g07 // Ccrd_v2_09687_g05 // Ccrd_v2_00434_g01 // Ccrd_v2_23110_g16 // Ccrd_v2_07197_g04	// Ccrd_v2_04028_G02 // Ccrd_v2_08385_G05 // Ccrd_v2_20944_G14 // Ccrd_v2_15161_G10 // Ccrd_v2_04796_G02 // Ccrd_v2_15226_G10 // Ccrd_v2_25291_scaffold_723 // Ccrd_v2_00434_G01 // Ccrd_v2_02320_G01 // Ccrd_v2_27238_scaffold_5412 // Ccrd_v2_00687_G01 // Ccrd_v2_00259_G01 // Ccrd_v2_16038_G11 // Ccrd_v2_26552_scaffold_3173 // Ccrd_v2_07471_G04 // Ccrd_v2_08057_G04 // Ccrd_v2_14383_G10 // Ccrd_v2_14…
GO:0006468	P	protein amino acid phosphorylation	39	657	1082	16870	0.71	1	// Ccrd_v2_06711_g03 // Ccrd_v2_25562_scaffold_1147 // Ccrd_v2_16554_g11 // Ccrd_v2_16751_g11 // Ccrd_v2_02655_g01 // Ccrd_v2_25308_scaffold_739 // Ccrd_v2_15312_g10 // Ccrd_v2_19126_g13 // Ccrd_v2_02102_g01 // Ccrd_v2_12486_g08 // Ccrd_v2_13926_g09 // Ccrd_v2_23885_g17 // Ccrd_v2_01362_g01 // Ccrd_v2_01722_g01 // Ccrd_v2_04971_g02 // Ccrd_v2_18091_g12 // Ccrd_v2_05542_g03 // Ccrd_v2_07360_g04 //…	// Ccrd_v2_21929_G15 // Ccrd_v2_14129_G10 // Ccrd_v2_17565_G12 // Ccrd_v2_19483_G13 // Ccrd_v2_00510_G01 // Ccrd_v2_09969_G06 // Ccrd_v2_07035_G03 // Ccrd_v2_13853_G09 // Ccrd_v2_24037_G17 // Ccrd_v2_27115_scaffold_4974 // Ccrd_v2_04979_G02 // Ccrd_v2_00327_G01 // Ccrd_v2_17499_G12 // Ccrd_v2_00383_G01 // Ccrd_v2_24967_scaffold_311 // Ccrd_v2_18541_G13 // Ccrd_v2_00707_G01 // Ccrd_v2_14246_G10 //…
GO:0019941	P	modification-dependent protein catabolic process	6	657	90	16870	0.14	1	// Ccrd_v2_06676_g03 // Ccrd_v2_05420_g03 // Ccrd_v2_06360_g03 // Ccrd_v2_07021_g03 // Ccrd_v2_19180_g13 // Ccrd_v2_11338_g07	// Ccrd_v2_23641_G17 // Ccrd_v2_17975_G12 // Ccrd_v2_12440_G08 // Ccrd_v2_11862_G08 // Ccrd_v2_21418_G15 // Ccrd_v2_24063_G17 // Ccrd_v2_06839_G03 // Ccrd_v2_01735_G01 // Ccrd_v2_02779_G02 // Ccrd_v2_05420_G03 // Ccrd_v2_03796_G02 // Ccrd_v2_08769_G05 // Ccrd_v2_01396_G01 // Ccrd_v2_23126_G16 // Ccrd_v2_19180_G13 // Ccrd_v2_04832_G02 // Ccrd_v2_13925_G09 // Ccrd_v2_03207_G02 // Ccrd_v2_23485_G16 …
GO:0006461	P	protein complex assembly	6	657	121	16870	0.33	1	// Ccrd_v2_15152_g10 // Ccrd_v2_23241_g16 // Ccrd_v2_17229_g12 // Ccrd_v2_04945_g02 // Ccrd_v2_14442_g10 // Ccrd_v2_01457_g01	// Ccrd_v2_25613_scaffold_1227 // Ccrd_v2_06581_G03 // Ccrd_v2_17229_G12 // Ccrd_v2_01208_G01 // Ccrd_v2_19294_G13 // Ccrd_v2_19683_G13 // Ccrd_v2_26637_scaffold_3454 // Ccrd_v2_20228_G13 // Ccrd_v2_14855_G10 // Ccrd_v2_00032_G01 // Ccrd_v2_22176_G15 // Ccrd_v2_25264_scaffold_674 // Ccrd_v2_16319_G11 // Ccrd_v2_10733_G06 // Ccrd_v2_04945_G02 // Ccrd_v2_15768_G11 // Ccrd_v2_16019_G11 // Ccrd_v2_12…
GO:0000271	P	polysaccharide biosynthetic process	5	657	82	16870	0.22	1	// Ccrd_v2_17331_g12 // Ccrd_v2_20454_g14 // Ccrd_v2_13393_g09 // Ccrd_v2_06650_g03 // Ccrd_v2_11722_g07	// Ccrd_v2_22986_G16 // Ccrd_v2_15613_G11 // Ccrd_v2_25377_scaffold_853 // Ccrd_v2_19950_G13 // Ccrd_v2_25785_scaffold_1525 // Ccrd_v2_14362_G10 // Ccrd_v2_21703_G15 // Ccrd_v2_01761_G01 // Ccrd_v2_01018_G01 // Ccrd_v2_05842_G03 // Ccrd_v2_10268_G06 // Ccrd_v2_23599_G17 // Ccrd_v2_04819_G02 // Ccrd_v2_22738_G16 // Ccrd_v2_09219_G05 // Ccrd_v2_05615_G03 // Ccrd_v2_15962_G11 // Ccrd_v2_10340_G06 //…
GO:0006464	P	protein modification process	59	657	1544	16870	0.58	1	// Ccrd_v2_11046_g07 // Ccrd_v2_06676_g03 // Ccrd_v2_06711_g03 // Ccrd_v2_22174_g15 // Ccrd_v2_25562_scaffold_1147 // Ccrd_v2_16554_g11 // Ccrd_v2_18690_g13 // Ccrd_v2_02655_g01 // Ccrd_v2_25308_scaffold_739 // Ccrd_v2_15312_g10 // Ccrd_v2_14442_g10 // Ccrd_v2_19126_g13 // Ccrd_v2_02102_g01 // Ccrd_v2_12486_g08 // Ccrd_v2_13926_g09 // Ccrd_v2_23885_g17 // Ccrd_v2_01362_g01 // Ccrd_v2_23241_g16 //…	// Ccrd_v2_14129_G10 // Ccrd_v2_17565_G12 // Ccrd_v2_19483_G13 // Ccrd_v2_15677_G11 // Ccrd_v2_13853_G09 // Ccrd_v2_03965_G02 // Ccrd_v2_03876_G02 // Ccrd_v2_07035_G03 // Ccrd_v2_01396_G01 // Ccrd_v2_08290_G05 // Ccrd_v2_26157_scaffold_2234 // Ccrd_v2_185
GO:0023060	P	signal transmission	13	657	285	16870	0.32	1	// Ccrd_v2_02102_g01 // Ccrd_v2_03475_g02 // Ccrd_v2_03550_g02 // Ccrd_v2_08435_g05 // Ccrd_v2_08206_g05 // Ccrd_v2_05132_g02 // Ccrd_v2_23920_g17 // Ccrd_v2_05537_g03 // Ccrd_v2_14935_g10 // Ccrd_v2_23910_g17 // Ccrd_v2_02812_g02 // Ccrd_v2_03596_g02 // Ccrd_v2_00709_g01	// Ccrd_v2_09888_G06 // Ccrd_v2_17565_G12 // Ccrd_v2_19249_G13 // Ccrd_v2_01477_G01 // Ccrd_v2_13490_G09 // Ccrd_v2_12700_G08 // Ccrd_v2_03258_G02 // Ccrd_v2_06842_G03 // Ccrd_v2_22184_G15 // Ccrd_v2_14497_G10 // Ccrd_v2_19487_G13 // Ccrd_v2_18707_G13 // Ccrd_v2_12633_G08 // Ccrd_v2_23123_G16 // Ccrd_v2_04558_G02 // Ccrd_v2_24967_scaffold_311 // Ccrd_v2_16178_G11 // Ccrd_v2_20518_G14 // Ccrd_v2_0…
GO:0015031	P	protein transport	12	657	339	16870	0.67	1	// Ccrd_v2_19441_g13 // Ccrd_v2_25001_scaffold_326 // Ccrd_v2_19515_g13 // Ccrd_v2_23812_g17 // Ccrd_v2_26368_scaffold_2727 // Ccrd_v2_06795_g03 // Ccrd_v2_03863_g02 // Ccrd_v2_08206_g05 // Ccrd_v2_01510_g01 // Ccrd_v2_22191_g15 // Ccrd_v2_14935_g10 // Ccrd_v2_02812_g02	// Ccrd_v2_06570_G03 // Ccrd_v2_06375_G03 // Ccrd_v2_08771_G05 // Ccrd_v2_13490_G09 // Ccrd_v2_22191_G15 // Ccrd_v2_11752_G08 // Ccrd_v2_03258_G02 // Ccrd_v2_07350_G04 // Ccrd_v2_26366_scaffold_2708 // Ccrd_v2_27461_scaffold_6455 // Ccrd_v2_12633_G08 // Ccrd_v2_07977_G04 // Ccrd_v2_05399_G03 // Ccrd_v2_04558_G02 // Ccrd_v2_07835_G04 // Ccrd_v2_23579_G17 // Ccrd_v2_02812_G02 // Ccrd_v2_01716_G01 /…
GO:0051649	P	establishment of localization in cell	13	657	368	16870	0.68	1	// Ccrd_v2_19441_g13 // Ccrd_v2_25001_scaffold_326 // Ccrd_v2_19515_g13 // Ccrd_v2_23812_g17 // Ccrd_v2_26368_scaffold_2727 // Ccrd_v2_06795_g03 // Ccrd_v2_19881_g13 // Ccrd_v2_20652_g14 // Ccrd_v2_01510_g01 // Ccrd_v2_03863_g02 // Ccrd_v2_22191_g15 // Ccrd_v2_16669_g11 // Ccrd_v2_19289_g13	// Ccrd_v2_03258_G02 // Ccrd_v2_12633_G08 // Ccrd_v2_19441_G13 // Ccrd_v2_03009_G02 // Ccrd_v2_25407_scaffold_891 // Ccrd_v2_26482_scaffold_2994 // Ccrd_v2_04687_G02 // Ccrd_v2_03643_G02 // Ccrd_v2_26265_scaffold_2491 // Ccrd_v2_23674_G17 // Ccrd_v2_18598_G13 // Ccrd_v2_25945_scaffold_1804 // Ccrd_v2_17603_G12 // Ccrd_v2_15102_G10 // Ccrd_v2_23351_G16 // Ccrd_v2_24798_G17 // Ccrd_v2_14770_G10 // …
GO:0042221	P	response to chemical stimulus	13	657	280	16870	0.3	1	// Ccrd_v2_18880_g13 // Ccrd_v2_01094_g01 // Ccrd_v2_05964_g03 // Ccrd_v2_16102_g11 // Ccrd_v2_20569_g14 // Ccrd_v2_19589_g13 // Ccrd_v2_00527_g01 // Ccrd_v2_00906_g01 // Ccrd_v2_04425_g02 // Ccrd_v2_02613_g01 // Ccrd_v2_19278_g13 // Ccrd_v2_14560_g10 // Ccrd_v2_09196_g05	// Ccrd_v2_12415_G08 // Ccrd_v2_04510_G02 // Ccrd_v2_03463_G02 // Ccrd_v2_20256_G13 // Ccrd_v2_02498_G01 // Ccrd_v2_21574_G15 // Ccrd_v2_09582_G05 // Ccrd_v2_01300_G01 // Ccrd_v2_04855_G02 // Ccrd_v2_03729_G02 // Ccrd_v2_18098_G12 // Ccrd_v2_12399_G08 // Ccrd_v2_09366_G05 // Ccrd_v2_20356_G13 // Ccrd_v2_08873_G05 // Ccrd_v2_05455_G03 // Ccrd_v2_05964_G03 // Ccrd_v2_19589_G13 // Ccrd_v2_04256_G02 …
GO:0007264	P	small GTPase mediated signal transduction	5	657	119	16870	0.5	1	// Ccrd_v2_03550_g02 // Ccrd_v2_02812_g02 // Ccrd_v2_14935_g10 // Ccrd_v2_08206_g05 // Ccrd_v2_03475_g02	// Ccrd_v2_06570_G03 // Ccrd_v2_13490_G09 // Ccrd_v2_05261_G03 // Ccrd_v2_03258_G02 // Ccrd_v2_22184_G15 // Ccrd_v2_12633_G08 // Ccrd_v2_04558_G02 // Ccrd_v2_16178_G11 // Ccrd_v2_02812_G02 // Ccrd_v2_01716_G01 // Ccrd_v2_26528_scaffold_3116 // Ccrd_v2_04374_G02 // Ccrd_v2_11904_G08 // Ccrd_v2_10507_G06 // Ccrd_v2_25359_scaffold_835 // Ccrd_v2_26216_scaffold_2393 // Ccrd_v2_27255_scaffold_5487 // …
GO:0051179	P	localization	58	657	1493	16870	0.53	1	// Ccrd_v2_19441_g13 // Ccrd_v2_08578_g05 // Ccrd_v2_24522_g17 // Ccrd_v2_03863_g02 // Ccrd_v2_06795_g03 // Ccrd_v2_08206_g05 // Ccrd_v2_18314_g12 // Ccrd_v2_17244_g12 // Ccrd_v2_13822_g09 // Ccrd_v2_11156_g07 // Ccrd_v2_17806_g12 // Ccrd_v2_00755_g01 // Ccrd_v2_13792_g09 // Ccrd_v2_07046_g03 // Ccrd_v2_06530_g03 // Ccrd_v2_13812_g09 // Ccrd_v2_08089_g04 // Ccrd_v2_23708_g17 // Ccrd_v2_24463_g17 …	// Ccrd_v2_03311_G02 // Ccrd_v2_05400_G03 // Ccrd_v2_00248_G01 // Ccrd_v2_15999_G11 // Ccrd_v2_07808_G04 // Ccrd_v2_19441_G13 // Ccrd_v2_14270_G10 // Ccrd_v2_09856_G06 // Ccrd_v2_15090_G10 // Ccrd_v2_10428_G06 // Ccrd_v2_19168_G13 // Ccrd_v2_16698_G11 //
GO:0008610	P	lipid biosynthetic process	5	657	179	16870	0.83	1	// Ccrd_v2_07611_g04 // Ccrd_v2_20320_g13 // Ccrd_v2_00134_g01 // Ccrd_v2_17697_g12 // Ccrd_v2_20232_g13	// Ccrd_v2_00623_G01 // Ccrd_v2_02960_G02 // Ccrd_v2_26401_scaffold_2818 // Ccrd_v2_03747_G02 // Ccrd_v2_24578_G17 // Ccrd_v2_15135_G10 // Ccrd_v2_09067_G05 // Ccrd_v2_24808_G17 // Ccrd_v2_08356_G05 // Ccrd_v2_20022_G13 // Ccrd_v2_02843_G02 // Ccrd_v2_09758_G05 // Ccrd_v2_19308_G13 // Ccrd_v2_05037_G02 // Ccrd_v2_00894_G01 // Ccrd_v2_23599_G17 // Ccrd_v2_10928_G07 // Ccrd_v2_09421_G05 // Ccrd_v2_…
GO:0006996	P	organelle organization	18	657	309	16870	0.063	1	// Ccrd_v2_01774_g01 // Ccrd_v2_13609_g09 // Ccrd_v2_12955_g08 // Ccrd_v2_09667_g05 // Ccrd_v2_08206_g05 // Ccrd_v2_06433_g03 // Ccrd_v2_23241_g16 // Ccrd_v2_17229_g12 // Ccrd_v2_10358_g06 // Ccrd_v2_11211_g07 // Ccrd_v2_22191_g15 // Ccrd_v2_12009_g08 // Ccrd_v2_02751_g02 // Ccrd_v2_01457_g01 // Ccrd_v2_02812_g02 // Ccrd_v2_14442_g10 // Ccrd_v2_08747_g05 // Ccrd_v2_01282_g01	// Ccrd_v2_22503_G15 // Ccrd_v2_27237_scaffold_5407 // Ccrd_v2_04422_G02 // Ccrd_v2_12991_G09 // Ccrd_v2_21199_G15 // Ccrd_v2_23174_G16 // Ccrd_v2_18074_G12 // Ccrd_v2_07350_G04 // Ccrd_v2_13344_G09 // Ccrd_v2_13193_G09 // Ccrd_v2_13819_G09 // Ccrd_v2_01629_G01 // Ccrd_v2_22191_G15 // Ccrd_v2_23022_G16 // Ccrd_v2_23091_G16 // Ccrd_v2_28017_scaffold_10135 // Ccrd_v2_19692_G13 // Ccrd_v2_26637_scaf…
GO:0044238	P	primary metabolic process	244	657	5851	16870	0.19	1	// Ccrd_v2_08431_g05 // Ccrd_v2_23090_g16 // Ccrd_v2_28150_scaffold_11391 // Ccrd_v2_25562_scaffold_1147 // Ccrd_v2_10406_g06 // Ccrd_v2_05107_g02 // Ccrd_v2_04397_g02 // Ccrd_v2_17331_g12 // Ccrd_v2_09934_g06 // Ccrd_v2_05871_g03 // Ccrd_v2_07779_g04 // Ccrd_v2_09551_g05 // Ccrd_v2_10610_g06 // Ccrd_v2_16383_g11 // Ccrd_v2_01851_g01 // Ccrd_v2_16333_g11 // Ccrd_v2_00434_g01 // Ccrd_v2_15152_g10 …	// Ccrd_v2_14129_G10 // Ccrd_v2_17565_G12 // Ccrd_v2_28150_scaffold_11391 // Ccrd_v2_01828_G01 // Ccrd_v2_13853_G09 // Ccrd_v2_12235_G08 // Ccrd_v2_19718_G13 // Ccrd_v2_10340_G06 // Ccrd_v2_20108_G13 // Ccrd_v2_07030_G03 // Ccrd_v2_22272_G15 // Ccrd_v2_03
GO:0007017	P	microtubule-based process	10	657	157	16870	0.089	1	// Ccrd_v2_13609_g09 // Ccrd_v2_09941_g06 // Ccrd_v2_03810_g02 // Ccrd_v2_12869_g08 // Ccrd_v2_13222_g09 // Ccrd_v2_02751_g02 // Ccrd_v2_27619_scaffold_7203 // Ccrd_v2_22800_g16 // Ccrd_v2_10435_g06 // Ccrd_v2_09015_g05	// Ccrd_v2_13555_G09 // Ccrd_v2_19891_G13 // Ccrd_v2_05669_G03 // Ccrd_v2_05476_G03 // Ccrd_v2_03613_G02 // Ccrd_v2_15948_G11 // Ccrd_v2_18825_G13 // Ccrd_v2_11535_G07 // Ccrd_v2_04362_G02 // Ccrd_v2_08625_G05 // Ccrd_v2_08758_G05 // Ccrd_v2_06774_G03 // Ccrd_v2_21136_G15 // Ccrd_v2_25548_scaffold_1111 // Ccrd_v2_24923_scaffold_196 // Ccrd_v2_16504_G11 // Ccrd_v2_10984_G07 // Ccrd_v2_02202_G01 //…
GO:0005975	P	carbohydrate metabolic process	31	657	754	16870	0.41	1	// Ccrd_v2_00041_g01 // Ccrd_v2_04532_g02 // Ccrd_v2_10825_g07 // Ccrd_v2_18690_g13 // Ccrd_v2_17331_g12 // Ccrd_v2_09934_g06 // Ccrd_v2_24620_g17 // Ccrd_v2_16383_g11 // Ccrd_v2_16333_g11 // Ccrd_v2_13392_g09 // Ccrd_v2_26319_scaffold_2617 // Ccrd_v2_20474_g14 // Ccrd_v2_10809_g07 // Ccrd_v2_11722_g07 // Ccrd_v2_22458_g15 // Ccrd_v2_06650_g03 // Ccrd_v2_06172_g03 // Ccrd_v2_13393_g09 // Ccrd_v2_…	// Ccrd_v2_11564_G07 // Ccrd_v2_11480_G07 // Ccrd_v2_21593_G15 // Ccrd_v2_24309_G17 // Ccrd_v2_18178_G12 // Ccrd_v2_19718_G13 // Ccrd_v2_10006_G06 // Ccrd_v2_18824_G13 // Ccrd_v2_00237_G01 // Ccrd_v2_10340_G06 // Ccrd_v2_05770_G03 // Ccrd_v2_07030_G03 // Ccrd_v2_22281_G15 // Ccrd_v2_09337_G05 // Ccrd_v2_19375_G13 // Ccrd_v2_16352_G11 // Ccrd_v2_23665_G17 // Ccrd_v2_09555_G05 // Ccrd_v2_21757_G15 …
GO:0051276	P	chromosome organization	9	657	134	16870	0.081	1	// Ccrd_v2_01774_g01 // Ccrd_v2_09667_g05 // Ccrd_v2_23241_g16 // Ccrd_v2_10358_g06 // Ccrd_v2_11211_g07 // Ccrd_v2_12009_g08 // Ccrd_v2_01457_g01 // Ccrd_v2_14442_g10 // Ccrd_v2_01282_g01	// Ccrd_v2_22503_G15 // Ccrd_v2_27237_scaffold_5407 // Ccrd_v2_12991_G09 // Ccrd_v2_23174_G16 // Ccrd_v2_26974_scaffold_4481 // Ccrd_v2_22992_G16 // Ccrd_v2_14954_G10 // Ccrd_v2_13819_G09 // Ccrd_v2_23091_G16 // Ccrd_v2_20228_G13 // Ccrd_v2_09453_G05 // Ccrd_v2_09667_G05 // Ccrd_v2_14590_G10 // Ccrd_v2_05281_G03 // Ccrd_v2_01774_G01 // Ccrd_v2_02492_G01 // Ccrd_v2_26211_scaffold_2374 // Ccrd_v2_2…
GO:0005976	P	polysaccharide metabolic process	6	657	132	16870	0.41	1	// Ccrd_v2_13393_g09 // Ccrd_v2_16417_g11 // Ccrd_v2_20454_g14 // Ccrd_v2_06650_g03 // Ccrd_v2_17331_g12 // Ccrd_v2_11722_g07	// Ccrd_v2_11564_G07 // Ccrd_v2_21703_G15 // Ccrd_v2_01059_G01 // Ccrd_v2_01970_G01 // Ccrd_v2_10340_G06 // Ccrd_v2_23460_G16 // Ccrd_v2_07657_G04 // Ccrd_v2_09555_G05 // Ccrd_v2_21757_G15 // Ccrd_v2_18362_G12 // Ccrd_v2_11199_G07 // Ccrd_v2_02091_G01 // Ccrd_v2_07781_G04 // Ccrd_v2_20454_G14 // Ccrd_v2_00811_G01 // Ccrd_v2_02180_G01 // Ccrd_v2_24384_G17 // Ccrd_v2_07400_G04 // Ccrd_v2_25937_scaf…
GO:0007018	P	microtubule-based movement	6	657	90	16870	0.14	1	// Ccrd_v2_09941_g06 // Ccrd_v2_03810_g02 // Ccrd_v2_27619_scaffold_7203 // Ccrd_v2_22800_g16 // Ccrd_v2_10435_g06 // Ccrd_v2_09015_g05	// Ccrd_v2_13555_G09 // Ccrd_v2_11535_G07 // Ccrd_v2_04362_G02 // Ccrd_v2_06774_G03 // Ccrd_v2_21136_G15 // Ccrd_v2_24923_scaffold_196 // Ccrd_v2_02202_G01 // Ccrd_v2_14893_G10 // Ccrd_v2_07592_G04 // Ccrd_v2_28288_scaffold_13265 // Ccrd_v2_05944_G03 // Ccrd_v2_15971_G11 // Ccrd_v2_10382_G06 // Ccrd_v2_22896_G16 // Ccrd_v2_06158_G03 // Ccrd_v2_17707_G12 // Ccrd_v2_15694_G11 // Ccrd_v2_25944_scaff…
GO:0044237	P	cellular metabolic process	223	657	5324	16870	0.18	1	// Ccrd_v2_08431_g05 // Ccrd_v2_23090_g16 // Ccrd_v2_28150_scaffold_11391 // Ccrd_v2_25562_scaffold_1147 // Ccrd_v2_21476_g15 // Ccrd_v2_05107_g02 // Ccrd_v2_17331_g12 // Ccrd_v2_05871_g03 // Ccrd_v2_21585_g15 // Ccrd_v2_07779_g04 // Ccrd_v2_10610_g06 // Ccrd_v2_16383_g11 // Ccrd_v2_01851_g01 // Ccrd_v2_00434_g01 // Ccrd_v2_15152_g10 // Ccrd_v2_02248_g01 // Ccrd_v2_15648_g11 // Ccrd_v2_23241_g16 …	// Ccrd_v2_10724_G06 // Ccrd_v2_14129_G10 // Ccrd_v2_17565_G12 // Ccrd_v2_01973_G01 // Ccrd_v2_28150_scaffold_11391 // Ccrd_v2_15677_G11 // Ccrd_v2_13853_G09 // Ccrd_v2_06949_G03 // Ccrd_v2_05150_G02 // Ccrd_v2_13790_G09 // Ccrd_v2_02647_G01 // Ccrd_v2_05
GO:0006066	P	alcohol metabolic process	8	657	170	16870	0.35	1	// Ccrd_v2_04532_g02 // Ccrd_v2_13050_g09 // Ccrd_v2_19141_g13 // Ccrd_v2_09804_g05 // Ccrd_v2_09180_g05 // Ccrd_v2_16383_g11 // Ccrd_v2_10809_g07 // Ccrd_v2_16675_g11	// Ccrd_v2_03109_G02 // Ccrd_v2_05286_G03 // Ccrd_v2_09250_G05 // Ccrd_v2_11480_G07 // Ccrd_v2_15366_G10 // Ccrd_v2_16596_G11 // Ccrd_v2_06796_G03 // Ccrd_v2_13210_G09 // Ccrd_v2_15891_G11 // Ccrd_v2_10809_G07 // Ccrd_v2_20887_G14 // Ccrd_v2_07198_G04 // Ccrd_v2_10862_G07 // Ccrd_v2_09337_G05 // Ccrd_v2_18037_G12 // Ccrd_v2_19375_G13 // Ccrd_v2_22104_G15 // Ccrd_v2_18808_G13 // Ccrd_v2_12838_G08 …
GO:0006399	P	tRNA metabolic process	5	657	99	16870	0.34	1	// Ccrd_v2_07197_g04 // Ccrd_v2_00749_g01 // Ccrd_v2_06970_g03 // Ccrd_v2_09687_g05 // Ccrd_v2_07779_g04	// Ccrd_v2_08385_G05 // Ccrd_v2_07816_G04 // Ccrd_v2_05877_G03 // Ccrd_v2_02806_G02 // Ccrd_v2_01795_G01 // Ccrd_v2_19613_G13 // Ccrd_v2_23190_G16 // Ccrd_v2_04152_G02 // Ccrd_v2_11200_G07 // Ccrd_v2_20351_G13 // Ccrd_v2_17744_G12 // Ccrd_v2_05900_G03 // Ccrd_v2_21414_G15 // Ccrd_v2_18199_G12 // Ccrd_v2_00844_G01 // Ccrd_v2_25412_scaffold_891 // Ccrd_v2_17283_G12 // Ccrd_v2_15731_G11 // Ccrd_v2_0…
GO:0006796	P	phosphate metabolic process	46	657	1350	16870	0.83	1	// Ccrd_v2_06711_g03 // Ccrd_v2_25562_scaffold_1147 // Ccrd_v2_16554_g11 // Ccrd_v2_16751_g11 // Ccrd_v2_02655_g01 // Ccrd_v2_25308_scaffold_739 // Ccrd_v2_21585_g15 // Ccrd_v2_15312_g10 // Ccrd_v2_16383_g11 // Ccrd_v2_19126_g13 // Ccrd_v2_02102_g01 // Ccrd_v2_12486_g08 // Ccrd_v2_13926_g09 // Ccrd_v2_23885_g17 // Ccrd_v2_01362_g01 // Ccrd_v2_18288_g12 // Ccrd_v2_01217_g01 // Ccrd_v2_01722_g01 //…	// Ccrd_v2_21929_G15 // Ccrd_v2_14129_G10 // Ccrd_v2_17565_G12 // Ccrd_v2_19483_G13 // Ccrd_v2_00510_G01 // Ccrd_v2_09969_G06 // Ccrd_v2_07035_G03 // Ccrd_v2_13853_G09 // Ccrd_v2_24037_G17 // Ccrd_v2_27115_scaffold_4974 // Ccrd_v2_04979_G02 // Ccrd_v2_00327_G01 // Ccrd_v2_17499_G12 // Ccrd_v2_16021_G11 // Ccrd_v2_09248_G05 // Ccrd_v2_00383_G01 // Ccrd_v2_24967_scaffold_311 // Ccrd_v2_18541_G13 //…
GO:0044085	P	cellular component biogenesis	7	657	292	16870	0.94	1	// Ccrd_v2_15152_g10 // Ccrd_v2_23241_g16 // Ccrd_v2_17229_g12 // Ccrd_v2_04945_g02 // Ccrd_v2_14442_g10 // Ccrd_v2_11722_g07 // Ccrd_v2_01457_g01	// Ccrd_v2_23274_G16 // Ccrd_v2_25613_scaffold_1227 // Ccrd_v2_25520_scaffold_1081 // Ccrd_v2_18074_G12 // Ccrd_v2_06581_G03 // Ccrd_v2_26752_scaffold_3805 // Ccrd_v2_13344_G09 // Ccrd_v2_01208_G01 // Ccrd_v2_19294_G13 // Ccrd_v2_16419_G11 // Ccrd_v2_19683_G13 // Ccrd_v2_05877_G03 // Ccrd_v2_23091_G16 // Ccrd_v2_23264_G16 // Ccrd_v2_26637_scaffold_3454 // Ccrd_v2_12019_G08 // Ccrd_v2_03307_G02 //…
GO:0006793	P	phosphorus metabolic process	46	657	1350	16870	0.83	1	// Ccrd_v2_06711_g03 // Ccrd_v2_25562_scaffold_1147 // Ccrd_v2_16554_g11 // Ccrd_v2_16751_g11 // Ccrd_v2_02655_g01 // Ccrd_v2_25308_scaffold_739 // Ccrd_v2_21585_g15 // Ccrd_v2_15312_g10 // Ccrd_v2_16383_g11 // Ccrd_v2_19126_g13 // Ccrd_v2_02102_g01 // Ccrd_v2_12486_g08 // Ccrd_v2_13926_g09 // Ccrd_v2_23885_g17 // Ccrd_v2_01362_g01 // Ccrd_v2_18288_g12 // Ccrd_v2_01217_g01 // Ccrd_v2_01722_g01 //…	// Ccrd_v2_21929_G15 // Ccrd_v2_14129_G10 // Ccrd_v2_17565_G12 // Ccrd_v2_19483_G13 // Ccrd_v2_00510_G01 // Ccrd_v2_09969_G06 // Ccrd_v2_07035_G03 // Ccrd_v2_13853_G09 // Ccrd_v2_24037_G17 // Ccrd_v2_27115_scaffold_4974 // Ccrd_v2_04979_G02 // Ccrd_v2_00327_G01 // Ccrd_v2_17499_G12 // Ccrd_v2_16021_G11 // Ccrd_v2_09248_G05 // Ccrd_v2_00383_G01 // Ccrd_v2_24967_scaffold_311 // Ccrd_v2_18541_G13 //…
GO:0006259	P	DNA metabolic process	8	657	247	16870	0.75	1	// Ccrd_v2_01774_g01 // Ccrd_v2_11272_g07 // Ccrd_v2_22981_g16 // Ccrd_v2_08849_g05 // Ccrd_v2_23559_g17 // Ccrd_v2_05871_g03 // Ccrd_v2_01092_g01 // Ccrd_v2_09132_g05	// Ccrd_v2_05150_G02 // Ccrd_v2_10009_G06 // Ccrd_v2_10898_G07 // Ccrd_v2_08587_G05 // Ccrd_v2_23386_G16 // Ccrd_v2_27444_scaffold_6353 // Ccrd_v2_03322_G02 // Ccrd_v2_22045_G15 // Ccrd_v2_14086_G10 // Ccrd_v2_25114_scaffold_541 // Ccrd_v2_23656_G17 // Ccrd_v2_21787_G15 // Ccrd_v2_01333_G01 // Ccrd_v2_18625_G13 // Ccrd_v2_22111_G15 // Ccrd_v2_09762_G05 // Ccrd_v2_19759_G13 // Ccrd_v2_15903_G11 //…
GO:0006412	P	translation	21	657	559	16870	0.6	1	// Ccrd_v2_08431_g05 // Ccrd_v2_02715_g02 // Ccrd_v2_00749_g01 // Ccrd_v2_18012_g12 // Ccrd_v2_14018_g09 // Ccrd_v2_03816_g02 // Ccrd_v2_08426_g05 // Ccrd_v2_12575_g08 // Ccrd_v2_03752_g02 // Ccrd_v2_09687_g05 // Ccrd_v2_10527_g06 // Ccrd_v2_03520_g02 // Ccrd_v2_07197_g04 // Ccrd_v2_23952_g17 // Ccrd_v2_08480_g05 // Ccrd_v2_00755_g01 // Ccrd_v2_18737_g13 // Ccrd_v2_07162_g04 // Ccrd_v2_02172_g01 …	// Ccrd_v2_18863_G13 // Ccrd_v2_11566_G07 // Ccrd_v2_21830_G15 // Ccrd_v2_03902_G02 // Ccrd_v2_04316_G02 // Ccrd_v2_08154_G05 // Ccrd_v2_20108_G13 // Ccrd_v2_22272_G15 // Ccrd_v2_09248_G05 // Ccrd_v2_02818_G02 // Ccrd_v2_10831_G07 // Ccrd_v2_13725_G09 // Ccrd_v2_02520_G01 // Ccrd_v2_20005_G13 // Ccrd_v2_20707_G14 // Ccrd_v2_15171_G10 // Ccrd_v2_18199_G12 // Ccrd_v2_17283_G12 // Ccrd_v2_13612_G09 …
GO:0006397	P	mRNA processing	6	657	73	16870	0.066	1	// Ccrd_v2_05022_g02 // Ccrd_v2_02655_g01 // Ccrd_v2_15295_g10 // Ccrd_v2_13983_g09 // Ccrd_v2_20316_g13 // Ccrd_v2_21501_g15	// Ccrd_v2_13658_G09 // Ccrd_v2_03996_G02 // Ccrd_v2_00083_G01 // Ccrd_v2_15295_G10 // Ccrd_v2_15153_G10 // Ccrd_v2_19707_G13 // Ccrd_v2_11986_G08 // Ccrd_v2_09177_G05 // Ccrd_v2_08176_G05 // Ccrd_v2_11887_G08 // Ccrd_v2_03806_G02 // Ccrd_v2_07978_G04 // Ccrd_v2_13441_G09 // Ccrd_v2_02749_G02 // Ccrd_v2_07422_G04 // Ccrd_v2_26757_scaffold_3812 // Ccrd_v2_20316_G13 // Ccrd_v2_17538_G12 // Ccrd_v2_…
GO:0003676	F	nucleic acid binding	153	657	2628	16870	6.6e-06	0.0034	// Ccrd_v2_23789_g17 // Ccrd_v2_23090_g16 // Ccrd_v2_28150_scaffold_11391 // Ccrd_v2_22965_g16 // Ccrd_v2_24469_g17 // Ccrd_v2_05107_g02 // Ccrd_v2_25717_scaffold_1432 // Ccrd_v2_01851_g01 // Ccrd_v2_20043_g13 // Ccrd_v2_12305_g08 // Ccrd_v2_15648_g11 // Ccrd_v2_23241_g16 // Ccrd_v2_09042_g05 // Ccrd_v2_13822_g09 // Ccrd_v2_07805_g04 // Ccrd_v2_00841_g01 // Ccrd_v2_05453_g03 // Ccrd_v2_19315_g13 …	// Ccrd_v2_15702_G11 // Ccrd_v2_28150_scaffold_11391 // Ccrd_v2_24282_G17 // Ccrd_v2_17848_G12 // Ccrd_v2_14391_G10 // Ccrd_v2_15916_G11 // Ccrd_v2_02647_G01 // Ccrd_v2_22272_G15 // Ccrd_v2_20451_G14 // Ccrd_v2_11026_G07 // Ccrd_v2_06764_G03 // Ccrd_v2_26
GO:0003677	F	DNA binding	88	657	1608	16870	0.0019	0.34	// Ccrd_v2_28150_scaffold_11391 // Ccrd_v2_24469_g17 // Ccrd_v2_15648_g11 // Ccrd_v2_23241_g16 // Ccrd_v2_00841_g01 // Ccrd_v2_20756_g14 // Ccrd_v2_15830_g11 // Ccrd_v2_22633_g16 // Ccrd_v2_03382_g02 // Ccrd_v2_17571_g12 // Ccrd_v2_17733_g12 // Ccrd_v2_00527_g01 // Ccrd_v2_19278_g13 // Ccrd_v2_01092_g01 // Ccrd_v2_13673_g09 // Ccrd_v2_16102_g11 // Ccrd_v2_08803_g05 // Ccrd_v2_25839_scaffold_1623 …	// Ccrd_v2_28150_scaffold_11391 // Ccrd_v2_17848_G12 // Ccrd_v2_02647_G01 // Ccrd_v2_17873_G12 // Ccrd_v2_20451_G14 // Ccrd_v2_28267_scaffold_12868 // Ccrd_v2_06764_G03 // Ccrd_v2_26816_scaffold_4019 // Ccrd_v2_01952_G01 // Ccrd_v2_03382_G02 // Ccrd_v2_10
GO:0003723	F	RNA binding	26	657	354	16870	0.002	0.34	// Ccrd_v2_19302_g13 // Ccrd_v2_23090_g16 // Ccrd_v2_22965_g16 // Ccrd_v2_06795_g03 // Ccrd_v2_05107_g02 // Ccrd_v2_09665_g05 // Ccrd_v2_08043_g04 // Ccrd_v2_12573_g08 // Ccrd_v2_12305_g08 // Ccrd_v2_16877_g11 // Ccrd_v2_03752_g02 // Ccrd_v2_10527_g06 // Ccrd_v2_09042_g05 // Ccrd_v2_07805_g04 // Ccrd_v2_00575_g01 // Ccrd_v2_13983_g09 // Ccrd_v2_03816_g02 // Ccrd_v2_01020_g01 // Ccrd_v2_10870_g07 …	// Ccrd_v2_15702_G11 // Ccrd_v2_03902_G02 // Ccrd_v2_22272_G15 // Ccrd_v2_11026_G07 // Ccrd_v2_13972_G09 // Ccrd_v2_07700_G04 // Ccrd_v2_01297_G01 // Ccrd_v2_20707_G14 // Ccrd_v2_13929_G09 // Ccrd_v2_08245_G05 // Ccrd_v2_24046_G17 // Ccrd_v2_15533_G10 // Ccrd_v2_02172_G01 // Ccrd_v2_12326_G08 // Ccrd_v2_17477_G12 // Ccrd_v2_16382_G11 // Ccrd_v2_06770_G03 // Ccrd_v2_23090_G16 // Ccrd_v2_01837_G01 …
GO:0005507	F	copper ion binding	9	657	79	16870	0.0037	0.49	// Ccrd_v2_08454_g05 // Ccrd_v2_13446_g09 // Ccrd_v2_13447_g09 // Ccrd_v2_08830_g05 // Ccrd_v2_03301_g02 // Ccrd_v2_13418_g09 // Ccrd_v2_27183_scaffold_5223 // Ccrd_v2_13174_g09 // Ccrd_v2_13173_g09	// Ccrd_v2_20611_G14 // Ccrd_v2_11135_G07 // Ccrd_v2_05446_G03 // Ccrd_v2_11732_G07 // Ccrd_v2_17593_G12 // Ccrd_v2_19093_G13 // Ccrd_v2_15041_G10 // Ccrd_v2_05797_G03 // Ccrd_v2_13447_G09 // Ccrd_v2_20099_G13 // Ccrd_v2_20352_G13 // Ccrd_v2_19530_G13 // Ccrd_v2_03301_G02 // Ccrd_v2_07427_G04 // Ccrd_v2_26906_scaffold_4263 // Ccrd_v2_06550_G03 // Ccrd_v2_16443_G11 // Ccrd_v2_08392_G05 // Ccrd_v2_…
GO:0005515	F	protein binding	188	657	3888	16870	0.0049	0.51	// Ccrd_v2_24818_g17 // Ccrd_v2_00221_g01 // Ccrd_v2_07402_g04 // Ccrd_v2_26170_scaffold_2257 // Ccrd_v2_14619_g10 // Ccrd_v2_02947_g02 // Ccrd_v2_17229_g12 // Ccrd_v2_09196_g05 // Ccrd_v2_12465_g08 // Ccrd_v2_10610_g06 // Ccrd_v2_03973_g02 // Ccrd_v2_01851_g01 // Ccrd_v2_05061_g02 // Ccrd_v2_20043_g13 // Ccrd_v2_03469_g02 // Ccrd_v2_15152_g10 // Ccrd_v2_18890_g13 // Ccrd_v2_24564_g17 // Ccrd_v2_…	// Ccrd_v2_01828_G01 // Ccrd_v2_03679_G02 // Ccrd_v2_12990_G09 // Ccrd_v2_04038_G02 // Ccrd_v2_13853_G09 // Ccrd_v2_02557_G01 // Ccrd_v2_21933_G15 // Ccrd_v2_04599_G02 // Ccrd_v2_08492_G05 // Ccrd_v2_17363_G12 // Ccrd_v2_19718_G13 // Ccrd_v2_19407_G13 //
GO:0003743	F	translation initiation factor activity	7	657	57	16870	0.0067	0.58	// Ccrd_v2_14209_g10 // Ccrd_v2_18012_g12 // Ccrd_v2_03816_g02 // Ccrd_v2_08426_g05 // Ccrd_v2_03752_g02 // Ccrd_v2_03520_g02 // Ccrd_v2_02172_g01	// Ccrd_v2_26345_scaffold_2661 // Ccrd_v2_06303_G03 // Ccrd_v2_12160_G08 // Ccrd_v2_24791_G17 // Ccrd_v2_12151_G08 // Ccrd_v2_05097_G02 // Ccrd_v2_16583_G11 // Ccrd_v2_03752_G02 // Ccrd_v2_11760_G08 // Ccrd_v2_14322_G10 // Ccrd_v2_20744_G14 // Ccrd_v2_08426_G05 // Ccrd_v2_22534_G16 // Ccrd_v2_00214_G01 // Ccrd_v2_27043_scaffold_4734 // Ccrd_v2_18012_G12 // Ccrd_v2_04829_G02 // Ccrd_v2_03309_G02 /…
GO:0005488	F	binding	462	657	10339	16870	0.011	0.85	// Ccrd_v2_03234_g02 // Ccrd_v2_28150_scaffold_11391 // Ccrd_v2_14619_g10 // Ccrd_v2_13418_g09 // Ccrd_v2_00731_g01 // Ccrd_v2_16383_g11 // Ccrd_v2_20043_g13 // Ccrd_v2_03469_g02 // Ccrd_v2_15152_g10 // Ccrd_v2_15648_g11 // Ccrd_v2_22155_g15 // Ccrd_v2_07805_g04 // Ccrd_v2_07021_g03 // Ccrd_v2_05938_g03 // Ccrd_v2_05453_g03 // Ccrd_v2_08006_g04 // Ccrd_v2_14892_g10 // Ccrd_v2_03382_g02 // Ccrd_v2…	// Ccrd_v2_14129_G10 // Ccrd_v2_17565_G12 // Ccrd_v2_06375_G03 // Ccrd_v2_12990_G09 // Ccrd_v2_13853_G09 // Ccrd_v2_12235_G08 // Ccrd_v2_14391_G10 // Ccrd_v2_15916_G11 // Ccrd_v2_19718_G13 // Ccrd_v2_16027_G11 // Ccrd_v2_01607_G01 // Ccrd_v2_10616_G06 //
GO:0043169	F	cation binding	104	657	2595	16870	0.41	1	// Ccrd_v2_08206_g05 // Ccrd_v2_08580_g05 // Ccrd_v2_12465_g08 // Ccrd_v2_12572_g08 // Ccrd_v2_13418_g09 // Ccrd_v2_02613_g01 // Ccrd_v2_10610_g06 // Ccrd_v2_12305_g08 // Ccrd_v2_24564_g17 // Ccrd_v2_10809_g07 // Ccrd_v2_04428_g02 // Ccrd_v2_19522_g13 // Ccrd_v2_12955_g08 // Ccrd_v2_16571_g11 // Ccrd_v2_14718_g10 // Ccrd_v2_00577_g01 // Ccrd_v2_22619_g16 // Ccrd_v2_01676_g01 // Ccrd_v2_11539_g07 …	// Ccrd_v2_20611_G14 // Ccrd_v2_06874_G03 // Ccrd_v2_23335_G16 // Ccrd_v2_14391_G10 // Ccrd_v2_15916_G11 // Ccrd_v2_18371_G12 // Ccrd_v2_15531_G10 // Ccrd_v2_03965_G02 // Ccrd_v2_18533_G13 // Ccrd_v2_20983_G14 // Ccrd_v2_04668_G02 // Ccrd_v2_01189_G01 //
GO:0070011	F	peptidase activity, acting on L-amino acid peptides	13	657	420	16870	0.83	1	// Ccrd_v2_16965_g11 // Ccrd_v2_09551_g05 // Ccrd_v2_05652_g03 // Ccrd_v2_07861_g04 // Ccrd_v2_17117_g12 // Ccrd_v2_11228_g07 // Ccrd_v2_14675_g10 // Ccrd_v2_25496_scaffold_1013 // Ccrd_v2_19289_g13 // Ccrd_v2_06659_g03 // Ccrd_v2_06360_g03 // Ccrd_v2_15435_g10 // Ccrd_v2_03668_g02	// Ccrd_v2_16871_G11 // Ccrd_v2_01828_G01 // Ccrd_v2_12990_G09 // Ccrd_v2_25514_scaffold_1076 // Ccrd_v2_00617_G01 // Ccrd_v2_19403_G13 // Ccrd_v2_20507_G14 // Ccrd_v2_04541_G02 // Ccrd_v2_11620_G07 // Ccrd_v2_15871_G11 // Ccrd_v2_00018_G01 // Ccrd_v2_01820_G01 // Ccrd_v2_11339_G07 // Ccrd_v2_11712_G07 // Ccrd_v2_28178_scaffold_11675 // Ccrd_v2_20015_G13 // Ccrd_v2_07083_G03 // Ccrd_v2_06974_G03 …
GO:0060089	F	molecular transducer activity	5	657	96	16870	0.32	1	// Ccrd_v2_18421_g12 // Ccrd_v2_27647_scaffold_7311 // Ccrd_v2_23920_g17 // Ccrd_v2_05537_g03 // Ccrd_v2_18419_g12	// Ccrd_v2_08575_G05 // Ccrd_v2_03736_G02 // Ccrd_v2_01477_G01 // Ccrd_v2_27479_scaffold_6519 // Ccrd_v2_12172_G08 // Ccrd_v2_12700_G08 // Ccrd_v2_13887_G09 // Ccrd_v2_19487_G13 // Ccrd_v2_15505_G10 // Ccrd_v2_23123_G16 // Ccrd_v2_12171_G08 // Ccrd_v2_07441_G04 // Ccrd_v2_03714_G02 // Ccrd_v2_22015_G15 // Ccrd_v2_24604_G17 // Ccrd_v2_02738_G02 // Ccrd_v2_07106_G03 // Ccrd_v2_02654_G01 // Ccrd_v2_…
GO:0046914	F	transition metal ion binding	84	657	1733	16870	0.034	1	// Ccrd_v2_25194_scaffold_609 // Ccrd_v2_12305_g08 // Ccrd_v2_09667_g05 // Ccrd_v2_08580_g05 // Ccrd_v2_13446_g09 // Ccrd_v2_17117_g12 // Ccrd_v2_06631_g03 // Ccrd_v2_19965_g13 // Ccrd_v2_12465_g08 // Ccrd_v2_12572_g08 // Ccrd_v2_13418_g09 // Ccrd_v2_02613_g01 // Ccrd_v2_01490_g01 // Ccrd_v2_13174_g09 // Ccrd_v2_22867_g16 // Ccrd_v2_11338_g07 // Ccrd_v2_09310_g05 // Ccrd_v2_14717_g10 // Ccrd_v2_0…	// Ccrd_v2_20611_G14 // Ccrd_v2_20352_G13 // Ccrd_v2_18371_G12 // Ccrd_v2_01425_G01 // Ccrd_v2_04668_G02 // Ccrd_v2_01396_G01 // Ccrd_v2_13788_G09 // Ccrd_v2_15457_G10 // Ccrd_v2_20836_G14 // Ccrd_v2_11435_G07 // Ccrd_v2_21219_G15 // Ccrd_v2_14906_G10 //
GO:0005198	F	structural molecule activity	12	657	464	16870	0.95	1	// Ccrd_v2_08431_g05 // Ccrd_v2_19441_g13 // Ccrd_v2_14018_g09 // Ccrd_v2_19829_g13 // Ccrd_v2_03902_g02 // Ccrd_v2_10527_g06 // Ccrd_v2_23952_g17 // Ccrd_v2_08480_g05 // Ccrd_v2_00755_g01 // Ccrd_v2_12575_g08 // Ccrd_v2_07162_g04 // Ccrd_v2_18737_g13	// Ccrd_v2_18863_G13 // Ccrd_v2_11566_G07 // Ccrd_v2_03724_G02 // Ccrd_v2_03902_G02 // Ccrd_v2_04316_G02 // Ccrd_v2_08154_G05 // Ccrd_v2_20108_G13 // Ccrd_v2_22272_G15 // Ccrd_v2_19441_G13 // Ccrd_v2_09248_G05 // Ccrd_v2_02818_G02 // Ccrd_v2_13725_G09 // Ccrd_v2_06937_G03 // Ccrd_v2_02520_G01 // Ccrd_v2_26482_scaffold_2994 // Ccrd_v2_20005_G13 // Ccrd_v2_15171_G10 // Ccrd_v2_13612_G09 // Ccrd_v2_…
GO:0046527	F	glucosyltransferase activity	5	657	62	16870	0.094	1	// Ccrd_v2_17331_g12 // Ccrd_v2_20454_g14 // Ccrd_v2_13393_g09 // Ccrd_v2_06650_g03 // Ccrd_v2_01138_g01	// Ccrd_v2_03051_G02 // Ccrd_v2_15613_G11 // Ccrd_v2_25377_scaffold_853 // Ccrd_v2_25785_scaffold_1525 // Ccrd_v2_14362_G10 // Ccrd_v2_21703_G15 // Ccrd_v2_02741_G02 // Ccrd_v2_16719_G11 // Ccrd_v2_02001_G01 // Ccrd_v2_05225_G03 // Ccrd_v2_15962_G11 // Ccrd_v2_05615_G03 // Ccrd_v2_00001_G01 // Ccrd_v2_25376_scaffold_853 // Ccrd_v2_26750_scaffold_3804 // Ccrd_v2_28279_scaffold_13079 // Ccrd_v2_058…
GO:0009055	F	electron carrier activity	5	657	144	16870	0.66	1	// Ccrd_v2_04392_g02 // Ccrd_v2_08111_g04 // Ccrd_v2_24937_scaffold_232 // Ccrd_v2_06428_g03 // Ccrd_v2_12328_g08	// Ccrd_v2_13640_G09 // Ccrd_v2_13548_G09 // Ccrd_v2_01849_G01 // Ccrd_v2_17800_G12 // Ccrd_v2_26575_scaffold_3226 // Ccrd_v2_13836_G09 // Ccrd_v2_20446_G14 // Ccrd_v2_04954_G02 // Ccrd_v2_16538_G11 // Ccrd_v2_14509_G10 // Ccrd_v2_06561_G03 // Ccrd_v2_01035_G01 // Ccrd_v2_12856_G08 // Ccrd_v2_15922_G11 // Ccrd_v2_24655_G17 // Ccrd_v2_04046_G02 // Ccrd_v2_24959_scaffold_232 // Ccrd_v2_21609_G15 //…
GO:0000166	F	nucleotide binding	126	657	2929	16870	0.16	1	// Ccrd_v2_23789_g17 // Ccrd_v2_24818_g17 // Ccrd_v2_24463_g17 // Ccrd_v2_25562_scaffold_1147 // Ccrd_v2_08206_g05 // Ccrd_v2_16383_g11 // Ccrd_v2_20043_g13 // Ccrd_v2_00434_g01 // Ccrd_v2_12305_g08 // Ccrd_v2_20798_g14 // Ccrd_v2_14024_g09 // Ccrd_v2_13822_g09 // Ccrd_v2_08006_g04 // Ccrd_v2_24897_scaffold_192 // Ccrd_v2_25082_scaffold_495 // Ccrd_v2_21154_g15 // Ccrd_v2_12127_g08 // Ccrd_v2_085…	// Ccrd_v2_14129_G10 // Ccrd_v2_17565_G12 // Ccrd_v2_12889_G08 // Ccrd_v2_19483_G13 // Ccrd_v2_07035_G03 // Ccrd_v2_13853_G09 // Ccrd_v2_14391_G10 // Ccrd_v2_05150_G02 // Ccrd_v2_02647_G01 // Ccrd_v2_16027_G11 // Ccrd_v2_01607_G01 // Ccrd_v2_20108_G13 //
GO:0016740	F	transferase activity	95	657	2570	16870	0.7	1	// Ccrd_v2_23090_g16 // Ccrd_v2_25562_scaffold_1147 // Ccrd_v2_14047_g10 // Ccrd_v2_17331_g12 // Ccrd_v2_07779_g04 // Ccrd_v2_16383_g11 // Ccrd_v2_01362_g01 // Ccrd_v2_03596_g02 // Ccrd_v2_09673_g05 // Ccrd_v2_09042_g05 // Ccrd_v2_00134_g01 // Ccrd_v2_12621_g08 // Ccrd_v2_15145_g10 // Ccrd_v2_03120_g02 // Ccrd_v2_01893_g01 // Ccrd_v2_25082_scaffold_495 // Ccrd_v2_07611_g04 // Ccrd_v2_12127_g08 //…	// Ccrd_v2_14129_G10 // Ccrd_v2_17565_G12 // Ccrd_v2_16641_G11 // Ccrd_v2_01973_G01 // Ccrd_v2_19877_G13 // Ccrd_v2_15677_G11 // Ccrd_v2_13853_G09 // Ccrd_v2_08690_G05 // Ccrd_v2_26917_scaffold_4282 // Ccrd_v2_05877_G03 // Ccrd_v2_20655_G14 // Ccrd_v2_194
GO:0016741	F	transferase activity, transferring one-carbon groups	6	657	241	16870	0.91	1	// Ccrd_v2_10097_g06 // Ccrd_v2_09042_g05 // Ccrd_v2_16877_g11 // Ccrd_v2_20320_g13 // Ccrd_v2_01243_g01 // Ccrd_v2_22627_g16	// Ccrd_v2_15226_G10 // Ccrd_v2_12991_G09 // Ccrd_v2_24282_G17 // Ccrd_v2_20144_G13 // Ccrd_v2_10867_G07 // Ccrd_v2_06797_G03 // Ccrd_v2_10285_G06 // Ccrd_v2_13819_G09 // Ccrd_v2_24994_scaffold_326 // Ccrd_v2_08690_G05 // Ccrd_v2_25593_scaffold_1189 // Ccrd_v2_05877_G03 // Ccrd_v2_24941_scaffold_232 // Ccrd_v2_07571_G04 // Ccrd_v2_21396_G15 // Ccrd_v2_16038_G11 // Ccrd_v2_01795_G01 // Ccrd_v2_095…
GO:0016746	F	transferase activity, transferring acyl groups	12	657	265	16870	0.34	1	// Ccrd_v2_00592_g01 // Ccrd_v2_05801_g03 // Ccrd_v2_24508_g17 // Ccrd_v2_14047_g10 // Ccrd_v2_20389_g14 // Ccrd_v2_05513_g03 // Ccrd_v2_12621_g08 // Ccrd_v2_07611_g04 // Ccrd_v2_00134_g01 // Ccrd_v2_05086_g02 // Ccrd_v2_13590_g09 // Ccrd_v2_10956_g07	// Ccrd_v2_24508_G17 // Ccrd_v2_10002_G06 // Ccrd_v2_10661_G06 // Ccrd_v2_17443_G12 // Ccrd_v2_17440_G12 // Ccrd_v2_06824_G03 // Ccrd_v2_10810_G07 // Ccrd_v2_07047_G03 // Ccrd_v2_00874_G01 // Ccrd_v2_27050_scaffold_4756 // Ccrd_v2_13590_G09 // Ccrd_v2_18228_G12 // Ccrd_v2_07633_G04 // Ccrd_v2_25378_scaffold_853 // Ccrd_v2_20022_G13 // Ccrd_v2_12947_G08 // Ccrd_v2_18048_G12 // Ccrd_v2_22910_G16 //…
GO:0016747	F	transferase activity, transferring acyl groups other than amino-acyl groups	8	657	214	16870	0.6	1	// Ccrd_v2_00592_g01 // Ccrd_v2_24508_g17 // Ccrd_v2_14047_g10 // Ccrd_v2_05513_g03 // Ccrd_v2_07611_g04 // Ccrd_v2_00134_g01 // Ccrd_v2_05086_g02 // Ccrd_v2_05801_g03	// Ccrd_v2_24508_G17 // Ccrd_v2_10002_G06 // Ccrd_v2_10661_G06 // Ccrd_v2_17443_G12 // Ccrd_v2_17440_G12 // Ccrd_v2_06824_G03 // Ccrd_v2_07047_G03 // Ccrd_v2_25378_scaffold_853 // Ccrd_v2_20022_G13 // Ccrd_v2_12947_G08 // Ccrd_v2_18048_G12 // Ccrd_v2_22910_G16 // Ccrd_v2_11806_G08 // Ccrd_v2_14913_G10 // Ccrd_v2_20162_G13 // Ccrd_v2_08605_G05 // Ccrd_v2_07349_G04 // Ccrd_v2_01246_G01 // Ccrd_v2_1…
GO:0016818	F	hydrolase activity, acting on acid anhydrides, in phosphorus-containing anhydrides	28	657	616	16870	0.23	1	// Ccrd_v2_24818_g17 // Ccrd_v2_08267_g05 // Ccrd_v2_03810_g02 // Ccrd_v2_08206_g05 // Ccrd_v2_07046_g03 // Ccrd_v2_12305_g08 // Ccrd_v2_14024_g09 // Ccrd_v2_07949_g04 // Ccrd_v2_10435_g06 // Ccrd_v2_16027_g11 // Ccrd_v2_08006_g04 // Ccrd_v2_14366_g10 // Ccrd_v2_09015_g05 // Ccrd_v2_13222_g09 // Ccrd_v2_23920_g17 // Ccrd_v2_27619_scaffold_7203 // Ccrd_v2_22800_g16 // Ccrd_v2_01324_g01 // Ccrd_v2_…	// Ccrd_v2_05150_G02 // Ccrd_v2_11732_G07 // Ccrd_v2_26974_scaffold_4481 // Ccrd_v2_06949_G03 // Ccrd_v2_03258_G02 // Ccrd_v2_22992_G16 // Ccrd_v2_05669_G03 // Ccrd_v2_12633_G08 // Ccrd_v2_02647_G01 // Ccrd_v2_16027_G11 // Ccrd_v2_01607_G01 // Ccrd_v2_27750_scaffold_8038 // Ccrd_v2_20650_G14 // Ccrd_v2_01716_G01 // Ccrd_v2_14270_G10 // Ccrd_v2_19660_G13 // Ccrd_v2_28259_scaffold_12684 // Ccrd_v2_…
GO:0016614	F	oxidoreductase activity, acting on CH-OH group of donors	7	657	192	16870	0.62	1	// Ccrd_v2_11816_g08 // Ccrd_v2_14115_g10 // Ccrd_v2_00434_g01 // Ccrd_v2_24721_g17 // Ccrd_v2_20232_g13 // Ccrd_v2_09804_g05 // Ccrd_v2_14117_g10	// Ccrd_v2_12889_G08 // Ccrd_v2_24799_G17 // Ccrd_v2_00123_G01 // Ccrd_v2_07580_G04 // Ccrd_v2_13525_G09 // Ccrd_v2_20847_G14 // Ccrd_v2_24947_scaffold_232 // Ccrd_v2_00434_G01 // Ccrd_v2_10888_G07 // Ccrd_v2_27500_scaffold_6610 // Ccrd_v2_22123_G15 // Ccrd_v2_06471_G03 // Ccrd_v2_17762_G12 // Ccrd_v2_03772_G02 // Ccrd_v2_10862_G07 // Ccrd_v2_18142_G12 // Ccrd_v2_14112_G10 // Ccrd_v2_09758_G05 //…
GO:0008135	F	translation factor activity, nucleic acid binding	8	657	88	16870	0.022	1	// Ccrd_v2_14209_g10 // Ccrd_v2_18012_g12 // Ccrd_v2_03816_g02 // Ccrd_v2_02172_g01 // Ccrd_v2_03752_g02 // Ccrd_v2_03520_g02 // Ccrd_v2_08426_g05 // Ccrd_v2_02715_g02	// Ccrd_v2_05097_G02 // Ccrd_v2_14322_G10 // Ccrd_v2_10390_G06 // Ccrd_v2_08426_G05 // Ccrd_v2_22534_G16 // Ccrd_v2_06716_G03 // Ccrd_v2_08928_G05 // Ccrd_v2_18780_G13 // Ccrd_v2_20969_G14 // Ccrd_v2_27741_scaffold_7972 // Ccrd_v2_20707_G14 // Ccrd_v2_12151_G08 // Ccrd_v2_21558_G15 // Ccrd_v2_02172_G01 // Ccrd_v2_17477_G12 // Ccrd_v2_09456_G05 // Ccrd_v2_24953_scaffold_232 // Ccrd_v2_05930_G03 //…
GO:0030554	F	adenyl nucleotide binding	92	657	2188	16870	0.26	1	// Ccrd_v2_24818_g17 // Ccrd_v2_25562_scaffold_1147 // Ccrd_v2_02947_g02 // Ccrd_v2_16383_g11 // Ccrd_v2_20043_g13 // Ccrd_v2_01362_g01 // Ccrd_v2_20798_g14 // Ccrd_v2_14024_g09 // Ccrd_v2_08006_g04 // Ccrd_v2_25082_scaffold_495 // Ccrd_v2_21154_g15 // Ccrd_v2_12127_g08 // Ccrd_v2_18091_g12 // Ccrd_v2_06925_g03 // Ccrd_v2_05132_g02 // Ccrd_v2_26066_scaffold_2043 // Ccrd_v2_16027_g11 // Ccrd_v2_26…	// Ccrd_v2_14129_G10 // Ccrd_v2_17565_G12 // Ccrd_v2_19483_G13 // Ccrd_v2_07035_G03 // Ccrd_v2_13853_G09 // Ccrd_v2_05150_G02 // Ccrd_v2_02647_G01 // Ccrd_v2_16027_G11 // Ccrd_v2_03965_G02 // Ccrd_v2_01224_G01 // Ccrd_v2_15457_G10 // Ccrd_v2_20834_G14 //
GO:0003777	F	microtubule motor activity	6	657	90	16870	0.14	1	// Ccrd_v2_09941_g06 // Ccrd_v2_03810_g02 // Ccrd_v2_27619_scaffold_7203 // Ccrd_v2_22800_g16 // Ccrd_v2_10435_g06 // Ccrd_v2_09015_g05	// Ccrd_v2_13555_G09 // Ccrd_v2_11535_G07 // Ccrd_v2_04362_G02 // Ccrd_v2_06774_G03 // Ccrd_v2_21136_G15 // Ccrd_v2_24923_scaffold_196 // Ccrd_v2_02202_G01 // Ccrd_v2_14893_G10 // Ccrd_v2_07592_G04 // Ccrd_v2_28288_scaffold_13265 // Ccrd_v2_05944_G03 // Ccrd_v2_15971_G11 // Ccrd_v2_10382_G06 // Ccrd_v2_22896_G16 // Ccrd_v2_06158_G03 // Ccrd_v2_17707_G12 // Ccrd_v2_15694_G11 // Ccrd_v2_25944_scaff…
GO:0016758	F	transferase activity, transferring hexosyl groups	20	657	349	16870	0.06	1	// Ccrd_v2_15145_g10 // Ccrd_v2_03120_g02 // Ccrd_v2_24236_g17 // Ccrd_v2_01893_g01 // Ccrd_v2_03089_g02 // Ccrd_v2_06172_g03 // Ccrd_v2_13393_g09 // Ccrd_v2_12992_g09 // Ccrd_v2_18690_g13 // Ccrd_v2_09673_g05 // Ccrd_v2_16417_g11 // Ccrd_v2_20454_g14 // Ccrd_v2_20474_g14 // Ccrd_v2_00361_g01 // Ccrd_v2_27027_scaffold_4688 // Ccrd_v2_14900_g10 // Ccrd_v2_01138_g01 // Ccrd_v2_06650_g03 // Ccrd_v2_…	// Ccrd_v2_19877_G13 // Ccrd_v2_26497_scaffold_3041 // Ccrd_v2_23470_G16 // Ccrd_v2_02965_G02 // Ccrd_v2_10428_G06 // Ccrd_v2_21757_G15 // Ccrd_v2_17331_G12 // Ccrd_v2_07400_G04 // Ccrd_v2_09676_G05 // Ccrd_v2_05841_G03 // Ccrd_v2_16141_G11 // Ccrd_v2_17625_G12 // Ccrd_v2_24130_G17 // Ccrd_v2_05720_G03 // Ccrd_v2_08172_G05 // Ccrd_v2_20152_G13 // Ccrd_v2_14296_G10 // Ccrd_v2_05839_G03 // Ccrd_v2_…
GO:0022890	F	inorganic cation transmembrane transporter activity	5	657	160	16870	0.75	1	// Ccrd_v2_18699_g13 // Ccrd_v2_20236_g13 // Ccrd_v2_18288_g12 // Ccrd_v2_27183_scaffold_5223 // Ccrd_v2_01324_g01	// Ccrd_v2_18699_G13 // Ccrd_v2_27383_scaffold_6055 // Ccrd_v2_23557_G17 // Ccrd_v2_21583_G15 // Ccrd_v2_24532_G17 // Ccrd_v2_27535_scaffold_6818 // Ccrd_v2_03410_G02 // Ccrd_v2_14700_G10 // Ccrd_v2_12119_G08 // Ccrd_v2_01971_G01 // Ccrd_v2_10467_G06 // Ccrd_v2_03213_G02 // Ccrd_v2_26524_scaffold_3110 // Ccrd_v2_07107_G03 // Ccrd_v2_25929_scaffold_1775 // Ccrd_v2_21328_G15 // Ccrd_v2_20663_G14 //…
GO:0016874	F	ligase activity	15	657	256	16870	0.08	1	// Ccrd_v2_01640_g01 // Ccrd_v2_00749_g01 // Ccrd_v2_05022_g02 // Ccrd_v2_11272_g07 // Ccrd_v2_07197_g04 // Ccrd_v2_17341_g12 // Ccrd_v2_20332_g13 // Ccrd_v2_09687_g05 // Ccrd_v2_22619_g16 // Ccrd_v2_11229_g07 // Ccrd_v2_12009_g08 // Ccrd_v2_16220_g11 // Ccrd_v2_23543_g17 // Ccrd_v2_11338_g07 // Ccrd_v2_12955_g08	// Ccrd_v2_08385_G05 // Ccrd_v2_12711_G08 // Ccrd_v2_03898_G02 // Ccrd_v2_22399_G15 // Ccrd_v2_01768_G01 // Ccrd_v2_01630_G01 // Ccrd_v2_12492_G08 // Ccrd_v2_01313_G01 // Ccrd_v2_01976_G01 // Ccrd_v2_01333_G01 // Ccrd_v2_23545_G17 // Ccrd_v2_01290_G01 // Ccrd_v2_05213_G03 // Ccrd_v2_16975_G11 // Ccrd_v2_27490_scaffold_6556 // Ccrd_v2_01735_G01 // Ccrd_v2_19613_G13 // Ccrd_v2_14014_G09 // Ccrd_v2_…
GO:0015631	F	tubulin binding	7	657	111	16870	0.14	1	// Ccrd_v2_09941_g06 // Ccrd_v2_03810_g02 // Ccrd_v2_08747_g05 // Ccrd_v2_12869_g08 // Ccrd_v2_22800_g16 // Ccrd_v2_10435_g06 // Ccrd_v2_09015_g05	// Ccrd_v2_21199_G15 // Ccrd_v2_13555_G09 // Ccrd_v2_22483_G15 // Ccrd_v2_15662_G11 // Ccrd_v2_04362_G02 // Ccrd_v2_10788_G06 // Ccrd_v2_06774_G03 // Ccrd_v2_21136_G15 // Ccrd_v2_24923_scaffold_196 // Ccrd_v2_02202_G01 // Ccrd_v2_14893_G10 // Ccrd_v2_07592_G04 // Ccrd_v2_28288_scaffold_13265 // Ccrd_v2_05944_G03 // Ccrd_v2_12869_G08 // Ccrd_v2_20648_G14 // Ccrd_v2_15274_G10 // Ccrd_v2_11535_G07 /…
GO:0016817	F	hydrolase activity, acting on acid anhydrides	29	657	635	16870	0.22	1	// Ccrd_v2_24818_g17 // Ccrd_v2_08267_g05 // Ccrd_v2_03810_g02 // Ccrd_v2_08206_g05 // Ccrd_v2_07046_g03 // Ccrd_v2_12305_g08 // Ccrd_v2_21552_g15 // Ccrd_v2_14024_g09 // Ccrd_v2_07949_g04 // Ccrd_v2_10435_g06 // Ccrd_v2_16027_g11 // Ccrd_v2_08006_g04 // Ccrd_v2_14366_g10 // Ccrd_v2_09015_g05 // Ccrd_v2_13222_g09 // Ccrd_v2_23920_g17 // Ccrd_v2_27619_scaffold_7203 // Ccrd_v2_22800_g16 // Ccrd_v2_…	// Ccrd_v2_05150_G02 // Ccrd_v2_11732_G07 // Ccrd_v2_26974_scaffold_4481 // Ccrd_v2_06949_G03 // Ccrd_v2_03258_G02 // Ccrd_v2_22992_G16 // Ccrd_v2_05669_G03 // Ccrd_v2_12633_G08 // Ccrd_v2_02647_G01 // Ccrd_v2_16027_G11 // Ccrd_v2_01607_G01 // Ccrd_v2_27750_scaffold_8038 // Ccrd_v2_20650_G14 // Ccrd_v2_01716_G01 // Ccrd_v2_14270_G10 // Ccrd_v2_19660_G13 // Ccrd_v2_28259_scaffold_12684 // Ccrd_v2_…
GO:0016881	F	acid-amino acid ligase activity	10	657	144	16870	0.057	1	// Ccrd_v2_01640_g01 // Ccrd_v2_05022_g02 // Ccrd_v2_12955_g08 // Ccrd_v2_20332_g13 // Ccrd_v2_22619_g16 // Ccrd_v2_11229_g07 // Ccrd_v2_12009_g08 // Ccrd_v2_16220_g11 // Ccrd_v2_23543_g17 // Ccrd_v2_11338_g07	// Ccrd_v2_01768_G01 // Ccrd_v2_20290_G13 // Ccrd_v2_22399_G15 // Ccrd_v2_01313_G01 // Ccrd_v2_01976_G01 // Ccrd_v2_01333_G01 // Ccrd_v2_24733_G17 // Ccrd_v2_01290_G01 // Ccrd_v2_05213_G03 // Ccrd_v2_16975_G11 // Ccrd_v2_27490_scaffold_6556 // Ccrd_v2_01735_G01 // Ccrd_v2_13470_G09 // Ccrd_v2_18536_G13 // Ccrd_v2_01396_G01 // Ccrd_v2_11256_G07 // Ccrd_v2_18170_G12 // Ccrd_v2_22167_G15 // Ccrd_v2_…
GO:0016887	F	ATPase activity	13	657	284	16870	0.32	1	// Ccrd_v2_08006_g04 // Ccrd_v2_14366_g10 // Ccrd_v2_06925_g03 // Ccrd_v2_22981_g16 // Ccrd_v2_12869_g08 // Ccrd_v2_14024_g09 // Ccrd_v2_07949_g04 // Ccrd_v2_06473_g03 // Ccrd_v2_24522_g17 // Ccrd_v2_15435_g10 // Ccrd_v2_07046_g03 // Ccrd_v2_01324_g01 // Ccrd_v2_16027_g11	// Ccrd_v2_02443_G01 // Ccrd_v2_15309_G10 // Ccrd_v2_23007_G16 // Ccrd_v2_26974_scaffold_4481 // Ccrd_v2_01104_G01 // Ccrd_v2_07350_G04 // Ccrd_v2_05150_G02 // Ccrd_v2_13540_G09 // Ccrd_v2_10396_G06 // Ccrd_v2_02647_G01 // Ccrd_v2_16027_G11 // Ccrd_v2_23022_G16 // Ccrd_v2_28258_scaffold_12683 // Ccrd_v2_08598_G05 // Ccrd_v2_14700_G10 // Ccrd_v2_11679_G07 // Ccrd_v2_08006_G04 // Ccrd_v2_04260_G02 …
GO:0020037	F	heme binding	11	657	437	16870	0.95	1	// Ccrd_v2_01094_g01 // Ccrd_v2_16571_g11 // Ccrd_v2_22135_g15 // Ccrd_v2_19965_g13 // Ccrd_v2_04425_g02 // Ccrd_v2_18905_g13 // Ccrd_v2_07649_g04 // Ccrd_v2_02613_g01 // Ccrd_v2_07631_g04 // Ccrd_v2_00577_g01 // Ccrd_v2_23500_g17	// Ccrd_v2_05651_G03 // Ccrd_v2_03706_G02 // Ccrd_v2_01300_G01 // Ccrd_v2_07648_G04 // Ccrd_v2_00702_G01 // Ccrd_v2_25022_scaffold_363 // Ccrd_v2_28136_scaffold_11330 // Ccrd_v2_04668_G02 // Ccrd_v2_15099_G10 // Ccrd_v2_04436_G02 // Ccrd_v2_08878_G05 // Ccrd_v2_03163_G02 // Ccrd_v2_12419_G08 // Ccrd_v2_20836_G14 // Ccrd_v2_12378_G08 // Ccrd_v2_09004_G05 // Ccrd_v2_18993_G13 // Ccrd_v2_10251_G06 /…
GO:0042623	F	ATPase activity, coupled	9	657	183	16870	0.29	1	// Ccrd_v2_14366_g10 // Ccrd_v2_22981_g16 // Ccrd_v2_12869_g08 // Ccrd_v2_07949_g04 // Ccrd_v2_06473_g03 // Ccrd_v2_24522_g17 // Ccrd_v2_15435_g10 // Ccrd_v2_07046_g03 // Ccrd_v2_01324_g01	// Ccrd_v2_05150_G02 // Ccrd_v2_23007_G16 // Ccrd_v2_01104_G01 // Ccrd_v2_07350_G04 // Ccrd_v2_13540_G09 // Ccrd_v2_02647_G01 // Ccrd_v2_06001_G03 // Ccrd_v2_28258_scaffold_12683 // Ccrd_v2_08598_G05 // Ccrd_v2_14700_G10 // Ccrd_v2_26524_scaffold_3110 // Ccrd_v2_07107_G03 // Ccrd_v2_25929_scaffold_1775 // Ccrd_v2_08314_G05 // Ccrd_v2_18871_G13 // Ccrd_v2_20663_G14 // Ccrd_v2_09160_G05 // Ccrd_v2_…
GO:0008017	F	microtubule binding	7	657	108	16870	0.13	1	// Ccrd_v2_09941_g06 // Ccrd_v2_03810_g02 // Ccrd_v2_08747_g05 // Ccrd_v2_12869_g08 // Ccrd_v2_22800_g16 // Ccrd_v2_10435_g06 // Ccrd_v2_09015_g05	// Ccrd_v2_21199_G15 // Ccrd_v2_13555_G09 // Ccrd_v2_22483_G15 // Ccrd_v2_15662_G11 // Ccrd_v2_04362_G02 // Ccrd_v2_10788_G06 // Ccrd_v2_06774_G03 // Ccrd_v2_21136_G15 // Ccrd_v2_24923_scaffold_196 // Ccrd_v2_02202_G01 // Ccrd_v2_14893_G10 // Ccrd_v2_07592_G04 // Ccrd_v2_28288_scaffold_13265 // Ccrd_v2_05944_G03 // Ccrd_v2_12869_G08 // Ccrd_v2_20648_G14 // Ccrd_v2_15274_G10 // Ccrd_v2_11535_G07 /…
GO:0017076	F	purine nucleotide binding	100	657	2439	16870	0.33	1	// Ccrd_v2_24818_g17 // Ccrd_v2_25562_scaffold_1147 // Ccrd_v2_08206_g05 // Ccrd_v2_16383_g11 // Ccrd_v2_20043_g13 // Ccrd_v2_01362_g01 // Ccrd_v2_20798_g14 // Ccrd_v2_14024_g09 // Ccrd_v2_08006_g04 // Ccrd_v2_25082_scaffold_495 // Ccrd_v2_21154_g15 // Ccrd_v2_12127_g08 // Ccrd_v2_18091_g12 // Ccrd_v2_06925_g03 // Ccrd_v2_05132_g02 // Ccrd_v2_26066_scaffold_2043 // Ccrd_v2_16027_g11 // Ccrd_v2_26…	// Ccrd_v2_14129_G10 // Ccrd_v2_17565_G12 // Ccrd_v2_19483_G13 // Ccrd_v2_07035_G03 // Ccrd_v2_13853_G09 // Ccrd_v2_05150_G02 // Ccrd_v2_02647_G01 // Ccrd_v2_16027_G11 // Ccrd_v2_01607_G01 // Ccrd_v2_03965_G02 // Ccrd_v2_01224_G01 // Ccrd_v2_15457_G10 //
GO:0046872	F	metal ion binding	103	657	2543	16870	0.37	1	// Ccrd_v2_08206_g05 // Ccrd_v2_08580_g05 // Ccrd_v2_12465_g08 // Ccrd_v2_12572_g08 // Ccrd_v2_13418_g09 // Ccrd_v2_02613_g01 // Ccrd_v2_10610_g06 // Ccrd_v2_12305_g08 // Ccrd_v2_24564_g17 // Ccrd_v2_10809_g07 // Ccrd_v2_04428_g02 // Ccrd_v2_19522_g13 // Ccrd_v2_12955_g08 // Ccrd_v2_16571_g11 // Ccrd_v2_14718_g10 // Ccrd_v2_00577_g01 // Ccrd_v2_22619_g16 // Ccrd_v2_01676_g01 // Ccrd_v2_11539_g07 …	// Ccrd_v2_20611_G14 // Ccrd_v2_06874_G03 // Ccrd_v2_23335_G16 // Ccrd_v2_14391_G10 // Ccrd_v2_15916_G11 // Ccrd_v2_18371_G12 // Ccrd_v2_15531_G10 // Ccrd_v2_03965_G02 // Ccrd_v2_18533_G13 // Ccrd_v2_20983_G14 // Ccrd_v2_04668_G02 // Ccrd_v2_01189_G01 //
GO:0003774	F	motor activity	10	657	121	16870	0.021	1	// Ccrd_v2_24818_g17 // Ccrd_v2_08267_g05 // Ccrd_v2_09941_g06 // Ccrd_v2_03810_g02 // Ccrd_v2_17471_g12 // Ccrd_v2_05422_g03 // Ccrd_v2_27619_scaffold_7203 // Ccrd_v2_22800_g16 // Ccrd_v2_10435_g06 // Ccrd_v2_09015_g05	// Ccrd_v2_13555_G09 // Ccrd_v2_23294_G16 // Ccrd_v2_19891_G13 // Ccrd_v2_17471_G12 // Ccrd_v2_03355_G02 // Ccrd_v2_20650_G14 // Ccrd_v2_11535_G07 // Ccrd_v2_04362_G02 // Ccrd_v2_19660_G13 // Ccrd_v2_06774_G03 // Ccrd_v2_21136_G15 // Ccrd_v2_24923_scaffold_196 // Ccrd_v2_10541_G06 // Ccrd_v2_02202_G01 // Ccrd_v2_14893_G10 // Ccrd_v2_07592_G04 // Ccrd_v2_28288_scaffold_13265 // Ccrd_v2_05944_G03 /…
GO:0016787	F	hydrolase activity	70	657	2162	16870	0.94	1	// Ccrd_v2_24818_g17 // Ccrd_v2_00041_g01 // Ccrd_v2_08267_g05 // Ccrd_v2_09551_g05 // Ccrd_v2_03810_g02 // Ccrd_v2_01324_g01 // Ccrd_v2_18817_g13 // Ccrd_v2_08206_g05 // Ccrd_v2_17117_g12 // Ccrd_v2_02655_g01 // Ccrd_v2_09934_g06 // Ccrd_v2_07046_g03 // Ccrd_v2_00011_g01 // Ccrd_v2_09132_g05 // Ccrd_v2_16333_g11 // Ccrd_v2_05652_g03 // Ccrd_v2_06450_g03 // Ccrd_v2_12305_g08 // Ccrd_v2_21552_g15 …	// Ccrd_v2_01828_G01 // Ccrd_v2_12990_G09 // Ccrd_v2_27955_scaffold_9584 // Ccrd_v2_13505_G09 // Ccrd_v2_16794_G11 // Ccrd_v2_02647_G01 // Ccrd_v2_16027_G11 // Ccrd_v2_01607_G01 // Ccrd_v2_14270_G10 // Ccrd_v2_03876_G02 // Ccrd_v2_26974_scaffold_4481 // C
GO:0043565	F	sequence-specific DNA binding	8	657	300	16870	0.9	1	// Ccrd_v2_01774_g01 // Ccrd_v2_24847_scaffold_122 // Ccrd_v2_19277_g13 // Ccrd_v2_12794_g08 // Ccrd_v2_08719_g05 // Ccrd_v2_10033_g06 // Ccrd_v2_03647_g02 // Ccrd_v2_07434_g04	// Ccrd_v2_18991_G13 // Ccrd_v2_06017_G03 // Ccrd_v2_18499_G13 // Ccrd_v2_12874_G08 // Ccrd_v2_26841_scaffold_4114 // Ccrd_v2_10980_G07 // Ccrd_v2_02117_G01 // Ccrd_v2_02693_G02 // Ccrd_v2_27873_scaffold_8933 // Ccrd_v2_04664_G02 // Ccrd_v2_15155_G10 // Ccrd_v2_23882_G17 // Ccrd_v2_21429_G15 // Ccrd_v2_06525_G03 // Ccrd_v2_15071_G10 // Ccrd_v2_23707_G17 // Ccrd_v2_12794_G08 // Ccrd_v2_00198_G01 /…
GO:0016788	F	hydrolase activity, acting on ester bonds	11	657	498	16870	0.99	1	// Ccrd_v2_09132_g05 // Ccrd_v2_01676_g01 // Ccrd_v2_06450_g03 // Ccrd_v2_01228_g01 // Ccrd_v2_11453_g07 // Ccrd_v2_02655_g01 // Ccrd_v2_18150_g12 // Ccrd_v2_07805_g04 // Ccrd_v2_01092_g01 // Ccrd_v2_08738_g05 // Ccrd_v2_00011_g01	// Ccrd_v2_11744_G08 // Ccrd_v2_21691_G15 // Ccrd_v2_02960_G02 // Ccrd_v2_10595_G06 // Ccrd_v2_13505_G09 // Ccrd_v2_26096_scaffold_2105 // Ccrd_v2_08356_G05 // Ccrd_v2_25757_scaffold_1491 // Ccrd_v2_03876_G02 // Ccrd_v2_27955_scaffold_9584 // Ccrd_v2_18808_G13 // Ccrd_v2_05633_G03 // Ccrd_v2_02292_G01 // Ccrd_v2_00306_G01 // Ccrd_v2_01297_G01 // Ccrd_v2_00011_G01 // Ccrd_v2_18199_G12 // Ccrd_v2_1…
GO:0003824	F	catalytic activity	256	657	7247	16870	0.92	1	// Ccrd_v2_24818_g17 // Ccrd_v2_15899_g11 // Ccrd_v2_23090_g16 // Ccrd_v2_25562_scaffold_1147 // Ccrd_v2_21476_g15 // Ccrd_v2_08206_g05 // Ccrd_v2_14047_g10 // Ccrd_v2_12465_g08 // Ccrd_v2_23706_g17 // Ccrd_v2_09934_g06 // Ccrd_v2_20389_g14 // Ccrd_v2_07779_g04 // Ccrd_v2_02613_g01 // Ccrd_v2_09551_g05 // Ccrd_v2_16383_g11 // Ccrd_v2_22680_g16 // Ccrd_v2_12468_g08 // Ccrd_v2_16333_g11 // Ccrd_v2_…	// Ccrd_v2_14129_G10 // Ccrd_v2_17565_G12 // Ccrd_v2_12990_G09 // Ccrd_v2_01828_G01 // Ccrd_v2_13505_G09 // Ccrd_v2_05742_G03 // Ccrd_v2_16794_G11 // Ccrd_v2_19718_G13 // Ccrd_v2_08690_G05 // Ccrd_v2_01607_G01 // Ccrd_v2_10340_G06 // Ccrd_v2_23463_G16 //
GO:0004842	F	ubiquitin-protein ligase activity	9	657	121	16870	0.048	1	// Ccrd_v2_01640_g01 // Ccrd_v2_05022_g02 // Ccrd_v2_12955_g08 // Ccrd_v2_20332_g13 // Ccrd_v2_22619_g16 // Ccrd_v2_11229_g07 // Ccrd_v2_16220_g11 // Ccrd_v2_23543_g17 // Ccrd_v2_11338_g07	// Ccrd_v2_01768_G01 // Ccrd_v2_20290_G13 // Ccrd_v2_22399_G15 // Ccrd_v2_01313_G01 // Ccrd_v2_01976_G01 // Ccrd_v2_01333_G01 // Ccrd_v2_23545_G17 // Ccrd_v2_01290_G01 // Ccrd_v2_05213_G03 // Ccrd_v2_16975_G11 // Ccrd_v2_27490_scaffold_6556 // Ccrd_v2_01735_G01 // Ccrd_v2_13470_G09 // Ccrd_v2_18536_G13 // Ccrd_v2_01396_G01 // Ccrd_v2_11256_G07 // Ccrd_v2_18170_G12 // Ccrd_v2_23263_G16 // Ccrd_v2_…
GO:0016779	F	nucleotidyltransferase activity	8	657	164	16870	0.31	1	// Ccrd_v2_00173_g01 // Ccrd_v2_23090_g16 // Ccrd_v2_00316_g01 // Ccrd_v2_08043_g04 // Ccrd_v2_25839_scaffold_1623 // Ccrd_v2_01243_g01 // Ccrd_v2_09180_g05 // Ccrd_v2_00519_g01	// Ccrd_v2_11536_G07 // Ccrd_v2_09952_G06 // Ccrd_v2_27444_scaffold_6353 // Ccrd_v2_23375_G16 // Ccrd_v2_18984_G13 // Ccrd_v2_20624_G14 // Ccrd_v2_08513_G05 // Ccrd_v2_01792_G01 // Ccrd_v2_28183_scaffold_11699 // Ccrd_v2_20451_G14 // Ccrd_v2_15903_G11 // Ccrd_v2_23770_G17 // Ccrd_v2_16388_G11 // Ccrd_v2_01511_G01 // Ccrd_v2_26232_scaffold_2435 // Ccrd_v2_09258_G05 // Ccrd_v2_10504_G06 // Ccrd_v2_…
GO:0022892	F	substrate-specific transporter activity	18	657	464	16870	0.54	1	// Ccrd_v2_18699_g13 // Ccrd_v2_23046_g16 // Ccrd_v2_08910_g05 // Ccrd_v2_26368_scaffold_2727 // Ccrd_v2_00286_g01 // Ccrd_v2_17806_g12 // Ccrd_v2_17244_g12 // Ccrd_v2_00013_g01 // Ccrd_v2_22191_g15 // Ccrd_v2_20236_g13 // Ccrd_v2_18288_g12 // Ccrd_v2_27183_scaffold_5223 // Ccrd_v2_13792_g09 // Ccrd_v2_24974_scaffold_311 // Ccrd_v2_07046_g03 // Ccrd_v2_24522_g17 // Ccrd_v2_24016_g17 // Ccrd_v2_01…	// Ccrd_v2_15733_G11 // Ccrd_v2_18273_G12 // Ccrd_v2_27383_scaffold_6055 // Ccrd_v2_03311_G02 // Ccrd_v2_28266_scaffold_12822 // Ccrd_v2_23551_G17 // Ccrd_v2_05566_G03 // Ccrd_v2_11732_G07 // Ccrd_v2_07808_G04 // Ccrd_v2_09248_G05 // Ccrd_v2_19168_G13 // Ccrd_v2_16698_G11 // Ccrd_v2_06587_G03 // Ccrd_v2_09160_G05 // Ccrd_v2_22324_G15 // Ccrd_v2_04687_G02 // Ccrd_v2_03135_G02 // Ccrd_v2_23870_G17 …
GO:0046906	F	tetrapyrrole binding	11	657	454	16870	0.97	1	// Ccrd_v2_01094_g01 // Ccrd_v2_16571_g11 // Ccrd_v2_22135_g15 // Ccrd_v2_19965_g13 // Ccrd_v2_04425_g02 // Ccrd_v2_18905_g13 // Ccrd_v2_07649_g04 // Ccrd_v2_02613_g01 // Ccrd_v2_07631_g04 // Ccrd_v2_00577_g01 // Ccrd_v2_23500_g17	// Ccrd_v2_05651_G03 // Ccrd_v2_03706_G02 // Ccrd_v2_01300_G01 // Ccrd_v2_07648_G04 // Ccrd_v2_00702_G01 // Ccrd_v2_25022_scaffold_363 // Ccrd_v2_28136_scaffold_11330 // Ccrd_v2_04668_G02 // Ccrd_v2_15099_G10 // Ccrd_v2_04436_G02 // Ccrd_v2_08878_G05 // Ccrd_v2_03163_G02 // Ccrd_v2_12419_G08 // Ccrd_v2_20836_G14 // Ccrd_v2_12378_G08 // Ccrd_v2_09004_G05 // Ccrd_v2_18993_G13 // Ccrd_v2_10251_G06 /…
GO:0016772	F	transferase activity, transferring phosphorus-containing groups	55	657	1509	16870	0.7	1	// Ccrd_v2_23090_g16 // Ccrd_v2_04532_g02 // Ccrd_v2_22174_g15 // Ccrd_v2_25562_scaffold_1147 // Ccrd_v2_16554_g11 // Ccrd_v2_16751_g11 // Ccrd_v2_02655_g01 // Ccrd_v2_08043_g04 // Ccrd_v2_25308_scaffold_739 // Ccrd_v2_25839_scaffold_1623 // Ccrd_v2_15312_g10 // Ccrd_v2_16383_g11 // Ccrd_v2_11046_g07 // Ccrd_v2_19126_g13 // Ccrd_v2_06711_g03 // Ccrd_v2_02102_g01 // Ccrd_v2_12486_g08 // Ccrd_v2_13…	// Ccrd_v2_14129_G10 // Ccrd_v2_17565_G12 // Ccrd_v2_19483_G13 // Ccrd_v2_07035_G03 // Ccrd_v2_13853_G09 // Ccrd_v2_03965_G02 // Ccrd_v2_20451_G14 // Ccrd_v2_16388_G11 // Ccrd_v2_10504_G06 // Ccrd_v2_08290_G05 // Ccrd_v2_26157_scaffold_2234 // Ccrd_v2_102
GO:0016301	F	kinase activity	46	657	1293	16870	0.75	1	// Ccrd_v2_04532_g02 // Ccrd_v2_22174_g15 // Ccrd_v2_25562_scaffold_1147 // Ccrd_v2_16554_g11 // Ccrd_v2_16751_g11 // Ccrd_v2_02655_g01 // Ccrd_v2_25308_scaffold_739 // Ccrd_v2_15312_g10 // Ccrd_v2_16383_g11 // Ccrd_v2_19126_g13 // Ccrd_v2_06711_g03 // Ccrd_v2_02102_g01 // Ccrd_v2_12486_g08 // Ccrd_v2_13926_g09 // Ccrd_v2_23885_g17 // Ccrd_v2_01362_g01 // Ccrd_v2_19141_g13 // Ccrd_v2_01217_g01 //…	// Ccrd_v2_21929_G15 // Ccrd_v2_14129_G10 // Ccrd_v2_17565_G12 // Ccrd_v2_19483_G13 // Ccrd_v2_00510_G01 // Ccrd_v2_09969_G06 // Ccrd_v2_07035_G03 // Ccrd_v2_13853_G09 // Ccrd_v2_24037_G17 // Ccrd_v2_27115_scaffold_4974 // Ccrd_v2_04979_G02 // Ccrd_v2_00327_G01 // Ccrd_v2_20150_G13 // Ccrd_v2_17499_G12 // Ccrd_v2_16021_G11 // Ccrd_v2_16147_G11 // Ccrd_v2_24967_scaffold_311 // Ccrd_v2_18541_G13 //…
GO:0015075	F	ion transmembrane transporter activity	13	657	333	16870	0.54	1	// Ccrd_v2_18699_g13 // Ccrd_v2_24522_g17 // Ccrd_v2_08910_g05 // Ccrd_v2_17806_g12 // Ccrd_v2_17244_g12 // Ccrd_v2_00013_g01 // Ccrd_v2_20236_g13 // Ccrd_v2_18288_g12 // Ccrd_v2_27183_scaffold_5223 // Ccrd_v2_13792_g09 // Ccrd_v2_24974_scaffold_311 // Ccrd_v2_24016_g17 // Ccrd_v2_01324_g01	// Ccrd_v2_18699_G13 // Ccrd_v2_24118_G17 // Ccrd_v2_06924_G03 // Ccrd_v2_11732_G07 // Ccrd_v2_26995_scaffold_4541 // Ccrd_v2_27383_scaffold_6055 // Ccrd_v2_04356_G02 // Ccrd_v2_19992_G13 // Ccrd_v2_23464_G16 // Ccrd_v2_03311_G02 // Ccrd_v2_07947_G04 // Ccrd_v2_05002_G02 // Ccrd_v2_22689_G16 // Ccrd_v2_21583_G15 // Ccrd_v2_28266_scaffold_12822 // Ccrd_v2_27535_scaffold_6818 // Ccrd_v2_15389_G10 /…
GO:0032555	F	purine ribonucleotide binding	94	657	2307	16870	0.35	1	// Ccrd_v2_24818_g17 // Ccrd_v2_25562_scaffold_1147 // Ccrd_v2_08206_g05 // Ccrd_v2_16383_g11 // Ccrd_v2_20043_g13 // Ccrd_v2_01362_g01 // Ccrd_v2_14024_g09 // Ccrd_v2_08006_g04 // Ccrd_v2_25082_scaffold_495 // Ccrd_v2_21154_g15 // Ccrd_v2_12127_g08 // Ccrd_v2_18091_g12 // Ccrd_v2_06925_g03 // Ccrd_v2_05132_g02 // Ccrd_v2_26066_scaffold_2043 // Ccrd_v2_16027_g11 // Ccrd_v2_26984_scaffold_4507 // …	// Ccrd_v2_14129_G10 // Ccrd_v2_17565_G12 // Ccrd_v2_19483_G13 // Ccrd_v2_07035_G03 // Ccrd_v2_13853_G09 // Ccrd_v2_05150_G02 // Ccrd_v2_02647_G01 // Ccrd_v2_16027_G11 // Ccrd_v2_01607_G01 // Ccrd_v2_03965_G02 // Ccrd_v2_01224_G01 // Ccrd_v2_15457_G10 //
GO:0046983	F	protein dimerization activity	12	657	400	16870	0.85	1	// Ccrd_v2_22773_g16 // Ccrd_v2_09860_g06 // Ccrd_v2_05061_g02 // Ccrd_v2_14619_g10 // Ccrd_v2_13485_g09 // Ccrd_v2_14892_g10 // Ccrd_v2_09894_g06 // Ccrd_v2_13370_g09 // Ccrd_v2_25508_scaffold_1059 // Ccrd_v2_06388_g03 // Ccrd_v2_14349_g10 // Ccrd_v2_04695_g02	// Ccrd_v2_27366_scaffold_5971 // Ccrd_v2_03679_G02 // Ccrd_v2_09882_G06 // Ccrd_v2_20144_G13 // Ccrd_v2_16200_G11 // Ccrd_v2_00560_G01 // Ccrd_v2_09913_G06 // Ccrd_v2_14246_G10 // Ccrd_v2_01240_G01 // Ccrd_v2_20143_G13 // Ccrd_v2_26816_scaffold_4019 // Ccrd_v2_02842_G02 // Ccrd_v2_21469_G15 // Ccrd_v2_02861_G02 // Ccrd_v2_15250_G10 // Ccrd_v2_18063_G12 // Ccrd_v2_20768_G14 // Ccrd_v2_06411_G03 /…
GO:0016757	F	transferase activity, transferring glycosyl groups	22	657	434	16870	0.13	1	// Ccrd_v2_12992_g09 // Ccrd_v2_18690_g13 // Ccrd_v2_17331_g12 // Ccrd_v2_07779_g04 // Ccrd_v2_24236_g17 // Ccrd_v2_09673_g05 // Ccrd_v2_03089_g02 // Ccrd_v2_20474_g14 // Ccrd_v2_06650_g03 // Ccrd_v2_15145_g10 // Ccrd_v2_03120_g02 // Ccrd_v2_01893_g01 // Ccrd_v2_06172_g03 // Ccrd_v2_13393_g09 // Ccrd_v2_16417_g11 // Ccrd_v2_20454_g14 // Ccrd_v2_27027_scaffold_4688 // Ccrd_v2_11722_g07 // Ccrd_v2_…	// Ccrd_v2_21826_G15 // Ccrd_v2_19877_G13 // Ccrd_v2_26497_scaffold_3041 // Ccrd_v2_23470_G16 // Ccrd_v2_02965_G02 // Ccrd_v2_10428_G06 // Ccrd_v2_21757_G15 // Ccrd_v2_17331_G12 // Ccrd_v2_27537_scaffold_6828 // Ccrd_v2_07400_G04 // Ccrd_v2_13597_G09 // Ccrd_v2_09676_G05 // Ccrd_v2_05841_G03 // Ccrd_v2_16141_G11 // Ccrd_v2_17625_G12 // Ccrd_v2_18631_G13 // Ccrd_v2_24130_G17 // Ccrd_v2_05720_G03 /…
GO:0032553	F	ribonucleotide binding	94	657	2307	16870	0.35	1	// Ccrd_v2_24818_g17 // Ccrd_v2_25562_scaffold_1147 // Ccrd_v2_08206_g05 // Ccrd_v2_16383_g11 // Ccrd_v2_20043_g13 // Ccrd_v2_01362_g01 // Ccrd_v2_14024_g09 // Ccrd_v2_08006_g04 // Ccrd_v2_25082_scaffold_495 // Ccrd_v2_21154_g15 // Ccrd_v2_12127_g08 // Ccrd_v2_18091_g12 // Ccrd_v2_06925_g03 // Ccrd_v2_05132_g02 // Ccrd_v2_26066_scaffold_2043 // Ccrd_v2_16027_g11 // Ccrd_v2_26984_scaffold_4507 // …	// Ccrd_v2_14129_G10 // Ccrd_v2_17565_G12 // Ccrd_v2_19483_G13 // Ccrd_v2_07035_G03 // Ccrd_v2_13853_G09 // Ccrd_v2_05150_G02 // Ccrd_v2_02647_G01 // Ccrd_v2_16027_G11 // Ccrd_v2_01607_G01 // Ccrd_v2_03965_G02 // Ccrd_v2_01224_G01 // Ccrd_v2_15457_G10 //
GO:0016798	F	hydrolase activity, acting on glycosyl bonds	15	657	353	16870	0.4	1	// Ccrd_v2_00041_g01 // Ccrd_v2_10809_g07 // Ccrd_v2_01803_g01 // Ccrd_v2_16333_g11 // Ccrd_v2_15616_g11 // Ccrd_v2_15899_g11 // Ccrd_v2_20568_g14 // Ccrd_v2_16417_g11 // Ccrd_v2_09934_g06 // Ccrd_v2_06165_g03 // Ccrd_v2_23393_g16 // Ccrd_v2_19131_g13 // Ccrd_v2_22458_g15 // Ccrd_v2_13392_g09 // Ccrd_v2_23394_g16	// Ccrd_v2_11564_G07 // Ccrd_v2_16466_G11 // Ccrd_v2_19718_G13 // Ccrd_v2_18824_G13 // Ccrd_v2_00237_G01 // Ccrd_v2_22281_G15 // Ccrd_v2_16352_G11 // Ccrd_v2_23665_G17 // Ccrd_v2_17220_G12 // Ccrd_v2_02523_G01 // Ccrd_v2_24762_G17 // Ccrd_v2_18956_G13 // Ccrd_v2_04054_G02 // Ccrd_v2_05890_G03 // Ccrd_v2_27739_scaffold_7966 // Ccrd_v2_04252_G02 // Ccrd_v2_26786_scaffold_3961 // Ccrd_v2_06445_G03 /…
GO:0008233	F	peptidase activity	13	657	439	16870	0.87	1	// Ccrd_v2_16965_g11 // Ccrd_v2_09551_g05 // Ccrd_v2_05652_g03 // Ccrd_v2_07861_g04 // Ccrd_v2_17117_g12 // Ccrd_v2_11228_g07 // Ccrd_v2_14675_g10 // Ccrd_v2_25496_scaffold_1013 // Ccrd_v2_19289_g13 // Ccrd_v2_06659_g03 // Ccrd_v2_06360_g03 // Ccrd_v2_15435_g10 // Ccrd_v2_03668_g02	// Ccrd_v2_16871_G11 // Ccrd_v2_01828_G01 // Ccrd_v2_12990_G09 // Ccrd_v2_25514_scaffold_1076 // Ccrd_v2_00617_G01 // Ccrd_v2_19403_G13 // Ccrd_v2_20507_G14 // Ccrd_v2_04541_G02 // Ccrd_v2_11620_G07 // Ccrd_v2_15871_G11 // Ccrd_v2_00018_G01 // Ccrd_v2_01820_G01 // Ccrd_v2_11339_G07 // Ccrd_v2_11712_G07 // Ccrd_v2_28178_scaffold_11675 // Ccrd_v2_20015_G13 // Ccrd_v2_07083_G03 // Ccrd_v2_06974_G03 …
GO:0019001	F	guanyl nucleotide binding	8	657	252	16870	0.77	1	// Ccrd_v2_03475_g02 // Ccrd_v2_21552_g15 // Ccrd_v2_08206_g05 // Ccrd_v2_13222_g09 // Ccrd_v2_23920_g17 // Ccrd_v2_14935_g10 // Ccrd_v2_02812_g02 // Ccrd_v2_01711_g01	// Ccrd_v2_06570_G03 // Ccrd_v2_13490_G09 // Ccrd_v2_12172_G08 // Ccrd_v2_05261_G03 // Ccrd_v2_21552_G15 // Ccrd_v2_03258_G02 // Ccrd_v2_03532_G02 // Ccrd_v2_22184_G15 // Ccrd_v2_05669_G03 // Ccrd_v2_13371_G09 // Ccrd_v2_05476_G03 // Ccrd_v2_21197_G15 // Ccrd_v2_02938_G02 // Ccrd_v2_01607_G01 // Ccrd_v2_15948_G11 // Ccrd_v2_13522_G09 // Ccrd_v2_02812_G02 // Ccrd_v2_01716_G01 // Ccrd_v2_17482_G12 …
GO:0016491	F	oxidoreductase activity	60	657	1608	16870	0.65	1	// Ccrd_v2_23706_g17 // Ccrd_v2_02863_g02 // Ccrd_v2_16571_g11 // Ccrd_v2_21697_g15 // Ccrd_v2_21476_g15 // Ccrd_v2_13446_g09 // Ccrd_v2_07649_g04 // Ccrd_v2_12465_g08 // Ccrd_v2_27090_scaffold_4869 // Ccrd_v2_20232_g13 // Ccrd_v2_13418_g09 // Ccrd_v2_02613_g01 // Ccrd_v2_16799_g11 // Ccrd_v2_13174_g09 // Ccrd_v2_09310_g05 // Ccrd_v2_14717_g10 // Ccrd_v2_22680_g16 // Ccrd_v2_12468_g08 // Ccrd_v2_…	// Ccrd_v2_20611_G14 // Ccrd_v2_12889_G08 // Ccrd_v2_05742_G03 // Ccrd_v2_20352_G13 // Ccrd_v2_19430_G13 // Ccrd_v2_24734_G17 // Ccrd_v2_01425_G01 // Ccrd_v2_04668_G02 // Ccrd_v2_22036_G15 // Ccrd_v2_27658_scaffold_7385 // Ccrd_v2_06995_G03 // Ccrd_v2_247
GO:0008194	F	UDP-glycosyltransferase activity	9	657	139	16870	0.096	1	// Ccrd_v2_03120_g02 // Ccrd_v2_20454_g14 // Ccrd_v2_12992_g09 // Ccrd_v2_13393_g09 // Ccrd_v2_09673_g05 // Ccrd_v2_17331_g12 // Ccrd_v2_01138_g01 // Ccrd_v2_06650_g03 // Ccrd_v2_11722_g07	// Ccrd_v2_28280_scaffold_13083 // Ccrd_v2_19877_G13 // Ccrd_v2_21703_G15 // Ccrd_v2_18423_G12 // Ccrd_v2_20156_G13 // Ccrd_v2_05615_G03 // Ccrd_v2_03071_G02 // Ccrd_v2_22269_G15 // Ccrd_v2_12992_G09 // Ccrd_v2_10428_G06 // Ccrd_v2_21757_G15 // Ccrd_v2_20454_G14 // Ccrd_v2_00811_G01 // Ccrd_v2_22475_G15 // Ccrd_v2_07400_G04 // Ccrd_v2_07543_G04 // Ccrd_v2_21920_G15 // Ccrd_v2_23622_G17 // Ccrd_v2…
GO:0016705	F	oxidoreductase activity, acting on paired donors, with incorporation or reduction of molecular oxygen	11	657	387	16870	0.89	1	// Ccrd_v2_01490_g01 // Ccrd_v2_16571_g11 // Ccrd_v2_22135_g15 // Ccrd_v2_20798_g14 // Ccrd_v2_19965_g13 // Ccrd_v2_18905_g13 // Ccrd_v2_07649_g04 // Ccrd_v2_07631_g04 // Ccrd_v2_23500_g17 // Ccrd_v2_16438_g11 // Ccrd_v2_09310_g05	// Ccrd_v2_05651_G03 // Ccrd_v2_16924_G11 // Ccrd_v2_07648_G04 // Ccrd_v2_00702_G01 // Ccrd_v2_25022_scaffold_363 // Ccrd_v2_28136_scaffold_11330 // Ccrd_v2_17268_G12 // Ccrd_v2_04436_G02 // Ccrd_v2_03163_G02 // Ccrd_v2_03198_G02 // Ccrd_v2_20836_G14 // Ccrd_v2_01107_G01 // Ccrd_v2_18993_G13 // Ccrd_v2_21834_G15 // Ccrd_v2_20298_G13 // Ccrd_v2_10678_G06 // Ccrd_v2_18581_G13 // Ccrd_v2_11766_G08 /…
GO:0008270	F	zinc ion binding	59	657	1130	16870	0.019	1	// Ccrd_v2_12657_g08 // Ccrd_v2_09667_g05 // Ccrd_v2_17117_g12 // Ccrd_v2_06631_g03 // Ccrd_v2_08580_g05 // Ccrd_v2_12465_g08 // Ccrd_v2_12572_g08 // Ccrd_v2_09142_g05 // Ccrd_v2_00731_g01 // Ccrd_v2_22867_g16 // Ccrd_v2_11338_g07 // Ccrd_v2_12955_g08 // Ccrd_v2_14717_g10 // Ccrd_v2_02165_g01 // Ccrd_v2_26402_scaffold_2832 // Ccrd_v2_03347_g02 // Ccrd_v2_15152_g10 // Ccrd_v2_04828_g02 // Ccrd_v2_…	// Ccrd_v2_07163_G04 // Ccrd_v2_01768_G01 // Ccrd_v2_22399_G15 // Ccrd_v2_03074_G02 // Ccrd_v2_00617_G01 // Ccrd_v2_03236_G02 // Ccrd_v2_00089_G01 // Ccrd_v2_24820_G17 // Ccrd_v2_18371_G12 // Ccrd_v2_25095_scaffold_509 // Ccrd_v2_19818_G13 // Ccrd_v2_01976_G01 // Ccrd_v2_25457_scaffold_934 // Ccrd_v2_00786_G01 // Ccrd_v2_13872_G09 // Ccrd_v2_16038_G11 // Ccrd_v2_07061_G03 // Ccrd_v2_17329_G12 // …
GO:0005525	F	GTP binding	7	657	244	16870	0.84	1	// Ccrd_v2_03475_g02 // Ccrd_v2_21552_g15 // Ccrd_v2_08206_g05 // Ccrd_v2_13222_g09 // Ccrd_v2_14935_g10 // Ccrd_v2_02812_g02 // Ccrd_v2_01711_g01	// Ccrd_v2_06570_G03 // Ccrd_v2_13490_G09 // Ccrd_v2_02147_G01 // Ccrd_v2_05261_G03 // Ccrd_v2_21552_G15 // Ccrd_v2_03258_G02 // Ccrd_v2_03532_G02 // Ccrd_v2_22184_G15 // Ccrd_v2_05669_G03 // Ccrd_v2_13371_G09 // Ccrd_v2_05476_G03 // Ccrd_v2_21197_G15 // Ccrd_v2_02938_G02 // Ccrd_v2_01607_G01 // Ccrd_v2_15948_G11 // Ccrd_v2_13522_G09 // Ccrd_v2_02812_G02 // Ccrd_v2_01716_G01 // Ccrd_v2_17482_G12 …
GO:0032561	F	guanyl ribonucleotide binding	7	657	244	16870	0.84	1	// Ccrd_v2_03475_g02 // Ccrd_v2_21552_g15 // Ccrd_v2_08206_g05 // Ccrd_v2_13222_g09 // Ccrd_v2_14935_g10 // Ccrd_v2_02812_g02 // Ccrd_v2_01711_g01	// Ccrd_v2_06570_G03 // Ccrd_v2_13490_G09 // Ccrd_v2_02147_G01 // Ccrd_v2_05261_G03 // Ccrd_v2_21552_G15 // Ccrd_v2_03258_G02 // Ccrd_v2_03532_G02 // Ccrd_v2_22184_G15 // Ccrd_v2_05669_G03 // Ccrd_v2_13371_G09 // Ccrd_v2_05476_G03 // Ccrd_v2_21197_G15 // Ccrd_v2_02938_G02 // Ccrd_v2_01607_G01 // Ccrd_v2_15948_G11 // Ccrd_v2_13522_G09 // Ccrd_v2_02812_G02 // Ccrd_v2_01716_G01 // Ccrd_v2_17482_G12 …
GO:0016879	F	ligase activity, forming carbon-nitrogen bonds	11	657	192	16870	0.13	1	// Ccrd_v2_01640_g01 // Ccrd_v2_05022_g02 // Ccrd_v2_12955_g08 // Ccrd_v2_17341_g12 // Ccrd_v2_20332_g13 // Ccrd_v2_22619_g16 // Ccrd_v2_11229_g07 // Ccrd_v2_12009_g08 // Ccrd_v2_16220_g11 // Ccrd_v2_23543_g17 // Ccrd_v2_11338_g07	// Ccrd_v2_01768_G01 // Ccrd_v2_12492_G08 // Ccrd_v2_03898_G02 // Ccrd_v2_22399_G15 // Ccrd_v2_01313_G01 // Ccrd_v2_01976_G01 // Ccrd_v2_01333_G01 // Ccrd_v2_23545_G17 // Ccrd_v2_01290_G01 // Ccrd_v2_05213_G03 // Ccrd_v2_16975_G11 // Ccrd_v2_27490_scaffold_6556 // Ccrd_v2_01735_G01 // Ccrd_v2_14014_G09 // Ccrd_v2_13470_G09 // Ccrd_v2_18536_G13 // Ccrd_v2_01630_G01 // Ccrd_v2_04319_G02 // Ccrd_v2_…
GO:0005509	F	calcium ion binding	8	657	260	16870	0.8	1	// Ccrd_v2_23708_g17 // Ccrd_v2_15603_g11 // Ccrd_v2_27628_scaffold_7236 // Ccrd_v2_08206_g05 // Ccrd_v2_20568_g14 // Ccrd_v2_01812_g01 // Ccrd_v2_10610_g06 // Ccrd_v2_02812_g02	// Ccrd_v2_06874_G03 // Ccrd_v2_28118_scaffold_11262 // Ccrd_v2_04181_G02 // Ccrd_v2_16947_G11 // Ccrd_v2_12170_G08 // Ccrd_v2_15203_G10 // Ccrd_v2_23974_G17 // Ccrd_v2_06070_G03 // Ccrd_v2_19164_G13 // Ccrd_v2_12973_G08 // Ccrd_v2_13115_G09 // Ccrd_v2_12280_G08 // Ccrd_v2_22332_G15 // Ccrd_v2_06808_G03 // Ccrd_v2_09413_G05 // Ccrd_v2_20261_G13 // Ccrd_v2_02812_G02 // Ccrd_v2_12595_G08 // Ccrd_v2…
GO:0005506	F	iron ion binding	15	657	488	16870	0.85	1	// Ccrd_v2_01094_g01 // Ccrd_v2_01490_g01 // Ccrd_v2_16571_g11 // Ccrd_v2_22135_g15 // Ccrd_v2_19965_g13 // Ccrd_v2_04425_g02 // Ccrd_v2_23500_g17 // Ccrd_v2_18905_g13 // Ccrd_v2_19522_g13 // Ccrd_v2_07649_g04 // Ccrd_v2_02613_g01 // Ccrd_v2_07631_g04 // Ccrd_v2_00577_g01 // Ccrd_v2_17697_g12 // Ccrd_v2_09310_g05	// Ccrd_v2_05651_G03 // Ccrd_v2_10838_G07 // Ccrd_v2_03706_G02 // Ccrd_v2_01300_G01 // Ccrd_v2_07648_G04 // Ccrd_v2_00702_G01 // Ccrd_v2_25022_scaffold_363 // Ccrd_v2_28136_scaffold_11330 // Ccrd_v2_04668_G02 // Ccrd_v2_15099_G10 // Ccrd_v2_17268_G12 // Ccrd_v2_04436_G02 // Ccrd_v2_08878_G05 // Ccrd_v2_03163_G02 // Ccrd_v2_12419_G08 // Ccrd_v2_20836_G14 // Ccrd_v2_12378_G08 // Ccrd_v2_01065_G01 /…
GO:0015291	F	secondary active transmembrane transporter activity	5	657	109	16870	0.42	1	// Ccrd_v2_18880_g13 // Ccrd_v2_08910_g05 // Ccrd_v2_14560_g10 // Ccrd_v2_17244_g12 // Ccrd_v2_13792_g09	// Ccrd_v2_03463_G02 // Ccrd_v2_18273_G12 // Ccrd_v2_05002_G02 // Ccrd_v2_22689_G16 // Ccrd_v2_28266_scaffold_12822 // Ccrd_v2_03729_G02 // Ccrd_v2_18098_G12 // Ccrd_v2_05566_G03 // Ccrd_v2_15245_G10 // Ccrd_v2_09856_G06 // Ccrd_v2_22186_G15 // Ccrd_v2_16698_G11 // Ccrd_v2_06587_G03 // Ccrd_v2_23455_G16 // Ccrd_v2_21923_G15 // Ccrd_v2_17696_G12 // Ccrd_v2_25288_scaffold_723 // Ccrd_v2_15048_G10 /…
GO:0005215	F	transporter activity	31	657	825	16870	0.61	1	// Ccrd_v2_17244_g12 // Ccrd_v2_17806_g12 // Ccrd_v2_13792_g09 // Ccrd_v2_07046_g03 // Ccrd_v2_06530_g03 // Ccrd_v2_13812_g09 // Ccrd_v2_19336_g13 // Ccrd_v2_26368_scaffold_2727 // Ccrd_v2_00013_g01 // Ccrd_v2_18288_g12 // Ccrd_v2_07949_g04 // Ccrd_v2_14560_g10 // Ccrd_v2_24016_g17 // Ccrd_v2_18880_g13 // Ccrd_v2_14366_g10 // Ccrd_v2_23046_g16 // Ccrd_v2_08910_g05 // Ccrd_v2_20236_g13 // Ccrd_v2_…	// Ccrd_v2_20758_G14 // Ccrd_v2_03463_G02 // Ccrd_v2_11732_G07 // Ccrd_v2_18273_G12 // Ccrd_v2_27383_scaffold_6055 // Ccrd_v2_03311_G02 // Ccrd_v2_00248_G01 // Ccrd_v2_28266_scaffold_12822 // Ccrd_v2_03729_G02 // Ccrd_v2_26080_scaffold_2080 // Ccrd_v2_05606_G03 // Ccrd_v2_05566_G03 // Ccrd_v2_15733_G11 // Ccrd_v2_08478_G05 // Ccrd_v2_16170_G11 // Ccrd_v2_14270_G10 // Ccrd_v2_09856_G06 // Ccrd_v2_…
GO:0008289	F	lipid binding	5	657	98	16870	0.34	1	// Ccrd_v2_16254_g11 // Ccrd_v2_00903_g01 // Ccrd_v2_15830_g11 // Ccrd_v2_17229_g12 // Ccrd_v2_06980_g03	// Ccrd_v2_02438_G01 // Ccrd_v2_05112_G02 // Ccrd_v2_17971_G12 // Ccrd_v2_19718_G13 // Ccrd_v2_12070_G08 // Ccrd_v2_06800_G03 // Ccrd_v2_16319_G11 // Ccrd_v2_22872_G16 // Ccrd_v2_19563_G13 // Ccrd_v2_26069_scaffold_2058 // Ccrd_v2_07127_G03 // Ccrd_v2_17307_G12 // Ccrd_v2_19462_G13 // Ccrd_v2_25335_scaffold_815 // Ccrd_v2_08958_G05 // Ccrd_v2_03391_G02 // Ccrd_v2_25069_scaffold_483 // Ccrd_v2_215…
GO:0035251	F	UDP-glucosyltransferase activity	5	657	61	16870	0.09	1	// Ccrd_v2_17331_g12 // Ccrd_v2_20454_g14 // Ccrd_v2_13393_g09 // Ccrd_v2_06650_g03 // Ccrd_v2_01138_g01	// Ccrd_v2_03051_G02 // Ccrd_v2_15613_G11 // Ccrd_v2_25377_scaffold_853 // Ccrd_v2_25785_scaffold_1525 // Ccrd_v2_14362_G10 // Ccrd_v2_21703_G15 // Ccrd_v2_02741_G02 // Ccrd_v2_16719_G11 // Ccrd_v2_02001_G01 // Ccrd_v2_05225_G03 // Ccrd_v2_15962_G11 // Ccrd_v2_05615_G03 // Ccrd_v2_00001_G01 // Ccrd_v2_25376_scaffold_853 // Ccrd_v2_26750_scaffold_3804 // Ccrd_v2_28279_scaffold_13079 // Ccrd_v2_058…
GO:0016903	F	oxidoreductase activity, acting on the aldehyde or oxo group of donors	5	657	60	16870	0.085	1	// Ccrd_v2_21476_g15 // Ccrd_v2_27090_scaffold_4869 // Ccrd_v2_00835_g01 // Ccrd_v2_09922_g06 // Ccrd_v2_12489_g08	// Ccrd_v2_17073_G12 // Ccrd_v2_20124_G13 // Ccrd_v2_10845_G07 // Ccrd_v2_03518_G02 // Ccrd_v2_21019_G14 // Ccrd_v2_16606_G11 // Ccrd_v2_01945_G01 // Ccrd_v2_09806_G05 // Ccrd_v2_27090_scaffold_4869 // Ccrd_v2_09964_G06 // Ccrd_v2_09922_G06 // Ccrd_v2_27285_scaffold_5624 // Ccrd_v2_01088_G01 // Ccrd_v2_09262_G05 // Ccrd_v2_10743_G06 // Ccrd_v2_06701_G03 // Ccrd_v2_27238_scaffold_5412 // Ccrd_v2_0…
GO:0016853	F	isomerase activity	6	657	178	16870	0.7	1	// Ccrd_v2_10870_g07 // Ccrd_v2_10825_g07 // Ccrd_v2_22403_g15 // Ccrd_v2_13050_g09 // Ccrd_v2_26319_scaffold_2617 // Ccrd_v2_23767_g17	// Ccrd_v2_14094_G10 // Ccrd_v2_03109_G02 // Ccrd_v2_11480_G07 // Ccrd_v2_26003_scaffold_1903 // Ccrd_v2_16596_G11 // Ccrd_v2_00896_G01 // Ccrd_v2_13210_G09 // Ccrd_v2_02020_G01 // Ccrd_v2_17226_G12 // Ccrd_v2_10340_G06 // Ccrd_v2_20887_G14 // Ccrd_v2_14815_G10 // Ccrd_v2_02701_G02 // Ccrd_v2_18096_G12 // Ccrd_v2_25077_scaffold_483 // Ccrd_v2_19984_G13 // Ccrd_v2_19375_G13 // Ccrd_v2_10975_G07 //…
GO:0004518	F	nuclease activity	7	657	92	16870	0.069	1	// Ccrd_v2_09132_g05 // Ccrd_v2_01676_g01 // Ccrd_v2_11453_g07 // Ccrd_v2_02655_g01 // Ccrd_v2_07805_g04 // Ccrd_v2_01092_g01 // Ccrd_v2_00011_g01	// Ccrd_v2_11522_G07 // Ccrd_v2_23386_G16 // Ccrd_v2_27444_scaffold_6353 // Ccrd_v2_07816_G04 // Ccrd_v2_26096_scaffold_2105 // Ccrd_v2_12926_G08 // Ccrd_v2_19759_G13 // Ccrd_v2_15903_G11 // Ccrd_v2_25486_scaffold_1001 // Ccrd_v2_05667_G03 // Ccrd_v2_10370_G06 // Ccrd_v2_05016_G02 // Ccrd_v2_02292_G01 // Ccrd_v2_01297_G01 // Ccrd_v2_00011_G01 // Ccrd_v2_05322_G03 // Ccrd_v2_25412_scaffold_891 // …
GO:0016773	F	phosphotransferase activity, alcohol group as acceptor	45	657	1251	16870	0.72	1	// Ccrd_v2_04532_g02 // Ccrd_v2_25562_scaffold_1147 // Ccrd_v2_16554_g11 // Ccrd_v2_16751_g11 // Ccrd_v2_02655_g01 // Ccrd_v2_25308_scaffold_739 // Ccrd_v2_15312_g10 // Ccrd_v2_16383_g11 // Ccrd_v2_19126_g13 // Ccrd_v2_06711_g03 // Ccrd_v2_02102_g01 // Ccrd_v2_12486_g08 // Ccrd_v2_13926_g09 // Ccrd_v2_23885_g17 // Ccrd_v2_01362_g01 // Ccrd_v2_19141_g13 // Ccrd_v2_01217_g01 // Ccrd_v2_01722_g01 //…	// Ccrd_v2_21929_G15 // Ccrd_v2_14129_G10 // Ccrd_v2_17565_G12 // Ccrd_v2_19483_G13 // Ccrd_v2_00510_G01 // Ccrd_v2_09969_G06 // Ccrd_v2_07035_G03 // Ccrd_v2_13853_G09 // Ccrd_v2_24037_G17 // Ccrd_v2_21593_G15 // Ccrd_v2_04979_G02 // Ccrd_v2_00327_G01 // Ccrd_v2_20150_G13 // Ccrd_v2_17499_G12 // Ccrd_v2_16021_G11 // Ccrd_v2_16147_G11 // Ccrd_v2_24967_scaffold_311 // Ccrd_v2_18541_G13 // Ccrd_v2_0…
GO:0043492	F	ATPase activity, coupled to movement of substances	5	657	128	16870	0.56	1	// Ccrd_v2_14366_g10 // Ccrd_v2_07046_g03 // Ccrd_v2_07949_g04 // Ccrd_v2_24522_g17 // Ccrd_v2_01324_g01	// Ccrd_v2_23007_G16 // Ccrd_v2_01104_G01 // Ccrd_v2_26080_scaffold_2080 // Ccrd_v2_03410_G02 // Ccrd_v2_28258_scaffold_12683 // Ccrd_v2_14700_G10 // Ccrd_v2_26524_scaffold_3110 // Ccrd_v2_07107_G03 // Ccrd_v2_25929_scaffold_1775 // Ccrd_v2_08314_G05 // Ccrd_v2_18871_G13 // Ccrd_v2_20663_G14 // Ccrd_v2_09160_G05 // Ccrd_v2_26836_scaffold_4087 // Ccrd_v2_26136_scaffold_2175 // Ccrd_v2_11055_G07 //…
GO:0008092	F	cytoskeletal protein binding	9	657	166	16870	0.2	1	// Ccrd_v2_09941_g06 // Ccrd_v2_09015_g05 // Ccrd_v2_08747_g05 // Ccrd_v2_03810_g02 // Ccrd_v2_12869_g08 // Ccrd_v2_09081_g05 // Ccrd_v2_22800_g16 // Ccrd_v2_10435_g06 // Ccrd_v2_26170_scaffold_2257	// Ccrd_v2_21199_G15 // Ccrd_v2_13555_G09 // Ccrd_v2_00089_G01 // Ccrd_v2_13344_G09 // Ccrd_v2_22483_G15 // Ccrd_v2_01277_G01 // Ccrd_v2_14455_G10 // Ccrd_v2_11535_G07 // Ccrd_v2_04362_G02 // Ccrd_v2_10788_G06 // Ccrd_v2_06774_G03 // Ccrd_v2_22704_G16 // Ccrd_v2_21136_G15 // Ccrd_v2_24923_scaffold_196 // Ccrd_v2_12637_G08 // Ccrd_v2_02202_G01 // Ccrd_v2_14893_G10 // Ccrd_v2_07592_G04 // Ccrd_v2_1…
GO:0004175	F	endopeptidase activity	9	657	230	16870	0.54	1	// Ccrd_v2_16965_g11 // Ccrd_v2_05652_g03 // Ccrd_v2_17117_g12 // Ccrd_v2_11228_g07 // Ccrd_v2_14675_g10 // Ccrd_v2_25496_scaffold_1013 // Ccrd_v2_06360_g03 // Ccrd_v2_19289_g13 // Ccrd_v2_03668_g02	// Ccrd_v2_23317_G16 // Ccrd_v2_05357_G03 // Ccrd_v2_21882_G15 // Ccrd_v2_12990_G09 // Ccrd_v2_25514_scaffold_1076 // Ccrd_v2_09480_G05 // Ccrd_v2_11611_G07 // Ccrd_v2_21253_G15 // Ccrd_v2_23352_G16 // Ccrd_v2_27213_scaffold_5337 // Ccrd_v2_11620_G07 // Ccrd_v2_05501_G03 // Ccrd_v2_00132_G01 // Ccrd_v2_17545_G12 // Ccrd_v2_07636_G04 // Ccrd_v2_06446_G03 // Ccrd_v2_27019_scaffold_4626 // Ccrd_v2_1…
GO:0004553	F	hydrolase activity, hydrolyzing O-glycosyl compounds	14	657	332	16870	0.42	1	// Ccrd_v2_00041_g01 // Ccrd_v2_10809_g07 // Ccrd_v2_01803_g01 // Ccrd_v2_15616_g11 // Ccrd_v2_15899_g11 // Ccrd_v2_20568_g14 // Ccrd_v2_16417_g11 // Ccrd_v2_09934_g06 // Ccrd_v2_06165_g03 // Ccrd_v2_23393_g16 // Ccrd_v2_19131_g13 // Ccrd_v2_22458_g15 // Ccrd_v2_13392_g09 // Ccrd_v2_23394_g16	// Ccrd_v2_18623_G13 // Ccrd_v2_17766_G12 // Ccrd_v2_16466_G11 // Ccrd_v2_14823_G10 // Ccrd_v2_00238_G01 // Ccrd_v2_06796_G03 // Ccrd_v2_24309_G17 // Ccrd_v2_12973_G08 // Ccrd_v2_19718_G13 // Ccrd_v2_27975_scaffold_9728 // Ccrd_v2_18824_G13 // Ccrd_v2_18797_G13 // Ccrd_v2_00237_G01 // Ccrd_v2_07330_G04 // Ccrd_v2_19117_G13 // Ccrd_v2_03406_G02 // Ccrd_v2_23460_G16 // Ccrd_v2_05310_G03 // Ccrd_v2_…
GO:0030246	F	carbohydrate binding	8	657	149	16870	0.23	1	// Ccrd_v2_01362_g01 // Ccrd_v2_15616_g11 // Ccrd_v2_18690_g13 // Ccrd_v2_27166_scaffold_5185 // Ccrd_v2_26319_scaffold_2617 // Ccrd_v2_13221_g09 // Ccrd_v2_10809_g07 // Ccrd_v2_22458_g15	// Ccrd_v2_04979_G02 // Ccrd_v2_01797_G01 // Ccrd_v2_11564_G07 // Ccrd_v2_24037_G17 // Ccrd_v2_02349_G01 // Ccrd_v2_08819_G05 // Ccrd_v2_06796_G03 // Ccrd_v2_08854_G05 // Ccrd_v2_12280_G08 // Ccrd_v2_23546_G17 // Ccrd_v2_08784_G05 // Ccrd_v2_21774_G15 // Ccrd_v2_21542_G15 // Ccrd_v2_10809_G07 // Ccrd_v2_09197_G05 // Ccrd_v2_27913_scaffold_9272 // Ccrd_v2_00389_G01 // Ccrd_v2_10975_G07 // Ccrd_v2_…
GO:0004871	F	signal transducer activity	5	657	96	16870	0.32	1	// Ccrd_v2_18421_g12 // Ccrd_v2_27647_scaffold_7311 // Ccrd_v2_23920_g17 // Ccrd_v2_05537_g03 // Ccrd_v2_18419_g12	// Ccrd_v2_08575_G05 // Ccrd_v2_03736_G02 // Ccrd_v2_01477_G01 // Ccrd_v2_27479_scaffold_6519 // Ccrd_v2_12172_G08 // Ccrd_v2_12700_G08 // Ccrd_v2_13887_G09 // Ccrd_v2_19487_G13 // Ccrd_v2_15505_G10 // Ccrd_v2_23123_G16 // Ccrd_v2_12171_G08 // Ccrd_v2_07441_G04 // Ccrd_v2_03714_G02 // Ccrd_v2_22015_G15 // Ccrd_v2_24604_G17 // Ccrd_v2_02738_G02 // Ccrd_v2_07106_G03 // Ccrd_v2_02654_G01 // Ccrd_v2_…
GO:0008168	F	methyltransferase activity	6	657	238	16870	0.9	1	// Ccrd_v2_10097_g06 // Ccrd_v2_09042_g05 // Ccrd_v2_16877_g11 // Ccrd_v2_20320_g13 // Ccrd_v2_01243_g01 // Ccrd_v2_22627_g16	// Ccrd_v2_15226_G10 // Ccrd_v2_12991_G09 // Ccrd_v2_24282_G17 // Ccrd_v2_20144_G13 // Ccrd_v2_10867_G07 // Ccrd_v2_06797_G03 // Ccrd_v2_10285_G06 // Ccrd_v2_13819_G09 // Ccrd_v2_24994_scaffold_326 // Ccrd_v2_08690_G05 // Ccrd_v2_25593_scaffold_1189 // Ccrd_v2_05877_G03 // Ccrd_v2_24941_scaffold_232 // Ccrd_v2_07571_G04 // Ccrd_v2_21396_G15 // Ccrd_v2_16038_G11 // Ccrd_v2_01795_G01 // Ccrd_v2_095…
GO:0001883	F	purine nucleoside binding	92	657	2188	16870	0.26	1	// Ccrd_v2_24818_g17 // Ccrd_v2_25562_scaffold_1147 // Ccrd_v2_02947_g02 // Ccrd_v2_16383_g11 // Ccrd_v2_20043_g13 // Ccrd_v2_01362_g01 // Ccrd_v2_20798_g14 // Ccrd_v2_14024_g09 // Ccrd_v2_08006_g04 // Ccrd_v2_25082_scaffold_495 // Ccrd_v2_21154_g15 // Ccrd_v2_12127_g08 // Ccrd_v2_18091_g12 // Ccrd_v2_06925_g03 // Ccrd_v2_05132_g02 // Ccrd_v2_26066_scaffold_2043 // Ccrd_v2_16027_g11 // Ccrd_v2_26…	// Ccrd_v2_14129_G10 // Ccrd_v2_17565_G12 // Ccrd_v2_19483_G13 // Ccrd_v2_07035_G03 // Ccrd_v2_13853_G09 // Ccrd_v2_05150_G02 // Ccrd_v2_02647_G01 // Ccrd_v2_16027_G11 // Ccrd_v2_03965_G02 // Ccrd_v2_01224_G01 // Ccrd_v2_15457_G10 // Ccrd_v2_20834_G14 //
GO:0001882	F	nucleoside binding	93	657	2204	16870	0.25	1	// Ccrd_v2_24818_g17 // Ccrd_v2_25562_scaffold_1147 // Ccrd_v2_16383_g11 // Ccrd_v2_20043_g13 // Ccrd_v2_01362_g01 // Ccrd_v2_20798_g14 // Ccrd_v2_14024_g09 // Ccrd_v2_08006_g04 // Ccrd_v2_25082_scaffold_495 // Ccrd_v2_21154_g15 // Ccrd_v2_12127_g08 // Ccrd_v2_18091_g12 // Ccrd_v2_06925_g03 // Ccrd_v2_05132_g02 // Ccrd_v2_26066_scaffold_2043 // Ccrd_v2_16027_g11 // Ccrd_v2_26984_scaffold_4507 // …	// Ccrd_v2_14129_G10 // Ccrd_v2_17565_G12 // Ccrd_v2_19483_G13 // Ccrd_v2_07035_G03 // Ccrd_v2_13853_G09 // Ccrd_v2_05150_G02 // Ccrd_v2_02647_G01 // Ccrd_v2_16027_G11 // Ccrd_v2_03965_G02 // Ccrd_v2_20451_G14 // Ccrd_v2_01224_G01 // Ccrd_v2_15457_G10 //
GO:0050662	F	coenzyme binding	12	657	325	16870	0.61	1	// Ccrd_v2_11816_g08 // Ccrd_v2_14115_g10 // Ccrd_v2_20798_g14 // Ccrd_v2_06844_g03 // Ccrd_v2_12489_g08 // Ccrd_v2_00434_g01 // Ccrd_v2_09922_g06 // Ccrd_v2_20232_g13 // Ccrd_v2_09804_g05 // Ccrd_v2_14117_g10 // Ccrd_v2_17362_g12 // Ccrd_v2_16438_g11	// Ccrd_v2_10724_G06 // Ccrd_v2_12889_G08 // Ccrd_v2_02628_G01 // Ccrd_v2_14009_G09 // Ccrd_v2_00123_G01 // Ccrd_v2_07580_G04 // Ccrd_v2_20847_G14 // Ccrd_v2_00434_G01 // Ccrd_v2_03431_G02 // Ccrd_v2_19718_G13 // Ccrd_v2_21961_G15 // Ccrd_v2_09187_G05 // Ccrd_v2_22123_G15 // Ccrd_v2_06471_G03 // Ccrd_v2_03340_G02 // Ccrd_v2_16256_G11 // Ccrd_v2_19027_G13 // Ccrd_v2_10862_G07 // Ccrd_v2_05373_G03 …
GO:0050661	F	NADP or NADPH binding	6	657	64	16870	0.039	1	// Ccrd_v2_20798_g14 // Ccrd_v2_12489_g08 // Ccrd_v2_09922_g06 // Ccrd_v2_20232_g13 // Ccrd_v2_09804_g05 // Ccrd_v2_16438_g11	// Ccrd_v2_20799_G14 // Ccrd_v2_16259_G11 // Ccrd_v2_20798_G14 // Ccrd_v2_06484_G03 // Ccrd_v2_28023_scaffold_10162 // Ccrd_v2_21961_G15 // Ccrd_v2_09922_G06 // Ccrd_v2_08323_G05 // Ccrd_v2_09262_G05 // Ccrd_v2_03812_G02 // Ccrd_v2_20069_G13 // Ccrd_v2_24947_scaffold_232 // Ccrd_v2_09264_G05 // Ccrd_v2_02915_G02 // Ccrd_v2_15399_G10 // Ccrd_v2_18411_G12 // Ccrd_v2_03666_G02 // Ccrd_v2_18116_G12 /…
GO:0050660	F	FAD binding	5	657	119	16870	0.5	1	// Ccrd_v2_14115_g10 // Ccrd_v2_14117_g10 // Ccrd_v2_20798_g14 // Ccrd_v2_16438_g11 // Ccrd_v2_11816_g08	// Ccrd_v2_09552_G05 // Ccrd_v2_00123_G01 // Ccrd_v2_07580_G04 // Ccrd_v2_21961_G15 // Ccrd_v2_22123_G15 // Ccrd_v2_17762_G12 // Ccrd_v2_24812_G17 // Ccrd_v2_21792_G15 // Ccrd_v2_07763_G04 // Ccrd_v2_14112_G10 // Ccrd_v2_12455_G08 // Ccrd_v2_24799_G17 // Ccrd_v2_11200_G07 // Ccrd_v2_09937_G06 // Ccrd_v2_12929_G08 // Ccrd_v2_16839_G11 // Ccrd_v2_01307_G01 // Ccrd_v2_09399_G05 // Ccrd_v2_24454_G17 …
GO:0016462	F	pyrophosphatase activity	28	657	608	16870	0.21	1	// Ccrd_v2_24818_g17 // Ccrd_v2_08267_g05 // Ccrd_v2_03810_g02 // Ccrd_v2_08206_g05 // Ccrd_v2_07046_g03 // Ccrd_v2_12305_g08 // Ccrd_v2_14024_g09 // Ccrd_v2_07949_g04 // Ccrd_v2_10435_g06 // Ccrd_v2_16027_g11 // Ccrd_v2_08006_g04 // Ccrd_v2_14366_g10 // Ccrd_v2_09015_g05 // Ccrd_v2_13222_g09 // Ccrd_v2_23920_g17 // Ccrd_v2_27619_scaffold_7203 // Ccrd_v2_22800_g16 // Ccrd_v2_01324_g01 // Ccrd_v2_…	// Ccrd_v2_05150_G02 // Ccrd_v2_11732_G07 // Ccrd_v2_26974_scaffold_4481 // Ccrd_v2_06949_G03 // Ccrd_v2_03258_G02 // Ccrd_v2_22992_G16 // Ccrd_v2_05669_G03 // Ccrd_v2_12633_G08 // Ccrd_v2_02647_G01 // Ccrd_v2_16027_G11 // Ccrd_v2_01607_G01 // Ccrd_v2_27750_scaffold_8038 // Ccrd_v2_20650_G14 // Ccrd_v2_01716_G01 // Ccrd_v2_14270_G10 // Ccrd_v2_19660_G13 // Ccrd_v2_28259_scaffold_12684 // Ccrd_v2_…
GO:0022857	F	transmembrane transporter activity	22	657	598	16870	0.64	1	// Ccrd_v2_24522_g17 // Ccrd_v2_17244_g12 // Ccrd_v2_17806_g12 // Ccrd_v2_13792_g09 // Ccrd_v2_19336_g13 // Ccrd_v2_00286_g01 // Ccrd_v2_00013_g01 // Ccrd_v2_18288_g12 // Ccrd_v2_07949_g04 // Ccrd_v2_14560_g10 // Ccrd_v2_18880_g13 // Ccrd_v2_14366_g10 // Ccrd_v2_23046_g16 // Ccrd_v2_08910_g05 // Ccrd_v2_20236_g13 // Ccrd_v2_27183_scaffold_5223 // Ccrd_v2_24974_scaffold_311 // Ccrd_v2_19114_g13 //…	// Ccrd_v2_03463_G02 // Ccrd_v2_11732_G07 // Ccrd_v2_18273_G12 // Ccrd_v2_27383_scaffold_6055 // Ccrd_v2_03311_G02 // Ccrd_v2_28266_scaffold_12822 // Ccrd_v2_03729_G02 // Ccrd_v2_26080_scaffold_2080 // Ccrd_v2_23551_G17 // Ccrd_v2_05566_G03 // Ccrd_v2_15733_G11 // Ccrd_v2_14270_G10 // Ccrd_v2_09856_G06 // Ccrd_v2_09248_G05 // Ccrd_v2_19168_G13 // Ccrd_v2_16698_G11 // Ccrd_v2_25929_scaffold_1775 /…
GO:0030528	F	transcription regulator activity	25	657	530	16870	0.2	1	// Ccrd_v2_12794_g08 // Ccrd_v2_13518_g09 // Ccrd_v2_03234_g02 // Ccrd_v2_03647_g02 // Ccrd_v2_10033_g06 // Ccrd_v2_15648_g11 // Ccrd_v2_07434_g04 // Ccrd_v2_06388_g03 // Ccrd_v2_00841_g01 // Ccrd_v2_19277_g13 // Ccrd_v2_19315_g13 // Ccrd_v2_09569_g05 // Ccrd_v2_00186_g01 // Ccrd_v2_23829_g17 // Ccrd_v2_17571_g12 // Ccrd_v2_00481_g01 // Ccrd_v2_16075_g11 // Ccrd_v2_17324_g12 // Ccrd_v2_08719_g05 …	// Ccrd_v2_25041_scaffold_412 // Ccrd_v2_11676_G07 // Ccrd_v2_19569_G13 // Ccrd_v2_22042_G15 // Ccrd_v2_23882_G17 // Ccrd_v2_17873_G12 // Ccrd_v2_02867_G02 // Ccrd_v2_01012_G01 // Ccrd_v2_27061_scaffold_4799 // Ccrd_v2_10338_G06 // Ccrd_v2_14597_G10 // Ccrd_v2_10968_G07 // Ccrd_v2_18063_G12 // Ccrd_v2_10766_G06 // Ccrd_v2_27550_scaffold_6909 // Ccrd_v2_00100_G01 // Ccrd_v2_24719_G17 // Ccrd_v2_06…
GO:0005524	F	ATP binding	85	657	1996	16870	0.23	1	// Ccrd_v2_11046_g07 // Ccrd_v2_24818_g17 // Ccrd_v2_00749_g01 // Ccrd_v2_08267_g05 // Ccrd_v2_03810_g02 // Ccrd_v2_22174_g15 // Ccrd_v2_25562_scaffold_1147 // Ccrd_v2_16554_g11 // Ccrd_v2_01224_g01 // Ccrd_v2_16751_g11 // Ccrd_v2_02655_g01 // Ccrd_v2_19056_g13 // Ccrd_v2_07197_g04 // Ccrd_v2_25308_scaffold_739 // Ccrd_v2_01362_g01 // Ccrd_v2_22732_g16 // Ccrd_v2_07046_g03 // Ccrd_v2_17613_g12 //…	// Ccrd_v2_14129_G10 // Ccrd_v2_17565_G12 // Ccrd_v2_19483_G13 // Ccrd_v2_07035_G03 // Ccrd_v2_13853_G09 // Ccrd_v2_05150_G02 // Ccrd_v2_02647_G01 // Ccrd_v2_16027_G11 // Ccrd_v2_03965_G02 // Ccrd_v2_01224_G01 // Ccrd_v2_15457_G10 // Ccrd_v2_20834_G14 //
GO:0003735	F	structural constituent of ribosome	11	657	430	16870	0.95	1	// Ccrd_v2_08431_g05 // Ccrd_v2_14018_g09 // Ccrd_v2_19829_g13 // Ccrd_v2_03902_g02 // Ccrd_v2_10527_g06 // Ccrd_v2_23952_g17 // Ccrd_v2_08480_g05 // Ccrd_v2_00755_g01 // Ccrd_v2_12575_g08 // Ccrd_v2_07162_g04 // Ccrd_v2_18737_g13	// Ccrd_v2_18863_G13 // Ccrd_v2_11566_G07 // Ccrd_v2_03724_G02 // Ccrd_v2_03902_G02 // Ccrd_v2_04316_G02 // Ccrd_v2_08154_G05 // Ccrd_v2_20108_G13 // Ccrd_v2_22272_G15 // Ccrd_v2_09248_G05 // Ccrd_v2_02818_G02 // Ccrd_v2_13725_G09 // Ccrd_v2_02520_G01 // Ccrd_v2_20005_G13 // Ccrd_v2_15171_G10 // Ccrd_v2_13612_G09 // Ccrd_v2_10527_G06 // Ccrd_v2_26090_scaffold_2088 // Ccrd_v2_12111_G08 // Ccrd_v2_…
GO:0043167	F	ion binding	104	657	2596	16870	0.41	1	// Ccrd_v2_08206_g05 // Ccrd_v2_08580_g05 // Ccrd_v2_12465_g08 // Ccrd_v2_12572_g08 // Ccrd_v2_13418_g09 // Ccrd_v2_02613_g01 // Ccrd_v2_10610_g06 // Ccrd_v2_12305_g08 // Ccrd_v2_24564_g17 // Ccrd_v2_10809_g07 // Ccrd_v2_04428_g02 // Ccrd_v2_19522_g13 // Ccrd_v2_12955_g08 // Ccrd_v2_16571_g11 // Ccrd_v2_14718_g10 // Ccrd_v2_00577_g01 // Ccrd_v2_22619_g16 // Ccrd_v2_01676_g01 // Ccrd_v2_11539_g07 …	// Ccrd_v2_20611_G14 // Ccrd_v2_06874_G03 // Ccrd_v2_23335_G16 // Ccrd_v2_14391_G10 // Ccrd_v2_15916_G11 // Ccrd_v2_18371_G12 // Ccrd_v2_15531_G10 // Ccrd_v2_03965_G02 // Ccrd_v2_18533_G13 // Ccrd_v2_20983_G14 // Ccrd_v2_04668_G02 // Ccrd_v2_01189_G01 //
GO:0004672	F	protein kinase activity	39	657	1115	16870	0.77	1	// Ccrd_v2_06711_g03 // Ccrd_v2_25562_scaffold_1147 // Ccrd_v2_16554_g11 // Ccrd_v2_16751_g11 // Ccrd_v2_02655_g01 // Ccrd_v2_25308_scaffold_739 // Ccrd_v2_15312_g10 // Ccrd_v2_19126_g13 // Ccrd_v2_02102_g01 // Ccrd_v2_12486_g08 // Ccrd_v2_13926_g09 // Ccrd_v2_23885_g17 // Ccrd_v2_01362_g01 // Ccrd_v2_01722_g01 // Ccrd_v2_04971_g02 // Ccrd_v2_18091_g12 // Ccrd_v2_05542_g03 // Ccrd_v2_07360_g04 //…	// Ccrd_v2_21929_G15 // Ccrd_v2_14129_G10 // Ccrd_v2_17565_G12 // Ccrd_v2_19483_G13 // Ccrd_v2_00510_G01 // Ccrd_v2_09969_G06 // Ccrd_v2_07035_G03 // Ccrd_v2_13853_G09 // Ccrd_v2_24037_G17 // Ccrd_v2_27115_scaffold_4974 // Ccrd_v2_04979_G02 // Ccrd_v2_00327_G01 // Ccrd_v2_17499_G12 // Ccrd_v2_00383_G01 // Ccrd_v2_24967_scaffold_311 // Ccrd_v2_18541_G13 // Ccrd_v2_00707_G01 // Ccrd_v2_14246_G10 //…
GO:0032559	F	adenyl ribonucleotide binding	87	657	2064	16870	0.26	1	// Ccrd_v2_24818_g17 // Ccrd_v2_25562_scaffold_1147 // Ccrd_v2_16383_g11 // Ccrd_v2_20043_g13 // Ccrd_v2_01362_g01 // Ccrd_v2_14024_g09 // Ccrd_v2_08006_g04 // Ccrd_v2_25082_scaffold_495 // Ccrd_v2_21154_g15 // Ccrd_v2_12127_g08 // Ccrd_v2_18091_g12 // Ccrd_v2_06925_g03 // Ccrd_v2_05132_g02 // Ccrd_v2_26066_scaffold_2043 // Ccrd_v2_16027_g11 // Ccrd_v2_26984_scaffold_4507 // Ccrd_v2_12009_g08 // …	// Ccrd_v2_14129_G10 // Ccrd_v2_17565_G12 // Ccrd_v2_19483_G13 // Ccrd_v2_07035_G03 // Ccrd_v2_13853_G09 // Ccrd_v2_05150_G02 // Ccrd_v2_02647_G01 // Ccrd_v2_16027_G11 // Ccrd_v2_03965_G02 // Ccrd_v2_01224_G01 // Ccrd_v2_15457_G10 // Ccrd_v2_20834_G14 //
GO:0022804	F	active transmembrane transporter activity	10	657	263	16870	0.58	1	// Ccrd_v2_18880_g13 // Ccrd_v2_14366_g10 // Ccrd_v2_13792_g09 // Ccrd_v2_08910_g05 // Ccrd_v2_00286_g01 // Ccrd_v2_17244_g12 // Ccrd_v2_07949_g04 // Ccrd_v2_24522_g17 // Ccrd_v2_14560_g10 // Ccrd_v2_01324_g01	// Ccrd_v2_03463_G02 // Ccrd_v2_11732_G07 // Ccrd_v2_28147_scaffold_11382 // Ccrd_v2_00286_G01 // Ccrd_v2_15732_G11 // Ccrd_v2_01104_G01 // Ccrd_v2_22324_G15 // Ccrd_v2_15733_G11 // Ccrd_v2_05002_G02 // Ccrd_v2_22689_G16 // Ccrd_v2_28266_scaffold_12822 // Ccrd_v2_03729_G02 // Ccrd_v2_26080_scaffold_2080 // Ccrd_v2_01017_G01 // Ccrd_v2_17244_G12 // Ccrd_v2_18098_G12 // Ccrd_v2_06001_G03 // Ccrd_v2…
GO:0008324	F	cation transmembrane transporter activity	9	657	248	16870	0.63	1	// Ccrd_v2_18699_g13 // Ccrd_v2_24016_g17 // Ccrd_v2_08910_g05 // Ccrd_v2_17806_g12 // Ccrd_v2_20236_g13 // Ccrd_v2_18288_g12 // Ccrd_v2_27183_scaffold_5223 // Ccrd_v2_24522_g17 // Ccrd_v2_01324_g01	// Ccrd_v2_18699_G13 // Ccrd_v2_11732_G07 // Ccrd_v2_26995_scaffold_4541 // Ccrd_v2_27383_scaffold_6055 // Ccrd_v2_23557_G17 // Ccrd_v2_00240_G01 // Ccrd_v2_03311_G02 // Ccrd_v2_05002_G02 // Ccrd_v2_22689_G16 // Ccrd_v2_21583_G15 // Ccrd_v2_12973_G08 // Ccrd_v2_27535_scaffold_6818 // Ccrd_v2_26051_scaffold_1997 // Ccrd_v2_04509_G02 // Ccrd_v2_14700_G10 // Ccrd_v2_26996_scaffold_4541 // Ccrd_v2_18…
GO:0019787	F	small conjugating protein ligase activity	9	657	128	16870	0.064	1	// Ccrd_v2_01640_g01 // Ccrd_v2_05022_g02 // Ccrd_v2_12955_g08 // Ccrd_v2_20332_g13 // Ccrd_v2_22619_g16 // Ccrd_v2_11229_g07 // Ccrd_v2_16220_g11 // Ccrd_v2_23543_g17 // Ccrd_v2_11338_g07	// Ccrd_v2_01768_G01 // Ccrd_v2_20290_G13 // Ccrd_v2_22399_G15 // Ccrd_v2_01313_G01 // Ccrd_v2_01976_G01 // Ccrd_v2_01333_G01 // Ccrd_v2_23545_G17 // Ccrd_v2_01290_G01 // Ccrd_v2_05213_G03 // Ccrd_v2_16975_G11 // Ccrd_v2_27490_scaffold_6556 // Ccrd_v2_01735_G01 // Ccrd_v2_13470_G09 // Ccrd_v2_18536_G13 // Ccrd_v2_01396_G01 // Ccrd_v2_11256_G07 // Ccrd_v2_18170_G12 // Ccrd_v2_23263_G16 // Ccrd_v2_…
GO:0030234	F	enzyme regulator activity	7	657	200	16870	0.66	1	// Ccrd_v2_01946_g01 // Ccrd_v2_01887_g01 // Ccrd_v2_03550_g02 // Ccrd_v2_12918_g08 // Ccrd_v2_08060_g04 // Ccrd_v2_16695_g11 // Ccrd_v2_15644_g11	// Ccrd_v2_11744_G08 // Ccrd_v2_14487_G10 // Ccrd_v2_19249_G13 // Ccrd_v2_00364_G01 // Ccrd_v2_03322_G02 // Ccrd_v2_20315_G13 // Ccrd_v2_22598_G16 // Ccrd_v2_00771_G01 // Ccrd_v2_15978_G11 // Ccrd_v2_04287_G02 // Ccrd_v2_09093_G05 // Ccrd_v2_22799_G16 // Ccrd_v2_05484_G03 // Ccrd_v2_20912_G14 // Ccrd_v2_25249_scaffold_667 // Ccrd_v2_17757_G12 // Ccrd_v2_19807_G13 // Ccrd_v2_10641_G06 // Ccrd_v2_1…
GO:0017111	F	nucleoside-triphosphatase activity	28	657	587	16870	0.17	1	// Ccrd_v2_24818_g17 // Ccrd_v2_08267_g05 // Ccrd_v2_03810_g02 // Ccrd_v2_08206_g05 // Ccrd_v2_07046_g03 // Ccrd_v2_12305_g08 // Ccrd_v2_14024_g09 // Ccrd_v2_07949_g04 // Ccrd_v2_10435_g06 // Ccrd_v2_16027_g11 // Ccrd_v2_08006_g04 // Ccrd_v2_14366_g10 // Ccrd_v2_09015_g05 // Ccrd_v2_13222_g09 // Ccrd_v2_23920_g17 // Ccrd_v2_27619_scaffold_7203 // Ccrd_v2_22800_g16 // Ccrd_v2_01324_g01 // Ccrd_v2_…	// Ccrd_v2_05150_G02 // Ccrd_v2_11732_G07 // Ccrd_v2_26974_scaffold_4481 // Ccrd_v2_06949_G03 // Ccrd_v2_03258_G02 // Ccrd_v2_22992_G16 // Ccrd_v2_05669_G03 // Ccrd_v2_12633_G08 // Ccrd_v2_02647_G01 // Ccrd_v2_16027_G11 // Ccrd_v2_01607_G01 // Ccrd_v2_27750_scaffold_8038 // Ccrd_v2_20650_G14 // Ccrd_v2_01716_G01 // Ccrd_v2_19660_G13 // Ccrd_v2_28259_scaffold_12684 // Ccrd_v2_25929_scaffold_1775 /…
GO:0022891	F	substrate-specific transmembrane transporter activity	15	657	404	16870	0.61	1	// Ccrd_v2_18699_g13 // Ccrd_v2_23046_g16 // Ccrd_v2_08910_g05 // Ccrd_v2_00286_g01 // Ccrd_v2_17806_g12 // Ccrd_v2_17244_g12 // Ccrd_v2_00013_g01 // Ccrd_v2_20236_g13 // Ccrd_v2_18288_g12 // Ccrd_v2_27183_scaffold_5223 // Ccrd_v2_13792_g09 // Ccrd_v2_24974_scaffold_311 // Ccrd_v2_24522_g17 // Ccrd_v2_24016_g17 // Ccrd_v2_01324_g01	// Ccrd_v2_11732_G07 // Ccrd_v2_18273_G12 // Ccrd_v2_27383_scaffold_6055 // Ccrd_v2_03311_G02 // Ccrd_v2_28266_scaffold_12822 // Ccrd_v2_23551_G17 // Ccrd_v2_05566_G03 // Ccrd_v2_15733_G11 // Ccrd_v2_09248_G05 // Ccrd_v2_19168_G13 // Ccrd_v2_16698_G11 // Ccrd_v2_06587_G03 // Ccrd_v2_09160_G05 // Ccrd_v2_22324_G15 // Ccrd_v2_03135_G02 // Ccrd_v2_23870_G17 // Ccrd_v2_20310_G13 // Ccrd_v2_10821_G07 …
GO:0003700	F	transcription factor activity	25	657	507	16870	0.14	1	// Ccrd_v2_12794_g08 // Ccrd_v2_13518_g09 // Ccrd_v2_03234_g02 // Ccrd_v2_03647_g02 // Ccrd_v2_10033_g06 // Ccrd_v2_15648_g11 // Ccrd_v2_07434_g04 // Ccrd_v2_06388_g03 // Ccrd_v2_00841_g01 // Ccrd_v2_19277_g13 // Ccrd_v2_19315_g13 // Ccrd_v2_09569_g05 // Ccrd_v2_00186_g01 // Ccrd_v2_23829_g17 // Ccrd_v2_17571_g12 // Ccrd_v2_00481_g01 // Ccrd_v2_16075_g11 // Ccrd_v2_17324_g12 // Ccrd_v2_08719_g05 …	// Ccrd_v2_11676_G07 // Ccrd_v2_22042_G15 // Ccrd_v2_23882_G17 // Ccrd_v2_17873_G12 // Ccrd_v2_02867_G02 // Ccrd_v2_01012_G01 // Ccrd_v2_16390_G11 // Ccrd_v2_10338_G06 // Ccrd_v2_14597_G10 // Ccrd_v2_10968_G07 // Ccrd_v2_18063_G12 // Ccrd_v2_10766_G06 // Ccrd_v2_27550_scaffold_6909 // Ccrd_v2_00100_G01 // Ccrd_v2_24719_G17 // Ccrd_v2_06032_G03 // Ccrd_v2_19537_G13 // Ccrd_v2_11770_G08 // Ccrd_v2_…
GO:0048037	F	cofactor binding	13	657	427	16870	0.85	1	// Ccrd_v2_11816_g08 // Ccrd_v2_22155_g15 // Ccrd_v2_20798_g14 // Ccrd_v2_06844_g03 // Ccrd_v2_17362_g12 // Ccrd_v2_00434_g01 // Ccrd_v2_09922_g06 // Ccrd_v2_20232_g13 // Ccrd_v2_09804_g05 // Ccrd_v2_14115_g10 // Ccrd_v2_14117_g10 // Ccrd_v2_12489_g08 // Ccrd_v2_16438_g11	// Ccrd_v2_20611_G14 // Ccrd_v2_12889_G08 // Ccrd_v2_19718_G13 // Ccrd_v2_28226_scaffold_12185 // Ccrd_v2_16256_G11 // Ccrd_v2_16461_G11 // Ccrd_v2_23258_G16 // Ccrd_v2_24879_scaffold_192 // Ccrd_v2_12455_G08 // Ccrd_v2_24799_G17 // Ccrd_v2_23769_G17 // Ccrd_v2_12929_G08 // Ccrd_v2_01307_G01 // Ccrd_v2_09917_G06 // Ccrd_v2_04290_G02 // Ccrd_v2_08463_G05 // Ccrd_v2_19027_G13 // Ccrd_v2_17017_G12 /…
GO:0043227	C	membrane-bounded organelle	72	657	1185	16870	0.00033	0.019	// Ccrd_v2_13673_g09 // Ccrd_v2_22191_g15 // Ccrd_v2_19441_g13 // Ccrd_v2_17050_g12 // Ccrd_v2_23090_g16 // Ccrd_v2_13824_g09 // Ccrd_v2_21476_g15 // Ccrd_v2_16102_g11 // Ccrd_v2_08206_g05 // Ccrd_v2_05964_g03 // Ccrd_v2_23241_g16 // Ccrd_v2_11211_g07 // Ccrd_v2_08043_g04 // Ccrd_v2_00755_g01 // Ccrd_v2_21585_g15 // Ccrd_v2_19278_g13 // Ccrd_v2_00527_g01 // Ccrd_v2_10610_g06 // Ccrd_v2_14442_g10 …	// Ccrd_v2_24182_G17 // Ccrd_v2_06375_G03 // Ccrd_v2_23274_G16 // Ccrd_v2_28150_scaffold_11391 // Ccrd_v2_26974_scaffold_4481 // Ccrd_v2_03258_G02 // Ccrd_v2_22992_G16 // Ccrd_v2_28266_scaffold_12822 // Ccrd_v2_07723_G04 // Ccrd_v2_15679_G11 // Ccrd_v2_22308_G15 // Ccrd_v2_11211_G07 // Ccrd_v2_14246_G10 // Ccrd_v2_15389_G10 // Ccrd_v2_04681_G02 // Ccrd_v2_05964_G03 // Ccrd_v2_27590_scaffold_7110 …
GO:0043231	C	intracellular membrane-bounded organelle	72	657	1176	16870	0.00026	0.019	// Ccrd_v2_13673_g09 // Ccrd_v2_22191_g15 // Ccrd_v2_19441_g13 // Ccrd_v2_17050_g12 // Ccrd_v2_23090_g16 // Ccrd_v2_13824_g09 // Ccrd_v2_21476_g15 // Ccrd_v2_16102_g11 // Ccrd_v2_08206_g05 // Ccrd_v2_05964_g03 // Ccrd_v2_23241_g16 // Ccrd_v2_11211_g07 // Ccrd_v2_08043_g04 // Ccrd_v2_00755_g01 // Ccrd_v2_21585_g15 // Ccrd_v2_19278_g13 // Ccrd_v2_00527_g01 // Ccrd_v2_10610_g06 // Ccrd_v2_14442_g10 …	// Ccrd_v2_24182_G17 // Ccrd_v2_06375_G03 // Ccrd_v2_23274_G16 // Ccrd_v2_28150_scaffold_11391 // Ccrd_v2_26974_scaffold_4481 // Ccrd_v2_03258_G02 // Ccrd_v2_22992_G16 // Ccrd_v2_28266_scaffold_12822 // Ccrd_v2_07723_G04 // Ccrd_v2_15679_G11 // Ccrd_v2_22308_G15 // Ccrd_v2_11211_G07 // Ccrd_v2_14246_G10 // Ccrd_v2_15389_G10 // Ccrd_v2_04681_G02 // Ccrd_v2_05964_G03 // Ccrd_v2_27590_scaffold_7110 …
GO:0005634	C	nucleus	53	657	774	16870	0.00011	0.019	// Ccrd_v2_17050_g12 // Ccrd_v2_23090_g16 // Ccrd_v2_28150_scaffold_11391 // Ccrd_v2_23241_g16 // Ccrd_v2_16102_g11 // Ccrd_v2_05964_g03 // Ccrd_v2_13380_g09 // Ccrd_v2_11211_g07 // Ccrd_v2_08043_g04 // Ccrd_v2_05871_g03 // Ccrd_v2_19278_g13 // Ccrd_v2_00527_g01 // Ccrd_v2_14442_g10 // Ccrd_v2_11338_g07 // Ccrd_v2_09196_g05 // Ccrd_v2_00679_g01 // Ccrd_v2_01245_g01 // Ccrd_v2_03647_g02 // Ccrd_v2…	// Ccrd_v2_23274_G16 // Ccrd_v2_28150_scaffold_11391 // Ccrd_v2_26974_scaffold_4481 // Ccrd_v2_22992_G16 // Ccrd_v2_07723_G04 // Ccrd_v2_15679_G11 // Ccrd_v2_22308_G15 // Ccrd_v2_14246_G10 // Ccrd_v2_06839_G03 // Ccrd_v2_05964_G03 // Ccrd_v2_19645_G13 // Ccrd_v2_09453_G05 // Ccrd_v2_14462_G10 // Ccrd_v2_01396_G01 // Ccrd_v2_16289_G11 // Ccrd_v2_10338_G06 // Ccrd_v2_01325_G01 // Ccrd_v2_12916_G08 …
GO:0005576	C	extracellular region	10	657	86	16870	0.002	0.068	// Ccrd_v2_13447_g09 // Ccrd_v2_17117_g12 // Ccrd_v2_08830_g05 // Ccrd_v2_16417_g11 // Ccrd_v2_03301_g02 // Ccrd_v2_13418_g09 // Ccrd_v2_12507_g08 // Ccrd_v2_13173_g09 // Ccrd_v2_13174_g09 // Ccrd_v2_12508_g08	// Ccrd_v2_23317_G16 // Ccrd_v2_11261_G07 // Ccrd_v2_27795_scaffold_8325 // Ccrd_v2_24574_G17 // Ccrd_v2_08830_G05 // Ccrd_v2_01425_G01 // Ccrd_v2_27371_scaffold_5993 // Ccrd_v2_07657_G04 // Ccrd_v2_18362_G12 // Ccrd_v2_28178_scaffold_11675 // Ccrd_v2_27738_scaffold_7963 // Ccrd_v2_12504_G08 // Ccrd_v2_12509_G08 // Ccrd_v2_12508_G08 // Ccrd_v2_25937_scaffold_1793 // Ccrd_v2_11284_G07 // Ccrd_v2_1…
GO:0048046	C	apoplast	7	657	46	16870	0.002	0.068	// Ccrd_v2_13447_g09 // Ccrd_v2_08830_g05 // Ccrd_v2_16417_g11 // Ccrd_v2_03301_g02 // Ccrd_v2_13418_g09 // Ccrd_v2_13174_g09 // Ccrd_v2_13173_g09	// Ccrd_v2_11922_G08 // Ccrd_v2_17593_G12 // Ccrd_v2_13209_G09 // Ccrd_v2_05797_G03 // Ccrd_v2_13447_G09 // Ccrd_v2_20099_G13 // Ccrd_v2_03301_G02 // Ccrd_v2_01425_G01 // Ccrd_v2_07657_G04 // Ccrd_v2_17425_G12 // Ccrd_v2_27795_scaffold_8325 // Ccrd_v2_08830_G05 // Ccrd_v2_18362_G12 // Ccrd_v2_01426_G01 // Ccrd_v2_09502_G05 // Ccrd_v2_27738_scaffold_7963 // Ccrd_v2_15103_G10 // Ccrd_v2_27667_scaff…
GO:0043229	C	intracellular organelle	89	657	1803	16870	0.021	0.45	// Ccrd_v2_08431_g05 // Ccrd_v2_24818_g17 // Ccrd_v2_13609_g09 // Ccrd_v2_23090_g16 // Ccrd_v2_28150_scaffold_11391 // Ccrd_v2_21476_g15 // Ccrd_v2_08206_g05 // Ccrd_v2_17229_g12 // Ccrd_v2_05871_g03 // Ccrd_v2_21585_g15 // Ccrd_v2_10610_g06 // Ccrd_v2_12305_g08 // Ccrd_v2_19881_g13 // Ccrd_v2_07537_g04 // Ccrd_v2_23241_g16 // Ccrd_v2_00841_g01 // Ccrd_v2_15145_g10 // Ccrd_v2_20756_g14 // Ccrd_v2…	// Ccrd_v2_28150_scaffold_11391 // Ccrd_v2_26974_scaffold_4481 // Ccrd_v2_20108_G13 // Ccrd_v2_14246_G10 // Ccrd_v2_22272_G15 // Ccrd_v2_05964_G03 // Ccrd_v2_27590_scaffold_7110 // Ccrd_v2_14855_G10 // Ccrd_v2_16388_G11 // Ccrd_v2_01396_G01 // Ccrd_v2_033
GO:0044424	C	intracellular part	112	657	2315	16870	0.019	0.45	// Ccrd_v2_08431_g05 // Ccrd_v2_24818_g17 // Ccrd_v2_13609_g09 // Ccrd_v2_23090_g16 // Ccrd_v2_28150_scaffold_11391 // Ccrd_v2_21476_g15 // Ccrd_v2_08206_g05 // Ccrd_v2_17229_g12 // Ccrd_v2_05871_g03 // Ccrd_v2_21585_g15 // Ccrd_v2_10610_g06 // Ccrd_v2_16383_g11 // Ccrd_v2_28069_scaffold_10675 // Ccrd_v2_12305_g08 // Ccrd_v2_19881_g13 // Ccrd_v2_07537_g04 // Ccrd_v2_23241_g16 // Ccrd_v2_00841_g01…	// Ccrd_v2_28150_scaffold_11391 // Ccrd_v2_26974_scaffold_4481 // Ccrd_v2_05877_G03 // Ccrd_v2_20108_G13 // Ccrd_v2_14246_G10 // Ccrd_v2_22272_G15 // Ccrd_v2_05964_G03 // Ccrd_v2_27590_scaffold_7110 // Ccrd_v2_14855_G10 // Ccrd_v2_16388_G11 // Ccrd_v2_013
GO:0043226	C	organelle	89	657	1803	16870	0.021	0.45	// Ccrd_v2_08431_g05 // Ccrd_v2_24818_g17 // Ccrd_v2_13609_g09 // Ccrd_v2_23090_g16 // Ccrd_v2_28150_scaffold_11391 // Ccrd_v2_21476_g15 // Ccrd_v2_08206_g05 // Ccrd_v2_17229_g12 // Ccrd_v2_05871_g03 // Ccrd_v2_21585_g15 // Ccrd_v2_10610_g06 // Ccrd_v2_12305_g08 // Ccrd_v2_19881_g13 // Ccrd_v2_07537_g04 // Ccrd_v2_23241_g16 // Ccrd_v2_00841_g01 // Ccrd_v2_15145_g10 // Ccrd_v2_20756_g14 // Ccrd_v2…	// Ccrd_v2_28150_scaffold_11391 // Ccrd_v2_26974_scaffold_4481 // Ccrd_v2_20108_G13 // Ccrd_v2_14246_G10 // Ccrd_v2_22272_G15 // Ccrd_v2_05964_G03 // Ccrd_v2_27590_scaffold_7110 // Ccrd_v2_14855_G10 // Ccrd_v2_16388_G11 // Ccrd_v2_01396_G01 // Ccrd_v2_033
GO:0005622	C	intracellular	119	657	2502	16870	0.025	0.47	// Ccrd_v2_08431_g05 // Ccrd_v2_24818_g17 // Ccrd_v2_13609_g09 // Ccrd_v2_23090_g16 // Ccrd_v2_28150_scaffold_11391 // Ccrd_v2_21476_g15 // Ccrd_v2_08206_g05 // Ccrd_v2_17229_g12 // Ccrd_v2_13824_g09 // Ccrd_v2_05871_g03 // Ccrd_v2_21585_g15 // Ccrd_v2_10610_g06 // Ccrd_v2_16383_g11 // Ccrd_v2_28069_scaffold_10675 // Ccrd_v2_12305_g08 // Ccrd_v2_19881_g13 // Ccrd_v2_07537_g04 // Ccrd_v2_23241_g16…	// Ccrd_v2_28150_scaffold_11391 // Ccrd_v2_26974_scaffold_4481 // Ccrd_v2_18371_G12 // Ccrd_v2_05877_G03 // Ccrd_v2_20108_G13 // Ccrd_v2_14246_G10 // Ccrd_v2_22272_G15 // Ccrd_v2_05964_G03 // Ccrd_v2_27590_scaffold_7110 // Ccrd_v2_14855_G10 // Ccrd_v2_163
GO:0005654	C	nucleoplasm	8	657	99	16870	0.04	0.63	// Ccrd_v2_12591_g08 // Ccrd_v2_00173_g01 // Ccrd_v2_03468_g02 // Ccrd_v2_23241_g16 // Ccrd_v2_10358_g06 // Ccrd_v2_17571_g12 // Ccrd_v2_00841_g01 // Ccrd_v2_14442_g10	// Ccrd_v2_10485_G06 // Ccrd_v2_03468_G02 // Ccrd_v2_10599_G06 // Ccrd_v2_19294_G13 // Ccrd_v2_04269_G02 // Ccrd_v2_15679_G11 // Ccrd_v2_01333_G01 // Ccrd_v2_25755_scaffold_1484 // Ccrd_v2_19659_G13 // Ccrd_v2_05319_G03 // Ccrd_v2_14477_G10 // Ccrd_v2_00173_G01 // Ccrd_v2_01830_G01 // Ccrd_v2_00750_G01 // Ccrd_v2_23400_G16 // Ccrd_v2_20768_G14 // Ccrd_v2_25806_scaffold_1564 // Ccrd_v2_27515_scaff…
GO:0044451	C	nucleoplasm part	8	657	99	16870	0.04	0.63	// Ccrd_v2_12591_g08 // Ccrd_v2_00173_g01 // Ccrd_v2_03468_g02 // Ccrd_v2_23241_g16 // Ccrd_v2_10358_g06 // Ccrd_v2_17571_g12 // Ccrd_v2_00841_g01 // Ccrd_v2_14442_g10	// Ccrd_v2_10485_G06 // Ccrd_v2_03468_G02 // Ccrd_v2_10599_G06 // Ccrd_v2_19294_G13 // Ccrd_v2_04269_G02 // Ccrd_v2_15679_G11 // Ccrd_v2_01333_G01 // Ccrd_v2_25755_scaffold_1484 // Ccrd_v2_19659_G13 // Ccrd_v2_05319_G03 // Ccrd_v2_14477_G10 // Ccrd_v2_00173_G01 // Ccrd_v2_01830_G01 // Ccrd_v2_00750_G01 // Ccrd_v2_23400_G16 // Ccrd_v2_20768_G14 // Ccrd_v2_25806_scaffold_1564 // Ccrd_v2_27515_scaff…
GO:0005886	C	plasma membrane	5	657	50	16870	0.045	0.64	// Ccrd_v2_17331_g12 // Ccrd_v2_19441_g13 // Ccrd_v2_20454_g14 // Ccrd_v2_06650_g03 // Ccrd_v2_23686_g17	// Ccrd_v2_07380_G04 // Ccrd_v2_21703_G15 // Ccrd_v2_01761_G01 // Ccrd_v2_05002_G02 // Ccrd_v2_24870_scaffold_169 // Ccrd_v2_21428_G15 // Ccrd_v2_28266_scaffold_12822 // Ccrd_v2_23570_G17 // Ccrd_v2_05566_G03 // Ccrd_v2_08158_G05 // Ccrd_v2_00326_G01 // Ccrd_v2_02301_G01 // Ccrd_v2_19441_G13 // Ccrd_v2_20629_G14 // Ccrd_v2_26351_scaffold_2663 // Ccrd_v2_20118_G13 // Ccrd_v2_04448_G02 // Ccrd_v2_2…
GO:0031981	C	nuclear lumen	8	657	108	16870	0.062	0.76	// Ccrd_v2_12591_g08 // Ccrd_v2_00173_g01 // Ccrd_v2_03468_g02 // Ccrd_v2_23241_g16 // Ccrd_v2_10358_g06 // Ccrd_v2_17571_g12 // Ccrd_v2_00841_g01 // Ccrd_v2_14442_g10	// Ccrd_v2_10485_G06 // Ccrd_v2_23274_G16 // Ccrd_v2_10599_G06 // Ccrd_v2_19294_G13 // Ccrd_v2_15679_G11 // Ccrd_v2_03468_G02 // Ccrd_v2_01333_G01 // Ccrd_v2_25755_scaffold_1484 // Ccrd_v2_19659_G13 // Ccrd_v2_05319_G03 // Ccrd_v2_14477_G10 // Ccrd_v2_27354_scaffold_5913 // Ccrd_v2_00173_G01 // Ccrd_v2_01830_G01 // Ccrd_v2_00750_G01 // Ccrd_v2_23400_G16 // Ccrd_v2_04269_G02 // Ccrd_v2_25806_scaff…
GO:0044428	C	nuclear part	12	657	188	16870	0.067	0.76	// Ccrd_v2_12591_g08 // Ccrd_v2_00679_g01 // Ccrd_v2_00173_g01 // Ccrd_v2_03468_g02 // Ccrd_v2_23241_g16 // Ccrd_v2_10358_g06 // Ccrd_v2_01245_g01 // Ccrd_v2_05871_g03 // Ccrd_v2_00841_g01 // Ccrd_v2_21501_g15 // Ccrd_v2_14442_g10 // Ccrd_v2_17571_g12	// Ccrd_v2_27237_scaffold_5407 // Ccrd_v2_10485_G06 // Ccrd_v2_23274_G16 // Ccrd_v2_17975_G12 // Ccrd_v2_26974_scaffold_4481 // Ccrd_v2_22992_G16 // Ccrd_v2_10599_G06 // Ccrd_v2_11220_G07 // Ccrd_v2_19294_G13 // Ccrd_v2_23656_G17 // Ccrd_v2_15679_G11 // Ccrd_v2_03468_G02 // Ccrd_v2_01333_G01 // Ccrd_v2_17160_G12 // Ccrd_v2_21372_G15 // Ccrd_v2_19659_G13 // Ccrd_v2_27515_scaffold_6727 // Ccrd_v2_0…
GO:0044464	C	cell part	186	657	4220	16870	0.071	0.76	// Ccrd_v2_08431_g05 // Ccrd_v2_24818_g17 // Ccrd_v2_13609_g09 // Ccrd_v2_23090_g16 // Ccrd_v2_28150_scaffold_11391 // Ccrd_v2_21476_g15 // Ccrd_v2_08206_g05 // Ccrd_v2_17229_g12 // Ccrd_v2_17806_g12 // Ccrd_v2_17331_g12 // Ccrd_v2_05871_g03 // Ccrd_v2_21585_g15 // Ccrd_v2_10610_g06 // Ccrd_v2_16383_g11 // Ccrd_v2_28069_scaffold_10675 // Ccrd_v2_16333_g11 // Ccrd_v2_12305_g08 // Ccrd_v2_19881_g13…	// Ccrd_v2_12452_G08 // Ccrd_v2_28150_scaffold_11391 // Ccrd_v2_26974_scaffold_4481 // Ccrd_v2_03311_G02 // Ccrd_v2_05400_G03 // Ccrd_v2_00248_G01 // Ccrd_v2_16284_G11 // Ccrd_v2_03442_G02 // Ccrd_v2_16027_G11 // Ccrd_v2_05877_G03 // Ccrd_v2_20655_G14 //
GO:0005623	C	cell	186	657	4220	16870	0.071	0.76	// Ccrd_v2_08431_g05 // Ccrd_v2_24818_g17 // Ccrd_v2_13609_g09 // Ccrd_v2_23090_g16 // Ccrd_v2_28150_scaffold_11391 // Ccrd_v2_21476_g15 // Ccrd_v2_08206_g05 // Ccrd_v2_17229_g12 // Ccrd_v2_17806_g12 // Ccrd_v2_17331_g12 // Ccrd_v2_05871_g03 // Ccrd_v2_21585_g15 // Ccrd_v2_10610_g06 // Ccrd_v2_16383_g11 // Ccrd_v2_28069_scaffold_10675 // Ccrd_v2_16333_g11 // Ccrd_v2_12305_g08 // Ccrd_v2_19881_g13…	// Ccrd_v2_12452_G08 // Ccrd_v2_28150_scaffold_11391 // Ccrd_v2_26974_scaffold_4481 // Ccrd_v2_03311_G02 // Ccrd_v2_05400_G03 // Ccrd_v2_00248_G01 // Ccrd_v2_16284_G11 // Ccrd_v2_03442_G02 // Ccrd_v2_16027_G11 // Ccrd_v2_05877_G03 // Ccrd_v2_20655_G14 //
GO:0031974	C	membrane-enclosed lumen	8	657	116	16870	0.085	0.77	// Ccrd_v2_12591_g08 // Ccrd_v2_00173_g01 // Ccrd_v2_03468_g02 // Ccrd_v2_23241_g16 // Ccrd_v2_10358_g06 // Ccrd_v2_17571_g12 // Ccrd_v2_00841_g01 // Ccrd_v2_14442_g10	// Ccrd_v2_10485_G06 // Ccrd_v2_03468_G02 // Ccrd_v2_10599_G06 // Ccrd_v2_19294_G13 // Ccrd_v2_15679_G11 // Ccrd_v2_23274_G16 // Ccrd_v2_01333_G01 // Ccrd_v2_25755_scaffold_1484 // Ccrd_v2_19659_G13 // Ccrd_v2_05319_G03 // Ccrd_v2_06669_G03 // Ccrd_v2_05851_G03 // Ccrd_v2_14477_G10 // Ccrd_v2_27354_scaffold_5913 // Ccrd_v2_00173_G01 // Ccrd_v2_01830_G01 // Ccrd_v2_00750_G01 // Ccrd_v2_23400_G16 /…
GO:0043233	C	organelle lumen	8	657	115	16870	0.082	0.77	// Ccrd_v2_12591_g08 // Ccrd_v2_00173_g01 // Ccrd_v2_03468_g02 // Ccrd_v2_23241_g16 // Ccrd_v2_10358_g06 // Ccrd_v2_17571_g12 // Ccrd_v2_00841_g01 // Ccrd_v2_14442_g10	// Ccrd_v2_10485_G06 // Ccrd_v2_03468_G02 // Ccrd_v2_10599_G06 // Ccrd_v2_19294_G13 // Ccrd_v2_15679_G11 // Ccrd_v2_23274_G16 // Ccrd_v2_01333_G01 // Ccrd_v2_25755_scaffold_1484 // Ccrd_v2_19659_G13 // Ccrd_v2_05319_G03 // Ccrd_v2_06669_G03 // Ccrd_v2_05851_G03 // Ccrd_v2_14477_G10 // Ccrd_v2_27354_scaffold_5913 // Ccrd_v2_00173_G01 // Ccrd_v2_01830_G01 // Ccrd_v2_00750_G01 // Ccrd_v2_23400_G16 /…
GO:0070013	C	intracellular organelle lumen	8	657	115	16870	0.082	0.77	// Ccrd_v2_12591_g08 // Ccrd_v2_00173_g01 // Ccrd_v2_03468_g02 // Ccrd_v2_23241_g16 // Ccrd_v2_10358_g06 // Ccrd_v2_17571_g12 // Ccrd_v2_00841_g01 // Ccrd_v2_14442_g10	// Ccrd_v2_10485_G06 // Ccrd_v2_03468_G02 // Ccrd_v2_10599_G06 // Ccrd_v2_19294_G13 // Ccrd_v2_15679_G11 // Ccrd_v2_23274_G16 // Ccrd_v2_01333_G01 // Ccrd_v2_25755_scaffold_1484 // Ccrd_v2_19659_G13 // Ccrd_v2_05319_G03 // Ccrd_v2_06669_G03 // Ccrd_v2_05851_G03 // Ccrd_v2_14477_G10 // Ccrd_v2_27354_scaffold_5913 // Ccrd_v2_00173_G01 // Ccrd_v2_01830_G01 // Ccrd_v2_00750_G01 // Ccrd_v2_23400_G16 /…
GO:0044430	C	cytoskeletal part	7	657	101	16870	0.1	0.86	// Ccrd_v2_24818_g17 // Ccrd_v2_08267_g05 // Ccrd_v2_17471_g12 // Ccrd_v2_13222_g09 // Ccrd_v2_13609_g09 // Ccrd_v2_02751_g02 // Ccrd_v2_05422_g03	// Ccrd_v2_09643_G05 // Ccrd_v2_23294_G16 // Ccrd_v2_05669_G03 // Ccrd_v2_05476_G03 // Ccrd_v2_03355_G02 // Ccrd_v2_03613_G02 // Ccrd_v2_15948_G11 // Ccrd_v2_20650_G14 // Ccrd_v2_18825_G13 // Ccrd_v2_26637_scaffold_3454 // Ccrd_v2_14855_G10 // Ccrd_v2_19660_G13 // Ccrd_v2_08758_G05 // Ccrd_v2_25548_scaffold_1111 // Ccrd_v2_16504_G11 // Ccrd_v2_10984_G07 // Ccrd_v2_10541_G06 // Ccrd_v2_01007_G01 /…
GO:0044446	C	intracellular organelle part	30	657	711	16870	0.36	1	// Ccrd_v2_24818_g17 // Ccrd_v2_19441_g13 // Ccrd_v2_13609_g09 // Ccrd_v2_08206_g05 // Ccrd_v2_08267_g05 // Ccrd_v2_05871_g03 // Ccrd_v2_21585_g15 // Ccrd_v2_14442_g10 // Ccrd_v2_17471_g12 // Ccrd_v2_22191_g15 // Ccrd_v2_13485_g09 // Ccrd_v2_19881_g13 // Ccrd_v2_23241_g16 // Ccrd_v2_10358_g06 // Ccrd_v2_00841_g01 // Ccrd_v2_15145_g10 // Ccrd_v2_00679_g01 // Ccrd_v2_13222_g09 // Ccrd_v2_17571_g12 …	// Ccrd_v2_23274_G16 // Ccrd_v2_26974_scaffold_4481 // Ccrd_v2_22992_G16 // Ccrd_v2_05669_G03 // Ccrd_v2_28266_scaffold_12822 // Ccrd_v2_15679_G11 // Ccrd_v2_20650_G14 // Ccrd_v2_18825_G13 // Ccrd_v2_15389_G10 // Ccrd_v2_19441_G13 // Ccrd_v2_14855_G10 // Ccrd_v2_02842_G02 // Ccrd_v2_15099_G10 // Ccrd_v2_09248_G05 // Ccrd_v2_19660_G13 // Ccrd_v2_06669_G03 // Ccrd_v2_16289_G11 // Ccrd_v2_25548_scaf…
GO:0005783	C	endoplasmic reticulum	5	657	103	16870	0.37	1	// Ccrd_v2_15145_g10 // Ccrd_v2_10610_g06 // Ccrd_v2_23767_g17 // Ccrd_v2_23686_g17 // Ccrd_v2_20396_g14	// Ccrd_v2_22413_G15 // Ccrd_v2_03532_G02 // Ccrd_v2_24382_G17 // Ccrd_v2_20788_G14 // Ccrd_v2_00335_G01 // Ccrd_v2_15145_G10 // Ccrd_v2_22302_G15 // Ccrd_v2_18974_G13 // Ccrd_v2_17048_G12 // Ccrd_v2_20396_G14 // Ccrd_v2_24851_scaffold_122 // Ccrd_v2_17217_G12 // Ccrd_v2_10610_G06 // Ccrd_v2_14147_G10 // Ccrd_v2_23859_G17 // Ccrd_v2_02431_G01 // Ccrd_v2_05530_G03 // Ccrd_v2_06812_G03 // Ccrd_v2_2…
GO:0016021	C	integral to membrane	32	657	941	16870	0.8	1	// Ccrd_v2_20232_g13 // Ccrd_v2_08206_g05 // Ccrd_v2_17244_g12 // Ccrd_v2_13792_g09 // Ccrd_v2_07046_g03 // Ccrd_v2_25076_scaffold_483 // Ccrd_v2_08089_g04 // Ccrd_v2_23708_g17 // Ccrd_v2_05652_g03 // Ccrd_v2_19336_g13 // Ccrd_v2_19881_g13 // Ccrd_v2_16344_g11 // Ccrd_v2_00013_g01 // Ccrd_v2_07949_g04 // Ccrd_v2_19289_g13 // Ccrd_v2_07079_g03 // Ccrd_v2_14366_g10 // Ccrd_v2_23046_g16 // Ccrd_v2_0…	// Ccrd_v2_11732_G07 // Ccrd_v2_12990_G09 // Ccrd_v2_14063_G10 // Ccrd_v2_03311_G02 // Ccrd_v2_05400_G03 // Ccrd_v2_28266_scaffold_12822 // Ccrd_v2_16284_G11 // Ccrd_v2_26080_scaffold_2080 // Ccrd_v2_05530_G03 // Ccrd_v2_20655_G14 // Ccrd_v2_00871_G01 // Ccrd_v2_20108_G13 // Ccrd_v2_18273_G12 // Ccrd_v2_09264_G05 // Ccrd_v2_15090_G10 // Ccrd_v2_10428_G06 // Ccrd_v2_12455_G08 // Ccrd_v2_16698_G11 …
GO:0005794	C	Golgi apparatus	5	657	80	16870	0.2	1	// Ccrd_v2_22191_g15 // Ccrd_v2_19881_g13 // Ccrd_v2_00755_g01 // Ccrd_v2_19441_g13 // Ccrd_v2_11722_g07	// Ccrd_v2_02344_G01 // Ccrd_v2_06375_G03 // Ccrd_v2_20434_G14 // Ccrd_v2_27554_scaffold_6943 // Ccrd_v2_19881_G13 // Ccrd_v2_26260_scaffold_2491 // Ccrd_v2_10268_G06 // Ccrd_v2_01642_G01 // Ccrd_v2_27772_scaffold_8193 // Ccrd_v2_27194_scaffold_5254 // Ccrd_v2_27241_scaffold_5445 // Ccrd_v2_05242_G03 // Ccrd_v2_25497_scaffold_1013 // Ccrd_v2_24798_G17 // Ccrd_v2_16351_G11 // Ccrd_v2_09162_G05 // …
GO:0044422	C	organelle part	30	657	711	16870	0.36	1	// Ccrd_v2_24818_g17 // Ccrd_v2_19441_g13 // Ccrd_v2_13609_g09 // Ccrd_v2_08206_g05 // Ccrd_v2_08267_g05 // Ccrd_v2_05871_g03 // Ccrd_v2_21585_g15 // Ccrd_v2_14442_g10 // Ccrd_v2_17471_g12 // Ccrd_v2_22191_g15 // Ccrd_v2_13485_g09 // Ccrd_v2_19881_g13 // Ccrd_v2_23241_g16 // Ccrd_v2_10358_g06 // Ccrd_v2_00841_g01 // Ccrd_v2_15145_g10 // Ccrd_v2_00679_g01 // Ccrd_v2_13222_g09 // Ccrd_v2_17571_g12 …	// Ccrd_v2_23274_G16 // Ccrd_v2_26974_scaffold_4481 // Ccrd_v2_22992_G16 // Ccrd_v2_05669_G03 // Ccrd_v2_28266_scaffold_12822 // Ccrd_v2_15679_G11 // Ccrd_v2_20650_G14 // Ccrd_v2_18825_G13 // Ccrd_v2_15389_G10 // Ccrd_v2_19441_G13 // Ccrd_v2_14855_G10 // Ccrd_v2_02842_G02 // Ccrd_v2_15099_G10 // Ccrd_v2_09248_G05 // Ccrd_v2_19660_G13 // Ccrd_v2_06669_G03 // Ccrd_v2_16289_G11 // Ccrd_v2_25548_scaf…
GO:0043234	C	protein complex	34	657	749	16870	0.21	1	// Ccrd_v2_24818_g17 // Ccrd_v2_14209_g10 // Ccrd_v2_19441_g13 // Ccrd_v2_08267_g05 // Ccrd_v2_01887_g01 // Ccrd_v2_03752_g02 // Ccrd_v2_17331_g12 // Ccrd_v2_05871_g03 // Ccrd_v2_21585_g15 // Ccrd_v2_14442_g10 // Ccrd_v2_17471_g12 // Ccrd_v2_26368_scaffold_2727 // Ccrd_v2_23241_g16 // Ccrd_v2_10358_g06 // Ccrd_v2_18288_g12 // Ccrd_v2_06360_g03 // Ccrd_v2_00841_g01 // Ccrd_v2_06650_g03 // Ccrd_v2_…	// Ccrd_v2_23274_G16 // Ccrd_v2_26974_scaffold_4481 // Ccrd_v2_22992_G16 // Ccrd_v2_05669_G03 // Ccrd_v2_10090_G06 // Ccrd_v2_15679_G11 // Ccrd_v2_20650_G14 // Ccrd_v2_18825_G13 // Ccrd_v2_19261_G13 // Ccrd_v2_19441_G13 // Ccrd_v2_14855_G10 // Ccrd_v2_09248_G05 // Ccrd_v2_19660_G13 // Ccrd_v2_21757_G15 // Ccrd_v2_16289_G11 // Ccrd_v2_25407_scaffold_891 // Ccrd_v2_07023_G03 // Ccrd_v2_26482_scaffo…
GO:0043232	C	intracellular non-membrane-bounded organelle	22	657	696	16870	0.86	1	// Ccrd_v2_08431_g05 // Ccrd_v2_24818_g17 // Ccrd_v2_13609_g09 // Ccrd_v2_14018_g09 // Ccrd_v2_08267_g05 // Ccrd_v2_08480_g05 // Ccrd_v2_00755_g01 // Ccrd_v2_13485_g09 // Ccrd_v2_10527_g06 // Ccrd_v2_12575_g08 // Ccrd_v2_05422_g03 // Ccrd_v2_00679_g01 // Ccrd_v2_23952_g17 // Ccrd_v2_07162_g04 // Ccrd_v2_13222_g09 // Ccrd_v2_06433_g03 // Ccrd_v2_19829_g13 // Ccrd_v2_03902_g02 // Ccrd_v2_17471_g12 …	// Ccrd_v2_18863_G13 // Ccrd_v2_23274_G16 // Ccrd_v2_11566_G07 // Ccrd_v2_03724_G02 // Ccrd_v2_03902_G02 // Ccrd_v2_03995_G02 // Ccrd_v2_05669_G03 // Ccrd_v2_13193_G09 // Ccrd_v2_04316_G02 // Ccrd_v2_08154_G05 // Ccrd_v2_20650_G14 // Ccrd_v2_20108_G13 // Ccrd_v2_18825_G13 // Ccrd_v2_22272_G15 // Ccrd_v2_14855_G10 // Ccrd_v2_02842_G02 // Ccrd_v2_09248_G05 // Ccrd_v2_02818_G02 // Ccrd_v2_19660_G13 …
GO:0005856	C	cytoskeleton	7	657	121	16870	0.2	1	// Ccrd_v2_24818_g17 // Ccrd_v2_08267_g05 // Ccrd_v2_17471_g12 // Ccrd_v2_13222_g09 // Ccrd_v2_13609_g09 // Ccrd_v2_02751_g02 // Ccrd_v2_05422_g03	// Ccrd_v2_09643_G05 // Ccrd_v2_23294_G16 // Ccrd_v2_05669_G03 // Ccrd_v2_13193_G09 // Ccrd_v2_05476_G03 // Ccrd_v2_03355_G02 // Ccrd_v2_03613_G02 // Ccrd_v2_15948_G11 // Ccrd_v2_20650_G14 // Ccrd_v2_18825_G13 // Ccrd_v2_26637_scaffold_3454 // Ccrd_v2_08625_G05 // Ccrd_v2_19660_G13 // Ccrd_v2_08758_G05 // Ccrd_v2_25548_scaffold_1111 // Ccrd_v2_16504_G11 // Ccrd_v2_10984_G07 // Ccrd_v2_10541_G06 /…
GO:0031224	C	intrinsic to membrane	32	657	954	16870	0.82	1	// Ccrd_v2_20232_g13 // Ccrd_v2_08206_g05 // Ccrd_v2_17244_g12 // Ccrd_v2_13792_g09 // Ccrd_v2_07046_g03 // Ccrd_v2_25076_scaffold_483 // Ccrd_v2_08089_g04 // Ccrd_v2_23708_g17 // Ccrd_v2_05652_g03 // Ccrd_v2_19336_g13 // Ccrd_v2_19881_g13 // Ccrd_v2_16344_g11 // Ccrd_v2_00013_g01 // Ccrd_v2_07949_g04 // Ccrd_v2_19289_g13 // Ccrd_v2_07079_g03 // Ccrd_v2_14366_g10 // Ccrd_v2_23046_g16 // Ccrd_v2_0…	// Ccrd_v2_11732_G07 // Ccrd_v2_12990_G09 // Ccrd_v2_14063_G10 // Ccrd_v2_03311_G02 // Ccrd_v2_05400_G03 // Ccrd_v2_28266_scaffold_12822 // Ccrd_v2_16284_G11 // Ccrd_v2_26080_scaffold_2080 // Ccrd_v2_05530_G03 // Ccrd_v2_20655_G14 // Ccrd_v2_00871_G01 // Ccrd_v2_20108_G13 // Ccrd_v2_18273_G12 // Ccrd_v2_09264_G05 // Ccrd_v2_15090_G10 // Ccrd_v2_10428_G06 // Ccrd_v2_12455_G08 // Ccrd_v2_16698_G11 …
GO:0012505	C	endomembrane system	5	657	132	16870	0.59	1	// Ccrd_v2_15145_g10 // Ccrd_v2_22191_g15 // Ccrd_v2_19881_g13 // Ccrd_v2_19441_g13 // Ccrd_v2_20396_g14	// Ccrd_v2_06375_G03 // Ccrd_v2_22191_G15 // Ccrd_v2_03532_G02 // Ccrd_v2_24382_G17 // Ccrd_v2_20788_G14 // Ccrd_v2_15145_G10 // Ccrd_v2_19441_G13 // Ccrd_v2_15348_G10 // Ccrd_v2_03009_G02 // Ccrd_v2_15660_G11 // Ccrd_v2_16289_G11 // Ccrd_v2_20396_G14 // Ccrd_v2_26482_scaffold_2994 // Ccrd_v2_03643_G02 // Ccrd_v2_26265_scaffold_2491 // Ccrd_v2_14147_G10 // Ccrd_v2_07811_G04 // Ccrd_v2_18598_G13 /…
GO:0044425	C	membrane part	42	657	1240	16870	0.83	1	// Ccrd_v2_13792_g09 // Ccrd_v2_20232_g13 // Ccrd_v2_08206_g05 // Ccrd_v2_19441_g13 // Ccrd_v2_17244_g12 // Ccrd_v2_17331_g12 // Ccrd_v2_21585_g15 // Ccrd_v2_07046_g03 // Ccrd_v2_23046_g16 // Ccrd_v2_08089_g04 // Ccrd_v2_23708_g17 // Ccrd_v2_05652_g03 // Ccrd_v2_19336_g13 // Ccrd_v2_26368_scaffold_2727 // Ccrd_v2_19881_g13 // Ccrd_v2_16344_g11 // Ccrd_v2_00013_g01 // Ccrd_v2_18288_g12 // Ccrd_v2_…	// Ccrd_v2_00752_G01 // Ccrd_v2_11732_G07 // Ccrd_v2_12990_G09 // Ccrd_v2_14063_G10 // Ccrd_v2_05462_G03 // Ccrd_v2_03311_G02 // Ccrd_v2_05400_G03 // Ccrd_v2_28266_scaffold_12822 // Ccrd_v2_16284_G11 // Ccrd_v2_26080_scaffold_2080 // Ccrd_v2_05530_G03 // Ccrd_v2_22575_G16 // Ccrd_v2_17562_G12 // Ccrd_v2_20655_G14 // Ccrd_v2_00871_G01 // Ccrd_v2_20108_G13 // Ccrd_v2_00335_G01 // Ccrd_v2_00954_G01 …
GO:0031090	C	organelle membrane	8	657	216	16870	0.61	1	// Ccrd_v2_15145_g10 // Ccrd_v2_19441_g13 // Ccrd_v2_20396_g14 // Ccrd_v2_22191_g15 // Ccrd_v2_19881_g13 // Ccrd_v2_08206_g05 // Ccrd_v2_21585_g15 // Ccrd_v2_02812_g02	// Ccrd_v2_06375_G03 // Ccrd_v2_22191_G15 // Ccrd_v2_07350_G04 // Ccrd_v2_05002_G02 // Ccrd_v2_28266_scaffold_12822 // Ccrd_v2_24382_G17 // Ccrd_v2_20788_G14 // Ccrd_v2_05399_G03 // Ccrd_v2_14794_G10 // Ccrd_v2_00335_G01 // Ccrd_v2_02812_G02 // Ccrd_v2_11885_G08 // Ccrd_v2_15145_G10 // Ccrd_v2_05427_G03 // Ccrd_v2_19441_G13 // Ccrd_v2_15348_G10 // Ccrd_v2_10447_G06 // Ccrd_v2_03009_G02 // Ccrd_v2…
GO:0005840	C	ribosome	11	657	431	16870	0.95	1	// Ccrd_v2_08431_g05 // Ccrd_v2_14018_g09 // Ccrd_v2_19829_g13 // Ccrd_v2_03902_g02 // Ccrd_v2_10527_g06 // Ccrd_v2_23952_g17 // Ccrd_v2_08480_g05 // Ccrd_v2_00755_g01 // Ccrd_v2_12575_g08 // Ccrd_v2_07162_g04 // Ccrd_v2_18737_g13	// Ccrd_v2_18863_G13 // Ccrd_v2_11566_G07 // Ccrd_v2_03724_G02 // Ccrd_v2_03902_G02 // Ccrd_v2_04316_G02 // Ccrd_v2_08154_G05 // Ccrd_v2_20108_G13 // Ccrd_v2_22272_G15 // Ccrd_v2_09248_G05 // Ccrd_v2_02818_G02 // Ccrd_v2_13725_G09 // Ccrd_v2_02520_G01 // Ccrd_v2_20005_G13 // Ccrd_v2_15171_G10 // Ccrd_v2_13612_G09 // Ccrd_v2_10527_G06 // Ccrd_v2_26090_scaffold_2088 // Ccrd_v2_12111_G08 // Ccrd_v2_…
GO:0044444	C	cytoplasmic part	36	657	968	16870	0.63	1	// Ccrd_v2_08431_g05 // Ccrd_v2_13673_g09 // Ccrd_v2_19441_g13 // Ccrd_v2_13609_g09 // Ccrd_v2_14018_g09 // Ccrd_v2_06795_g03 // Ccrd_v2_08206_g05 // Ccrd_v2_17229_g12 // Ccrd_v2_08803_g05 // Ccrd_v2_08480_g05 // Ccrd_v2_00755_g01 // Ccrd_v2_21585_g15 // Ccrd_v2_10610_g06 // Ccrd_v2_26368_scaffold_2727 // Ccrd_v2_19881_g13 // Ccrd_v2_03752_g02 // Ccrd_v2_10527_g06 // Ccrd_v2_12575_g08 // Ccrd_v2_…	// Ccrd_v2_24182_G17 // Ccrd_v2_18863_G13 // Ccrd_v2_13040_G09 // Ccrd_v2_03258_G02 // Ccrd_v2_03902_G02 // Ccrd_v2_28266_scaffold_12822 // Ccrd_v2_01625_G01 // Ccrd_v2_08154_G05 // Ccrd_v2_20108_G13 // Ccrd_v2_19261_G13 // Ccrd_v2_22272_G15 // Ccrd_v2_04681_G02 // Ccrd_v2_19441_G13 // Ccrd_v2_27590_scaffold_7110 // Ccrd_v2_08625_G05 // Ccrd_v2_09248_G05 // Ccrd_v2_02818_G02 // Ccrd_v2_03009_G02 …
GO:0016020	C	membrane	79	657	2144	16870	0.7	1	// Ccrd_v2_18880_g13 // Ccrd_v2_13792_g09 // Ccrd_v2_12992_g09 // Ccrd_v2_12864_g08 // Ccrd_v2_20232_g13 // Ccrd_v2_04116_g02 // Ccrd_v2_08206_g05 // Ccrd_v2_18690_g13 // Ccrd_v2_17244_g12 // Ccrd_v2_18419_g12 // Ccrd_v2_17806_g12 // Ccrd_v2_17331_g12 // Ccrd_v2_21585_g15 // Ccrd_v2_07046_g03 // Ccrd_v2_27647_scaffold_7311 // Ccrd_v2_06530_g03 // Ccrd_v2_13812_g09 // Ccrd_v2_23046_g16 // Ccrd_v2_…	// Ccrd_v2_12990_G09 // Ccrd_v2_03311_G02 // Ccrd_v2_05400_G03 // Ccrd_v2_00248_G01 // Ccrd_v2_16284_G11 // Ccrd_v2_03442_G02 // Ccrd_v2_16027_G11 // Ccrd_v2_20655_G14 // Ccrd_v2_20108_G13 // Ccrd_v2_19877_G13 // Ccrd_v2_19441_G13 // Ccrd_v2_14270_G10 //
GO:0005739	C	mitochondrion	5	657	106	16870	0.4	1	// Ccrd_v2_13673_g09 // Ccrd_v2_02812_g02 // Ccrd_v2_08206_g05 // Ccrd_v2_21585_g15 // Ccrd_v2_08803_g05	// Ccrd_v2_03210_G02 // Ccrd_v2_11942_G08 // Ccrd_v2_05399_G03 // Ccrd_v2_14794_G10 // Ccrd_v2_17781_G12 // Ccrd_v2_02812_G02 // Ccrd_v2_12119_G08 // Ccrd_v2_04681_G02 // Ccrd_v2_05851_G03 // Ccrd_v2_07107_G03 // Ccrd_v2_21328_G15 // Ccrd_v2_01338_G01 // Ccrd_v2_23313_G16 // Ccrd_v2_22763_G16 // Ccrd_v2_10581_G06 // Ccrd_v2_07670_G04 // Ccrd_v2_07123_G03 // Ccrd_v2_03818_G02 // Ccrd_v2_13383_G09 …
GO:0030529	C	ribonucleoprotein complex	14	657	483	16870	0.9	1	// Ccrd_v2_08431_g05 // Ccrd_v2_14018_g09 // Ccrd_v2_06795_g03 // Ccrd_v2_19829_g13 // Ccrd_v2_03902_g02 // Ccrd_v2_10527_g06 // Ccrd_v2_23952_g17 // Ccrd_v2_08480_g05 // Ccrd_v2_00755_g01 // Ccrd_v2_12575_g08 // Ccrd_v2_07162_g04 // Ccrd_v2_21501_g15 // Ccrd_v2_28069_scaffold_10675 // Ccrd_v2_18737_g13	// Ccrd_v2_18863_G13 // Ccrd_v2_23274_G16 // Ccrd_v2_11566_G07 // Ccrd_v2_03724_G02 // Ccrd_v2_03902_G02 // Ccrd_v2_04316_G02 // Ccrd_v2_08154_G05 // Ccrd_v2_20108_G13 // Ccrd_v2_22272_G15 // Ccrd_v2_12019_G08 // Ccrd_v2_09248_G05 // Ccrd_v2_02818_G02 // Ccrd_v2_13725_G09 // Ccrd_v2_14527_G10 // Ccrd_v2_02520_G01 // Ccrd_v2_20005_G13 // Ccrd_v2_15171_G10 // Ccrd_v2_13612_G09 // Ccrd_v2_10527_G06 …
GO:0032991	C	macromolecular complex	49	657	1306	16870	0.62	1	// Ccrd_v2_08431_g05 // Ccrd_v2_24818_g17 // Ccrd_v2_19441_g13 // Ccrd_v2_08267_g05 // Ccrd_v2_01887_g01 // Ccrd_v2_14018_g09 // Ccrd_v2_06795_g03 // Ccrd_v2_23241_g16 // Ccrd_v2_17331_g12 // Ccrd_v2_08480_g05 // Ccrd_v2_05871_g03 // Ccrd_v2_21585_g15 // Ccrd_v2_14442_g10 // Ccrd_v2_28069_scaffold_10675 // Ccrd_v2_01245_g01 // Ccrd_v2_26368_scaffold_2727 // Ccrd_v2_13485_g09 // Ccrd_v2_03752_g02 …	// Ccrd_v2_14611_G10 // Ccrd_v2_18863_G13 // Ccrd_v2_23274_G16 // Ccrd_v2_05462_G03 // Ccrd_v2_26974_scaffold_4481 // Ccrd_v2_11566_G07 // Ccrd_v2_03724_G02 // Ccrd_v2_22992_G16 // Ccrd_v2_03902_G02 // Ccrd_v2_05669_G03 // Ccrd_v2_04316_G02 // Ccrd_v2_08154_G05 // Ccrd_v2_15679_G11 // Ccrd_v2_20650_G14 // Ccrd_v2_20108_G13 // Ccrd_v2_18825_G13 // Ccrd_v2_21501_G15 // Ccrd_v2_22272_G15 // Ccrd_v2_…
GO:0043228	C	non-membrane-bounded organelle	22	657	696	16870	0.86	1	// Ccrd_v2_08431_g05 // Ccrd_v2_24818_g17 // Ccrd_v2_13609_g09 // Ccrd_v2_14018_g09 // Ccrd_v2_08267_g05 // Ccrd_v2_08480_g05 // Ccrd_v2_00755_g01 // Ccrd_v2_13485_g09 // Ccrd_v2_10527_g06 // Ccrd_v2_12575_g08 // Ccrd_v2_05422_g03 // Ccrd_v2_00679_g01 // Ccrd_v2_23952_g17 // Ccrd_v2_07162_g04 // Ccrd_v2_13222_g09 // Ccrd_v2_06433_g03 // Ccrd_v2_19829_g13 // Ccrd_v2_03902_g02 // Ccrd_v2_17471_g12 …	// Ccrd_v2_18863_G13 // Ccrd_v2_23274_G16 // Ccrd_v2_11566_G07 // Ccrd_v2_03724_G02 // Ccrd_v2_03902_G02 // Ccrd_v2_03995_G02 // Ccrd_v2_05669_G03 // Ccrd_v2_13193_G09 // Ccrd_v2_04316_G02 // Ccrd_v2_08154_G05 // Ccrd_v2_20650_G14 // Ccrd_v2_20108_G13 // Ccrd_v2_18825_G13 // Ccrd_v2_22272_G15 // Ccrd_v2_14855_G10 // Ccrd_v2_02842_G02 // Ccrd_v2_09248_G05 // Ccrd_v2_02818_G02 // Ccrd_v2_19660_G13 …
GO:0005737	C	cytoplasm	44	657	1183	16870	0.64	1	// Ccrd_v2_08431_g05 // Ccrd_v2_13673_g09 // Ccrd_v2_00749_g01 // Ccrd_v2_13609_g09 // Ccrd_v2_14018_g09 // Ccrd_v2_06795_g03 // Ccrd_v2_08206_g05 // Ccrd_v2_17229_g12 // Ccrd_v2_08803_g05 // Ccrd_v2_08480_g05 // Ccrd_v2_00755_g01 // Ccrd_v2_21585_g15 // Ccrd_v2_10610_g06 // Ccrd_v2_16383_g11 // Ccrd_v2_07197_g04 // Ccrd_v2_26368_scaffold_2727 // Ccrd_v2_19881_g13 // Ccrd_v2_03752_g02 // Ccrd_v2_…	// Ccrd_v2_24182_G17 // Ccrd_v2_18863_G13 // Ccrd_v2_16436_G11 // Ccrd_v2_13040_G09 // Ccrd_v2_03258_G02 // Ccrd_v2_03902_G02 // Ccrd_v2_28266_scaffold_12822 // Ccrd_v2_10702_G06 // Ccrd_v2_01625_G01 // Ccrd_v2_08154_G05 // Ccrd_v2_05877_G03 // Ccrd_v2_20108_G13 // Ccrd_v2_20887_G14 // Ccrd_v2_19261_G13 // Ccrd_v2_22272_G15 // Ccrd_v2_04681_G02 // Ccrd_v2_19441_G13 // Ccrd_v2_27590_scaffold_7110 …

## Sheet: A41
GO_acc	term_type	Term	queryitem	querytotal	refitem	reftotal	pvalue	FDR	entries	entries_ref
GO:0009808	P	lignin metabolic process	6	420	19	16530	5.7e-06	0.0013	// A41_v1_12993_g09 // A41_v1_12992_g09 // A41_v1_13265_g09 // A41_v1_08707_g05 // A41_v1_03269_g02 // A41_v1_13237_g09	// A41_v1_12993_g09 // A41_v1_12992_g09 // A41_v1_01415_g01 // A41_v1_05692_g03 // A41_v1_19841_g13 // A41_v1_00263_g01 // A41_v1_13073_g09 // A41_v1_27332_scaffold_7472 // A41_v1_17377_g12 // A41_v1_07309_g04 // A41_v1_08707_g05 // A41_v1_03269_g02 // A41_v1_13237_g09 // A41_v1_13265_g09 // A41_v1_27404_scaffold_7963 // A41_v1_27723_scaffold_11142 // A41_v1_26764_scaffold_4867 // A41_v1_19152_g1…
GO:0046271	P	phenylpropanoid catabolic process	6	420	19	16530	5.7e-06	0.0013	// A41_v1_12993_g09 // A41_v1_12992_g09 // A41_v1_13265_g09 // A41_v1_08707_g05 // A41_v1_03269_g02 // A41_v1_13237_g09	// A41_v1_12993_g09 // A41_v1_12992_g09 // A41_v1_01415_g01 // A41_v1_05692_g03 // A41_v1_19841_g13 // A41_v1_00263_g01 // A41_v1_13073_g09 // A41_v1_27332_scaffold_7472 // A41_v1_17377_g12 // A41_v1_07309_g04 // A41_v1_08707_g05 // A41_v1_03269_g02 // A41_v1_13237_g09 // A41_v1_13265_g09 // A41_v1_27404_scaffold_7963 // A41_v1_27723_scaffold_11142 // A41_v1_26764_scaffold_4867 // A41_v1_19152_g1…
GO:0046274	P	lignin catabolic process	6	420	19	16530	5.7e-06	0.0013	// A41_v1_12993_g09 // A41_v1_12992_g09 // A41_v1_13265_g09 // A41_v1_08707_g05 // A41_v1_03269_g02 // A41_v1_13237_g09	// A41_v1_12993_g09 // A41_v1_12992_g09 // A41_v1_01415_g01 // A41_v1_05692_g03 // A41_v1_19841_g13 // A41_v1_00263_g01 // A41_v1_13073_g09 // A41_v1_27332_scaffold_7472 // A41_v1_17377_g12 // A41_v1_07309_g04 // A41_v1_08707_g05 // A41_v1_03269_g02 // A41_v1_13237_g09 // A41_v1_13265_g09 // A41_v1_27404_scaffold_7963 // A41_v1_27723_scaffold_11142 // A41_v1_26764_scaffold_4867 // A41_v1_19152_g1…
GO:0009698	P	phenylpropanoid metabolic process	6	420	22	16530	1.5e-05	0.002	// A41_v1_12993_g09 // A41_v1_12992_g09 // A41_v1_13265_g09 // A41_v1_08707_g05 // A41_v1_03269_g02 // A41_v1_13237_g09	// A41_v1_12993_g09 // A41_v1_08707_g05 // A41_v1_13237_g09 // A41_v1_26764_scaffold_4867 // A41_v1_19152_g13 // A41_v1_13030_g09 // A41_v1_12992_g09 // A41_v1_13265_g09 // A41_v1_19221_g13 // A41_v1_13073_g09 // A41_v1_04764_g02 // A41_v1_05692_g03 // A41_v1_01415_g01 // A41_v1_07309_g04 // A41_v1_03269_g02 // A41_v1_17377_g12 // A41_v1_19841_g13 // A41_v1_00263_g01 // A41_v1_27332_scaffold_7472…
GO:0042219	P	cellular amino acid derivative catabolic process	6	420	22	16530	1.5e-05	0.002	// A41_v1_12993_g09 // A41_v1_12992_g09 // A41_v1_13265_g09 // A41_v1_08707_g05 // A41_v1_03269_g02 // A41_v1_13237_g09	// A41_v1_12993_g09 // A41_v1_08707_g05 // A41_v1_13237_g09 // A41_v1_26764_scaffold_4867 // A41_v1_19152_g13 // A41_v1_13030_g09 // A41_v1_12992_g09 // A41_v1_13265_g09 // A41_v1_13073_g09 // A41_v1_14568_g10 // A41_v1_05095_g02 // A41_v1_05692_g03 // A41_v1_01415_g01 // A41_v1_07309_g04 // A41_v1_03269_g02 // A41_v1_17377_g12 // A41_v1_19841_g13 // A41_v1_00263_g01 // A41_v1_22602_g16 // A41_v1…
GO:0019439	P	aromatic compound catabolic process	6	420	26	16530	4.2e-05	0.0047	// A41_v1_12993_g09 // A41_v1_12992_g09 // A41_v1_13265_g09 // A41_v1_08707_g05 // A41_v1_03269_g02 // A41_v1_13237_g09	// A41_v1_12993_g09 // A41_v1_00730_g01 // A41_v1_08707_g05 // A41_v1_13237_g09 // A41_v1_26764_scaffold_4867 // A41_v1_19152_g13 // A41_v1_13030_g09 // A41_v1_03381_g02 // A41_v1_12992_g09 // A41_v1_05949_g03 // A41_v1_13073_g09 // A41_v1_05692_g03 // A41_v1_00729_g01 // A41_v1_01415_g01 // A41_v1_07309_g04 // A41_v1_23417_g17 // A41_v1_03269_g02 // A41_v1_13265_g09 // A41_v1_17377_g12 // A41_v1…
GO:0016070	P	RNA metabolic process	63	420	1507	16530	0.00026	0.025	// A41_v1_12651_g08 // A41_v1_11628_g08 // A41_v1_16976_g12 // A41_v1_19054_g13 // A41_v1_22803_g16 // A41_v1_04852_g02 // A41_v1_00182_g01 // A41_v1_09769_g06 // A41_v1_17513_g12 // A41_v1_00744_g01 // A41_v1_04697_g02 // A41_v1_24563_scaffold_122 // A41_v1_14951_g10 // A41_v1_11025_g07 // A41_v1_20059_g13 // A41_v1_06381_g03 // A41_v1_09565_g05 // A41_v1_19019_g13 // A41_v1_13335_g09 // A41_v1_…	// A41_v1_19220_g13 // A41_v1_02460_g01 // A41_v1_02337_g01 // A41_v1_22906_g16 // A41_v1_18102_g12 // A41_v1_23250_g17 // A41_v1_18359_g13 // A41_v1_03437_g02 // A41_v1_20420_g14 // A41_v1_07031_g04 // A41_v1_00770_g01 // A41_v1_12721_g08 // A41_v1_12196_g08 // A41_v1_22601_g16 // A41_v1_13260_g09 // A41_v1_02156_g01 // A41_v1_07371_g04 // A41_v1_10370_g06 // A41_v1_08345_g05 // A41_v1_18722_g13…
GO:0080090	P	regulation of primary metabolic process	46	420	1048	16530	0.00054	0.033	// A41_v1_12651_g08 // A41_v1_16976_g12 // A41_v1_19054_g13 // A41_v1_22468_g16 // A41_v1_04852_g02 // A41_v1_00182_g01 // A41_v1_09769_g06 // A41_v1_17513_g12 // A41_v1_04697_g02 // A41_v1_24563_scaffold_122 // A41_v1_14951_g10 // A41_v1_11025_g07 // A41_v1_00900_g01 // A41_v1_06381_g03 // A41_v1_01858_g01 // A41_v1_01275_g01 // A41_v1_19019_g13 // A41_v1_13335_g09 // A41_v1_00713_g01 // A41_v1_…	// A41_v1_24689_scaffold_311 // A41_v1_19220_g13 // A41_v1_07580_g04 // A41_v1_15289_g10 // A41_v1_02337_g01 // A41_v1_16325_g11 // A41_v1_00196_g01 // A41_v1_23278_g17 // A41_v1_27640_scaffold_9916 // A41_v1_16817_g12 // A41_v1_02844_g02 // A41_v1_18102_g12 // A41_v1_08122_g05 // A41_v1_00663_g01 // A41_v1_07851_g04 // A41_v1_20358_g14 // A41_v1_24733_scaffold_347 // A41_v1_00198_g01 // A41_v1_2…
GO:0019222	P	regulation of metabolic process	47	420	1099	16530	0.00081	0.033	// A41_v1_12651_g08 // A41_v1_16976_g12 // A41_v1_19054_g13 // A41_v1_22468_g16 // A41_v1_04852_g02 // A41_v1_00182_g01 // A41_v1_09769_g06 // A41_v1_17513_g12 // A41_v1_04697_g02 // A41_v1_24563_scaffold_122 // A41_v1_14951_g10 // A41_v1_11025_g07 // A41_v1_00900_g01 // A41_v1_06381_g03 // A41_v1_01858_g01 // A41_v1_01275_g01 // A41_v1_19019_g13 // A41_v1_13335_g09 // A41_v1_00713_g01 // A41_v1_…	// A41_v1_24689_scaffold_311 // A41_v1_19220_g13 // A41_v1_07580_g04 // A41_v1_15289_g10 // A41_v1_02337_g01 // A41_v1_16325_g11 // A41_v1_00196_g01 // A41_v1_23278_g17 // A41_v1_27640_scaffold_9916 // A41_v1_16817_g12 // A41_v1_02844_g02 // A41_v1_18102_g12 // A41_v1_08122_g05 // A41_v1_00663_g01 // A41_v1_07851_g04 // A41_v1_20358_g14 // A41_v1_24733_scaffold_347 // A41_v1_00198_g01 // A41_v1_2…
GO:0060255	P	regulation of macromolecule metabolic process	46	420	1068	16530	0.00079	0.033	// A41_v1_12651_g08 // A41_v1_16976_g12 // A41_v1_19054_g13 // A41_v1_22468_g16 // A41_v1_04852_g02 // A41_v1_00182_g01 // A41_v1_09769_g06 // A41_v1_17513_g12 // A41_v1_04697_g02 // A41_v1_24563_scaffold_122 // A41_v1_14951_g10 // A41_v1_11025_g07 // A41_v1_00900_g01 // A41_v1_06381_g03 // A41_v1_01858_g01 // A41_v1_01275_g01 // A41_v1_19019_g13 // A41_v1_13335_g09 // A41_v1_00713_g01 // A41_v1_…	// A41_v1_24689_scaffold_311 // A41_v1_19220_g13 // A41_v1_07580_g04 // A41_v1_15289_g10 // A41_v1_02337_g01 // A41_v1_16325_g11 // A41_v1_00196_g01 // A41_v1_23278_g17 // A41_v1_27640_scaffold_9916 // A41_v1_16817_g12 // A41_v1_02844_g02 // A41_v1_18102_g12 // A41_v1_08122_g05 // A41_v1_00663_g01 // A41_v1_07851_g04 // A41_v1_20358_g14 // A41_v1_24733_scaffold_347 // A41_v1_00198_g01 // A41_v1_2…
GO:0009889	P	regulation of biosynthetic process	44	420	1026	16530	0.0011	0.033	// A41_v1_12651_g08 // A41_v1_16976_g12 // A41_v1_19054_g13 // A41_v1_22468_g16 // A41_v1_04852_g02 // A41_v1_00182_g01 // A41_v1_09769_g06 // A41_v1_17513_g12 // A41_v1_04697_g02 // A41_v1_24563_scaffold_122 // A41_v1_14951_g10 // A41_v1_11025_g07 // A41_v1_00900_g01 // A41_v1_06381_g03 // A41_v1_01275_g01 // A41_v1_19019_g13 // A41_v1_13335_g09 // A41_v1_00713_g01 // A41_v1_10785_g07 // A41_v1_…	// A41_v1_24689_scaffold_311 // A41_v1_19220_g13 // A41_v1_07580_g04 // A41_v1_15289_g10 // A41_v1_02337_g01 // A41_v1_16325_g11 // A41_v1_00196_g01 // A41_v1_23278_g17 // A41_v1_27640_scaffold_9916 // A41_v1_16817_g12 // A41_v1_02844_g02 // A41_v1_18102_g12 // A41_v1_08122_g05 // A41_v1_00663_g01 // A41_v1_07851_g04 // A41_v1_20358_g14 // A41_v1_24733_scaffold_347 // A41_v1_22141_g15 // A41_v1_2…
GO:0006355	P	regulation of transcription, DNA-dependent	44	420	1012	16530	0.00083	0.033	// A41_v1_12651_g08 // A41_v1_16976_g12 // A41_v1_19054_g13 // A41_v1_22468_g16 // A41_v1_04852_g02 // A41_v1_00182_g01 // A41_v1_09769_g06 // A41_v1_17513_g12 // A41_v1_04697_g02 // A41_v1_24563_scaffold_122 // A41_v1_14951_g10 // A41_v1_11025_g07 // A41_v1_00900_g01 // A41_v1_06381_g03 // A41_v1_01275_g01 // A41_v1_19019_g13 // A41_v1_13335_g09 // A41_v1_00713_g01 // A41_v1_10785_g07 // A41_v1_…	// A41_v1_24689_scaffold_311 // A41_v1_19220_g13 // A41_v1_07580_g04 // A41_v1_15289_g10 // A41_v1_02337_g01 // A41_v1_16325_g11 // A41_v1_00196_g01 // A41_v1_23278_g17 // A41_v1_27640_scaffold_9916 // A41_v1_16817_g12 // A41_v1_02844_g02 // A41_v1_18102_g12 // A41_v1_00663_g01 // A41_v1_07851_g04 // A41_v1_20358_g14 // A41_v1_24733_scaffold_347 // A41_v1_22141_g15 // A41_v1_24541_g17 // A41_v1_0…
GO:0010556	P	regulation of macromolecule biosynthetic process	44	420	1026	16530	0.0011	0.033	// A41_v1_12651_g08 // A41_v1_16976_g12 // A41_v1_19054_g13 // A41_v1_22468_g16 // A41_v1_04852_g02 // A41_v1_00182_g01 // A41_v1_09769_g06 // A41_v1_17513_g12 // A41_v1_04697_g02 // A41_v1_24563_scaffold_122 // A41_v1_14951_g10 // A41_v1_11025_g07 // A41_v1_00900_g01 // A41_v1_06381_g03 // A41_v1_01275_g01 // A41_v1_19019_g13 // A41_v1_13335_g09 // A41_v1_00713_g01 // A41_v1_10785_g07 // A41_v1_…	// A41_v1_24689_scaffold_311 // A41_v1_19220_g13 // A41_v1_07580_g04 // A41_v1_15289_g10 // A41_v1_02337_g01 // A41_v1_16325_g11 // A41_v1_00196_g01 // A41_v1_23278_g17 // A41_v1_27640_scaffold_9916 // A41_v1_16817_g12 // A41_v1_02844_g02 // A41_v1_18102_g12 // A41_v1_08122_g05 // A41_v1_00663_g01 // A41_v1_07851_g04 // A41_v1_20358_g14 // A41_v1_24733_scaffold_347 // A41_v1_22141_g15 // A41_v1_2…
GO:0006350	P	transcription	50	420	1182	16530	0.00073	0.033	// A41_v1_12651_g08 // A41_v1_11628_g08 // A41_v1_16976_g12 // A41_v1_19054_g13 // A41_v1_22468_g16 // A41_v1_04852_g02 // A41_v1_00182_g01 // A41_v1_09769_g06 // A41_v1_17513_g12 // A41_v1_04697_g02 // A41_v1_24563_scaffold_122 // A41_v1_14951_g10 // A41_v1_11025_g07 // A41_v1_00900_g01 // A41_v1_06381_g03 // A41_v1_01275_g01 // A41_v1_19019_g13 // A41_v1_13335_g09 // A41_v1_00713_g01 // A41_v1_…	// A41_v1_24689_scaffold_311 // A41_v1_19220_g13 // A41_v1_07580_g04 // A41_v1_15289_g10 // A41_v1_02337_g01 // A41_v1_16325_g11 // A41_v1_00196_g01 // A41_v1_23278_g17 // A41_v1_27640_scaffold_9916 // A41_v1_27169_scaffold_6656 // A41_v1_16817_g12 // A41_v1_02844_g02 // A41_v1_18102_g12 // A41_v1_26041_scaffold_2664 // A41_v1_00663_g01 // A41_v1_07851_g04 // A41_v1_20358_g14 // A41_v1_24733_scaf…
GO:0006351	P	transcription, DNA-dependent	50	420	1182	16530	0.00073	0.033	// A41_v1_12651_g08 // A41_v1_11628_g08 // A41_v1_16976_g12 // A41_v1_19054_g13 // A41_v1_22468_g16 // A41_v1_04852_g02 // A41_v1_00182_g01 // A41_v1_09769_g06 // A41_v1_17513_g12 // A41_v1_04697_g02 // A41_v1_24563_scaffold_122 // A41_v1_14951_g10 // A41_v1_11025_g07 // A41_v1_00900_g01 // A41_v1_06381_g03 // A41_v1_01275_g01 // A41_v1_19019_g13 // A41_v1_13335_g09 // A41_v1_00713_g01 // A41_v1_…	// A41_v1_24689_scaffold_311 // A41_v1_19220_g13 // A41_v1_07580_g04 // A41_v1_15289_g10 // A41_v1_02337_g01 // A41_v1_16325_g11 // A41_v1_00196_g01 // A41_v1_23278_g17 // A41_v1_27640_scaffold_9916 // A41_v1_27169_scaffold_6656 // A41_v1_16817_g12 // A41_v1_02844_g02 // A41_v1_18102_g12 // A41_v1_26041_scaffold_2664 // A41_v1_00663_g01 // A41_v1_07851_g04 // A41_v1_20358_g14 // A41_v1_24733_scaf…
GO:0032774	P	RNA biosynthetic process	50	420	1184	16530	0.00076	0.033	// A41_v1_12651_g08 // A41_v1_11628_g08 // A41_v1_16976_g12 // A41_v1_19054_g13 // A41_v1_22468_g16 // A41_v1_04852_g02 // A41_v1_00182_g01 // A41_v1_09769_g06 // A41_v1_17513_g12 // A41_v1_04697_g02 // A41_v1_24563_scaffold_122 // A41_v1_14951_g10 // A41_v1_11025_g07 // A41_v1_00900_g01 // A41_v1_06381_g03 // A41_v1_01275_g01 // A41_v1_19019_g13 // A41_v1_13335_g09 // A41_v1_00713_g01 // A41_v1_…	// A41_v1_24689_scaffold_311 // A41_v1_19220_g13 // A41_v1_07580_g04 // A41_v1_15289_g10 // A41_v1_02337_g01 // A41_v1_16325_g11 // A41_v1_00196_g01 // A41_v1_23278_g17 // A41_v1_27640_scaffold_9916 // A41_v1_27169_scaffold_6656 // A41_v1_16817_g12 // A41_v1_02844_g02 // A41_v1_18102_g12 // A41_v1_26041_scaffold_2664 // A41_v1_00663_g01 // A41_v1_07851_g04 // A41_v1_20358_g14 // A41_v1_24733_scaf…
GO:0051252	P	regulation of RNA metabolic process	44	420	1015	16530	0.00088	0.033	// A41_v1_12651_g08 // A41_v1_16976_g12 // A41_v1_19054_g13 // A41_v1_22468_g16 // A41_v1_04852_g02 // A41_v1_00182_g01 // A41_v1_09769_g06 // A41_v1_17513_g12 // A41_v1_04697_g02 // A41_v1_24563_scaffold_122 // A41_v1_14951_g10 // A41_v1_11025_g07 // A41_v1_00900_g01 // A41_v1_06381_g03 // A41_v1_01275_g01 // A41_v1_19019_g13 // A41_v1_13335_g09 // A41_v1_00713_g01 // A41_v1_10785_g07 // A41_v1_…	// A41_v1_24689_scaffold_311 // A41_v1_19220_g13 // A41_v1_07580_g04 // A41_v1_15289_g10 // A41_v1_02337_g01 // A41_v1_16325_g11 // A41_v1_00196_g01 // A41_v1_23278_g17 // A41_v1_27640_scaffold_9916 // A41_v1_16817_g12 // A41_v1_02844_g02 // A41_v1_18102_g12 // A41_v1_00663_g01 // A41_v1_07851_g04 // A41_v1_20358_g14 // A41_v1_24733_scaffold_347 // A41_v1_22141_g15 // A41_v1_24541_g17 // A41_v1_0…
GO:0031326	P	regulation of cellular biosynthetic process	44	420	1026	16530	0.0011	0.033	// A41_v1_12651_g08 // A41_v1_16976_g12 // A41_v1_19054_g13 // A41_v1_22468_g16 // A41_v1_04852_g02 // A41_v1_00182_g01 // A41_v1_09769_g06 // A41_v1_17513_g12 // A41_v1_04697_g02 // A41_v1_24563_scaffold_122 // A41_v1_14951_g10 // A41_v1_11025_g07 // A41_v1_00900_g01 // A41_v1_06381_g03 // A41_v1_01275_g01 // A41_v1_19019_g13 // A41_v1_13335_g09 // A41_v1_00713_g01 // A41_v1_10785_g07 // A41_v1_…	// A41_v1_24689_scaffold_311 // A41_v1_19220_g13 // A41_v1_07580_g04 // A41_v1_15289_g10 // A41_v1_02337_g01 // A41_v1_16325_g11 // A41_v1_00196_g01 // A41_v1_23278_g17 // A41_v1_27640_scaffold_9916 // A41_v1_16817_g12 // A41_v1_02844_g02 // A41_v1_18102_g12 // A41_v1_08122_g05 // A41_v1_00663_g01 // A41_v1_07851_g04 // A41_v1_20358_g14 // A41_v1_24733_scaffold_347 // A41_v1_22141_g15 // A41_v1_2…
GO:0045449	P	regulation of transcription	44	420	1014	16530	0.00086	0.033	// A41_v1_12651_g08 // A41_v1_16976_g12 // A41_v1_19054_g13 // A41_v1_22468_g16 // A41_v1_04852_g02 // A41_v1_00182_g01 // A41_v1_09769_g06 // A41_v1_17513_g12 // A41_v1_04697_g02 // A41_v1_24563_scaffold_122 // A41_v1_14951_g10 // A41_v1_11025_g07 // A41_v1_00900_g01 // A41_v1_06381_g03 // A41_v1_01275_g01 // A41_v1_19019_g13 // A41_v1_13335_g09 // A41_v1_00713_g01 // A41_v1_10785_g07 // A41_v1_…	// A41_v1_24689_scaffold_311 // A41_v1_19220_g13 // A41_v1_07580_g04 // A41_v1_15289_g10 // A41_v1_02337_g01 // A41_v1_16325_g11 // A41_v1_00196_g01 // A41_v1_23278_g17 // A41_v1_27640_scaffold_9916 // A41_v1_16817_g12 // A41_v1_02844_g02 // A41_v1_18102_g12 // A41_v1_00663_g01 // A41_v1_07851_g04 // A41_v1_20358_g14 // A41_v1_24733_scaffold_347 // A41_v1_22141_g15 // A41_v1_24541_g17 // A41_v1_0…
GO:0019219	P	regulation of nucleobase, nucleoside, nucleotide and nucleic acid metabolic process	44	420	1027	16530	0.0011	0.033	// A41_v1_12651_g08 // A41_v1_16976_g12 // A41_v1_19054_g13 // A41_v1_22468_g16 // A41_v1_04852_g02 // A41_v1_00182_g01 // A41_v1_09769_g06 // A41_v1_17513_g12 // A41_v1_04697_g02 // A41_v1_24563_scaffold_122 // A41_v1_14951_g10 // A41_v1_11025_g07 // A41_v1_00900_g01 // A41_v1_06381_g03 // A41_v1_01275_g01 // A41_v1_19019_g13 // A41_v1_13335_g09 // A41_v1_00713_g01 // A41_v1_10785_g07 // A41_v1_…	// A41_v1_24689_scaffold_311 // A41_v1_19220_g13 // A41_v1_07580_g04 // A41_v1_15289_g10 // A41_v1_02337_g01 // A41_v1_16325_g11 // A41_v1_00196_g01 // A41_v1_23278_g17 // A41_v1_27640_scaffold_9916 // A41_v1_16817_g12 // A41_v1_02844_g02 // A41_v1_18102_g12 // A41_v1_00663_g01 // A41_v1_07851_g04 // A41_v1_20358_g14 // A41_v1_24733_scaffold_347 // A41_v1_22141_g15 // A41_v1_24541_g17 // A41_v1_0…
GO:0019748	P	secondary metabolic process	7	420	61	16530	0.00094	0.033	// A41_v1_12993_g09 // A41_v1_12992_g09 // A41_v1_13265_g09 // A41_v1_08707_g05 // A41_v1_03269_g02 // A41_v1_13237_g09 // A41_v1_06522_g03	// A41_v1_12993_g09 // A41_v1_02039_g01 // A41_v1_24297_g17 // A41_v1_21035_g15 // A41_v1_16370_g11 // A41_v1_09149_g05 // A41_v1_05692_g03 // A41_v1_08707_g05 // A41_v1_21996_g15 // A41_v1_21070_g15 // A41_v1_13237_g09 // A41_v1_26764_scaffold_4867 // A41_v1_01254_g01 // A41_v1_19152_g13 // A41_v1_13030_g09 // A41_v1_24372_g17 // A41_v1_08571_g05 // A41_v1_12992_g09 // A41_v1_14582_g10 // A41_v1…
GO:0051171	P	regulation of nitrogen compound metabolic process	44	420	1027	16530	0.0011	0.033	// A41_v1_12651_g08 // A41_v1_16976_g12 // A41_v1_19054_g13 // A41_v1_22468_g16 // A41_v1_04852_g02 // A41_v1_00182_g01 // A41_v1_09769_g06 // A41_v1_17513_g12 // A41_v1_04697_g02 // A41_v1_24563_scaffold_122 // A41_v1_14951_g10 // A41_v1_11025_g07 // A41_v1_00900_g01 // A41_v1_06381_g03 // A41_v1_01275_g01 // A41_v1_19019_g13 // A41_v1_13335_g09 // A41_v1_00713_g01 // A41_v1_10785_g07 // A41_v1_…	// A41_v1_24689_scaffold_311 // A41_v1_19220_g13 // A41_v1_07580_g04 // A41_v1_15289_g10 // A41_v1_02337_g01 // A41_v1_16325_g11 // A41_v1_00196_g01 // A41_v1_23278_g17 // A41_v1_27640_scaffold_9916 // A41_v1_16817_g12 // A41_v1_02844_g02 // A41_v1_18102_g12 // A41_v1_00663_g01 // A41_v1_07851_g04 // A41_v1_20358_g14 // A41_v1_24733_scaffold_347 // A41_v1_22141_g15 // A41_v1_24541_g17 // A41_v1_0…
GO:0031323	P	regulation of cellular metabolic process	45	420	1072	16530	0.0014	0.042	// A41_v1_12651_g08 // A41_v1_16976_g12 // A41_v1_19054_g13 // A41_v1_22468_g16 // A41_v1_04852_g02 // A41_v1_00182_g01 // A41_v1_09769_g06 // A41_v1_17513_g12 // A41_v1_04697_g02 // A41_v1_24563_scaffold_122 // A41_v1_14951_g10 // A41_v1_11025_g07 // A41_v1_00900_g01 // A41_v1_06381_g03 // A41_v1_01275_g01 // A41_v1_19019_g13 // A41_v1_13335_g09 // A41_v1_00713_g01 // A41_v1_10785_g07 // A41_v1_…	// A41_v1_24689_scaffold_311 // A41_v1_19220_g13 // A41_v1_07580_g04 // A41_v1_15289_g10 // A41_v1_02337_g01 // A41_v1_16325_g11 // A41_v1_00196_g01 // A41_v1_23278_g17 // A41_v1_27640_scaffold_9916 // A41_v1_16817_g12 // A41_v1_02844_g02 // A41_v1_18102_g12 // A41_v1_08122_g05 // A41_v1_00663_g01 // A41_v1_07851_g04 // A41_v1_20358_g14 // A41_v1_24733_scaffold_347 // A41_v1_00198_g01 // A41_v1_2…
GO:0010468	P	regulation of gene expression	44	420	1046	16530	0.0015	0.043	// A41_v1_12651_g08 // A41_v1_16976_g12 // A41_v1_19054_g13 // A41_v1_22468_g16 // A41_v1_04852_g02 // A41_v1_00182_g01 // A41_v1_09769_g06 // A41_v1_17513_g12 // A41_v1_04697_g02 // A41_v1_24563_scaffold_122 // A41_v1_14951_g10 // A41_v1_11025_g07 // A41_v1_00900_g01 // A41_v1_06381_g03 // A41_v1_01275_g01 // A41_v1_19019_g13 // A41_v1_13335_g09 // A41_v1_00713_g01 // A41_v1_10785_g07 // A41_v1_…	// A41_v1_24689_scaffold_311 // A41_v1_19220_g13 // A41_v1_07580_g04 // A41_v1_15289_g10 // A41_v1_02337_g01 // A41_v1_16325_g11 // A41_v1_00196_g01 // A41_v1_23278_g17 // A41_v1_27640_scaffold_9916 // A41_v1_16817_g12 // A41_v1_02844_g02 // A41_v1_18102_g12 // A41_v1_08122_g05 // A41_v1_00663_g01 // A41_v1_07851_g04 // A41_v1_20358_g14 // A41_v1_24733_scaffold_347 // A41_v1_22141_g15 // A41_v1_2…
GO:0006725	P	cellular aromatic compound metabolic process	10	420	128	16530	0.0018	0.048	// A41_v1_12993_g09 // A41_v1_11840_g08 // A41_v1_13265_g09 // A41_v1_12992_g09 // A41_v1_08707_g05 // A41_v1_03269_g02 // A41_v1_13237_g09 // A41_v1_10811_g07 // A41_v1_23997_g17 // A41_v1_13445_g09	// A41_v1_10149_g06 // A41_v1_12993_g09 // A41_v1_19979_g13 // A41_v1_26547_scaffold_4163 // A41_v1_14537_g10 // A41_v1_13842_g09 // A41_v1_11666_g08 // A41_v1_08587_g05 // A41_v1_00033_g01 // A41_v1_14530_g10 // A41_v1_03381_g02 // A41_v1_12992_g09 // A41_v1_21093_g15 // A41_v1_13695_g09 // A41_v1_12509_g08 // A41_v1_26744_scaffold_4806 // A41_v1_05889_g03 // A41_v1_21308_g15 // A41_v1_03051_g02…
GO:0007275	P	multicellular organismal development	8	420	94	16530	0.0029	0.075	// A41_v1_13335_g09 // A41_v1_19054_g13 // A41_v1_09446_g05 // A41_v1_03200_g02 // A41_v1_00476_g01 // A41_v1_15863_g11 // A41_v1_11025_g07 // A41_v1_00713_g01	// A41_v1_15075_g10 // A41_v1_03574_g02 // A41_v1_19054_g13 // A41_v1_03200_g02 // A41_v1_11811_g08 // A41_v1_13214_g09 // A41_v1_13335_g09 // A41_v1_08237_g05 // A41_v1_25431_scaffold_1448 // A41_v1_01313_g01 // A41_v1_00801_g01 // A41_v1_19385_g13 // A41_v1_05712_g03 // A41_v1_23075_g16 // A41_v1_11504_g07 // A41_v1_27528_scaffold_8859 // A41_v1_24979_scaffold_682 // A41_v1_05494_g03 // A41_v1_…
GO:0009725	P	response to hormone stimulus	9	420	118	16530	0.0035	0.086	// A41_v1_19019_g13 // A41_v1_00900_g01 // A41_v1_20310_g14 // A41_v1_09073_g05 // A41_v1_00521_g01 // A41_v1_15891_g11 // A41_v1_05857_g03 // A41_v1_04785_g02 // A41_v1_19329_g13	// A41_v1_15900_g11 // A41_v1_16706_g11 // A41_v1_20282_g14 // A41_v1_19991_g13 // A41_v1_22452_g16 // A41_v1_19990_g13 // A41_v1_09165_g05 // A41_v1_11701_g08 // A41_v1_13476_g09 // A41_v1_10472_g06 // A41_v1_03665_g02 // A41_v1_17596_g12 // A41_v1_27261_scaffold_7120 // A41_v1_04214_g02 // A41_v1_20388_g14 // A41_v1_27260_scaffold_7120 // A41_v1_03014_g02 // A41_v1_15630_g11 // A41_v1_27058_sca…
GO:0009719	P	response to endogenous stimulus	9	420	121	16530	0.0041	0.098	// A41_v1_19019_g13 // A41_v1_00900_g01 // A41_v1_20310_g14 // A41_v1_09073_g05 // A41_v1_00521_g01 // A41_v1_15891_g11 // A41_v1_05857_g03 // A41_v1_04785_g02 // A41_v1_19329_g13	// A41_v1_15900_g11 // A41_v1_16706_g11 // A41_v1_20282_g14 // A41_v1_19991_g13 // A41_v1_22452_g16 // A41_v1_17402_g12 // A41_v1_19990_g13 // A41_v1_09165_g05 // A41_v1_11701_g08 // A41_v1_13476_g09 // A41_v1_10472_g06 // A41_v1_03665_g02 // A41_v1_17596_g12 // A41_v1_27261_scaffold_7120 // A41_v1_04214_g02 // A41_v1_20388_g14 // A41_v1_27260_scaffold_7120 // A41_v1_03014_g02 // A41_v1_15630_g11…
GO:0010033	P	response to organic substance	9	420	128	16530	0.0059	0.13	// A41_v1_19019_g13 // A41_v1_00900_g01 // A41_v1_20310_g14 // A41_v1_09073_g05 // A41_v1_00521_g01 // A41_v1_15891_g11 // A41_v1_05857_g03 // A41_v1_04785_g02 // A41_v1_19329_g13	// A41_v1_15900_g11 // A41_v1_16706_g11 // A41_v1_20282_g14 // A41_v1_17977_g12 // A41_v1_22452_g16 // A41_v1_17402_g12 // A41_v1_19990_g13 // A41_v1_09165_g05 // A41_v1_11701_g08 // A41_v1_13476_g09 // A41_v1_10472_g06 // A41_v1_03665_g02 // A41_v1_17596_g12 // A41_v1_27261_scaffold_7120 // A41_v1_04214_g02 // A41_v1_20388_g14 // A41_v1_27260_scaffold_7120 // A41_v1_03014_g02 // A41_v1_15630_g11…
GO:0050789	P	regulation of biological process	57	420	1542	16530	0.0059	0.13	// A41_v1_12651_g08 // A41_v1_16976_g12 // A41_v1_19054_g13 // A41_v1_17386_g12 // A41_v1_22468_g16 // A41_v1_04852_g02 // A41_v1_00182_g01 // A41_v1_09769_g06 // A41_v1_17513_g12 // A41_v1_04697_g02 // A41_v1_22334_g16 // A41_v1_24563_scaffold_122 // A41_v1_14951_g10 // A41_v1_11025_g07 // A41_v1_08083_g05 // A41_v1_00900_g01 // A41_v1_06381_g03 // A41_v1_01858_g01 // A41_v1_01275_g01 // A41_v1_…	// A41_v1_19220_g13 // A41_v1_18516_g13 // A41_v1_11950_g08 // A41_v1_02337_g01 // A41_v1_18102_g12 // A41_v1_18359_g13 // A41_v1_03437_g02 // A41_v1_25198_scaffold_1001 // A41_v1_20420_g14 // A41_v1_07031_g04 // A41_v1_12721_g08 // A41_v1_12841_g09 // A41_v1_14502_g10 // A41_v1_10370_g06 // A41_v1_25695_scaffold_1903 // A41_v1_08345_g05 // A41_v1_08365_g05 // A41_v1_18722_g13 // A41_v1_04505_g02…
GO:0006139	P	nucleobase, nucleoside, nucleotide and nucleic acid metabolic process	69	420	1947	16530	0.0072	0.16	// A41_v1_12651_g08 // A41_v1_11628_g08 // A41_v1_16976_g12 // A41_v1_19054_g13 // A41_v1_22803_g16 // A41_v1_04852_g02 // A41_v1_00182_g01 // A41_v1_09769_g06 // A41_v1_17513_g12 // A41_v1_00744_g01 // A41_v1_18037_g12 // A41_v1_04697_g02 // A41_v1_24563_scaffold_122 // A41_v1_14951_g10 // A41_v1_11025_g07 // A41_v1_11103_g07 // A41_v1_20059_g13 // A41_v1_06381_g03 // A41_v1_09565_g05 // A41_v1_…	// A41_v1_19220_g13 // A41_v1_02460_g01 // A41_v1_27750_scaffold_12425 // A41_v1_02337_g01 // A41_v1_22906_g16 // A41_v1_22439_g16 // A41_v1_18102_g12 // A41_v1_23261_g17 // A41_v1_08454_g05 // A41_v1_22043_g15 // A41_v1_23250_g17 // A41_v1_18359_g13 // A
GO:0006519	P	cellular amino acid and derivative metabolic process	15	420	287	16530	0.008	0.17	// A41_v1_12993_g09 // A41_v1_12992_g09 // A41_v1_13265_g09 // A41_v1_10811_g07 // A41_v1_03269_g02 // A41_v1_22823_g16 // A41_v1_00744_g01 // A41_v1_08707_g05 // A41_v1_00429_g01 // A41_v1_13237_g09 // A41_v1_06333_g03 // A41_v1_21875_g15 // A41_v1_07081_g04 // A41_v1_23997_g17 // A41_v1_09565_g05	// A41_v1_12993_g09 // A41_v1_10283_g06 // A41_v1_18733_g13 // A41_v1_11687_g08 // A41_v1_14537_g10 // A41_v1_13842_g09 // A41_v1_17377_g12 // A41_v1_08590_g05 // A41_v1_22906_g16 // A41_v1_17523_g12 // A41_v1_14987_g10 // A41_v1_21147_g15 // A41_v1_16504_g11 // A41_v1_21314_g15 // A41_v1_07216_g04 // A41_v1_13978_g10 // A41_v1_17251_g12 // A41_v1_26251_scaffold_3200 // A41_v1_20005_g13 // A41_v1…
GO:0006575	P	cellular amino acid derivative metabolic process	6	420	69	16530	0.0085	0.17	// A41_v1_12993_g09 // A41_v1_12992_g09 // A41_v1_13265_g09 // A41_v1_08707_g05 // A41_v1_03269_g02 // A41_v1_13237_g09	// A41_v1_07864_g04 // A41_v1_12993_g09 // A41_v1_01260_g01 // A41_v1_15981_g11 // A41_v1_13842_g09 // A41_v1_21883_g15 // A41_v1_08707_g05 // A41_v1_14987_g10 // A41_v1_19174_g13 // A41_v1_13237_g09 // A41_v1_21314_g15 // A41_v1_08131_g05 // A41_v1_19152_g13 // A41_v1_13030_g09 // A41_v1_00664_g01 // A41_v1_26764_scaffold_4867 // A41_v1_12992_g09 // A41_v1_18097_g12 // A41_v1_19221_g13 // A41_v1…
GO:0065007	P	biological regulation	58	420	1608	16530	0.0088	0.17	// A41_v1_12651_g08 // A41_v1_16976_g12 // A41_v1_19054_g13 // A41_v1_17386_g12 // A41_v1_22468_g16 // A41_v1_04852_g02 // A41_v1_00182_g01 // A41_v1_09769_g06 // A41_v1_17513_g12 // A41_v1_04697_g02 // A41_v1_22334_g16 // A41_v1_24563_scaffold_122 // A41_v1_14951_g10 // A41_v1_11025_g07 // A41_v1_08083_g05 // A41_v1_00900_g01 // A41_v1_06381_g03 // A41_v1_01858_g01 // A41_v1_01275_g01 // A41_v1_…	// A41_v1_19220_g13 // A41_v1_18516_g13 // A41_v1_11950_g08 // A41_v1_23863_g17 // A41_v1_02337_g01 // A41_v1_18102_g12 // A41_v1_18359_g13 // A41_v1_03437_g02 // A41_v1_25198_scaffold_1001 // A41_v1_20420_g14 // A41_v1_07031_g04 // A41_v1_12721_g08 // A4
GO:0044282	P	small molecule catabolic process	9	420	141	16530	0.011	0.2	// A41_v1_12993_g09 // A41_v1_12992_g09 // A41_v1_24436_g17 // A41_v1_13265_g09 // A41_v1_16463_g11 // A41_v1_08707_g05 // A41_v1_03269_g02 // A41_v1_13237_g09 // A41_v1_22823_g16	// A41_v1_12993_g09 // A41_v1_18733_g13 // A41_v1_18962_g13 // A41_v1_22064_g15 // A41_v1_27479_scaffold_8469 // A41_v1_15154_g10 // A41_v1_17814_g12 // A41_v1_21314_g15 // A41_v1_12992_g09 // A41_v1_09213_g05 // A41_v1_05923_g03 // A41_v1_06200_g03 // A41_v1_14568_g10 // A41_v1_04125_g02 // A41_v1_05095_g02 // A41_v1_24436_g17 // A41_v1_00729_g01 // A41_v1_01415_g01 // A41_v1_07309_g04 // A41_v1…
GO:0006807	P	nitrogen compound metabolic process	77	420	2254	16530	0.011	0.2	// A41_v1_12651_g08 // A41_v1_11628_g08 // A41_v1_16976_g12 // A41_v1_06522_g03 // A41_v1_19054_g13 // A41_v1_22803_g16 // A41_v1_04852_g02 // A41_v1_00182_g01 // A41_v1_09769_g06 // A41_v1_17513_g12 // A41_v1_00744_g01 // A41_v1_18037_g12 // A41_v1_04697_g02 // A41_v1_05807_g03 // A41_v1_24563_scaffold_122 // A41_v1_14951_g10 // A41_v1_11025_g07 // A41_v1_11103_g07 // A41_v1_20059_g13 // A41_v1_…	// A41_v1_19220_g13 // A41_v1_02460_g01 // A41_v1_27750_scaffold_12425 // A41_v1_02337_g01 // A41_v1_22906_g16 // A41_v1_22439_g16 // A41_v1_17902_g12 // A41_v1_18102_g12 // A41_v1_23261_g17 // A41_v1_08454_g05 // A41_v1_01941_g01 // A41_v1_22043_g15 // A
GO:0010467	P	gene expression	69	420	1992	16530	0.011	0.2	// A41_v1_12651_g08 // A41_v1_17781_g12 // A41_v1_16976_g12 // A41_v1_19054_g13 // A41_v1_11628_g08 // A41_v1_22803_g16 // A41_v1_04852_g02 // A41_v1_00182_g01 // A41_v1_09769_g06 // A41_v1_17513_g12 // A41_v1_00744_g01 // A41_v1_04697_g02 // A41_v1_24563_scaffold_122 // A41_v1_14951_g10 // A41_v1_11025_g07 // A41_v1_20059_g13 // A41_v1_06381_g03 // A41_v1_09565_g05 // A41_v1_19019_g13 // A41_v1_…	// A41_v1_19220_g13 // A41_v1_02460_g01 // A41_v1_02337_g01 // A41_v1_22906_g16 // A41_v1_18102_g12 // A41_v1_00167_g01 // A41_v1_06601_g03 // A41_v1_23250_g17 // A41_v1_18359_g13 // A41_v1_11982_g08 // A41_v1_03437_g02 // A41_v1_18968_g13 // A41_v1_20420
GO:0050794	P	regulation of cellular process	53	420	1495	16530	0.015	0.27	// A41_v1_12651_g08 // A41_v1_16976_g12 // A41_v1_19054_g13 // A41_v1_17386_g12 // A41_v1_22468_g16 // A41_v1_04852_g02 // A41_v1_00182_g01 // A41_v1_09769_g06 // A41_v1_17513_g12 // A41_v1_04697_g02 // A41_v1_24563_scaffold_122 // A41_v1_14951_g10 // A41_v1_11025_g07 // A41_v1_08083_g05 // A41_v1_00900_g01 // A41_v1_06381_g03 // A41_v1_01275_g01 // A41_v1_19019_g13 // A41_v1_03561_g02 // A41_v1_…	// A41_v1_19220_g13 // A41_v1_18516_g13 // A41_v1_11950_g08 // A41_v1_02337_g01 // A41_v1_18102_g12 // A41_v1_18359_g13 // A41_v1_03437_g02 // A41_v1_25198_scaffold_1001 // A41_v1_20420_g14 // A41_v1_07031_g04 // A41_v1_12721_g08 // A41_v1_12841_g09 // A41_v1_14502_g10 // A41_v1_10370_g06 // A41_v1_25695_scaffold_1903 // A41_v1_08345_g05 // A41_v1_08365_g05 // A41_v1_18722_g13 // A41_v1_04505_g02…
GO:0032502	P	developmental process	8	420	126	16530	0.016	0.28	// A41_v1_13335_g09 // A41_v1_19054_g13 // A41_v1_09446_g05 // A41_v1_03200_g02 // A41_v1_00476_g01 // A41_v1_15863_g11 // A41_v1_11025_g07 // A41_v1_00713_g01	// A41_v1_21246_g15 // A41_v1_15075_g10 // A41_v1_03173_g02 // A41_v1_03574_g02 // A41_v1_19054_g13 // A41_v1_03200_g02 // A41_v1_08526_g05 // A41_v1_07141_g04 // A41_v1_13214_g09 // A41_v1_13335_g09 // A41_v1_08237_g05 // A41_v1_02586_g01 // A41_v1_25431_scaffold_1448 // A41_v1_01313_g01 // A41_v1_00801_g01 // A41_v1_02134_g01 // A41_v1_19385_g13 // A41_v1_05712_g03 // A41_v1_16200_g11 // A41_v1…
GO:0016568	P	chromatin modification	5	420	60	16530	0.019	0.31	// A41_v1_11043_g07 // A41_v1_14244_g10 // A41_v1_01275_g01 // A41_v1_22957_g16 // A41_v1_11840_g08	// A41_v1_11840_g08 // A41_v1_14966_g10 // A41_v1_14674_g10 // A41_v1_26268_scaffold_3238 // A41_v1_22929_g16 // A41_v1_07649_g04 // A41_v1_12515_g08 // A41_v1_07645_g04 // A41_v1_00987_g01 // A41_v1_08688_g05 // A41_v1_09968_g06 // A41_v1_01275_g01 // A41_v1_23768_g17 // A41_v1_09498_g05 // A41_v1_01202_g01 // A41_v1_25891_scaffold_2374 // A41_v1_15697_g11 // A41_v1_04008_g02 // A41_v1_20901_g15…
GO:0009056	P	catabolic process	16	420	352	16530	0.021	0.34	// A41_v1_12993_g09 // A41_v1_12992_g09 // A41_v1_24436_g17 // A41_v1_13265_g09 // A41_v1_16463_g11 // A41_v1_03269_g02 // A41_v1_12804_g08 // A41_v1_06902_g03 // A41_v1_08707_g05 // A41_v1_01912_g01 // A41_v1_13237_g09 // A41_v1_22823_g16 // A41_v1_06248_g03 // A41_v1_15433_g11 // A41_v1_01858_g01 // A41_v1_09644_g05	// A41_v1_18733_g13 // A41_v1_17377_g12 // A41_v1_17814_g12 // A41_v1_09213_g05 // A41_v1_05317_g03 // A41_v1_07145_g04 // A41_v1_00801_g01 // A41_v1_03593_g02 // A41_v1_07975_g04 // A41_v1_06972_g03 // A41_v1_00729_g01 // A41_v1_00770_g01 // A41_v1_02150_g01 // A41_v1_05665_g03 // A41_v1_12621_g08 // A41_v1_04829_g02 // A41_v1_22338_g16 // A41_v1_17205_g12 // A41_v1_15410_g11 // A41_v1_11683_g08…
GO:0032501	P	multicellular organismal process	9	420	161	16530	0.023	0.37	// A41_v1_04880_g02 // A41_v1_19054_g13 // A41_v1_09446_g05 // A41_v1_03200_g02 // A41_v1_00476_g01 // A41_v1_15863_g11 // A41_v1_11025_g07 // A41_v1_00713_g01 // A41_v1_13335_g09	// A41_v1_15075_g10 // A41_v1_19950_g13 // A41_v1_03574_g02 // A41_v1_19054_g13 // A41_v1_25572_scaffold_1677 // A41_v1_03200_g02 // A41_v1_20129_g14 // A41_v1_10103_g06 // A41_v1_11811_g08 // A41_v1_19923_g13 // A41_v1_13214_g09 // A41_v1_27471_scaffold_8406 // A41_v1_03700_g02 // A41_v1_09268_g05 // A41_v1_04880_g02 // A41_v1_13335_g09 // A41_v1_08237_g05 // A41_v1_15511_g11 // A41_v1_19070_g13…
GO:0009108	P	coenzyme biosynthetic process	5	420	70	16530	0.033	0.52	// A41_v1_11840_g08 // A41_v1_17149_g12 // A41_v1_06522_g03 // A41_v1_13445_g09 // A41_v1_21209_g15	// A41_v1_08767_g05 // A41_v1_11840_g08 // A41_v1_10312_g06 // A41_v1_21035_g15 // A41_v1_19787_g13 // A41_v1_21571_g15 // A41_v1_10037_g06 // A41_v1_21996_g15 // A41_v1_01976_g01 // A41_v1_00033_g01 // A41_v1_23261_g17 // A41_v1_11163_g07 // A41_v1_06470_g03 // A41_v1_12703_g08 // A41_v1_17149_g12 // A41_v1_01726_g01 // A41_v1_08861_g05 // A41_v1_08766_g05 // A41_v1_14582_g10 // A41_v1_06522_g03…
GO:0034645	P	cellular macromolecule biosynthetic process	64	420	1959	16530	0.037	0.55	// A41_v1_12651_g08 // A41_v1_17781_g12 // A41_v1_16976_g12 // A41_v1_19054_g13 // A41_v1_11628_g08 // A41_v1_22468_g16 // A41_v1_04852_g02 // A41_v1_00182_g01 // A41_v1_09769_g06 // A41_v1_17513_g12 // A41_v1_00744_g01 // A41_v1_04697_g02 // A41_v1_24563_scaffold_122 // A41_v1_14951_g10 // A41_v1_11025_g07 // A41_v1_00900_g01 // A41_v1_06381_g03 // A41_v1_04993_g02 // A41_v1_09565_g05 // A41_v1_…	// A41_v1_02408_g01 // A41_v1_19220_g13 // A41_v1_18516_g13 // A41_v1_27750_scaffold_12425 // A41_v1_02337_g01 // A41_v1_22906_g16 // A41_v1_23765_g17 // A41_v1_01843_g01 // A41_v1_18102_g12 // A41_v1_11031_g07 // A41_v1_00167_g01 // A41_v1_06601_g03 // A
GO:0009059	P	macromolecule biosynthetic process	64	420	1960	16530	0.037	0.55	// A41_v1_12651_g08 // A41_v1_17781_g12 // A41_v1_16976_g12 // A41_v1_19054_g13 // A41_v1_11628_g08 // A41_v1_22468_g16 // A41_v1_04852_g02 // A41_v1_00182_g01 // A41_v1_09769_g06 // A41_v1_17513_g12 // A41_v1_00744_g01 // A41_v1_04697_g02 // A41_v1_24563_scaffold_122 // A41_v1_14951_g10 // A41_v1_11025_g07 // A41_v1_00900_g01 // A41_v1_06381_g03 // A41_v1_04993_g02 // A41_v1_09565_g05 // A41_v1_…	// A41_v1_02408_g01 // A41_v1_19220_g13 // A41_v1_18516_g13 // A41_v1_27750_scaffold_12425 // A41_v1_02337_g01 // A41_v1_22906_g16 // A41_v1_23765_g17 // A41_v1_01843_g01 // A41_v1_18102_g12 // A41_v1_11031_g07 // A41_v1_00167_g01 // A41_v1_06601_g03 // A
GO:0044249	P	cellular biosynthetic process	79	420	2502	16530	0.044	0.63	// A41_v1_12651_g08 // A41_v1_17781_g12 // A41_v1_16976_g12 // A41_v1_07489_g04 // A41_v1_06522_g03 // A41_v1_19054_g13 // A41_v1_11840_g08 // A41_v1_24662_scaffold_232 // A41_v1_04852_g02 // A41_v1_00182_g01 // A41_v1_09769_g06 // A41_v1_17513_g12 // A41_v1_00744_g01 // A41_v1_18037_g12 // A41_v1_04697_g02 // A41_v1_24563_scaffold_122 // A41_v1_14951_g10 // A41_v1_11025_g07 // A41_v1_17149_g12 /…	// A41_v1_02408_g01 // A41_v1_19220_g13 // A41_v1_18516_g13 // A41_v1_27750_scaffold_12425 // A41_v1_02337_g01 // A41_v1_22906_g16 // A41_v1_23765_g17 // A41_v1_22439_g16 // A41_v1_17902_g12 // A41_v1_18102_g12 // A41_v1_23261_g17 // A41_v1_11031_g07 // A
GO:0042221	P	response to chemical stimulus	13	420	296	16530	0.043	0.63	// A41_v1_19019_g13 // A41_v1_00900_g01 // A41_v1_20310_g14 // A41_v1_04348_g02 // A41_v1_09073_g05 // A41_v1_00521_g01 // A41_v1_15891_g11 // A41_v1_19329_g13 // A41_v1_01088_g01 // A41_v1_05857_g03 // A41_v1_02582_g01 // A41_v1_04785_g02 // A41_v1_14361_g10	// A41_v1_08059_g05 // A41_v1_15900_g11 // A41_v1_16706_g11 // A41_v1_12213_g08 // A41_v1_19497_g13 // A41_v1_06525_g03 // A41_v1_25651_scaffold_1815 // A41_v1_20695_g14 // A41_v1_03109_g02 // A41_v1_19363_g13 // A41_v1_13499_g09 // A41_v1_20282_g14 // A41_v1_17207_g12 // A41_v1_12253_g08 // A41_v1_20108_g14 // A41_v1_13916_g10 // A41_v1_14361_g10 // A41_v1_12847_g09 // A41_v1_04184_g02 // A41_v1…
GO:0051188	P	cofactor biosynthetic process	6	420	106	16530	0.055	0.75	// A41_v1_11840_g08 // A41_v1_06522_g03 // A41_v1_00241_g01 // A41_v1_17149_g12 // A41_v1_21209_g15 // A41_v1_13445_g09	// A41_v1_08767_g05 // A41_v1_13897_g10 // A41_v1_21035_g15 // A41_v1_02192_g01 // A41_v1_12833_g09 // A41_v1_20738_g14 // A41_v1_00033_g01 // A41_v1_09647_g05 // A41_v1_23261_g17 // A41_v1_17149_g12 // A41_v1_03196_g02 // A41_v1_06522_g03 // A41_v1_22676_g16 // A41_v1_06470_g03 // A41_v1_06828_g03 // A41_v1_11550_g07 // A41_v1_13695_g09 // A41_v1_18154_g12 // A41_v1_18362_g13 // A41_v1_03383_g02…
GO:0044248	P	cellular catabolic process	13	420	306	16530	0.054	0.75	// A41_v1_12993_g09 // A41_v1_12992_g09 // A41_v1_24436_g17 // A41_v1_13265_g09 // A41_v1_16463_g11 // A41_v1_03269_g02 // A41_v1_06902_g03 // A41_v1_08707_g05 // A41_v1_01912_g01 // A41_v1_13237_g09 // A41_v1_22823_g16 // A41_v1_06248_g03 // A41_v1_09644_g05	// A41_v1_12993_g09 // A41_v1_17739_g12 // A41_v1_10861_g07 // A41_v1_18733_g13 // A41_v1_18962_g13 // A41_v1_23417_g17 // A41_v1_06721_g03 // A41_v1_15009_g10 // A41_v1_18779_g13 // A41_v1_15154_g10 // A41_v1_04922_g02 // A41_v1_09939_g06 // A41_v1_21314_g15 // A41_v1_16743_g11 // A41_v1_13214_g09 // A41_v1_04125_g02 // A41_v1_01124_g01 // A41_v1_23634_g17 // A41_v1_03381_g02 // A41_v1_24749_sca…
GO:0006996	P	organelle organization	13	420	308	16530	0.056	0.75	// A41_v1_11840_g08 // A41_v1_22957_g16 // A41_v1_14244_g10 // A41_v1_17018_g12 // A41_v1_06317_g03 // A41_v1_02777_g02 // A41_v1_13013_g09 // A41_v1_08083_g05 // A41_v1_11043_g07 // A41_v1_21911_g15 // A41_v1_12776_g08 // A41_v1_08624_g05 // A41_v1_01275_g01	// A41_v1_12225_g08 // A41_v1_16260_g11 // A41_v1_07007_g03 // A41_v1_12909_g09 // A41_v1_24233_g17 // A41_v1_08540_g05 // A41_v1_19309_g13 // A41_v1_00320_g01 // A41_v1_18231_g13 // A41_v1_06317_g03 // A41_v1_00434_g01 // A41_v1_03235_g02 // A41_v1_24953_scaffold_667 // A41_v1_21079_g15 // A41_v1_07889_g04 // A41_v1_18005_g12 // A41_v1_07302_g04 // A41_v1_19324_g13 // A41_v1_19519_g13 // A41_v1_…
GO:0042180	P	cellular ketone metabolic process	16	420	406	16530	0.061	0.81	// A41_v1_11840_g08 // A41_v1_24436_g17 // A41_v1_06333_g03 // A41_v1_07489_g04 // A41_v1_22823_g16 // A41_v1_00744_g01 // A41_v1_00130_g01 // A41_v1_21209_g15 // A41_v1_00429_g01 // A41_v1_10811_g07 // A41_v1_13445_g09 // A41_v1_21875_g15 // A41_v1_17149_g12 // A41_v1_07081_g04 // A41_v1_23997_g17 // A41_v1_09565_g05	// A41_v1_18733_g13 // A41_v1_08590_g05 // A41_v1_22906_g16 // A41_v1_17523_g12 // A41_v1_21147_g15 // A41_v1_09311_g05 // A41_v1_23424_g17 // A41_v1_01941_g01 // A41_v1_09643_g05 // A41_v1_02924_g02 // A41_v1_03658_g02 // A41_v1_15409_g11 // A41_v1_05792_g03 // A41_v1_17614_g12 // A41_v1_15292_g10 // A41_v1_18154_g12 // A41_v1_00729_g01 // A41_v1_19820_g13 // A41_v1_26613_scaffold_4361 // A41_v1…
GO:0016071	P	mRNA metabolic process	5	420	85	16530	0.067	0.86	// A41_v1_01912_g01 // A41_v1_20059_g13 // A41_v1_13793_g09 // A41_v1_09644_g05 // A41_v1_02625_g01	// A41_v1_03759_g02 // A41_v1_00080_g01 // A41_v1_09106_g05 // A41_v1_09017_g05 // A41_v1_09054_g05 // A41_v1_08210_g05 // A41_v1_14952_g10 // A41_v1_26676_scaffold_4556 // A41_v1_13937_g10 // A41_v1_02460_g01 // A41_v1_06923_g03 // A41_v1_00771_g01 // A41_v1_13369_g09 // A41_v1_17723_g12 // A41_v1_26442_scaffold_3812 // A41_v1_04217_g02 // A41_v1_10325_g06 // A41_v1_19448_g13 // A41_v1_21763_g15…
GO:0009058	P	biosynthetic process	80	420	2610	16530	0.07	0.88	// A41_v1_12651_g08 // A41_v1_17781_g12 // A41_v1_16976_g12 // A41_v1_07489_g04 // A41_v1_06522_g03 // A41_v1_19054_g13 // A41_v1_11840_g08 // A41_v1_24662_scaffold_232 // A41_v1_04852_g02 // A41_v1_00182_g01 // A41_v1_09769_g06 // A41_v1_17513_g12 // A41_v1_00744_g01 // A41_v1_18037_g12 // A41_v1_04697_g02 // A41_v1_24563_scaffold_122 // A41_v1_14951_g10 // A41_v1_11025_g07 // A41_v1_17149_g12 /…	// A41_v1_02408_g01 // A41_v1_19220_g13 // A41_v1_18516_g13 // A41_v1_27750_scaffold_12425 // A41_v1_02337_g01 // A41_v1_22906_g16 // A41_v1_23765_g17 // A41_v1_22439_g16 // A41_v1_17902_g12 // A41_v1_18102_g12 // A41_v1_23261_g17 // A41_v1_11031_g07 // A
GO:0008104	P	protein localization	7	420	264	16530	0.51	1	// A41_v1_24720_scaffold_326 // A41_v1_19254_g13 // A41_v1_19182_g13 // A41_v1_06676_g03 // A41_v1_03813_g02 // A41_v1_23526_g17 // A41_v1_21911_g15	// A41_v1_24720_scaffold_326 // A41_v1_08648_g05 // A41_v1_09271_g05 // A41_v1_16260_g11 // A41_v1_17200_g12 // A41_v1_12698_g08 // A41_v1_06761_g03 // A41_v1_24233_g17 // A41_v1_02963_g02 // A41_v1_07245_g04 // A41_v1_20401_g14 // A41_v1_00434_g01 // A41_v1_25480_scaffold_1524 // A41_v1_09039_g05 // A41_v1_08242_g05 // A41_v1_07311_g04 // A41_v1_01623_g01 // A41_v1_01499_g01 // A41_v1_10849_g07 …
GO:0044281	P	small molecule metabolic process	29	420	881	16530	0.11	1	// A41_v1_12993_g09 // A41_v1_11840_g08 // A41_v1_06522_g03 // A41_v1_00744_g01 // A41_v1_24436_g17 // A41_v1_08707_g05 // A41_v1_18037_g12 // A41_v1_13237_g09 // A41_v1_17149_g12 // A41_v1_23997_g17 // A41_v1_09565_g05 // A41_v1_12992_g09 // A41_v1_06333_g03 // A41_v1_07658_g04 // A41_v1_07489_g04 // A41_v1_00429_g01 // A41_v1_10811_g07 // A41_v1_13445_g09 // A41_v1_10613_g06 // A41_v1_19969_g13…	// A41_v1_18733_g13 // A41_v1_17051_g12 // A41_v1_26547_scaffold_4163 // A41_v1_08876_g05 // A41_v1_10168_g06 // A41_v1_08590_g05 // A41_v1_22906_g16 // A41_v1_17523_g12 // A41_v1_17814_g12 // A41_v1_21147_g15 // A41_v1_10243_g06 // A41_v1_09311_g05 // A41_v1_23261_g17 // A41_v1_23424_g17 // A41_v1_10223_g06 // A41_v1_09213_g05 // A41_v1_01941_g01 // A41_v1_09643_g05 // A41_v1_02924_g02 // A41_v1…
GO:0044283	P	small molecule biosynthetic process	8	420	294	16530	0.47	1	// A41_v1_06333_g03 // A41_v1_06522_g03 // A41_v1_07658_g04 // A41_v1_00130_g01 // A41_v1_07489_g04 // A41_v1_00429_g01 // A41_v1_10811_g07 // A41_v1_17149_g12	// A41_v1_08767_g05 // A41_v1_09324_g05 // A41_v1_18022_g12 // A41_v1_19979_g13 // A41_v1_26547_scaffold_4163 // A41_v1_14537_g10 // A41_v1_13842_g09 // A41_v1_08590_g05 // A41_v1_14987_g10 // A41_v1_08587_g05 // A41_v1_21314_g15 // A41_v1_18473_g13 // A41_v1_13825_g09 // A41_v1_09311_g05 // A41_v1_11687_g08 // A41_v1_17149_g12 // A41_v1_14635_g10 // A41_v1_23602_g17 // A41_v1_26620_scaffold_4361…
GO:0051716	P	cellular response to stimulus	5	420	211	16530	0.62	1	// A41_v1_05432_g03 // A41_v1_05766_g03 // A41_v1_04785_g02 // A41_v1_11103_g07 // A41_v1_08726_g05	// A41_v1_23048_g16 // A41_v1_08059_g05 // A41_v1_16706_g11 // A41_v1_05870_g03 // A41_v1_22691_g16 // A41_v1_05379_g03 // A41_v1_14848_g10 // A41_v1_02240_g01 // A41_v1_11262_g07 // A41_v1_07413_g04 // A41_v1_17977_g12 // A41_v1_01602_g01 // A41_v1_13911_g10 // A41_v1_17402_g12 // A41_v1_08454_g05 // A41_v1_08726_g05 // A41_v1_01636_g01 // A41_v1_27046_scaffold_6014 // A41_v1_05137_g03 // A41_v1…
GO:0070727	P	cellular macromolecule localization	7	420	210	16530	0.29	1	// A41_v1_24720_scaffold_326 // A41_v1_19254_g13 // A41_v1_19182_g13 // A41_v1_06676_g03 // A41_v1_03813_g02 // A41_v1_23526_g17 // A41_v1_21911_g15	// A41_v1_24720_scaffold_326 // A41_v1_08648_g05 // A41_v1_17200_g12 // A41_v1_12698_g08 // A41_v1_06761_g03 // A41_v1_24233_g17 // A41_v1_07245_g04 // A41_v1_15242_g10 // A41_v1_11770_g08 // A41_v1_25480_scaffold_1524 // A41_v1_09039_g05 // A41_v1_08122_g05 // A41_v1_01623_g01 // A41_v1_01499_g01 // A41_v1_10849_g07 // A41_v1_18072_g12 // A41_v1_11670_g08 // A41_v1_15200_g10 // A41_v1_19754_g13 …
GO:0070647	P	protein modification by small protein conjugation or removal	5	420	169	16530	0.43	1	// A41_v1_11060_g07 // A41_v1_01621_g01 // A41_v1_22334_g16 // A41_v1_20075_g13 // A41_v1_06902_g03	// A41_v1_24907_scaffold_609 // A41_v1_10861_g07 // A41_v1_03574_g02 // A41_v1_15009_g10 // A41_v1_14848_g10 // A41_v1_11652_g08 // A41_v1_13703_g09 // A41_v1_13214_g09 // A41_v1_12606_g08 // A41_v1_11049_g07 // A41_v1_12293_g08 // A41_v1_00198_g01 // A41_v1_05317_g03 // A41_v1_14777_g10 // A41_v1_14764_g10 // A41_v1_00801_g01 // A41_v1_05767_g03 // A41_v1_03684_g02 // A41_v1_15722_g11 // A41_v1_…
GO:0033036	P	macromolecule localization	8	420	301	16530	0.5	1	// A41_v1_24720_scaffold_326 // A41_v1_06929_g03 // A41_v1_19254_g13 // A41_v1_19182_g13 // A41_v1_06676_g03 // A41_v1_03813_g02 // A41_v1_23526_g17 // A41_v1_21911_g15	// A41_v1_24720_scaffold_326 // A41_v1_08648_g05 // A41_v1_09271_g05 // A41_v1_16260_g11 // A41_v1_17200_g12 // A41_v1_12698_g08 // A41_v1_06761_g03 // A41_v1_18344_g13 // A41_v1_24233_g17 // A41_v1_02963_g02 // A41_v1_18627_g13 // A41_v1_07245_g04 // A41_v1_20401_g14 // A41_v1_00434_g01 // A41_v1_20178_g14 // A41_v1_09039_g05 // A41_v1_08242_g05 // A41_v1_07311_g04 // A41_v1_07226_g04 // A41_v1_…
GO:0032787	P	monocarboxylic acid metabolic process	6	420	128	16530	0.11	1	// A41_v1_11840_g08 // A41_v1_24436_g17 // A41_v1_07489_g04 // A41_v1_00130_g01 // A41_v1_21209_g15 // A41_v1_13445_g09	// A41_v1_09324_g05 // A41_v1_20704_g14 // A41_v1_00033_g01 // A41_v1_09311_g05 // A41_v1_04405_g02 // A41_v1_17402_g12 // A41_v1_08233_g05 // A41_v1_01941_g01 // A41_v1_03335_g02 // A41_v1_02924_g02 // A41_v1_06200_g03 // A41_v1_08134_g05 // A41_v1_21093_g15 // A41_v1_13695_g09 // A41_v1_14934_g10 // A41_v1_23611_g17 // A41_v1_24436_g17 // A41_v1_13315_g09 // A41_v1_03710_g02 // A41_v1_20475_g14…
GO:0045184	P	establishment of protein localization	7	420	251	16530	0.46	1	// A41_v1_24720_scaffold_326 // A41_v1_19254_g13 // A41_v1_19182_g13 // A41_v1_06676_g03 // A41_v1_03813_g02 // A41_v1_23526_g17 // A41_v1_21911_g15	// A41_v1_24720_scaffold_326 // A41_v1_08648_g05 // A41_v1_09271_g05 // A41_v1_16260_g11 // A41_v1_17200_g12 // A41_v1_12698_g08 // A41_v1_06761_g03 // A41_v1_24233_g17 // A41_v1_02963_g02 // A41_v1_07245_g04 // A41_v1_20401_g14 // A41_v1_00434_g01 // A41_v1_25480_scaffold_1524 // A41_v1_09039_g05 // A41_v1_07311_g04 // A41_v1_01623_g01 // A41_v1_01499_g01 // A41_v1_10849_g07 // A41_v1_18072_g12 …
GO:0030163	P	protein catabolic process	5	420	118	16530	0.18	1	// A41_v1_06248_g03 // A41_v1_12804_g08 // A41_v1_06902_g03 // A41_v1_01858_g01 // A41_v1_15433_g11	// A41_v1_10861_g07 // A41_v1_00324_g01 // A41_v1_06721_g03 // A41_v1_15009_g10 // A41_v1_09939_g06 // A41_v1_13214_g09 // A41_v1_06248_g03 // A41_v1_01124_g01 // A41_v1_17302_g12 // A41_v1_21535_g15 // A41_v1_05317_g03 // A41_v1_07145_g04 // A41_v1_00801_g01 // A41_v1_03684_g02 // A41_v1_21151_g15 // A41_v1_08504_g05 // A41_v1_15433_g11 // A41_v1_19385_g13 // A41_v1_07975_g04 // A41_v1_06972_g03…
GO:0043436	P	oxoacid metabolic process	15	420	398	16530	0.091	1	// A41_v1_11840_g08 // A41_v1_24436_g17 // A41_v1_06333_g03 // A41_v1_07489_g04 // A41_v1_22823_g16 // A41_v1_00744_g01 // A41_v1_00130_g01 // A41_v1_21209_g15 // A41_v1_00429_g01 // A41_v1_10811_g07 // A41_v1_13445_g09 // A41_v1_21875_g15 // A41_v1_07081_g04 // A41_v1_23997_g17 // A41_v1_09565_g05	// A41_v1_18733_g13 // A41_v1_08590_g05 // A41_v1_22906_g16 // A41_v1_17523_g12 // A41_v1_21147_g15 // A41_v1_09311_g05 // A41_v1_23424_g17 // A41_v1_01941_g01 // A41_v1_09643_g05 // A41_v1_02924_g02 // A41_v1_03658_g02 // A41_v1_15409_g11 // A41_v1_05792_g03 // A41_v1_17614_g12 // A41_v1_15292_g10 // A41_v1_18154_g12 // A41_v1_00729_g01 // A41_v1_19820_g13 // A41_v1_26613_scaffold_4361 // A41_v1…
GO:0055114	P	oxidation reduction	41	420	1381	16530	0.19	1	// A41_v1_12993_g09 // A41_v1_12291_g08 // A41_v1_13264_g09 // A41_v1_17559_g12 // A41_v1_16226_g11 // A41_v1_21855_g15 // A41_v1_08707_g05 // A41_v1_13237_g09 // A41_v1_23707_g17 // A41_v1_01479_g01 // A41_v1_26767_scaffold_4869 // A41_v1_17298_g12 // A41_v1_09347_g05 // A41_v1_12992_g09 // A41_v1_13265_g09 // A41_v1_19162_g13 // A41_v1_07526_g04 // A41_v1_04348_g02 // A41_v1_01088_g01 // A41_v1…	// A41_v1_03765_g02 // A41_v1_02115_g01 // A41_v1_24286_g17 // A41_v1_09186_g05 // A41_v1_12243_g08 // A41_v1_22321_g16 // A41_v1_02582_g01 // A41_v1_23995_g17 // A41_v1_24665_scaffold_232 // A41_v1_27436_scaffold_8183 // A41_v1_25756_scaffold_2064 // A41_v1_05665_g03 // A41_v1_27455_scaffold_8276 // A41_v1_27047_scaffold_6044 // A41_v1_04047_g02 // A41_v1_25346_scaffold_1276 // A41_v1_15553_g11 …
GO:0046483	P	heterocycle metabolic process	5	420	220	16530	0.66	1	// A41_v1_00241_g01 // A41_v1_13445_g09 // A41_v1_11840_g08 // A41_v1_00429_g01 // A41_v1_18037_g12	// A41_v1_08767_g05 // A41_v1_10149_g06 // A41_v1_26538_scaffold_4131 // A41_v1_17051_g12 // A41_v1_26547_scaffold_4163 // A41_v1_02192_g01 // A41_v1_08876_g05 // A41_v1_12833_g09 // A41_v1_21667_g15 // A41_v1_08587_g05 // A41_v1_18037_g12 // A41_v1_01775_g01 // A41_v1_00033_g01 // A41_v1_07651_g04 // A41_v1_03296_g02 // A41_v1_09647_g05 // A41_v1_19979_g13 // A41_v1_11163_g07 // A41_v1_10223_g06…
GO:0016192	P	vesicle-mediated transport	6	420	225	16530	0.51	1	// A41_v1_24720_scaffold_326 // A41_v1_19030_g13 // A41_v1_17018_g12 // A41_v1_19182_g13 // A41_v1_23526_g17 // A41_v1_21911_g15	// A41_v1_24720_scaffold_326 // A41_v1_01925_g01 // A41_v1_17594_g12 // A41_v1_12698_g08 // A41_v1_23990_g17 // A41_v1_26245_scaffold_3186 // A41_v1_26867_scaffold_5254 // A41_v1_19943_g13 // A41_v1_07337_g04 // A41_v1_05829_g03 // A41_v1_05629_g03 // A41_v1_05113_g03 // A41_v1_09039_g05 // A41_v1_23987_g17 // A41_v1_27052_scaffold_6057 // A41_v1_24917_scaffold_634 // A41_v1_09541_g05 // A41_v1_0…
GO:0019538	P	protein metabolic process	55	420	2645	16530	0.93	1	// A41_v1_04697_g02 // A41_v1_04880_g02 // A41_v1_03561_g02 // A41_v1_00744_g01 // A41_v1_17857_g12 // A41_v1_20075_g13 // A41_v1_03630_g02 // A41_v1_01621_g01 // A41_v1_06594_g03 // A41_v1_06066_g03 // A41_v1_09428_g05 // A41_v1_22334_g16 // A41_v1_15228_g10 // A41_v1_01704_g01 // A41_v1_06248_g03 // A41_v1_23598_g17 // A41_v1_01858_g01 // A41_v1_09565_g05 // A41_v1_14474_g10 // A41_v1_09938_g06…	// A41_v1_02526_g01 // A41_v1_11950_g08 // A41_v1_04011_g02 // A41_v1_22906_g16 // A41_v1_03994_g02 // A41_v1_23371_g17 // A41_v1_01843_g01 // A41_v1_13667_g09 // A41_v1_25490_scaffold_1527 // A41_v1_18103_g12 // A41_v1_21697_g15 // A41_v1_00167_g01 // A4
GO:0016053	P	organic acid biosynthetic process	5	420	190	16530	0.53	1	// A41_v1_00429_g01 // A41_v1_00130_g01 // A41_v1_06333_g03 // A41_v1_10811_g07 // A41_v1_07489_g04	// A41_v1_09324_g05 // A41_v1_11687_g08 // A41_v1_18473_g13 // A41_v1_14537_g10 // A41_v1_13842_g09 // A41_v1_08590_g05 // A41_v1_09311_g05 // A41_v1_17251_g12 // A41_v1_09266_g05 // A41_v1_23602_g17 // A41_v1_08233_g05 // A41_v1_06333_g03 // A41_v1_00983_g01 // A41_v1_01941_g01 // A41_v1_27187_scaffold_6748 // A41_v1_02924_g02 // A41_v1_08490_g05 // A41_v1_23728_g17 // A41_v1_00429_g01 // A41_v1…
GO:0007165	P	signal transduction	7	420	269	16530	0.53	1	// A41_v1_14732_g10 // A41_v1_03561_g02 // A41_v1_17386_g12 // A41_v1_02777_g02 // A41_v1_05432_g03 // A41_v1_08083_g05 // A41_v1_04785_g02	// A41_v1_05129_g03 // A41_v1_11950_g08 // A41_v1_02756_g02 // A41_v1_20704_g14 // A41_v1_21658_g15 // A41_v1_17217_g12 // A41_v1_21735_g15 // A41_v1_26873_scaffold_5297 // A41_v1_07022_g04 // A41_v1_20282_g14 // A41_v1_23633_g17 // A41_v1_24295_g17 // A41_v1_02146_g01 // A41_v1_06218_g03 // A41_v1_12455_g08 // A41_v1_17402_g12 // A41_v1_14529_g10 // A41_v1_20312_g14 // A41_v1_26831_scaffold_5140…
GO:0044267	P	cellular protein metabolic process	45	420	2256	16530	0.95	1	// A41_v1_04697_g02 // A41_v1_04880_g02 // A41_v1_03561_g02 // A41_v1_00744_g01 // A41_v1_17857_g12 // A41_v1_20075_g13 // A41_v1_01621_g01 // A41_v1_06594_g03 // A41_v1_06066_g03 // A41_v1_21894_g15 // A41_v1_22334_g16 // A41_v1_01704_g01 // A41_v1_06248_g03 // A41_v1_23598_g17 // A41_v1_09565_g05 // A41_v1_09938_g06 // A41_v1_07081_g04 // A41_v1_02911_g02 // A41_v1_04993_g02 // A41_v1_13737_g09…	// A41_v1_11950_g08 // A41_v1_22906_g16 // A41_v1_03994_g02 // A41_v1_23371_g17 // A41_v1_01843_g01 // A41_v1_13667_g09 // A41_v1_25490_scaffold_1527 // A41_v1_21697_g15 // A41_v1_00167_g01 // A41_v1_06601_g03 // A41_v1_05265_g03 // A41_v1_11982_g08 // A4
GO:0051186	P	cofactor metabolic process	7	420	167	16530	0.14	1	// A41_v1_11840_g08 // A41_v1_19969_g13 // A41_v1_00241_g01 // A41_v1_06522_g03 // A41_v1_17149_g12 // A41_v1_13445_g09 // A41_v1_21209_g15	// A41_v1_08767_g05 // A41_v1_13897_g10 // A41_v1_21035_g15 // A41_v1_02192_g01 // A41_v1_12833_g09 // A41_v1_18779_g13 // A41_v1_20738_g14 // A41_v1_19408_g13 // A41_v1_00033_g01 // A41_v1_09647_g05 // A41_v1_23261_g17 // A41_v1_17149_g12 // A41_v1_03196_g02 // A41_v1_06522_g03 // A41_v1_01941_g01 // A41_v1_22676_g16 // A41_v1_27638_scaffold_9853 // A41_v1_06470_g03 // A41_v1_24381_g17 // A41_v1…
GO:0044262	P	cellular carbohydrate metabolic process	7	420	346	16530	0.78	1	// A41_v1_20198_g14 // A41_v1_16206_g11 // A41_v1_16463_g11 // A41_v1_24335_g17 // A41_v1_11552_g07 // A41_v1_09682_g05 // A41_v1_06061_g03	// A41_v1_02408_g01 // A41_v1_26691_scaffold_4587 // A41_v1_21363_g15 // A41_v1_14896_g10 // A41_v1_17814_g12 // A41_v1_01843_g01 // A41_v1_09021_g05 // A41_v1_10270_g06 // A41_v1_11031_g07 // A41_v1_09213_g05 // A41_v1_07331_g04 // A41_v1_12617_g08 // A41_v1_16889_g12 // A41_v1_27479_scaffold_8469 // A41_v1_17944_g12 // A41_v1_05665_g03 // A41_v1_08811_g05 // A41_v1_24631_scaffold_196 // A41_v1_…
GO:0044260	P	cellular macromolecule metabolic process	107	420	4085	16530	0.41	1	// A41_v1_12651_g08 // A41_v1_16976_g12 // A41_v1_19054_g13 // A41_v1_04852_g02 // A41_v1_03200_g02 // A41_v1_06248_g03 // A41_v1_13737_g09 // A41_v1_06381_g03 // A41_v1_20198_g14 // A41_v1_13335_g09 // A41_v1_18983_g13 // A41_v1_10249_g06 // A41_v1_07383_g04 // A41_v1_13793_g09 // A41_v1_25752_scaffold_2043 // A41_v1_02685_g02 // A41_v1_03486_g02 // A41_v1_24662_scaffold_232 // A41_v1_02143_g01 …	// A41_v1_02408_g01 // A41_v1_19220_g13 // A41_v1_02460_g01 // A41_v1_11950_g08 // A41_v1_06930_g03 // A41_v1_27750_scaffold_12425 // A41_v1_02337_g01 // A41_v1_22906_g16 // A41_v1_03994_g02 // A41_v1_23371_g17 // A41_v1_23765_g17 // A41_v1_01843_g01 // A
GO:0006886	P	intracellular protein transport	7	420	205	16530	0.27	1	// A41_v1_24720_scaffold_326 // A41_v1_19254_g13 // A41_v1_19182_g13 // A41_v1_06676_g03 // A41_v1_03813_g02 // A41_v1_23526_g17 // A41_v1_21911_g15	// A41_v1_24720_scaffold_326 // A41_v1_08648_g05 // A41_v1_17200_g12 // A41_v1_12698_g08 // A41_v1_06761_g03 // A41_v1_24233_g17 // A41_v1_07245_g04 // A41_v1_15242_g10 // A41_v1_11770_g08 // A41_v1_25480_scaffold_1524 // A41_v1_09039_g05 // A41_v1_08122_g05 // A41_v1_01623_g01 // A41_v1_01499_g01 // A41_v1_10849_g07 // A41_v1_18072_g12 // A41_v1_11670_g08 // A41_v1_15200_g10 // A41_v1_19754_g13 …
GO:0016043	P	cellular component organization	16	420	442	16530	0.11	1	// A41_v1_11840_g08 // A41_v1_14244_g10 // A41_v1_02685_g02 // A41_v1_22957_g16 // A41_v1_17018_g12 // A41_v1_04854_g02 // A41_v1_06317_g03 // A41_v1_02777_g02 // A41_v1_13013_g09 // A41_v1_14951_g10 // A41_v1_08083_g05 // A41_v1_11043_g07 // A41_v1_21911_g15 // A41_v1_12776_g08 // A41_v1_08624_g05 // A41_v1_01275_g01	// A41_v1_00320_g01 // A41_v1_06317_g03 // A41_v1_08295_g05 // A41_v1_19519_g13 // A41_v1_24953_scaffold_667 // A41_v1_07417_g04 // A41_v1_18884_g13 // A41_v1_03508_g02 // A41_v1_20420_g14 // A41_v1_05485_g03 // A41_v1_20558_g14 // A41_v1_22888_g16 // A41_v1_26652_scaffold_4481 // A41_v1_07923_g04 // A41_v1_06458_g03 // A41_v1_10953_g07 // A41_v1_04120_g02 // A41_v1_02156_g01 // A41_v1_16615_g11 …
GO:0034613	P	cellular protein localization	7	420	210	16530	0.29	1	// A41_v1_24720_scaffold_326 // A41_v1_19254_g13 // A41_v1_19182_g13 // A41_v1_06676_g03 // A41_v1_03813_g02 // A41_v1_23526_g17 // A41_v1_21911_g15	// A41_v1_24720_scaffold_326 // A41_v1_08648_g05 // A41_v1_17200_g12 // A41_v1_12698_g08 // A41_v1_06761_g03 // A41_v1_24233_g17 // A41_v1_07245_g04 // A41_v1_15242_g10 // A41_v1_11770_g08 // A41_v1_25480_scaffold_1524 // A41_v1_09039_g05 // A41_v1_08122_g05 // A41_v1_01623_g01 // A41_v1_01499_g01 // A41_v1_10849_g07 // A41_v1_18072_g12 // A41_v1_11670_g08 // A41_v1_15200_g10 // A41_v1_19754_g13 …
GO:0006629	P	lipid metabolic process	5	420	420	16530	0.98	1	// A41_v1_24436_g17 // A41_v1_19969_g13 // A41_v1_00130_g01 // A41_v1_07489_g04 // A41_v1_08090_g05	// A41_v1_07869_g04 // A41_v1_09311_g05 // A41_v1_15357_g11 // A41_v1_08701_g05 // A41_v1_02924_g02 // A41_v1_14132_g10 // A41_v1_05499_g03 // A41_v1_17203_g12 // A41_v1_02637_g01 // A41_v1_11007_g07 // A41_v1_03075_g02 // A41_v1_22858_g16 // A41_v1_24210_g17 // A41_v1_26657_scaffold_4494 // A41_v1_06114_g03 // A41_v1_19743_g13 // A41_v1_09925_g06 // A41_v1_01643_g01 // A41_v1_20729_g14 // A41_v1…
GO:0009308	P	amine metabolic process	9	420	293	16530	0.33	1	// A41_v1_22823_g16 // A41_v1_06333_g03 // A41_v1_00744_g01 // A41_v1_00429_g01 // A41_v1_10811_g07 // A41_v1_21875_g15 // A41_v1_07081_g04 // A41_v1_23997_g17 // A41_v1_09565_g05	// A41_v1_10149_g06 // A41_v1_10283_g06 // A41_v1_18733_g13 // A41_v1_11687_g08 // A41_v1_14537_g10 // A41_v1_11397_g07 // A41_v1_13842_g09 // A41_v1_10168_g06 // A41_v1_08590_g05 // A41_v1_22906_g16 // A41_v1_17523_g12 // A41_v1_11666_g08 // A41_v1_02166_g01 // A41_v1_21147_g15 // A41_v1_16504_g11 // A41_v1_21314_g15 // A41_v1_07216_g04 // A41_v1_13978_g10 // A41_v1_17251_g12 // A41_v1_26251_sca…
GO:0006812	P	cation transport	9	420	287	16530	0.31	1	// A41_v1_08455_g05 // A41_v1_24181_g17 // A41_v1_23397_g17 // A41_v1_23729_g17 // A41_v1_17586_g12 // A41_v1_19973_g13 // A41_v1_18037_g12 // A41_v1_18443_g13 // A41_v1_01318_g01	// A41_v1_10307_g06 // A41_v1_18026_g12 // A41_v1_23366_g17 // A41_v1_06802_g03 // A41_v1_17095_g12 // A41_v1_11246_g07 // A41_v1_12794_g08 // A41_v1_21667_g15 // A41_v1_18037_g12 // A41_v1_15426_g11 // A41_v1_09594_g05 // A41_v1_03169_g02 // A41_v1_24712_scaffold_326 // A41_v1_22404_g16 // A41_v1_03296_g02 // A41_v1_17051_g12 // A41_v1_22649_g16 // A41_v1_26187_scaffold_3063 // A41_v1_16006_g11 …
GO:0006811	P	ion transport	10	420	376	16530	0.49	1	// A41_v1_08455_g05 // A41_v1_24181_g17 // A41_v1_23397_g17 // A41_v1_23729_g17 // A41_v1_17586_g12 // A41_v1_17031_g12 // A41_v1_18037_g12 // A41_v1_19973_g13 // A41_v1_18443_g13 // A41_v1_01318_g01	// A41_v1_17051_g12 // A41_v1_06525_g03 // A41_v1_08876_g05 // A41_v1_24712_scaffold_326 // A41_v1_18069_g12 // A41_v1_16006_g11 // A41_v1_15360_g11 // A41_v1_13553_g09 // A41_v1_16291_g11 // A41_v1_04250_g02 // A41_v1_00446_g01 // A41_v1_18930_g13 // A41_v1_02175_g01 // A41_v1_23877_g17 // A41_v1_22298_g16 // A41_v1_00941_g01 // A41_v1_23764_g17 // A41_v1_05090_g02 // A41_v1_25479_scaffold_1524 …
GO:0006810	P	transport	34	420	1365	16530	0.57	1	// A41_v1_24720_scaffold_326 // A41_v1_06929_g03 // A41_v1_07966_g04 // A41_v1_19254_g13 // A41_v1_19973_g13 // A41_v1_03813_g02 // A41_v1_18037_g12 // A41_v1_23397_g17 // A41_v1_16457_g11 // A41_v1_04965_g02 // A41_v1_14361_g10 // A41_v1_19030_g13 // A41_v1_16984_g12 // A41_v1_23729_g17 // A41_v1_18443_g13 // A41_v1_17018_g12 // A41_v1_19182_g13 // A41_v1_23526_g17 // A41_v1_04074_g02 // A41_v1_…	// A41_v1_24720_scaffold_326 // A41_v1_18026_g12 // A41_v1_15884_g11 // A41_v1_17051_g12 // A41_v1_23990_g17 // A41_v1_18344_g13 // A41_v1_06525_g03 // A41_v1_05674_g03 // A41_v1_26245_scaffold_3186 // A41_v1_18386_g13 // A41_v1_25551_scaffold_1659 // A41_v1_03520_g02 // A41_v1_07137_g04 // A41_v1_22480_g16 // A41_v1_24712_scaffold_326 // A41_v1_26968_scaffold_5665 // A41_v1_04093_g02 // A41_v1_1…
GO:0043412	P	macromolecule modification	34	420	1576	16530	0.85	1	// A41_v1_04697_g02 // A41_v1_04880_g02 // A41_v1_03561_g02 // A41_v1_17857_g12 // A41_v1_20075_g13 // A41_v1_01621_g01 // A41_v1_06066_g03 // A41_v1_21894_g15 // A41_v1_22334_g16 // A41_v1_01704_g01 // A41_v1_06594_g03 // A41_v1_23598_g17 // A41_v1_09938_g06 // A41_v1_02911_g02 // A41_v1_07658_g04 // A41_v1_04993_g02 // A41_v1_13737_g09 // A41_v1_11060_g07 // A41_v1_25752_scaffold_2043 // A41_v1…	// A41_v1_11950_g08 // A41_v1_03994_g02 // A41_v1_23371_g17 // A41_v1_01843_g01 // A41_v1_13667_g09 // A41_v1_25490_scaffold_1527 // A41_v1_21697_g15 // A41_v1_14466_g10 // A41_v1_00801_g01 // A41_v1_02850_g02 // A41_v1_25268_scaffold_1147 // A41_v1_12707
GO:0008152	P	metabolic process	202	420	7758	16530	0.4	1	// A41_v1_12993_g09 // A41_v1_12651_g08 // A41_v1_13264_g09 // A41_v1_16976_g12 // A41_v1_19054_g13 // A41_v1_11628_g08 // A41_v1_03054_g02 // A41_v1_04852_g02 // A41_v1_03200_g02 // A41_v1_18037_g12 // A41_v1_06248_g03 // A41_v1_17149_g12 // A41_v1_17298_g12 // A41_v1_06381_g03 // A41_v1_20198_g14 // A41_v1_12992_g09 // A41_v1_06333_g03 // A41_v1_13335_g09 // A41_v1_09186_g05 // A41_v1_18983_g13…	// A41_v1_22906_g16 // A41_v1_06190_g03 // A41_v1_08454_g05 // A41_v1_01941_g01 // A41_v1_06601_g03 // A41_v1_00801_g01 // A41_v1_11550_g07 // A41_v1_25198_scaffold_1001 // A41_v1_18968_g13 // A41_v1_25268_scaffold_1147 // A41_v1_26264_scaffold_3236 // A4
GO:0051234	P	establishment of localization	34	420	1367	16530	0.57	1	// A41_v1_24720_scaffold_326 // A41_v1_06929_g03 // A41_v1_07966_g04 // A41_v1_19254_g13 // A41_v1_19973_g13 // A41_v1_03813_g02 // A41_v1_18037_g12 // A41_v1_23397_g17 // A41_v1_16457_g11 // A41_v1_04965_g02 // A41_v1_14361_g10 // A41_v1_19030_g13 // A41_v1_16984_g12 // A41_v1_23729_g17 // A41_v1_18443_g13 // A41_v1_17018_g12 // A41_v1_19182_g13 // A41_v1_23526_g17 // A41_v1_04074_g02 // A41_v1_…	// A41_v1_06525_g03 // A41_v1_21377_g15 // A41_v1_05163_g03 // A41_v1_21071_g15 // A41_v1_13751_g09 // A41_v1_07956_g04 // A41_v1_09529_g05 // A41_v1_11634_g08 // A41_v1_09210_g05 // A41_v1_23223_g17 // A41_v1_00446_g01 // A41_v1_18930_g13 // A41_v1_00941_g01 // A41_v1_11436_g07 // A41_v1_23764_g17 // A41_v1_05090_g02 // A41_v1_08296_g05 // A41_v1_22013_g15 // A41_v1_06604_g03 // A41_v1_16894_g12…
GO:0044271	P	cellular nitrogen compound biosynthetic process	5	420	203	16530	0.59	1	// A41_v1_00241_g01 // A41_v1_06333_g03 // A41_v1_10811_g07 // A41_v1_00429_g01 // A41_v1_07658_g04	// A41_v1_19979_g13 // A41_v1_26547_scaffold_4163 // A41_v1_14537_g10 // A41_v1_02192_g01 // A41_v1_12833_g09 // A41_v1_08590_g05 // A41_v1_14987_g10 // A41_v1_08587_g05 // A41_v1_21314_g15 // A41_v1_14530_g10 // A41_v1_13825_g09 // A41_v1_09647_g05 // A41_v1_11687_g08 // A41_v1_17251_g12 // A41_v1_10223_g06 // A41_v1_23602_g17 // A41_v1_06333_g03 // A41_v1_00983_g01 // A41_v1_01941_g01 // A41_v1…
GO:0046907	P	intracellular transport	10	420	283	16530	0.19	1	// A41_v1_24720_scaffold_326 // A41_v1_19030_g13 // A41_v1_19254_g13 // A41_v1_19182_g13 // A41_v1_06676_g03 // A41_v1_03813_g02 // A41_v1_23526_g17 // A41_v1_16457_g11 // A41_v1_21911_g15 // A41_v1_20392_g14	// A41_v1_24720_scaffold_326 // A41_v1_26710_scaffold_4689 // A41_v1_09271_g05 // A41_v1_10965_g07 // A41_v1_17200_g12 // A41_v1_12698_g08 // A41_v1_06761_g03 // A41_v1_18344_g13 // A41_v1_14430_g10 // A41_v1_24233_g17 // A41_v1_26245_scaffold_3186 // A41_v1_26867_scaffold_5254 // A41_v1_00326_g01 // A41_v1_15242_g10 // A41_v1_07337_g04 // A41_v1_05829_g03 // A41_v1_20178_g14 // A41_v1_05113_g03 …
GO:0046394	P	carboxylic acid biosynthetic process	5	420	190	16530	0.53	1	// A41_v1_00429_g01 // A41_v1_00130_g01 // A41_v1_06333_g03 // A41_v1_10811_g07 // A41_v1_07489_g04	// A41_v1_09324_g05 // A41_v1_11687_g08 // A41_v1_18473_g13 // A41_v1_14537_g10 // A41_v1_13842_g09 // A41_v1_08590_g05 // A41_v1_09311_g05 // A41_v1_17251_g12 // A41_v1_09266_g05 // A41_v1_23602_g17 // A41_v1_08233_g05 // A41_v1_06333_g03 // A41_v1_00983_g01 // A41_v1_01941_g01 // A41_v1_27187_scaffold_6748 // A41_v1_02924_g02 // A41_v1_08490_g05 // A41_v1_23728_g17 // A41_v1_00429_g01 // A41_v1…
GO:0050896	P	response to stimulus	20	420	627	16530	0.19	1	// A41_v1_09938_g06 // A41_v1_19019_g13 // A41_v1_00900_g01 // A41_v1_08726_g05 // A41_v1_04348_g02 // A41_v1_11103_g07 // A41_v1_09073_g05 // A41_v1_00521_g01 // A41_v1_15891_g11 // A41_v1_19329_g13 // A41_v1_01088_g01 // A41_v1_04697_g02 // A41_v1_22334_g16 // A41_v1_20310_g14 // A41_v1_02582_g01 // A41_v1_05432_g03 // A41_v1_05766_g03 // A41_v1_04785_g02 // A41_v1_05857_g03 // A41_v1_14361_g10	// A41_v1_15900_g11 // A41_v1_20791_g15 // A41_v1_06525_g03 // A41_v1_22691_g16 // A41_v1_04613_g02 // A41_v1_07240_g04 // A41_v1_03109_g02 // A41_v1_17977_g12 // A41_v1_20108_g14 // A41_v1_14361_g10 // A41_v1_13911_g10 // A41_v1_20937_g15 // A41_v1_08454_g05 // A41_v1_23850_g17 // A41_v1_12243_g08 // A41_v1_09240_g05 // A41_v1_05137_g03 // A41_v1_01088_g01 // A41_v1_02630_g01 // A41_v1_02582_g01…
GO:0006950	P	response to stress	8	420	436	16530	0.86	1	// A41_v1_09938_g06 // A41_v1_08726_g05 // A41_v1_04348_g02 // A41_v1_11103_g07 // A41_v1_01088_g01 // A41_v1_22334_g16 // A41_v1_02582_g01 // A41_v1_05766_g03	// A41_v1_20791_g15 // A41_v1_22691_g16 // A41_v1_04617_g02 // A41_v1_07240_g04 // A41_v1_20108_g14 // A41_v1_13911_g10 // A41_v1_20937_g15 // A41_v1_08454_g05 // A41_v1_23850_g17 // A41_v1_12243_g08 // A41_v1_09240_g05 // A41_v1_05137_g03 // A41_v1_01088_g01 // A41_v1_02630_g01 // A41_v1_02582_g01 // A41_v1_25198_scaffold_1001 // A41_v1_00881_g01 // A41_v1_21542_g15 // A41_v1_23087_g16 // A41_v1…
GO:0006732	P	coenzyme metabolic process	6	420	125	16530	0.1	1	// A41_v1_11840_g08 // A41_v1_19969_g13 // A41_v1_06522_g03 // A41_v1_17149_g12 // A41_v1_21209_g15 // A41_v1_13445_g09	// A41_v1_08767_g05 // A41_v1_21035_g15 // A41_v1_18779_g13 // A41_v1_20738_g14 // A41_v1_00033_g01 // A41_v1_23261_g17 // A41_v1_11163_g07 // A41_v1_24749_scaffold_363 // A41_v1_06522_g03 // A41_v1_01194_g01 // A41_v1_27638_scaffold_9853 // A41_v1_06470_g03 // A41_v1_06828_g03 // A41_v1_11777_g08 // A41_v1_13695_g09 // A41_v1_23995_g17 // A41_v1_19969_g13 // A41_v1_18154_g12 // A41_v1_18362_g13 …
GO:0016310	P	phosphorylation	27	420	1173	16530	0.72	1	// A41_v1_21894_g15 // A41_v1_04880_g02 // A41_v1_03561_g02 // A41_v1_17857_g12 // A41_v1_18037_g12 // A41_v1_06066_g03 // A41_v1_01704_g01 // A41_v1_06594_g03 // A41_v1_23598_g17 // A41_v1_09938_g06 // A41_v1_02911_g02 // A41_v1_13737_g09 // A41_v1_06356_g03 // A41_v1_25752_scaffold_2043 // A41_v1_15106_g10 // A41_v1_10879_g07 // A41_v1_21708_g15 // A41_v1_05437_g03 // A41_v1_05861_g03 // A41_v1…	// A41_v1_03841_g02 // A41_v1_11950_g08 // A41_v1_17051_g12 // A41_v1_13401_g09 // A41_v1_08876_g05 // A41_v1_02743_g02 // A41_v1_18106_g12 // A41_v1_23317_g17 // A41_v1_03994_g02 // A41_v1_23371_g17 // A41_v1_07240_g04 // A41_v1_22439_g16 // A41_v1_26662_scaffold_4507 // A41_v1_09472_g05 // A41_v1_13667_g09 // A41_v1_13786_g09 // A41_v1_18551_g13 // A41_v1_21697_g15 // A41_v1_13618_g09 // A41_v1…
GO:0034641	P	cellular nitrogen compound metabolic process	12	420	368	16530	0.23	1	// A41_v1_22823_g16 // A41_v1_06333_g03 // A41_v1_06522_g03 // A41_v1_07658_g04 // A41_v1_00241_g01 // A41_v1_00429_g01 // A41_v1_10811_g07 // A41_v1_00744_g01 // A41_v1_21875_g15 // A41_v1_07081_g04 // A41_v1_23997_g17 // A41_v1_09565_g05	// A41_v1_18733_g13 // A41_v1_26547_scaffold_4163 // A41_v1_12833_g09 // A41_v1_08590_g05 // A41_v1_22906_g16 // A41_v1_17523_g12 // A41_v1_21147_g15 // A41_v1_09647_g05 // A41_v1_23261_g17 // A41_v1_26909_scaffold_5429 // A41_v1_01941_g01 // A41_v1_01194_g01 // A41_v1_13842_g09 // A41_v1_15409_g11 // A41_v1_05792_g03 // A41_v1_24665_scaffold_232 // A41_v1_00729_g01 // A41_v1_19820_g13 // A41_v1_…
GO:0023052	P	signaling	10	420	380	16530	0.5	1	// A41_v1_14732_g10 // A41_v1_04880_g02 // A41_v1_03561_g02 // A41_v1_17386_g12 // A41_v1_02777_g02 // A41_v1_05432_g03 // A41_v1_08083_g05 // A41_v1_04785_g02 // A41_v1_06356_g03 // A41_v1_00704_g01	// A41_v1_23863_g17 // A41_v1_11950_g08 // A41_v1_17217_g12 // A41_v1_23633_g17 // A41_v1_17977_g12 // A41_v1_02146_g01 // A41_v1_09268_g05 // A41_v1_12455_g08 // A41_v1_26831_scaffold_5140 // A41_v1_21479_g15 // A41_v1_03503_g02 // A41_v1_04728_g02 // A41_v1_02051_g01 // A41_v1_10699_g07 // A41_v1_17489_g12 // A41_v1_13921_g10 // A41_v1_03623_g02 // A41_v1_05432_g03 // A41_v1_24685_scaffold_311 …
GO:0009057	P	macromolecule catabolic process	8	420	255	16530	0.33	1	// A41_v1_16463_g11 // A41_v1_12804_g08 // A41_v1_06902_g03 // A41_v1_01912_g01 // A41_v1_06248_g03 // A41_v1_15433_g11 // A41_v1_01858_g01 // A41_v1_09644_g05	// A41_v1_17739_g12 // A41_v1_10861_g07 // A41_v1_00324_g01 // A41_v1_18962_g13 // A41_v1_06721_g03 // A41_v1_15009_g10 // A41_v1_15154_g10 // A41_v1_02166_g01 // A41_v1_09939_g06 // A41_v1_12804_g08 // A41_v1_13214_g09 // A41_v1_04125_g02 // A41_v1_01124_g01 // A41_v1_23634_g17 // A41_v1_24648_scaffold_196 // A41_v1_09213_g05 // A41_v1_06248_g03 // A41_v1_21535_g15 // A41_v1_05923_g03 // A41_v1_…
GO:0006508	P	proteolysis	9	420	463	16530	0.83	1	// A41_v1_14474_g10 // A41_v1_06902_g03 // A41_v1_16906_g12 // A41_v1_03630_g02 // A41_v1_09428_g05 // A41_v1_15228_g10 // A41_v1_05549_g03 // A41_v1_06248_g03 // A41_v1_25207_scaffold_1013	// A41_v1_02526_g01 // A41_v1_04011_g02 // A41_v1_02504_g01 // A41_v1_25907_scaffold_2427 // A41_v1_23757_g17 // A41_v1_00934_g01 // A41_v1_03511_g02 // A41_v1_00541_g01 // A41_v1_18103_g12 // A41_v1_14032_g10 // A41_v1_15458_g11 // A41_v1_05317_g03 // A41_v1_05984_g03 // A41_v1_17342_g12 // A41_v1_07145_g04 // A41_v1_00801_g01 // A41_v1_24545_g17 // A41_v1_07975_g04 // A41_v1_06972_g03 // A41_v1…
GO:0043687	P	post-translational protein modification	31	420	1428	16530	0.83	1	// A41_v1_04697_g02 // A41_v1_04880_g02 // A41_v1_03561_g02 // A41_v1_17857_g12 // A41_v1_20075_g13 // A41_v1_01621_g01 // A41_v1_06066_g03 // A41_v1_21894_g15 // A41_v1_22334_g16 // A41_v1_01704_g01 // A41_v1_06594_g03 // A41_v1_23598_g17 // A41_v1_09938_g06 // A41_v1_02911_g02 // A41_v1_13737_g09 // A41_v1_11060_g07 // A41_v1_25752_scaffold_2043 // A41_v1_14244_g10 // A41_v1_15106_g10 // A41_v1…	// A41_v1_11950_g08 // A41_v1_03994_g02 // A41_v1_23371_g17 // A41_v1_13667_g09 // A41_v1_25490_scaffold_1527 // A41_v1_21697_g15 // A41_v1_14466_g10 // A41_v1_00801_g01 // A41_v1_02850_g02 // A41_v1_25268_scaffold_1147 // A41_v1_12707_g08 // A41_v1_00114_g01 // A41_v1_27063_scaffold_6125 // A41_v1_19232_g13 // A41_v1_02156_g01 // A41_v1_18281_g13 // A41_v1_08676_g05 // A41_v1_14140_g10 // A41_v1…
GO:0009987	P	cellular process	174	420	6875	16530	0.53	1	// A41_v1_24720_scaffold_326 // A41_v1_12993_g09 // A41_v1_16976_g12 // A41_v1_19054_g13 // A41_v1_11628_g08 // A41_v1_04852_g02 // A41_v1_03200_g02 // A41_v1_06317_g03 // A41_v1_06248_g03 // A41_v1_17149_g12 // A41_v1_20059_g13 // A41_v1_06381_g03 // A41_v1_14361_g10 // A41_v1_19030_g13 // A41_v1_12992_g09 // A41_v1_06333_g03 // A41_v1_13335_g09 // A41_v1_23729_g17 // A41_v1_18983_g13 // A41_v1_…	// A41_v1_15287_g10 // A41_v1_22906_g16 // A41_v1_21071_g15 // A41_v1_13751_g09 // A41_v1_08454_g05 // A41_v1_01941_g01 // A41_v1_06601_g03 // A41_v1_00801_g01 // A41_v1_11550_g07 // A41_v1_25198_scaffold_1001 // A41_v1_18968_g13 // A41_v1_25268_scaffold_
GO:0044106	P	cellular amine metabolic process	9	420	252	16530	0.2	1	// A41_v1_22823_g16 // A41_v1_06333_g03 // A41_v1_00744_g01 // A41_v1_00429_g01 // A41_v1_10811_g07 // A41_v1_21875_g15 // A41_v1_07081_g04 // A41_v1_23997_g17 // A41_v1_09565_g05	// A41_v1_10283_g06 // A41_v1_18733_g13 // A41_v1_11687_g08 // A41_v1_14537_g10 // A41_v1_13842_g09 // A41_v1_10168_g06 // A41_v1_08590_g05 // A41_v1_22906_g16 // A41_v1_17523_g12 // A41_v1_14987_g10 // A41_v1_21147_g15 // A41_v1_16504_g11 // A41_v1_21314_g15 // A41_v1_07216_g04 // A41_v1_13978_g10 // A41_v1_17251_g12 // A41_v1_26251_scaffold_3200 // A41_v1_20005_g13 // A41_v1_06333_g03 // A41_v1…
GO:0023046	P	signaling process	8	420	298	16530	0.49	1	// A41_v1_14732_g10 // A41_v1_00704_g01 // A41_v1_03561_g02 // A41_v1_17386_g12 // A41_v1_02777_g02 // A41_v1_05432_g03 // A41_v1_08083_g05 // A41_v1_04785_g02	// A41_v1_05129_g03 // A41_v1_11950_g08 // A41_v1_02756_g02 // A41_v1_20704_g14 // A41_v1_21658_g15 // A41_v1_06439_g03 // A41_v1_17217_g12 // A41_v1_23490_g17 // A41_v1_21735_g15 // A41_v1_26873_scaffold_5297 // A41_v1_07022_g04 // A41_v1_20282_g14 // A41_v1_23633_g17 // A41_v1_24295_g17 // A41_v1_02146_g01 // A41_v1_11945_g08 // A41_v1_12455_g08 // A41_v1_17402_g12 // A41_v1_14529_g10 // A41_v1…
GO:0030001	P	metal ion transport	6	420	143	16530	0.16	1	// A41_v1_08455_g05 // A41_v1_24181_g17 // A41_v1_23729_g17 // A41_v1_18443_g13 // A41_v1_17586_g12 // A41_v1_01318_g01	// A41_v1_04427_g02 // A41_v1_11246_g07 // A41_v1_24712_scaffold_326 // A41_v1_25202_scaffold_1001 // A41_v1_23729_g17 // A41_v1_00443_g01 // A41_v1_13466_g09 // A41_v1_18948_g13 // A41_v1_04250_g02 // A41_v1_25121_scaffold_891 // A41_v1_06029_g03 // A41_v1_26111_scaffold_2867 // A41_v1_18606_g13 // A41_v1_23393_g17 // A41_v1_00446_g01 // A41_v1_18930_g13 // A41_v1_00743_g01 // A41_v1_00941_g01 /…
GO:0055085	P	transmembrane transport	13	420	553	16530	0.65	1	// A41_v1_18856_g13 // A41_v1_23729_g17 // A41_v1_17586_g12 // A41_v1_17031_g12 // A41_v1_01318_g01 // A41_v1_18037_g12 // A41_v1_14168_g10 // A41_v1_07966_g04 // A41_v1_19973_g13 // A41_v1_18443_g13 // A41_v1_00285_g01 // A41_v1_04965_g02 // A41_v1_14361_g10	// A41_v1_17051_g12 // A41_v1_08876_g05 // A41_v1_25551_scaffold_1659 // A41_v1_18069_g12 // A41_v1_16703_g11 // A41_v1_21071_g15 // A41_v1_14361_g10 // A41_v1_13751_g09 // A41_v1_16006_g11 // A41_v1_00414_g01 // A41_v1_00163_g01 // A41_v1_08458_g05 // A41_v1_19165_g13 // A41_v1_13553_g09 // A41_v1_11516_g07 // A41_v1_13483_g09 // A41_v1_18626_g13 // A41_v1_18596_g13 // A41_v1_17435_g12 // A41_v1…
GO:0006082	P	organic acid metabolic process	15	420	399	16530	0.092	1	// A41_v1_11840_g08 // A41_v1_24436_g17 // A41_v1_06333_g03 // A41_v1_07489_g04 // A41_v1_22823_g16 // A41_v1_00744_g01 // A41_v1_00130_g01 // A41_v1_21209_g15 // A41_v1_00429_g01 // A41_v1_10811_g07 // A41_v1_13445_g09 // A41_v1_21875_g15 // A41_v1_07081_g04 // A41_v1_23997_g17 // A41_v1_09565_g05	// A41_v1_18733_g13 // A41_v1_08590_g05 // A41_v1_22906_g16 // A41_v1_17523_g12 // A41_v1_21147_g15 // A41_v1_09311_g05 // A41_v1_23424_g17 // A41_v1_01941_g01 // A41_v1_09643_g05 // A41_v1_02924_g02 // A41_v1_03658_g02 // A41_v1_15409_g11 // A41_v1_05792_g03 // A41_v1_17614_g12 // A41_v1_15292_g10 // A41_v1_18154_g12 // A41_v1_00729_g01 // A41_v1_19820_g13 // A41_v1_26613_scaffold_4361 // A41_v1…
GO:0007242	P	intracellular signaling cascade	6	420	158	16530	0.22	1	// A41_v1_14732_g10 // A41_v1_17386_g12 // A41_v1_02777_g02 // A41_v1_05432_g03 // A41_v1_08083_g05 // A41_v1_04785_g02	// A41_v1_05129_g03 // A41_v1_16706_g11 // A41_v1_21658_g15 // A41_v1_05742_g03 // A41_v1_20282_g14 // A41_v1_24295_g17 // A41_v1_11509_g07 // A41_v1_17402_g12 // A41_v1_21479_g15 // A41_v1_04595_g02 // A41_v1_27046_scaffold_6014 // A41_v1_04728_g02 // A41_v1_26924_scaffold_5487 // A41_v1_11728_g08 // A41_v1_11701_g08 // A41_v1_13476_g09 // A41_v1_22063_g15 // A41_v1_02051_g01 // A41_v1_27080_sca…
GO:0043170	P	macromolecule metabolic process	117	420	4516	16530	0.44	1	// A41_v1_12651_g08 // A41_v1_16976_g12 // A41_v1_19054_g13 // A41_v1_04852_g02 // A41_v1_03200_g02 // A41_v1_06248_g03 // A41_v1_13737_g09 // A41_v1_06381_g03 // A41_v1_20198_g14 // A41_v1_13335_g09 // A41_v1_18983_g13 // A41_v1_10249_g06 // A41_v1_07383_g04 // A41_v1_13793_g09 // A41_v1_25752_scaffold_2043 // A41_v1_02685_g02 // A41_v1_05549_g03 // A41_v1_03486_g02 // A41_v1_24662_scaffold_232 …	// A41_v1_02408_g01 // A41_v1_19220_g13 // A41_v1_02460_g01 // A41_v1_11950_g08 // A41_v1_06930_g03 // A41_v1_27750_scaffold_12425 // A41_v1_19032_g13 // A41_v1_02526_g01 // A41_v1_02337_g01 // A41_v1_22906_g16 // A41_v1_03994_g02 // A41_v1_23371_g17 // A
GO:0019752	P	carboxylic acid metabolic process	15	420	398	16530	0.091	1	// A41_v1_11840_g08 // A41_v1_24436_g17 // A41_v1_06333_g03 // A41_v1_07489_g04 // A41_v1_22823_g16 // A41_v1_00744_g01 // A41_v1_00130_g01 // A41_v1_21209_g15 // A41_v1_00429_g01 // A41_v1_10811_g07 // A41_v1_13445_g09 // A41_v1_21875_g15 // A41_v1_07081_g04 // A41_v1_23997_g17 // A41_v1_09565_g05	// A41_v1_18733_g13 // A41_v1_08590_g05 // A41_v1_22906_g16 // A41_v1_17523_g12 // A41_v1_21147_g15 // A41_v1_09311_g05 // A41_v1_23424_g17 // A41_v1_01941_g01 // A41_v1_09643_g05 // A41_v1_02924_g02 // A41_v1_03658_g02 // A41_v1_15409_g11 // A41_v1_05792_g03 // A41_v1_17614_g12 // A41_v1_15292_g10 // A41_v1_18154_g12 // A41_v1_00729_g01 // A41_v1_19820_g13 // A41_v1_26613_scaffold_4361 // A41_v1…
GO:0006325	P	chromatin organization	5	420	102	16530	0.12	1	// A41_v1_11043_g07 // A41_v1_14244_g10 // A41_v1_01275_g01 // A41_v1_22957_g16 // A41_v1_11840_g08	// A41_v1_27319_scaffold_7345 // A41_v1_02586_g01 // A41_v1_03235_g02 // A41_v1_15697_g11 // A41_v1_02817_g02 // A41_v1_09583_g05 // A41_v1_01601_g01 // A41_v1_02242_g01 // A41_v1_11460_g07 // A41_v1_22974_g16 // A41_v1_26652_scaffold_4481 // A41_v1_07007_g03 // A41_v1_10953_g07 // A41_v1_07923_g04 // A41_v1_02863_g02 // A41_v1_05717_g03 // A41_v1_04120_g02 // A41_v1_05182_g03 // A41_v1_02156_g01…
GO:0044265	P	cellular macromolecule catabolic process	5	420	217	16530	0.65	1	// A41_v1_06248_g03 // A41_v1_01912_g01 // A41_v1_09644_g05 // A41_v1_06902_g03 // A41_v1_16463_g11	// A41_v1_17739_g12 // A41_v1_10861_g07 // A41_v1_00324_g01 // A41_v1_18962_g13 // A41_v1_06721_g03 // A41_v1_15009_g10 // A41_v1_15154_g10 // A41_v1_04922_g02 // A41_v1_09939_g06 // A41_v1_13214_g09 // A41_v1_04125_g02 // A41_v1_01124_g01 // A41_v1_23634_g17 // A41_v1_24648_scaffold_196 // A41_v1_09213_g05 // A41_v1_05923_g03 // A41_v1_05317_g03 // A41_v1_06200_g03 // A41_v1_07145_g04 // A41_v1_…
GO:0006520	P	cellular amino acid metabolic process	9	420	236	16530	0.15	1	// A41_v1_22823_g16 // A41_v1_06333_g03 // A41_v1_00744_g01 // A41_v1_00429_g01 // A41_v1_10811_g07 // A41_v1_21875_g15 // A41_v1_07081_g04 // A41_v1_23997_g17 // A41_v1_09565_g05	// A41_v1_10283_g06 // A41_v1_18733_g13 // A41_v1_11687_g08 // A41_v1_14537_g10 // A41_v1_13842_g09 // A41_v1_10168_g06 // A41_v1_08590_g05 // A41_v1_22906_g16 // A41_v1_17523_g12 // A41_v1_21147_g15 // A41_v1_16504_g11 // A41_v1_21314_g15 // A41_v1_07216_g04 // A41_v1_13978_g10 // A41_v1_17251_g12 // A41_v1_26251_scaffold_3200 // A41_v1_20005_g13 // A41_v1_06333_g03 // A41_v1_00983_g01 // A41_v1…
GO:0006468	P	protein amino acid phosphorylation	23	420	1060	16530	0.8	1	// A41_v1_21894_g15 // A41_v1_04880_g02 // A41_v1_03561_g02 // A41_v1_17857_g12 // A41_v1_06066_g03 // A41_v1_01704_g01 // A41_v1_06594_g03 // A41_v1_23598_g17 // A41_v1_09938_g06 // A41_v1_02911_g02 // A41_v1_13737_g09 // A41_v1_25752_scaffold_2043 // A41_v1_15106_g10 // A41_v1_10879_g07 // A41_v1_21708_g15 // A41_v1_05437_g03 // A41_v1_18356_g13 // A41_v1_21131_g15 // A41_v1_01210_g01 // A41_v1…	// A41_v1_03841_g02 // A41_v1_11950_g08 // A41_v1_13401_g09 // A41_v1_23317_g17 // A41_v1_18106_g12 // A41_v1_03994_g02 // A41_v1_23371_g17 // A41_v1_07240_g04 // A41_v1_26662_scaffold_4507 // A41_v1_09472_g05 // A41_v1_13667_g09 // A41_v1_22427_g16 // A41_v1_18551_g13 // A41_v1_21697_g15 // A41_v1_13618_g09 // A41_v1_23132_g16 // A41_v1_25973_scaffold_2531 // A41_v1_21394_g15 // A41_v1_01674_g01…
GO:0006464	P	protein modification process	33	420	1519	16530	0.83	1	// A41_v1_04697_g02 // A41_v1_04880_g02 // A41_v1_03561_g02 // A41_v1_17857_g12 // A41_v1_20075_g13 // A41_v1_01621_g01 // A41_v1_06066_g03 // A41_v1_21894_g15 // A41_v1_22334_g16 // A41_v1_01704_g01 // A41_v1_06594_g03 // A41_v1_23598_g17 // A41_v1_09938_g06 // A41_v1_02911_g02 // A41_v1_04993_g02 // A41_v1_13737_g09 // A41_v1_11060_g07 // A41_v1_25752_scaffold_2043 // A41_v1_14244_g10 // A41_v1…	// A41_v1_11950_g08 // A41_v1_03994_g02 // A41_v1_23371_g17 // A41_v1_01843_g01 // A41_v1_13667_g09 // A41_v1_25490_scaffold_1527 // A41_v1_21697_g15 // A41_v1_14466_g10 // A41_v1_00801_g01 // A41_v1_02850_g02 // A41_v1_25268_scaffold_1147 // A41_v1_12707_g08 // A41_v1_00114_g01 // A41_v1_15464_g11 // A41_v1_27063_scaffold_6125 // A41_v1_07240_g04 // A41_v1_19232_g13 // A41_v1_02156_g01 // A41_v1…
GO:0023060	P	signal transmission	8	420	298	16530	0.49	1	// A41_v1_14732_g10 // A41_v1_00704_g01 // A41_v1_03561_g02 // A41_v1_17386_g12 // A41_v1_02777_g02 // A41_v1_05432_g03 // A41_v1_08083_g05 // A41_v1_04785_g02	// A41_v1_05129_g03 // A41_v1_11950_g08 // A41_v1_02756_g02 // A41_v1_20704_g14 // A41_v1_21658_g15 // A41_v1_06439_g03 // A41_v1_17217_g12 // A41_v1_23490_g17 // A41_v1_21735_g15 // A41_v1_26873_scaffold_5297 // A41_v1_07022_g04 // A41_v1_20282_g14 // A41_v1_23633_g17 // A41_v1_24295_g17 // A41_v1_02146_g01 // A41_v1_11945_g08 // A41_v1_12455_g08 // A41_v1_17402_g12 // A41_v1_14529_g10 // A41_v1…
GO:0051649	P	establishment of localization in cell	10	420	321	16530	0.3	1	// A41_v1_24720_scaffold_326 // A41_v1_19030_g13 // A41_v1_19254_g13 // A41_v1_19182_g13 // A41_v1_06676_g03 // A41_v1_03813_g02 // A41_v1_23526_g17 // A41_v1_16457_g11 // A41_v1_21911_g15 // A41_v1_20392_g14	// A41_v1_24720_scaffold_326 // A41_v1_26710_scaffold_4689 // A41_v1_09271_g05 // A41_v1_10965_g07 // A41_v1_17200_g12 // A41_v1_12698_g08 // A41_v1_06761_g03 // A41_v1_18344_g13 // A41_v1_14430_g10 // A41_v1_24233_g17 // A41_v1_26245_scaffold_3186 // A41_v1_26867_scaffold_5254 // A41_v1_00326_g01 // A41_v1_15242_g10 // A41_v1_07337_g04 // A41_v1_05829_g03 // A41_v1_20178_g14 // A41_v1_05113_g03 …
GO:0051179	P	localization	34	420	1386	16530	0.61	1	// A41_v1_24720_scaffold_326 // A41_v1_06929_g03 // A41_v1_07966_g04 // A41_v1_19254_g13 // A41_v1_19973_g13 // A41_v1_03813_g02 // A41_v1_18037_g12 // A41_v1_23397_g17 // A41_v1_16457_g11 // A41_v1_04965_g02 // A41_v1_14361_g10 // A41_v1_19030_g13 // A41_v1_16984_g12 // A41_v1_23729_g17 // A41_v1_18443_g13 // A41_v1_17018_g12 // A41_v1_19182_g13 // A41_v1_23526_g17 // A41_v1_04074_g02 // A41_v1_…	// A41_v1_06525_g03 // A41_v1_21377_g15 // A41_v1_05163_g03 // A41_v1_21071_g15 // A41_v1_13751_g09 // A41_v1_07956_g04 // A41_v1_09529_g05 // A41_v1_11634_g08 // A41_v1_09210_g05 // A41_v1_23223_g17 // A41_v1_00446_g01 // A41_v1_18930_g13 // A41_v1_00941_g01 // A41_v1_11436_g07 // A41_v1_23764_g17 // A41_v1_05090_g02 // A41_v1_14412_g10 // A41_v1_08296_g05 // A41_v1_22013_g15 // A41_v1_06604_g03…
GO:0051641	P	cellular localization	10	420	336	16530	0.35	1	// A41_v1_24720_scaffold_326 // A41_v1_19030_g13 // A41_v1_19254_g13 // A41_v1_19182_g13 // A41_v1_06676_g03 // A41_v1_03813_g02 // A41_v1_23526_g17 // A41_v1_16457_g11 // A41_v1_21911_g15 // A41_v1_20392_g14	// A41_v1_24720_scaffold_326 // A41_v1_26710_scaffold_4689 // A41_v1_09271_g05 // A41_v1_10965_g07 // A41_v1_17200_g12 // A41_v1_12698_g08 // A41_v1_06761_g03 // A41_v1_18344_g13 // A41_v1_14430_g10 // A41_v1_24233_g17 // A41_v1_26245_scaffold_3186 // A41_v1_26867_scaffold_5254 // A41_v1_00326_g01 // A41_v1_14724_g10 // A41_v1_15242_g10 // A41_v1_07337_g04 // A41_v1_05829_g03 // A41_v1_20178_g14 …
GO:0044238	P	primary metabolic process	150	420	5732	16530	0.39	1	// A41_v1_12993_g09 // A41_v1_12651_g08 // A41_v1_16976_g12 // A41_v1_19054_g13 // A41_v1_04852_g02 // A41_v1_03200_g02 // A41_v1_18037_g12 // A41_v1_06248_g03 // A41_v1_13737_g09 // A41_v1_06381_g03 // A41_v1_20198_g14 // A41_v1_12992_g09 // A41_v1_06333_g03 // A41_v1_13335_g09 // A41_v1_18983_g13 // A41_v1_10249_g06 // A41_v1_00429_g01 // A41_v1_07383_g04 // A41_v1_13793_g09 // A41_v1_25752_sca…	// A41_v1_22906_g16 // A41_v1_08454_g05 // A41_v1_06601_g03 // A41_v1_00801_g01 // A41_v1_25198_scaffold_1001 // A41_v1_18968_g13 // A41_v1_25268_scaffold_1147 // A41_v1_26264_scaffold_3236 // A41_v1_24210_g17 // A41_v1_27063_scaffold_6125 // A41_v1_01500
GO:0005975	P	carbohydrate metabolic process	18	420	736	16530	0.6	1	// A41_v1_20198_g14 // A41_v1_17304_g12 // A41_v1_16206_g11 // A41_v1_20217_g14 // A41_v1_06054_g03 // A41_v1_26005_scaffold_2617 // A41_v1_16463_g11 // A41_v1_23109_g16 // A41_v1_23108_g16 // A41_v1_24335_g17 // A41_v1_13210_g09 // A41_v1_01776_g01 // A41_v1_11552_g07 // A41_v1_09682_g05 // A41_v1_06061_g03 // A41_v1_13432_g09 // A41_v1_13209_g09 // A41_v1_10662_g07	// A41_v1_02408_g01 // A41_v1_26691_scaffold_4587 // A41_v1_21363_g15 // A41_v1_19592_g13 // A41_v1_01328_g01 // A41_v1_06920_g03 // A41_v1_27561_scaffold_9166 // A41_v1_08249_g05 // A41_v1_14896_g10 // A41_v1_17814_g12 // A41_v1_01843_g01 // A41_v1_09021_g05 // A41_v1_20267_g14 // A41_v1_23424_g17 // A41_v1_10270_g06 // A41_v1_11031_g07 // A41_v1_17304_g12 // A41_v1_09213_g05 // A41_v1_18323_g13…
GO:0051276	P	chromosome organization	5	420	128	16530	0.23	1	// A41_v1_11043_g07 // A41_v1_14244_g10 // A41_v1_01275_g01 // A41_v1_22957_g16 // A41_v1_11840_g08	// A41_v1_27319_scaffold_7345 // A41_v1_19309_g13 // A41_v1_02586_g01 // A41_v1_03235_g02 // A41_v1_24953_scaffold_667 // A41_v1_07889_g04 // A41_v1_15697_g11 // A41_v1_10507_g06 // A41_v1_02817_g02 // A41_v1_09583_g05 // A41_v1_01601_g01 // A41_v1_02242_g01 // A41_v1_25559_scaffold_1664 // A41_v1_11460_g07 // A41_v1_22974_g16 // A41_v1_22888_g16 // A41_v1_26652_scaffold_4481 // A41_v1_07007_g03 …
GO:0044237	P	cellular metabolic process	136	420	5222	16530	0.42	1	// A41_v1_12993_g09 // A41_v1_12651_g08 // A41_v1_16976_g12 // A41_v1_19054_g13 // A41_v1_11628_g08 // A41_v1_04852_g02 // A41_v1_03200_g02 // A41_v1_18037_g12 // A41_v1_06248_g03 // A41_v1_17149_g12 // A41_v1_13737_g09 // A41_v1_06381_g03 // A41_v1_20198_g14 // A41_v1_12992_g09 // A41_v1_06333_g03 // A41_v1_13335_g09 // A41_v1_18983_g13 // A41_v1_10249_g06 // A41_v1_00429_g01 // A41_v1_07383_g04…	// A41_v1_02408_g01 // A41_v1_19220_g13 // A41_v1_02460_g01 // A41_v1_11950_g08 // A41_v1_06930_g03 // A41_v1_27750_scaffold_12425 // A41_v1_02337_g01 // A41_v1_17377_g12 // A41_v1_22906_g16 // A41_v1_03994_g02 // A41_v1_23371_g17 // A41_v1_23765_g17 // A
GO:0006796	P	phosphate metabolic process	27	420	1318	16530	0.89	1	// A41_v1_21894_g15 // A41_v1_04880_g02 // A41_v1_03561_g02 // A41_v1_17857_g12 // A41_v1_18037_g12 // A41_v1_06066_g03 // A41_v1_01704_g01 // A41_v1_06594_g03 // A41_v1_23598_g17 // A41_v1_09938_g06 // A41_v1_02911_g02 // A41_v1_13737_g09 // A41_v1_06356_g03 // A41_v1_25752_scaffold_2043 // A41_v1_15106_g10 // A41_v1_10879_g07 // A41_v1_21708_g15 // A41_v1_05437_g03 // A41_v1_05861_g03 // A41_v1…	// A41_v1_03841_g02 // A41_v1_11950_g08 // A41_v1_17051_g12 // A41_v1_13401_g09 // A41_v1_08876_g05 // A41_v1_02743_g02 // A41_v1_18106_g12 // A41_v1_23317_g17 // A41_v1_03994_g02 // A41_v1_23371_g17 // A41_v1_24467_g17 // A41_v1_22439_g16 // A41_v1_26662_scaffold_4507 // A41_v1_09472_g05 // A41_v1_25388_scaffold_1338 // A41_v1_13667_g09 // A41_v1_25490_scaffold_1527 // A41_v1_22427_g16 // A41_v1…
GO:0006793	P	phosphorus metabolic process	27	420	1318	16530	0.89	1	// A41_v1_21894_g15 // A41_v1_04880_g02 // A41_v1_03561_g02 // A41_v1_17857_g12 // A41_v1_18037_g12 // A41_v1_06066_g03 // A41_v1_01704_g01 // A41_v1_06594_g03 // A41_v1_23598_g17 // A41_v1_09938_g06 // A41_v1_02911_g02 // A41_v1_13737_g09 // A41_v1_06356_g03 // A41_v1_25752_scaffold_2043 // A41_v1_15106_g10 // A41_v1_10879_g07 // A41_v1_21708_g15 // A41_v1_05437_g03 // A41_v1_05861_g03 // A41_v1…	// A41_v1_03841_g02 // A41_v1_11950_g08 // A41_v1_17051_g12 // A41_v1_13401_g09 // A41_v1_08876_g05 // A41_v1_02743_g02 // A41_v1_18106_g12 // A41_v1_23317_g17 // A41_v1_03994_g02 // A41_v1_23371_g17 // A41_v1_24467_g17 // A41_v1_22439_g16 // A41_v1_26662_scaffold_4507 // A41_v1_09472_g05 // A41_v1_25388_scaffold_1338 // A41_v1_13667_g09 // A41_v1_25490_scaffold_1527 // A41_v1_22427_g16 // A41_v1…
GO:0015031	P	protein transport	7	420	251	16530	0.46	1	// A41_v1_24720_scaffold_326 // A41_v1_19254_g13 // A41_v1_19182_g13 // A41_v1_06676_g03 // A41_v1_03813_g02 // A41_v1_23526_g17 // A41_v1_21911_g15	// A41_v1_24720_scaffold_326 // A41_v1_08648_g05 // A41_v1_09271_g05 // A41_v1_16260_g11 // A41_v1_17200_g12 // A41_v1_12698_g08 // A41_v1_06761_g03 // A41_v1_24233_g17 // A41_v1_02963_g02 // A41_v1_07245_g04 // A41_v1_20401_g14 // A41_v1_00434_g01 // A41_v1_25480_scaffold_1524 // A41_v1_09039_g05 // A41_v1_07311_g04 // A41_v1_01623_g01 // A41_v1_01499_g01 // A41_v1_10849_g07 // A41_v1_18072_g12 …
GO:0006412	P	translation	10	420	546	16530	0.89	1	// A41_v1_17781_g12 // A41_v1_08308_g05 // A41_v1_03850_g02 // A41_v1_02685_g02 // A41_v1_00744_g01 // A41_v1_08303_g05 // A41_v1_03486_g02 // A41_v1_07081_g04 // A41_v1_02143_g01 // A41_v1_09565_g05	// A41_v1_12575_g08 // A41_v1_23901_g17 // A41_v1_12953_g09 // A41_v1_22906_g16 // A41_v1_17523_g12 // A41_v1_21147_g15 // A41_v1_10366_g06 // A41_v1_01166_g01 // A41_v1_13910_g10 // A41_v1_08122_g05 // A41_v1_00167_g01 // A41_v1_06601_g03 // A41_v1_06518_g03 // A41_v1_10820_g07 // A41_v1_11982_g08 // A41_v1_15409_g11 // A41_v1_05792_g03 // A41_v1_08116_g05 // A41_v1_26392_scaffold_3673 // A41_v1…
GO:0006396	P	RNA processing	9	420	231	16530	0.14	1	// A41_v1_07658_g04 // A41_v1_22803_g16 // A41_v1_20059_g13 // A41_v1_06421_g03 // A41_v1_05013_g02 // A41_v1_09644_g05 // A41_v1_16002_g11 // A41_v1_13793_g09 // A41_v1_02625_g01	// A41_v1_08095_g05 // A41_v1_00080_g01 // A41_v1_22993_g16 // A41_v1_09054_g05 // A41_v1_13937_g10 // A41_v1_02460_g01 // A41_v1_08053_g05 // A41_v1_13369_g09 // A41_v1_26442_scaffold_3812 // A41_v1_04217_g02 // A41_v1_19448_g13 // A41_v1_01671_g01 // A41_v1_16174_g11 // A41_v1_13502_g09 // A41_v1_17387_g12 // A41_v1_20720_g14 // A41_v1_20640_g14 // A41_v1_10868_g07 // A41_v1_17173_g12 // A41_v1…
GO:0005507	F	copper ion binding	9	420	78	16530	0.00018	0.034	// A41_v1_12993_g09 // A41_v1_12992_g09 // A41_v1_13264_g09 // A41_v1_13265_g09 // A41_v1_08331_g05 // A41_v1_08707_g05 // A41_v1_03269_g02 // A41_v1_13237_g09 // A41_v1_26856_scaffold_5223	// A41_v1_12993_g09 // A41_v1_13264_g09 // A41_v1_27404_scaffold_7963 // A41_v1_22309_g16 // A41_v1_22321_g16 // A41_v1_00872_g01 // A41_v1_18835_g13 // A41_v1_01385_g01 // A41_v1_22464_g16 // A41_v1_08707_g05 // A41_v1_08331_g05 // A41_v1_20438_g14 // A41_v1_13237_g09 // A41_v1_09037_g05 // A41_v1_12992_g09 // A41_v1_26764_scaffold_4867 // A41_v1_24568_scaffold_122 // A41_v1_19152_g13 // A41_v1_…
GO:0003676	F	nucleic acid binding	100	420	2581	16530	0.00014	0.034	// A41_v1_12651_g08 // A41_v1_00897_g01 // A41_v1_16976_g12 // A41_v1_19054_g13 // A41_v1_16045_g11 // A41_v1_04852_g02 // A41_v1_05451_g03 // A41_v1_03200_g02 // A41_v1_19225_g13 // A41_v1_24020_g17 // A41_v1_06381_g03 // A41_v1_13335_g09 // A41_v1_07342_g04 // A41_v1_18983_g13 // A41_v1_10249_g06 // A41_v1_07383_g04 // A41_v1_07418_g04 // A41_v1_01447_g01 // A41_v1_13793_g09 // A41_v1_02685_g02…	// A41_v1_19220_g13 // A41_v1_18516_g13 // A41_v1_27750_scaffold_12425 // A41_v1_02337_g01 // A41_v1_00825_g01 // A41_v1_26175_scaffold_3005 // A41_v1_24302_g17 // A41_v1_22997_g16 // A41_v1_18102_g12 // A41_v1_16571_g11 // A41_v1_08667_g05 // A41_v1_2112
GO:0003677	F	DNA binding	61	420	1591	16530	0.0022	0.28	// A41_v1_06860_g03 // A41_v1_12651_g08 // A41_v1_00897_g01 // A41_v1_16976_g12 // A41_v1_19054_g13 // A41_v1_20216_g14 // A41_v1_11103_g07 // A41_v1_16045_g11 // A41_v1_21596_g15 // A41_v1_00182_g01 // A41_v1_09769_g06 // A41_v1_17513_g12 // A41_v1_05857_g03 // A41_v1_24563_scaffold_122 // A41_v1_10651_g07 // A41_v1_03200_g02 // A41_v1_24020_g17 // A41_v1_06381_g03 // A41_v1_04852_g02 // A41_v1_…	// A41_v1_19220_g13 // A41_v1_18516_g13 // A41_v1_27750_scaffold_12425 // A41_v1_02337_g01 // A41_v1_18102_g12 // A41_v1_08454_g05 // A41_v1_22043_g15 // A41_v1_18359_g13 // A41_v1_06226_g03 // A41_v1_06165_g03 // A41_v1_25198_scaffold_1001 // A41_v1_2042
GO:0000166	F	nucleotide binding	76	420	2852	16530	0.37	1	// A41_v1_06929_g03 // A41_v1_11840_g08 // A41_v1_21894_g15 // A41_v1_04880_g02 // A41_v1_03561_g02 // A41_v1_17386_g12 // A41_v1_26086_scaffold_2832 // A41_v1_12395_g08 // A41_v1_17857_g12 // A41_v1_16226_g11 // A41_v1_09814_g06 // A41_v1_26506_scaffold_4048 // A41_v1_23961_g17 // A41_v1_18053_g12 // A41_v1_01704_g01 // A41_v1_15813_g11 // A41_v1_06594_g03 // A41_v1_11103_g07 // A41_v1_23598_g17…	// A41_v1_11950_g08 // A41_v1_03765_g02 // A41_v1_27750_scaffold_12425 // A41_v1_26086_scaffold_2832 // A41_v1_02115_g01 // A41_v1_22906_g16 // A41_v1_23371_g17 // A41_v1_17866_g12 // A41_v1_13667_g09 // A41_v1_25797_scaffold_2127 // A41_v1_00457_g01 // A
GO:0016740	F	transferase activity	61	420	2510	16530	0.65	1	// A41_v1_11628_g08 // A41_v1_16206_g11 // A41_v1_21894_g15 // A41_v1_04880_g02 // A41_v1_03561_g02 // A41_v1_25752_scaffold_2043 // A41_v1_22803_g16 // A41_v1_17857_g12 // A41_v1_06066_g03 // A41_v1_01704_g01 // A41_v1_00588_g01 // A41_v1_06594_g03 // A41_v1_23598_g17 // A41_v1_17149_g12 // A41_v1_17800_g12 // A41_v1_20198_g14 // A41_v1_24228_g17 // A41_v1_09938_g06 // A41_v1_20217_g14 // A41_v1…	// A41_v1_19896_g13 // A41_v1_11950_g08 // A41_v1_02443_g01 // A41_v1_03994_g02 // A41_v1_23371_g17 // A41_v1_22439_g16 // A41_v1_18040_g12 // A41_v1_23261_g17 // A41_v1_21697_g15 // A41_v1_05126_g03 // A41_v1_01941_g01 // A41_v1_09135_g05 // A41_v1_20068
GO:0016746	F	transferase activity, transferring acyl groups	6	420	259	16530	0.65	1	// A41_v1_24228_g17 // A41_v1_07489_g04 // A41_v1_00130_g01 // A41_v1_05408_g03 // A41_v1_04993_g02 // A41_v1_00588_g01	// A41_v1_19758_g13 // A41_v1_06706_g03 // A41_v1_11687_g08 // A41_v1_04513_g02 // A41_v1_12511_g08 // A41_v1_16323_g11 // A41_v1_18779_g13 // A41_v1_11062_g07 // A41_v1_23025_g16 // A41_v1_20724_g14 // A41_v1_06710_g03 // A41_v1_15036_g10 // A41_v1_09311_g05 // A41_v1_25089_scaffold_853 // A41_v1_01320_g01 // A41_v1_06215_g03 // A41_v1_03335_g02 // A41_v1_13358_g09 // A41_v1_12616_g08 // A41_v1_…
GO:0016747	F	transferase activity, transferring acyl groups other than amino-acyl groups	6	420	209	16530	0.44	1	// A41_v1_24228_g17 // A41_v1_07489_g04 // A41_v1_00130_g01 // A41_v1_05408_g03 // A41_v1_04993_g02 // A41_v1_00588_g01	// A41_v1_19758_g13 // A41_v1_06706_g03 // A41_v1_11687_g08 // A41_v1_04513_g02 // A41_v1_12511_g08 // A41_v1_19947_g13 // A41_v1_11062_g07 // A41_v1_23025_g16 // A41_v1_06710_g03 // A41_v1_15036_g10 // A41_v1_09311_g05 // A41_v1_25089_scaffold_853 // A41_v1_24228_g17 // A41_v1_03335_g02 // A41_v1_13358_g09 // A41_v1_12616_g08 // A41_v1_02784_g02 // A41_v1_03373_g02 // A41_v1_08134_g05 // A41_v1_…
GO:0008135	F	translation factor activity, nucleic acid binding	6	420	88	16530	0.026	1	// A41_v1_17781_g12 // A41_v1_02685_g02 // A41_v1_08303_g05 // A41_v1_14016_g10 // A41_v1_03486_g02 // A41_v1_02143_g01	// A41_v1_03715_g02 // A41_v1_22253_g16 // A41_v1_21805_g15 // A41_v1_16359_g11 // A41_v1_11096_g07 // A41_v1_13910_g10 // A41_v1_26723_scaffold_4734 // A41_v1_02000_g01 // A41_v1_06518_g03 // A41_v1_25471_scaffold_1512 // A41_v1_07644_g04 // A41_v1_11982_g08 // A41_v1_04301_g02 // A41_v1_27407_scaffold_7972 // A41_v1_14797_g10 // A41_v1_07755_g04 // A41_v1_03508_g02 // A41_v1_09051_g05 // A41_v1…
GO:0046906	F	tetrapyrrole binding	11	420	446	16530	0.58	1	// A41_v1_17559_g12 // A41_v1_21855_g15 // A41_v1_19162_g13 // A41_v1_04348_g02 // A41_v1_07509_g04 // A41_v1_19701_g13 // A41_v1_16360_g11 // A41_v1_01088_g01 // A41_v1_07526_g04 // A41_v1_00572_g01 // A41_v1_02582_g01	// A41_v1_26416_scaffold_3743 // A41_v1_20120_g14 // A41_v1_11457_g07 // A41_v1_19567_g13 // A41_v1_20108_g14 // A41_v1_12243_g08 // A41_v1_09240_g05 // A41_v1_01088_g01 // A41_v1_06354_g03 // A41_v1_02582_g01 // A41_v1_16431_g11 // A41_v1_05107_g03 // A41_v1_07601_g04 // A41_v1_15533_g11 // A41_v1_06151_g03 // A41_v1_27047_scaffold_6044 // A41_v1_23189_g16 // A41_v1_25441_scaffold_1464 // A41_v1…
GO:0016818	F	hydrolase activity, acting on acid anhydrides, in phosphorus-containing anhydrides	15	420	552	16530	0.44	1	// A41_v1_06929_g03 // A41_v1_03763_g02 // A41_v1_09814_g06 // A41_v1_05567_g03 // A41_v1_14168_g10 // A41_v1_15228_g10 // A41_v1_12690_g08 // A41_v1_17256_g12 // A41_v1_02777_g02 // A41_v1_01318_g01 // A41_v1_15813_g11 // A41_v1_08083_g05 // A41_v1_05319_g03 // A41_v1_04965_g02 // A41_v1_06357_g03	// A41_v1_17051_g12 // A41_v1_27750_scaffold_12425 // A41_v1_03208_g02 // A41_v1_08876_g05 // A41_v1_22691_g16 // A41_v1_11360_g07 // A41_v1_25551_scaffold_1659 // A41_v1_08635_g05 // A41_v1_23633_g17 // A41_v1_00916_g01 // A41_v1_13751_g09 // A41_v1_16006_g11 // A41_v1_08454_g05 // A41_v1_04111_g02 // A41_v1_08458_g05 // A41_v1_07956_g04 // A41_v1_22674_g16 // A41_v1_05365_g03 // A41_v1_11507_g0…
GO:0046914	F	transition metal ion binding	57	420	1672	16530	0.024	1	// A41_v1_12993_g09 // A41_v1_12291_g08 // A41_v1_13264_g09 // A41_v1_17559_g12 // A41_v1_26086_scaffold_2832 // A41_v1_16360_g11 // A41_v1_21855_g15 // A41_v1_08707_g05 // A41_v1_13237_g09 // A41_v1_22334_g16 // A41_v1_01479_g01 // A41_v1_14951_g10 // A41_v1_14474_g10 // A41_v1_12992_g09 // A41_v1_13265_g09 // A41_v1_19162_g13 // A41_v1_00429_g01 // A41_v1_04348_g02 // A41_v1_01088_g01 // A41_v1…	// A41_v1_22621_g16 // A41_v1_26086_scaffold_2832 // A41_v1_25962_scaffold_2510 // A41_v1_09306_g05 // A41_v1_05067_g02 // A41_v1_18102_g12 // A41_v1_22319_g16 // A41_v1_21125_g15 // A41_v1_10563_g06 // A41_v1_09186_g05 // A41_v1_12243_g08 // A41_v1_22321
GO:0030554	F	adenyl nucleotide binding	51	420	2127	16530	0.68	1	// A41_v1_06929_g03 // A41_v1_11840_g08 // A41_v1_21894_g15 // A41_v1_04880_g02 // A41_v1_03561_g02 // A41_v1_26086_scaffold_2832 // A41_v1_11103_g07 // A41_v1_17857_g12 // A41_v1_16226_g11 // A41_v1_06066_g03 // A41_v1_01704_g01 // A41_v1_15813_g11 // A41_v1_06594_g03 // A41_v1_23598_g17 // A41_v1_04965_g02 // A41_v1_05319_g03 // A41_v1_09565_g05 // A41_v1_09938_g06 // A41_v1_02216_g01 // A41_v1…	// A41_v1_11950_g08 // A41_v1_03765_g02 // A41_v1_27750_scaffold_12425 // A41_v1_26086_scaffold_2832 // A41_v1_02115_g01 // A41_v1_22906_g16 // A41_v1_23371_g17 // A41_v1_17866_g12 // A41_v1_13667_g09 // A41_v1_00916_g01 // A41_v1_13751_g09 // A41_v1_0845
GO:0022804	F	active transmembrane transporter activity	6	420	247	16530	0.6	1	// A41_v1_17031_g12 // A41_v1_04965_g02 // A41_v1_14168_g10 // A41_v1_01318_g01 // A41_v1_00285_g01 // A41_v1_14361_g10	// A41_v1_23334_g17 // A41_v1_17474_g12 // A41_v1_04427_g02 // A41_v1_18625_g13 // A41_v1_07825_g04 // A41_v1_25551_scaffold_1659 // A41_v1_19684_g13 // A41_v1_22404_g16 // A41_v1_00768_g01 // A41_v1_19165_g13 // A41_v1_00039_g01 // A41_v1_04895_g02 // A41_v1_14361_g10 // A41_v1_12847_g09 // A41_v1_13751_g09 // A41_v1_16006_g11 // A41_v1_00414_g01 // A41_v1_05892_g03 // A41_v1_19255_g13 // A41_v1…
GO:0016757	F	transferase activity, transferring glycosyl groups	17	420	424	16530	0.049	1	// A41_v1_20198_g14 // A41_v1_26707_scaffold_4688 // A41_v1_09551_g05 // A41_v1_00359_g01 // A41_v1_20217_g14 // A41_v1_06469_g03 // A41_v1_07658_g04 // A41_v1_03086_g02 // A41_v1_16206_g11 // A41_v1_12813_g09 // A41_v1_11552_g07 // A41_v1_03054_g02 // A41_v1_06061_g03 // A41_v1_23950_g17 // A41_v1_01133_g01 // A41_v1_17800_g12 // A41_v1_14697_g10	// A41_v1_19896_g13 // A41_v1_26691_scaffold_4587 // A41_v1_18040_g12 // A41_v1_26547_scaffold_4163 // A41_v1_12375_g08 // A41_v1_14896_g10 // A41_v1_09021_g05 // A41_v1_10270_g06 // A41_v1_25024_scaffold_739 // A41_v1_05126_g03 // A41_v1_23540_g17 // A41_v1_26182_scaffold_3041 // A41_v1_01194_g01 // A41_v1_23345_g17 // A41_v1_12617_g08 // A41_v1_04390_g02 // A41_v1_16889_g12 // A41_v1_03297_g02 …
GO:0004553	F	hydrolase activity, hydrolyzing O-glycosyl compounds	11	420	328	16530	0.22	1	// A41_v1_17304_g12 // A41_v1_16206_g11 // A41_v1_06054_g03 // A41_v1_13432_g09 // A41_v1_20309_g14 // A41_v1_23109_g16 // A41_v1_23108_g16 // A41_v1_13210_g09 // A41_v1_01776_g01 // A41_v1_15686_g11 // A41_v1_13209_g09	// A41_v1_26311_scaffold_3410 // A41_v1_13494_g09 // A41_v1_17754_g12 // A41_v1_11397_g07 // A41_v1_01328_g01 // A41_v1_24022_g17 // A41_v1_12794_g08 // A41_v1_16206_g11 // A41_v1_18702_g13 // A41_v1_02166_g01 // A41_v1_15280_g10 // A41_v1_24730_scaffold_347 // A41_v1_24369_g17 // A41_v1_24236_g17 // A41_v1_27405_scaffold_7966 // A41_v1_13432_g09 // A41_v1_08101_g05 // A41_v1_07403_g04 // A41_v1_…
GO:0016758	F	transferase activity, transferring hexosyl groups	14	420	342	16530	0.06	1	// A41_v1_20198_g14 // A41_v1_26707_scaffold_4688 // A41_v1_09551_g05 // A41_v1_00359_g01 // A41_v1_20217_g14 // A41_v1_03086_g02 // A41_v1_16206_g11 // A41_v1_12813_g09 // A41_v1_11552_g07 // A41_v1_03054_g02 // A41_v1_06061_g03 // A41_v1_23950_g17 // A41_v1_01133_g01 // A41_v1_14697_g10	// A41_v1_19896_g13 // A41_v1_26691_scaffold_4587 // A41_v1_18040_g12 // A41_v1_12375_g08 // A41_v1_14896_g10 // A41_v1_09021_g05 // A41_v1_10270_g06 // A41_v1_25024_scaffold_739 // A41_v1_05126_g03 // A41_v1_23540_g17 // A41_v1_26182_scaffold_3041 // A41_v1_12617_g08 // A41_v1_04390_g02 // A41_v1_16889_g12 // A41_v1_03297_g02 // A41_v1_21231_g15 // A41_v1_00049_g01 // A41_v1_12396_g08 // A41_v1_…
GO:0016874	F	ligase activity	12	420	258	16530	0.035	1	// A41_v1_01621_g01 // A41_v1_17127_g12 // A41_v1_11840_g08 // A41_v1_00744_g01 // A41_v1_23256_g17 // A41_v1_11103_g07 // A41_v1_20075_g13 // A41_v1_11060_g07 // A41_v1_22334_g16 // A41_v1_07081_g04 // A41_v1_12776_g08 // A41_v1_09565_g05	// A41_v1_04432_g02 // A41_v1_03574_g02 // A41_v1_20704_g14 // A41_v1_22906_g16 // A41_v1_11652_g08 // A41_v1_01775_g01 // A41_v1_00033_g01 // A41_v1_07216_g04 // A41_v1_13214_g09 // A41_v1_13978_g10 // A41_v1_22398_g16 // A41_v1_26251_scaffold_3200 // A41_v1_08258_g05 // A41_v1_20005_g13 // A41_v1_15918_g11 // A41_v1_14777_g10 // A41_v1_00071_g01 // A41_v1_13490_g09 // A41_v1_03398_g02 // A41_v1…
GO:0016817	F	hydrolase activity, acting on acid anhydrides	15	420	570	16530	0.48	1	// A41_v1_06929_g03 // A41_v1_03763_g02 // A41_v1_09814_g06 // A41_v1_05567_g03 // A41_v1_14168_g10 // A41_v1_15228_g10 // A41_v1_12690_g08 // A41_v1_17256_g12 // A41_v1_02777_g02 // A41_v1_01318_g01 // A41_v1_15813_g11 // A41_v1_08083_g05 // A41_v1_05319_g03 // A41_v1_04965_g02 // A41_v1_06357_g03	// A41_v1_17051_g12 // A41_v1_27750_scaffold_12425 // A41_v1_03208_g02 // A41_v1_08876_g05 // A41_v1_22691_g16 // A41_v1_11360_g07 // A41_v1_25551_scaffold_1659 // A41_v1_08635_g05 // A41_v1_23633_g17 // A41_v1_00916_g01 // A41_v1_13751_g09 // A41_v1_16006_g11 // A41_v1_08454_g05 // A41_v1_04111_g02 // A41_v1_08458_g05 // A41_v1_07956_g04 // A41_v1_22674_g16 // A41_v1_05365_g03 // A41_v1_11507_g0…
GO:0016881	F	acid-amino acid ligase activity	7	420	144	16530	0.077	1	// A41_v1_01621_g01 // A41_v1_11840_g08 // A41_v1_23256_g17 // A41_v1_20075_g13 // A41_v1_11060_g07 // A41_v1_22334_g16 // A41_v1_12776_g08	// A41_v1_10861_g07 // A41_v1_03574_g02 // A41_v1_20704_g14 // A41_v1_14848_g10 // A41_v1_11652_g08 // A41_v1_00033_g01 // A41_v1_13214_g09 // A41_v1_22398_g16 // A41_v1_17402_g12 // A41_v1_15918_g11 // A41_v1_14777_g10 // A41_v1_13490_g09 // A41_v1_14764_g10 // A41_v1_00801_g01 // A41_v1_11087_g07 // A41_v1_24905_scaffold_609 // A41_v1_08426_g05 // A41_v1_19385_g13 // A41_v1_21657_g15 // A41_v1_…
GO:0005488	F	binding	302	420	10139	16530	0.018	1	// A41_v1_24720_scaffold_326 // A41_v1_12993_g09 // A41_v1_13264_g09 // A41_v1_24857_scaffold_555 // A41_v1_07983_g04 // A41_v1_00750_g01 // A41_v1_19054_g13 // A41_v1_11628_g08 // A41_v1_26086_scaffold_2832 // A41_v1_16045_g11 // A41_v1_04852_g02 // A41_v1_05451_g03 // A41_v1_16062_g11 // A41_v1_13317_g09 // A41_v1_03916_g02 // A41_v1_06522_g03 // A41_v1_20707_g14 // A41_v1_16976_g12 // A41_v1_1…	// A41_v1_21458_g15 // A41_v1_22906_g16 // A41_v1_00825_g01 // A41_v1_13751_g09 // A41_v1_08454_g05 // A41_v1_01941_g01 // A41_v1_23927_g17 // A41_v1_11507_g07 // A41_v1_06226_g03 // A41_v1_16138_g11 // A41_v1_00801_g01 // A41_v1_25126_scaffold_891 // A41
GO:0016887	F	ATPase activity	8	420	277	16530	0.41	1	// A41_v1_06929_g03 // A41_v1_12690_g08 // A41_v1_15228_g10 // A41_v1_01318_g01 // A41_v1_14168_g10 // A41_v1_15813_g11 // A41_v1_04965_g02 // A41_v1_06357_g03	// A41_v1_23334_g17 // A41_v1_17051_g12 // A41_v1_06863_g03 // A41_v1_08876_g05 // A41_v1_22691_g16 // A41_v1_11360_g07 // A41_v1_07825_g04 // A41_v1_25551_scaffold_1659 // A41_v1_20052_g13 // A41_v1_19684_g13 // A41_v1_10238_g06 // A41_v1_02413_g01 // A41_v1_21170_g15 // A41_v1_00039_g01 // A41_v1_04895_g02 // A41_v1_14092_g10 // A41_v1_00916_g01 // A41_v1_13751_g09 // A41_v1_16006_g11 // A41_v1…
GO:0020037	F	heme binding	11	420	429	16530	0.53	1	// A41_v1_17559_g12 // A41_v1_21855_g15 // A41_v1_19162_g13 // A41_v1_04348_g02 // A41_v1_07509_g04 // A41_v1_19701_g13 // A41_v1_16360_g11 // A41_v1_01088_g01 // A41_v1_07526_g04 // A41_v1_00572_g01 // A41_v1_02582_g01	// A41_v1_20120_g14 // A41_v1_11457_g07 // A41_v1_19567_g13 // A41_v1_20108_g14 // A41_v1_12243_g08 // A41_v1_09240_g05 // A41_v1_01088_g01 // A41_v1_06354_g03 // A41_v1_02582_g01 // A41_v1_16431_g11 // A41_v1_05107_g03 // A41_v1_07601_g04 // A41_v1_15533_g11 // A41_v1_06151_g03 // A41_v1_27762_scaffold_12802 // A41_v1_23189_g16 // A41_v1_25441_scaffold_1464 // A41_v1_26930_scaffold_5519 // A41_v…
GO:0042623	F	ATPase activity, coupled	7	420	174	16530	0.16	1	// A41_v1_06929_g03 // A41_v1_12690_g08 // A41_v1_15228_g10 // A41_v1_01318_g01 // A41_v1_14168_g10 // A41_v1_04965_g02 // A41_v1_06357_g03	// A41_v1_23334_g17 // A41_v1_14246_g10 // A41_v1_08876_g05 // A41_v1_22691_g16 // A41_v1_07825_g04 // A41_v1_25551_scaffold_1659 // A41_v1_03065_g02 // A41_v1_10238_g06 // A41_v1_21170_g15 // A41_v1_00039_g01 // A41_v1_04895_g02 // A41_v1_15325_g10 // A41_v1_13751_g09 // A41_v1_16006_g11 // A41_v1_00414_g01 // A41_v1_05892_g03 // A41_v1_02869_g02 // A41_v1_08458_g05 // A41_v1_07956_g04 // A41_v1…
GO:0017076	F	purine nucleotide binding	57	420	2373	16530	0.68	1	// A41_v1_06929_g03 // A41_v1_11840_g08 // A41_v1_21894_g15 // A41_v1_04880_g02 // A41_v1_03561_g02 // A41_v1_17386_g12 // A41_v1_26086_scaffold_2832 // A41_v1_11103_g07 // A41_v1_17857_g12 // A41_v1_16226_g11 // A41_v1_06066_g03 // A41_v1_01704_g01 // A41_v1_15813_g11 // A41_v1_06594_g03 // A41_v1_08083_g05 // A41_v1_23598_g17 // A41_v1_04965_g02 // A41_v1_05319_g03 // A41_v1_09565_g05 // A41_v1…	// A41_v1_11950_g08 // A41_v1_03765_g02 // A41_v1_27750_scaffold_12425 // A41_v1_26086_scaffold_2832 // A41_v1_02115_g01 // A41_v1_22906_g16 // A41_v1_23371_g17 // A41_v1_17866_g12 // A41_v1_13667_g09 // A41_v1_00916_g01 // A41_v1_13751_g09 // A41_v1_0845
GO:0005524	F	ATP binding	50	420	1945	16530	0.49	1	// A41_v1_06929_g03 // A41_v1_11840_g08 // A41_v1_21894_g15 // A41_v1_04880_g02 // A41_v1_03561_g02 // A41_v1_26086_scaffold_2832 // A41_v1_11103_g07 // A41_v1_17857_g12 // A41_v1_06066_g03 // A41_v1_01704_g01 // A41_v1_15813_g11 // A41_v1_06594_g03 // A41_v1_23598_g17 // A41_v1_04965_g02 // A41_v1_05319_g03 // A41_v1_09565_g05 // A41_v1_09938_g06 // A41_v1_02216_g01 // A41_v1_02911_g02 // A41_v1…	// A41_v1_11950_g08 // A41_v1_27750_scaffold_12425 // A41_v1_26086_scaffold_2832 // A41_v1_23582_g17 // A41_v1_22906_g16 // A41_v1_23371_g17 // A41_v1_17866_g12 // A41_v1_13667_g09 // A41_v1_00916_g01 // A41_v1_13751_g09 // A41_v1_08454_g05 // A41_v1_0795
GO:0005525	F	GTP binding	6	420	238	16530	0.57	1	// A41_v1_14732_g10 // A41_v1_01693_g01 // A41_v1_17386_g12 // A41_v1_05567_g03 // A41_v1_02777_g02 // A41_v1_08083_g05	// A41_v1_03497_g02 // A41_v1_05129_g03 // A41_v1_06761_g03 // A41_v1_21971_g15 // A41_v1_04340_g02 // A41_v1_07974_g04 // A41_v1_08635_g05 // A41_v1_05742_g03 // A41_v1_17328_g12 // A41_v1_08388_g05 // A41_v1_06916_g03 // A41_v1_03653_g02 // A41_v1_01586_g01 // A41_v1_23215_g17 // A41_v1_15503_g11 // A41_v1_20934_g15 // A41_v1_00929_g01 // A41_v1_12453_g08 // A41_v1_04595_g02 // A41_v1_04522_g02…
GO:0016787	F	hydrolase activity	44	420	2073	16530	0.89	1	// A41_v1_06929_g03 // A41_v1_16206_g11 // A41_v1_17917_g12 // A41_v1_18562_g13 // A41_v1_03630_g02 // A41_v1_09428_g05 // A41_v1_05807_g03 // A41_v1_01776_g01 // A41_v1_13209_g09 // A41_v1_06248_g03 // A41_v1_08083_g05 // A41_v1_05319_g03 // A41_v1_23109_g16 // A41_v1_19030_g13 // A41_v1_06333_g03 // A41_v1_09814_g06 // A41_v1_17256_g12 // A41_v1_13210_g09 // A41_v1_05549_g03 // A41_v1_11283_g07…	// A41_v1_02526_g01 // A41_v1_27750_scaffold_12425 // A41_v1_04011_g02 // A41_v1_27561_scaffold_9166 // A41_v1_22997_g16 // A41_v1_25490_scaffold_1527 // A41_v1_18103_g12 // A41_v1_00916_g01 // A41_v1_13751_g09 // A41_v1_08454_g05 // A41_v1_07956_g04 // A
GO:0043169	F	cation binding	72	420	2512	16530	0.19	1	// A41_v1_12993_g09 // A41_v1_12291_g08 // A41_v1_13264_g09 // A41_v1_18682_g13 // A41_v1_17559_g12 // A41_v1_26086_scaffold_2832 // A41_v1_16360_g11 // A41_v1_21855_g15 // A41_v1_08707_g05 // A41_v1_01215_g01 // A41_v1_13237_g09 // A41_v1_22334_g16 // A41_v1_01479_g01 // A41_v1_14951_g10 // A41_v1_08083_g05 // A41_v1_17800_g12 // A41_v1_14474_g10 // A41_v1_12992_g09 // A41_v1_13265_g09 // A41_v1…	// A41_v1_22621_g16 // A41_v1_26086_scaffold_2832 // A41_v1_25962_scaffold_2510 // A41_v1_00825_g01 // A41_v1_05067_g02 // A41_v1_24302_g17 // A41_v1_15705_g11 // A41_v1_18102_g12 // A41_v1_22319_g16 // A41_v1_08667_g05 // A41_v1_21125_g15 // A41_v1_10563
GO:0016788	F	hydrolase activity, acting on ester bonds	7	420	495	16530	0.97	1	// A41_v1_06333_g03 // A41_v1_17917_g12 // A41_v1_00011_g01 // A41_v1_01658_g01 // A41_v1_11283_g07 // A41_v1_02625_g01 // A41_v1_09644_g05	// A41_v1_18733_g13 // A41_v1_26393_scaffold_3673 // A41_v1_20207_g14 // A41_v1_24120_g17 // A41_v1_24467_g17 // A41_v1_22997_g16 // A41_v1_25388_scaffold_1338 // A41_v1_25490_scaffold_1527 // A41_v1_13911_g10 // A41_v1_05051_g02 // A41_v1_22043_g15 // A41_v1_02924_g02 // A41_v1_13282_g09 // A41_v1_09106_g05 // A41_v1_07993_g04 // A41_v1_14755_g10 // A41_v1_00574_g01 // A41_v1_25198_scaffold_1001…
GO:0003824	F	catalytic activity	172	420	6990	16530	0.66	1	// A41_v1_12993_g09 // A41_v1_13264_g09 // A41_v1_26005_scaffold_2617 // A41_v1_11628_g08 // A41_v1_06522_g03 // A41_v1_06248_g03 // A41_v1_17149_g12 // A41_v1_17298_g12 // A41_v1_19030_g13 // A41_v1_24228_g17 // A41_v1_06333_g03 // A41_v1_20707_g14 // A41_v1_09186_g05 // A41_v1_16606_g11 // A41_v1_00429_g01 // A41_v1_09945_g06 // A41_v1_02582_g01 // A41_v1_09820_g06 // A41_v1_25752_scaffold_2043…	// A41_v1_22906_g16 // A41_v1_13751_g09 // A41_v1_08454_g05 // A41_v1_01941_g01 // A41_v1_11507_g07 // A41_v1_00801_g01 // A41_v1_25198_scaffold_1001 // A41_v1_25268_scaffold_1147 // A41_v1_26264_scaffold_3236 // A41_v1_02099_g01 // A41_v1_25756_scaffold_
GO:0004842	F	ubiquitin-protein ligase activity	6	420	121	16530	0.09	1	// A41_v1_01621_g01 // A41_v1_23256_g17 // A41_v1_20075_g13 // A41_v1_11060_g07 // A41_v1_22334_g16 // A41_v1_12776_g08	// A41_v1_10861_g07 // A41_v1_03574_g02 // A41_v1_05066_g02 // A41_v1_11652_g08 // A41_v1_13214_g09 // A41_v1_15918_g11 // A41_v1_14777_g10 // A41_v1_13490_g09 // A41_v1_14764_g10 // A41_v1_00801_g01 // A41_v1_11087_g07 // A41_v1_08504_g05 // A41_v1_08426_g05 // A41_v1_19385_g13 // A41_v1_21657_g15 // A41_v1_00175_g01 // A41_v1_15790_g11 // A41_v1_02595_g01 // A41_v1_24786_scaffold_483 // A41_v1_…
GO:0016779	F	nucleotidyltransferase activity	7	420	157	16530	0.11	1	// A41_v1_11628_g08 // A41_v1_00316_g01 // A41_v1_22803_g16 // A41_v1_24906_scaffold_609 // A41_v1_00513_g01 // A41_v1_12086_g08 // A41_v1_09644_g05	// A41_v1_20554_g14 // A41_v1_09057_g05 // A41_v1_11764_g08 // A41_v1_26013_scaffold_2649 // A41_v1_19122_g13 // A41_v1_27169_scaffold_6656 // A41_v1_23261_g17 // A41_v1_20853_g15 // A41_v1_16174_g11 // A41_v1_25213_scaffold_1032 // A41_v1_20720_g14 // A41_v1_20195_g14 // A41_v1_25214_scaffold_1032 // A41_v1_11347_g07 // A41_v1_02926_g02 // A41_v1_07920_g04 // A41_v1_16175_g11 // A41_v1_11962_g08…
GO:0022892	F	substrate-specific transporter activity	11	420	451	16530	0.6	1	// A41_v1_06929_g03 // A41_v1_23729_g17 // A41_v1_17586_g12 // A41_v1_17031_g12 // A41_v1_18037_g12 // A41_v1_19973_g13 // A41_v1_26856_scaffold_5223 // A41_v1_18443_g13 // A41_v1_00285_g01 // A41_v1_21911_g15 // A41_v1_01318_g01	// A41_v1_17051_g12 // A41_v1_08876_g05 // A41_v1_18069_g12 // A41_v1_19344_g13 // A41_v1_16006_g11 // A41_v1_07956_g04 // A41_v1_19165_g13 // A41_v1_15360_g11 // A41_v1_13553_g09 // A41_v1_16291_g11 // A41_v1_04250_g02 // A41_v1_09210_g05 // A41_v1_12654_g08 // A41_v1_14641_g10 // A41_v1_12264_g08 // A41_v1_27318_scaffold_7339 // A41_v1_22298_g16 // A41_v1_09744_g06 // A41_v1_00941_g01 // A41_v1…
GO:0008092	F	cytoskeletal protein binding	5	420	171	16530	0.44	1	// A41_v1_03763_g02 // A41_v1_09814_g06 // A41_v1_25853_scaffold_2257 // A41_v1_12690_g08 // A41_v1_08624_g05	// A41_v1_03230_g02 // A41_v1_23337_g17 // A41_v1_03208_g02 // A41_v1_21120_g15 // A41_v1_04175_g02 // A41_v1_18231_g13 // A41_v1_09004_g05 // A41_v1_13607_g09 // A41_v1_26016_scaffold_2653 // A41_v1_01580_g01 // A41_v1_14691_g10 // A41_v1_20153_g14 // A41_v1_19324_g13 // A41_v1_09773_g06 // A41_v1_27408_scaffold_7981 // A41_v1_19694_g13 // A41_v1_17969_g12 // A41_v1_08109_g05 // A41_v1_05485_g03…
GO:0016772	F	transferase activity, transferring phosphorus-containing groups	34	420	1479	16530	0.74	1	// A41_v1_11628_g08 // A41_v1_21894_g15 // A41_v1_04880_g02 // A41_v1_03561_g02 // A41_v1_22803_g16 // A41_v1_17857_g12 // A41_v1_06066_g03 // A41_v1_01704_g01 // A41_v1_06594_g03 // A41_v1_23598_g17 // A41_v1_12086_g08 // A41_v1_09938_g06 // A41_v1_02911_g02 // A41_v1_16606_g11 // A41_v1_13737_g09 // A41_v1_24906_scaffold_609 // A41_v1_00513_g01 // A41_v1_06356_g03 // A41_v1_25752_scaffold_2043 …	// A41_v1_11950_g08 // A41_v1_03994_g02 // A41_v1_23371_g17 // A41_v1_22439_g16 // A41_v1_23261_g17 // A41_v1_21697_g15 // A41_v1_14466_g10 // A41_v1_02850_g02 // A41_v1_25268_scaffold_1147 // A41_v1_12707_g08 // A41_v1_00114_g01 // A41_v1_00770_g01 // A41_v1_27063_scaffold_6125 // A41_v1_20534_g14 // A41_v1_19232_g13 // A41_v1_08676_g05 // A41_v1_14140_g10 // A41_v1_09944_g06 // A41_v1_08432_g05…
GO:0016301	F	kinase activity	27	420	1287	16530	0.86	1	// A41_v1_21894_g15 // A41_v1_04880_g02 // A41_v1_03561_g02 // A41_v1_17857_g12 // A41_v1_06066_g03 // A41_v1_01704_g01 // A41_v1_06594_g03 // A41_v1_23598_g17 // A41_v1_09938_g06 // A41_v1_02911_g02 // A41_v1_16606_g11 // A41_v1_13737_g09 // A41_v1_06356_g03 // A41_v1_25752_scaffold_2043 // A41_v1_15106_g10 // A41_v1_16463_g11 // A41_v1_10879_g07 // A41_v1_21708_g15 // A41_v1_05437_g03 // A41_v1…	// A41_v1_03841_g02 // A41_v1_11950_g08 // A41_v1_03046_g02 // A41_v1_13401_g09 // A41_v1_02743_g02 // A41_v1_08676_g05 // A41_v1_18106_g12 // A41_v1_23317_g17 // A41_v1_03994_g02 // A41_v1_23371_g17 // A41_v1_17217_g12 // A41_v1_17814_g12 // A41_v1_22439_g16 // A41_v1_26662_scaffold_4507 // A41_v1_09472_g05 // A41_v1_13667_g09 // A41_v1_13786_g09 // A41_v1_18551_g13 // A41_v1_21697_g15 // A41_v1…
GO:0015075	F	ion transmembrane transporter activity	8	420	321	16530	0.57	1	// A41_v1_23729_g17 // A41_v1_17586_g12 // A41_v1_17031_g12 // A41_v1_18037_g12 // A41_v1_19973_g13 // A41_v1_26856_scaffold_5223 // A41_v1_18443_g13 // A41_v1_01318_g01	// A41_v1_10307_g06 // A41_v1_25738_scaffold_1997 // A41_v1_06802_g03 // A41_v1_00024_g01 // A41_v1_08876_g05 // A41_v1_07875_g04 // A41_v1_12794_g08 // A41_v1_05044_g02 // A41_v1_12678_g08 // A41_v1_03329_g02 // A41_v1_18037_g12 // A41_v1_15426_g11 // A41_v1_09594_g05 // A41_v1_13820_g09 // A41_v1_10800_g07 // A41_v1_22404_g16 // A41_v1_03296_g02 // A41_v1_18069_g12 // A41_v1_17051_g12 // A41_v1…
GO:0032555	F	purine ribonucleotide binding	56	420	2245	16530	0.57	1	// A41_v1_06929_g03 // A41_v1_11840_g08 // A41_v1_21894_g15 // A41_v1_04880_g02 // A41_v1_03561_g02 // A41_v1_17386_g12 // A41_v1_26086_scaffold_2832 // A41_v1_11103_g07 // A41_v1_17857_g12 // A41_v1_06066_g03 // A41_v1_01704_g01 // A41_v1_15813_g11 // A41_v1_06594_g03 // A41_v1_08083_g05 // A41_v1_23598_g17 // A41_v1_04965_g02 // A41_v1_05319_g03 // A41_v1_09565_g05 // A41_v1_09938_g06 // A41_v1…	// A41_v1_11950_g08 // A41_v1_27750_scaffold_12425 // A41_v1_26086_scaffold_2832 // A41_v1_23582_g17 // A41_v1_22906_g16 // A41_v1_23371_g17 // A41_v1_17866_g12 // A41_v1_13667_g09 // A41_v1_00916_g01 // A41_v1_13751_g09 // A41_v1_08454_g05 // A41_v1_0795
GO:0046983	F	protein dimerization activity	5	420	392	16530	0.97	1	// A41_v1_04610_g02 // A41_v1_13187_g09 // A41_v1_04968_g02 // A41_v1_14690_g10 // A41_v1_09769_g06	// A41_v1_09522_g05 // A41_v1_06844_g03 // A41_v1_10318_g06 // A41_v1_23052_g16 // A41_v1_23864_g17 // A41_v1_09811_g06 // A41_v1_26630_scaffold_4411 // A41_v1_01335_g01 // A41_v1_25590_scaffold_1696 // A41_v1_06344_g03 // A41_v1_17335_g12 // A41_v1_07692_g04 // A41_v1_25251_scaffold_1095 // A41_v1_20125_g14 // A41_v1_17325_g12 // A41_v1_00489_g01 // A41_v1_16699_g11 // A41_v1_23664_g17 // A41_v1…
GO:0032553	F	ribonucleotide binding	56	420	2245	16530	0.57	1	// A41_v1_06929_g03 // A41_v1_11840_g08 // A41_v1_21894_g15 // A41_v1_04880_g02 // A41_v1_03561_g02 // A41_v1_17386_g12 // A41_v1_26086_scaffold_2832 // A41_v1_11103_g07 // A41_v1_17857_g12 // A41_v1_06066_g03 // A41_v1_01704_g01 // A41_v1_15813_g11 // A41_v1_06594_g03 // A41_v1_08083_g05 // A41_v1_23598_g17 // A41_v1_04965_g02 // A41_v1_05319_g03 // A41_v1_09565_g05 // A41_v1_09938_g06 // A41_v1…	// A41_v1_11950_g08 // A41_v1_27750_scaffold_12425 // A41_v1_26086_scaffold_2832 // A41_v1_23582_g17 // A41_v1_22906_g16 // A41_v1_23371_g17 // A41_v1_17866_g12 // A41_v1_13667_g09 // A41_v1_00916_g01 // A41_v1_13751_g09 // A41_v1_08454_g05 // A41_v1_0795
GO:0003743	F	translation initiation factor activity	5	420	56	16530	0.014	1	// A41_v1_14016_g10 // A41_v1_17781_g12 // A41_v1_08303_g05 // A41_v1_02143_g01 // A41_v1_03486_g02	// A41_v1_20487_g14 // A41_v1_20299_g14 // A41_v1_10014_g06 // A41_v1_11991_g08 // A41_v1_10333_g06 // A41_v1_22253_g16 // A41_v1_17261_g12 // A41_v1_13764_g09 // A41_v1_03715_g02 // A41_v1_12848_g09 // A41_v1_11096_g07 // A41_v1_13910_g10 // A41_v1_26723_scaffold_4734 // A41_v1_24671_scaffold_232 // A41_v1_17916_g12 // A41_v1_20203_g14 // A41_v1_02000_g01 // A41_v1_11592_g08 // A41_v1_03704_g02 …
GO:0016798	F	hydrolase activity, acting on glycosyl bonds	11	420	349	16530	0.28	1	// A41_v1_17304_g12 // A41_v1_16206_g11 // A41_v1_06054_g03 // A41_v1_13432_g09 // A41_v1_20309_g14 // A41_v1_23109_g16 // A41_v1_23108_g16 // A41_v1_13210_g09 // A41_v1_01776_g01 // A41_v1_15686_g11 // A41_v1_13209_g09	// A41_v1_01328_g01 // A41_v1_06920_g03 // A41_v1_27561_scaffold_9166 // A41_v1_08249_g05 // A41_v1_23377_g17 // A41_v1_20867_g15 // A41_v1_16889_g12 // A41_v1_05957_g03 // A41_v1_26264_scaffold_3236 // A41_v1_24690_scaffold_311 // A41_v1_24979_scaffold_682 // A41_v1_21231_g15 // A41_v1_16140_g11 // A41_v1_24923_scaffold_634 // A41_v1_21630_g15 // A41_v1_05728_g03 // A41_v1_23690_g17 // A41_v1_26…
GO:0008233	F	peptidase activity	9	420	425	16530	0.75	1	// A41_v1_19030_g13 // A41_v1_14474_g10 // A41_v1_16906_g12 // A41_v1_03630_g02 // A41_v1_09428_g05 // A41_v1_15228_g10 // A41_v1_05549_g03 // A41_v1_06248_g03 // A41_v1_25207_scaffold_1013	// A41_v1_02526_g01 // A41_v1_04011_g02 // A41_v1_02504_g01 // A41_v1_25907_scaffold_2427 // A41_v1_23757_g17 // A41_v1_00934_g01 // A41_v1_03511_g02 // A41_v1_00541_g01 // A41_v1_18103_g12 // A41_v1_14032_g10 // A41_v1_15458_g11 // A41_v1_05984_g03 // A41_v1_17342_g12 // A41_v1_07145_g04 // A41_v1_24545_g17 // A41_v1_07975_g04 // A41_v1_06972_g03 // A41_v1_00333_g01 // A41_v1_26699_scaffold_4626…
GO:0043167	F	ion binding	72	420	2513	16530	0.19	1	// A41_v1_12993_g09 // A41_v1_12291_g08 // A41_v1_13264_g09 // A41_v1_18682_g13 // A41_v1_17559_g12 // A41_v1_26086_scaffold_2832 // A41_v1_16360_g11 // A41_v1_21855_g15 // A41_v1_08707_g05 // A41_v1_01215_g01 // A41_v1_13237_g09 // A41_v1_22334_g16 // A41_v1_01479_g01 // A41_v1_14951_g10 // A41_v1_08083_g05 // A41_v1_17800_g12 // A41_v1_14474_g10 // A41_v1_12992_g09 // A41_v1_13265_g09 // A41_v1…	// A41_v1_22621_g16 // A41_v1_26086_scaffold_2832 // A41_v1_25962_scaffold_2510 // A41_v1_00825_g01 // A41_v1_05067_g02 // A41_v1_24302_g17 // A41_v1_15705_g11 // A41_v1_18102_g12 // A41_v1_22319_g16 // A41_v1_08667_g05 // A41_v1_21125_g15 // A41_v1_10563
GO:0016491	F	oxidoreductase activity	43	420	1519	16530	0.27	1	// A41_v1_12993_g09 // A41_v1_12291_g08 // A41_v1_13264_g09 // A41_v1_17559_g12 // A41_v1_16226_g11 // A41_v1_24436_g17 // A41_v1_08707_g05 // A41_v1_13237_g09 // A41_v1_23707_g17 // A41_v1_01479_g01 // A41_v1_26767_scaffold_4869 // A41_v1_17298_g12 // A41_v1_09347_g05 // A41_v1_12992_g09 // A41_v1_13265_g09 // A41_v1_19162_g13 // A41_v1_07526_g04 // A41_v1_04348_g02 // A41_v1_00429_g01 // A41_v1…	// A41_v1_03765_g02 // A41_v1_02115_g01 // A41_v1_24286_g17 // A41_v1_09186_g05 // A41_v1_12243_g08 // A41_v1_22321_g16 // A41_v1_02582_g01 // A41_v1_23995_g17 // A41_v1_24665_scaffold_232 // A41_v1_27436_scaffold_8183 // A41_v1_25756_scaffold_2064 // A41_v1_09744_g06 // A41_v1_05665_g03 // A41_v1_27455_scaffold_8276 // A41_v1_25346_scaffold_1276 // A41_v1_15553_g11 // A41_v1_10370_g06 // A41_v1_…
GO:0008194	F	UDP-glycosyltransferase activity	6	420	136	16530	0.14	1	// A41_v1_20198_g14 // A41_v1_09551_g05 // A41_v1_12813_g09 // A41_v1_11552_g07 // A41_v1_03086_g02 // A41_v1_01133_g01	// A41_v1_19896_g13 // A41_v1_26691_scaffold_4587 // A41_v1_18040_g12 // A41_v1_01792_g01 // A41_v1_14425_g10 // A41_v1_09021_g05 // A41_v1_10114_g06 // A41_v1_10270_g06 // A41_v1_25024_scaffold_739 // A41_v1_05126_g03 // A41_v1_04222_g02 // A41_v1_11593_g08 // A41_v1_26308_scaffold_3404 // A41_v1_11967_g08 // A41_v1_22455_g16 // A41_v1_09800_g06 // A41_v1_24245_g17 // A41_v1_18332_g13 // A41_v1_…
GO:0016705	F	oxidoreductase activity, acting on paired donors, with incorporation or reduction of molecular oxygen	10	420	379	16530	0.5	1	// A41_v1_17559_g12 // A41_v1_21855_g15 // A41_v1_19162_g13 // A41_v1_09186_g05 // A41_v1_07509_g04 // A41_v1_19701_g13 // A41_v1_16226_g11 // A41_v1_07526_g04 // A41_v1_01479_g01 // A41_v1_16360_g11	// A41_v1_03765_g02 // A41_v1_20120_g14 // A41_v1_11457_g07 // A41_v1_19567_g13 // A41_v1_02115_g01 // A41_v1_17056_g12 // A41_v1_14635_g10 // A41_v1_09186_g05 // A41_v1_20958_g15 // A41_v1_06354_g03 // A41_v1_07601_g04 // A41_v1_12833_g09 // A41_v1_15533_g11 // A41_v1_06151_g03 // A41_v1_27762_scaffold_12802 // A41_v1_25346_scaffold_1276 // A41_v1_26930_scaffold_5519 // A41_v1_06948_g03 // A41_v…
GO:0008270	F	zinc ion binding	35	420	1077	16530	0.096	1	// A41_v1_12291_g08 // A41_v1_10575_g06 // A41_v1_26086_scaffold_2832 // A41_v1_18682_g13 // A41_v1_22334_g16 // A41_v1_14951_g10 // A41_v1_14474_g10 // A41_v1_08457_g05 // A41_v1_23526_g17 // A41_v1_00429_g01 // A41_v1_04208_g02 // A41_v1_12477_g08 // A41_v1_02158_g01 // A41_v1_20807_g15 // A41_v1_07851_g04 // A41_v1_08306_g05 // A41_v1_15483_g11 // A41_v1_11372_g07 // A41_v1_12394_g08 // A41_v1…	// A41_v1_24907_scaffold_609 // A41_v1_00162_g01 // A41_v1_22621_g16 // A41_v1_26086_scaffold_2832 // A41_v1_00393_g01 // A41_v1_25674_scaffold_1866 // A41_v1_25962_scaffold_2510 // A41_v1_11388_g07 // A41_v1_20595_g14 // A41_v1_02400_g01 // A41_v1_05067_g02 // A41_v1_05359_g03 // A41_v1_18102_g12 // A41_v1_26041_scaffold_2664 // A41_v1_11230_g07 // A41_v1_21125_g15 // A41_v1_00008_g01 // A41_v1_…
GO:0032561	F	guanyl ribonucleotide binding	6	420	238	16530	0.57	1	// A41_v1_14732_g10 // A41_v1_01693_g01 // A41_v1_17386_g12 // A41_v1_05567_g03 // A41_v1_02777_g02 // A41_v1_08083_g05	// A41_v1_03497_g02 // A41_v1_05129_g03 // A41_v1_06761_g03 // A41_v1_21971_g15 // A41_v1_04340_g02 // A41_v1_07974_g04 // A41_v1_08635_g05 // A41_v1_05742_g03 // A41_v1_17328_g12 // A41_v1_08388_g05 // A41_v1_06916_g03 // A41_v1_03653_g02 // A41_v1_01586_g01 // A41_v1_23215_g17 // A41_v1_15503_g11 // A41_v1_20934_g15 // A41_v1_00929_g01 // A41_v1_12453_g08 // A41_v1_04595_g02 // A41_v1_04522_g02…
GO:0005509	F	calcium ion binding	5	420	255	16530	0.78	1	// A41_v1_08083_g05 // A41_v1_02777_g02 // A41_v1_20309_g14 // A41_v1_27293_scaffold_7236 // A41_v1_01785_g01	// A41_v1_04476_g02 // A41_v1_12001_g08 // A41_v1_12794_g08 // A41_v1_10334_g06 // A41_v1_08721_g05 // A41_v1_18816_g13 // A41_v1_06118_g03 // A41_v1_14137_g10 // A41_v1_20728_g14 // A41_v1_10372_g06 // A41_v1_26010_scaffold_2645 // A41_v1_24072_g17 // A41_v1_14578_g10 // A41_v1_18069_g12 // A41_v1_13166_g09 // A41_v1_04847_g02 // A41_v1_10447_g06 // A41_v1_15821_g11 // A41_v1_00142_g01 // A41_v1…
GO:0005506	F	iron ion binding	13	420	480	16530	0.45	1	// A41_v1_17559_g12 // A41_v1_21855_g15 // A41_v1_19162_g13 // A41_v1_07509_g04 // A41_v1_04348_g02 // A41_v1_19701_g13 // A41_v1_16360_g11 // A41_v1_01088_g01 // A41_v1_07526_g04 // A41_v1_00572_g01 // A41_v1_01479_g01 // A41_v1_02582_g01 // A41_v1_09186_g05	// A41_v1_20120_g14 // A41_v1_11457_g07 // A41_v1_19567_g13 // A41_v1_17056_g12 // A41_v1_20108_g14 // A41_v1_09186_g05 // A41_v1_12243_g08 // A41_v1_09240_g05 // A41_v1_01088_g01 // A41_v1_06354_g03 // A41_v1_02582_g01 // A41_v1_16431_g11 // A41_v1_05107_g03 // A41_v1_07601_g04 // A41_v1_15533_g11 // A41_v1_06151_g03 // A41_v1_27762_scaffold_12802 // A41_v1_23189_g16 // A41_v1_25441_scaffold_146…
GO:0022891	F	substrate-specific transmembrane transporter activity	9	420	390	16530	0.66	1	// A41_v1_23729_g17 // A41_v1_17586_g12 // A41_v1_17031_g12 // A41_v1_18037_g12 // A41_v1_19973_g13 // A41_v1_26856_scaffold_5223 // A41_v1_18443_g13 // A41_v1_00285_g01 // A41_v1_01318_g01	// A41_v1_17051_g12 // A41_v1_08876_g05 // A41_v1_18069_g12 // A41_v1_16006_g11 // A41_v1_19165_g13 // A41_v1_15360_g11 // A41_v1_13553_g09 // A41_v1_16291_g11 // A41_v1_04250_g02 // A41_v1_12654_g08 // A41_v1_12264_g08 // A41_v1_27318_scaffold_7339 // A41_v1_22298_g16 // A41_v1_09744_g06 // A41_v1_00941_g01 // A41_v1_05090_g02 // A41_v1_25479_scaffold_1524 // A41_v1_10658_g07 // A41_v1_12188_g08…
GO:0005215	F	transporter activity	19	420	802	16530	0.65	1	// A41_v1_06929_g03 // A41_v1_18856_g13 // A41_v1_06414_g03 // A41_v1_21911_g15 // A41_v1_23729_g17 // A41_v1_17586_g12 // A41_v1_18443_g13 // A41_v1_17031_g12 // A41_v1_01318_g01 // A41_v1_18037_g12 // A41_v1_14168_g10 // A41_v1_03298_g02 // A41_v1_09754_g06 // A41_v1_26856_scaffold_5223 // A41_v1_00285_g01 // A41_v1_26395_scaffold_3679 // A41_v1_04965_g02 // A41_v1_14361_g10 // A41_v1_19973_g13	// A41_v1_17051_g12 // A41_v1_07488_g04 // A41_v1_05674_g03 // A41_v1_25551_scaffold_1659 // A41_v1_20470_g14 // A41_v1_07137_g04 // A41_v1_26968_scaffold_5665 // A41_v1_18069_g12 // A41_v1_19165_g13 // A41_v1_14361_g10 // A41_v1_19344_g13 // A41_v1_13751_g09 // A41_v1_16006_g11 // A41_v1_00414_g01 // A41_v1_00163_g01 // A41_v1_08458_g05 // A41_v1_07956_g04 // A41_v1_09852_g06 // A41_v1_11905_g08…
GO:0008289	F	lipid binding	6	420	98	16530	0.04	1	// A41_v1_06860_g03 // A41_v1_00897_g01 // A41_v1_16045_g11 // A41_v1_17018_g12 // A41_v1_07915_g04 // A41_v1_15617_g11	// A41_v1_00897_g01 // A41_v1_09733_g06 // A41_v1_01628_g01 // A41_v1_16045_g11 // A41_v1_20512_g14 // A41_v1_22584_g16 // A41_v1_09912_g06 // A41_v1_07226_g04 // A41_v1_17093_g12 // A41_v1_15821_g11 // A41_v1_03360_g02 // A41_v1_16107_g11 // A41_v1_22130_g15 // A41_v1_14641_g10 // A41_v1_07010_g03 // A41_v1_10453_g06 // A41_v1_25755_scaffold_2058 // A41_v1_25879_scaffold_2357 // A41_v1_14097_g10…
GO:0046872	F	metal ion binding	72	420	2466	16530	0.15	1	// A41_v1_12993_g09 // A41_v1_12291_g08 // A41_v1_13264_g09 // A41_v1_18682_g13 // A41_v1_17559_g12 // A41_v1_26086_scaffold_2832 // A41_v1_16360_g11 // A41_v1_21855_g15 // A41_v1_08707_g05 // A41_v1_01215_g01 // A41_v1_13237_g09 // A41_v1_22334_g16 // A41_v1_01479_g01 // A41_v1_14951_g10 // A41_v1_08083_g05 // A41_v1_17800_g12 // A41_v1_14474_g10 // A41_v1_12992_g09 // A41_v1_13265_g09 // A41_v1…	// A41_v1_22621_g16 // A41_v1_26086_scaffold_2832 // A41_v1_25962_scaffold_2510 // A41_v1_00825_g01 // A41_v1_05067_g02 // A41_v1_24302_g17 // A41_v1_15705_g11 // A41_v1_18102_g12 // A41_v1_22319_g16 // A41_v1_08667_g05 // A41_v1_21125_g15 // A41_v1_10563
GO:0004518	F	nuclease activity	5	420	91	16530	0.084	1	// A41_v1_00011_g01 // A41_v1_01658_g01 // A41_v1_11283_g07 // A41_v1_02625_g01 // A41_v1_09644_g05	// A41_v1_17739_g12 // A41_v1_21707_g15 // A41_v1_01090_g01 // A41_v1_26013_scaffold_2649 // A41_v1_25779_scaffold_2105 // A41_v1_11262_g07 // A41_v1_11355_g07 // A41_v1_17593_g12 // A41_v1_22998_g16 // A41_v1_06387_g03 // A41_v1_20236_g14 // A41_v1_22043_g15 // A41_v1_17679_g12 // A41_v1_25642_scaffold_1804 // A41_v1_25214_scaffold_1032 // A41_v1_09106_g05 // A41_v1_14755_g10 // A41_v1_25198_sca…
GO:0016773	F	phosphotransferase activity, alcohol group as acceptor	25	420	1207	16530	0.87	1	// A41_v1_21894_g15 // A41_v1_04880_g02 // A41_v1_03561_g02 // A41_v1_17857_g12 // A41_v1_06066_g03 // A41_v1_01704_g01 // A41_v1_06594_g03 // A41_v1_23598_g17 // A41_v1_09938_g06 // A41_v1_02911_g02 // A41_v1_13737_g09 // A41_v1_06356_g03 // A41_v1_25752_scaffold_2043 // A41_v1_15106_g10 // A41_v1_16463_g11 // A41_v1_10879_g07 // A41_v1_21708_g15 // A41_v1_05437_g03 // A41_v1_18356_g13 // A41_v1…	// A41_v1_22283_g16 // A41_v1_03841_g02 // A41_v1_11950_g08 // A41_v1_13401_g09 // A41_v1_23317_g17 // A41_v1_08676_g05 // A41_v1_18106_g12 // A41_v1_03994_g02 // A41_v1_23371_g17 // A41_v1_17217_g12 // A41_v1_17814_g12 // A41_v1_26662_scaffold_4507 // A41_v1_09472_g05 // A41_v1_13667_g09 // A41_v1_25337_scaffold_1253 // A41_v1_13786_g09 // A41_v1_18551_g13 // A41_v1_21697_g15 // A41_v1_13618_g09…
GO:0003723	F	RNA binding	15	420	347	16530	0.036	1	// A41_v1_09543_g05 // A41_v1_00570_g01 // A41_v1_08922_g05 // A41_v1_19042_g13 // A41_v1_12395_g08 // A41_v1_03850_g02 // A41_v1_05451_g03 // A41_v1_06676_g03 // A41_v1_05013_g02 // A41_v1_23397_g17 // A41_v1_22803_g16 // A41_v1_20059_g13 // A41_v1_13793_g09 // A41_v1_02143_g01 // A41_v1_09644_g05	// A41_v1_12575_g08 // A41_v1_09054_g05 // A41_v1_22253_g16 // A41_v1_17540_g12 // A41_v1_27369_scaffold_7700 // A41_v1_26175_scaffold_3005 // A41_v1_24302_g17 // A41_v1_25259_scaffold_1115 // A41_v1_08122_g05 // A41_v1_01014_g01 // A41_v1_22675_g16 // A41_v1_23115_g16 // A41_v1_10820_g07 // A41_v1_07920_g04 // A41_v1_15409_g11 // A41_v1_13793_g09 // A41_v1_18975_g13 // A41_v1_12747_g08 // A41_v1…
GO:0005515	F	protein binding	123	420	3841	16530	0.014	1	// A41_v1_24720_scaffold_326 // A41_v1_24857_scaffold_555 // A41_v1_07983_g04 // A41_v1_26086_scaffold_2832 // A41_v1_05451_g03 // A41_v1_16062_g11 // A41_v1_13317_g09 // A41_v1_03916_g02 // A41_v1_08787_g05 // A41_v1_19225_g13 // A41_v1_05319_g03 // A41_v1_06086_g03 // A41_v1_18156_g12 // A41_v1_26848_scaffold_5203 // A41_v1_23526_g17 // A41_v1_08037_g05 // A41_v1_01447_g01 // A41_v1_18248_g13 /…	// A41_v1_24857_scaffold_555 // A41_v1_21458_g15 // A41_v1_26086_scaffold_2832 // A41_v1_25962_scaffold_2510 // A41_v1_04839_g02 // A41_v1_26031_scaffold_2661 // A41_v1_25634_scaffold_1793 // A41_v1_26175_scaffold_3005 // A41_v1_05067_g02 // A41_v1_19057_
GO:0004175	F	endopeptidase activity	7	420	223	16530	0.34	1	// A41_v1_19030_g13 // A41_v1_14474_g10 // A41_v1_16906_g12 // A41_v1_03630_g02 // A41_v1_05549_g03 // A41_v1_06248_g03 // A41_v1_25207_scaffold_1013	// A41_v1_13503_g09 // A41_v1_02526_g01 // A41_v1_09939_g06 // A41_v1_05033_g02 // A41_v1_04051_g02 // A41_v1_02504_g01 // A41_v1_17430_g12 // A41_v1_19652_g13 // A41_v1_17838_g12 // A41_v1_05829_g03 // A41_v1_07184_g04 // A41_v1_06248_g03 // A41_v1_14473_g10 // A41_v1_10437_g06 // A41_v1_18103_g12 // A41_v1_19030_g13 // A41_v1_03031_g02 // A41_v1_01536_g01 // A41_v1_15500_g11 // A41_v1_15398_g11…
GO:0001883	F	purine nucleoside binding	51	420	2127	16530	0.68	1	// A41_v1_06929_g03 // A41_v1_11840_g08 // A41_v1_21894_g15 // A41_v1_04880_g02 // A41_v1_03561_g02 // A41_v1_26086_scaffold_2832 // A41_v1_11103_g07 // A41_v1_17857_g12 // A41_v1_16226_g11 // A41_v1_06066_g03 // A41_v1_01704_g01 // A41_v1_15813_g11 // A41_v1_06594_g03 // A41_v1_23598_g17 // A41_v1_04965_g02 // A41_v1_05319_g03 // A41_v1_09565_g05 // A41_v1_09938_g06 // A41_v1_02216_g01 // A41_v1…	// A41_v1_11950_g08 // A41_v1_03765_g02 // A41_v1_27750_scaffold_12425 // A41_v1_26086_scaffold_2832 // A41_v1_02115_g01 // A41_v1_22906_g16 // A41_v1_23371_g17 // A41_v1_17866_g12 // A41_v1_13667_g09 // A41_v1_00916_g01 // A41_v1_13751_g09 // A41_v1_0845
GO:0001882	F	nucleoside binding	52	420	2141	16530	0.64	1	// A41_v1_06929_g03 // A41_v1_11840_g08 // A41_v1_21894_g15 // A41_v1_04880_g02 // A41_v1_03561_g02 // A41_v1_26086_scaffold_2832 // A41_v1_11103_g07 // A41_v1_17857_g12 // A41_v1_16226_g11 // A41_v1_00744_g01 // A41_v1_06066_g03 // A41_v1_01704_g01 // A41_v1_15813_g11 // A41_v1_06594_g03 // A41_v1_23598_g17 // A41_v1_04965_g02 // A41_v1_05319_g03 // A41_v1_09565_g05 // A41_v1_09938_g06 // A41_v1…	// A41_v1_11950_g08 // A41_v1_03765_g02 // A41_v1_27750_scaffold_12425 // A41_v1_26086_scaffold_2832 // A41_v1_02115_g01 // A41_v1_22906_g16 // A41_v1_23371_g17 // A41_v1_17866_g12 // A41_v1_13667_g09 // A41_v1_00916_g01 // A41_v1_13751_g09 // A41_v1_0845
GO:0050662	F	coenzyme binding	7	420	310	16530	0.67	1	// A41_v1_19969_g13 // A41_v1_20707_g14 // A41_v1_16226_g11 // A41_v1_00429_g01 // A41_v1_09682_g05 // A41_v1_17149_g12 // A41_v1_17298_g12	// A41_v1_10149_g06 // A41_v1_27714_scaffold_10921 // A41_v1_16629_g11 // A41_v1_03765_g02 // A41_v1_22844_g16 // A41_v1_09613_g05 // A41_v1_09294_g05 // A41_v1_25414_scaffold_1420 // A41_v1_25650_scaffold_1815 // A41_v1_02115_g01 // A41_v1_18613_g13 // A41_v1_20512_g14 // A41_v1_26319_scaffold_3439 // A41_v1_20707_g14 // A41_v1_11590_g08 // A41_v1_15280_g10 // A41_v1_08173_g05 // A41_v1_06617_g0…
GO:0019001	F	guanyl nucleotide binding	6	420	246	16530	0.6	1	// A41_v1_14732_g10 // A41_v1_01693_g01 // A41_v1_17386_g12 // A41_v1_05567_g03 // A41_v1_02777_g02 // A41_v1_08083_g05	// A41_v1_03497_g02 // A41_v1_05129_g03 // A41_v1_06761_g03 // A41_v1_21971_g15 // A41_v1_04340_g02 // A41_v1_07974_g04 // A41_v1_08635_g05 // A41_v1_05742_g03 // A41_v1_17328_g12 // A41_v1_23633_g17 // A41_v1_08388_g05 // A41_v1_06916_g03 // A41_v1_03653_g02 // A41_v1_01586_g01 // A41_v1_23215_g17 // A41_v1_15503_g11 // A41_v1_20934_g15 // A41_v1_00929_g01 // A41_v1_12453_g08 // A41_v1_04595_g02…
GO:0022857	F	transmembrane transporter activity	14	420	576	16530	0.6	1	// A41_v1_18856_g13 // A41_v1_19973_g13 // A41_v1_23729_g17 // A41_v1_17586_g12 // A41_v1_17031_g12 // A41_v1_01318_g01 // A41_v1_18037_g12 // A41_v1_14168_g10 // A41_v1_09754_g06 // A41_v1_26856_scaffold_5223 // A41_v1_18443_g13 // A41_v1_00285_g01 // A41_v1_04965_g02 // A41_v1_14361_g10	// A41_v1_17051_g12 // A41_v1_08876_g05 // A41_v1_25551_scaffold_1659 // A41_v1_18069_g12 // A41_v1_19165_g13 // A41_v1_14361_g10 // A41_v1_13751_g09 // A41_v1_16006_g11 // A41_v1_00414_g01 // A41_v1_08458_g05 // A41_v1_09852_g06 // A41_v1_15360_g11 // A41_v1_13553_g09 // A41_v1_16291_g11 // A41_v1_04250_g02 // A41_v1_12654_g08 // A41_v1_13483_g09 // A41_v1_18626_g13 // A41_v1_12264_g08 // A41_v1…
GO:0030528	F	transcription regulator activity	17	420	538	16530	0.22	1	// A41_v1_04785_g02 // A41_v1_00836_g01 // A41_v1_16976_g12 // A41_v1_13335_g09 // A41_v1_19054_g13 // A41_v1_09446_g05 // A41_v1_00182_g01 // A41_v1_09769_g06 // A41_v1_17513_g12 // A41_v1_00476_g01 // A41_v1_15596_g11 // A41_v1_24563_scaffold_122 // A41_v1_15863_g11 // A41_v1_11025_g07 // A41_v1_03200_g02 // A41_v1_17355_g12 // A41_v1_00713_g01	// A41_v1_24689_scaffold_311 // A41_v1_19220_g13 // A41_v1_18516_g13 // A41_v1_02337_g01 // A41_v1_00196_g01 // A41_v1_23278_g17 // A41_v1_27640_scaffold_9916 // A41_v1_18722_g13 // A41_v1_18102_g12 // A41_v1_00663_g01 // A41_v1_20358_g14 // A41_v1_10412_g06 // A41_v1_20420_g14 // A41_v1_16636_g11 // A41_v1_16566_g11 // A41_v1_18705_g13 // A41_v1_01871_g01 // A41_v1_24979_scaffold_682 // A41_v1_1…
GO:0019787	F	small conjugating protein ligase activity	6	420	128	16530	0.11	1	// A41_v1_01621_g01 // A41_v1_23256_g17 // A41_v1_20075_g13 // A41_v1_11060_g07 // A41_v1_22334_g16 // A41_v1_12776_g08	// A41_v1_10861_g07 // A41_v1_03574_g02 // A41_v1_14848_g10 // A41_v1_11652_g08 // A41_v1_13214_g09 // A41_v1_22398_g16 // A41_v1_15918_g11 // A41_v1_14777_g10 // A41_v1_13490_g09 // A41_v1_14764_g10 // A41_v1_00801_g01 // A41_v1_11087_g07 // A41_v1_24905_scaffold_609 // A41_v1_08426_g05 // A41_v1_19385_g13 // A41_v1_21657_g15 // A41_v1_00175_g01 // A41_v1_15790_g11 // A41_v1_02595_g01 // A41_v1_…
GO:0004672	F	protein kinase activity	23	420	1093	16530	0.84	1	// A41_v1_21894_g15 // A41_v1_04880_g02 // A41_v1_03561_g02 // A41_v1_17857_g12 // A41_v1_06066_g03 // A41_v1_01704_g01 // A41_v1_06594_g03 // A41_v1_23598_g17 // A41_v1_09938_g06 // A41_v1_02911_g02 // A41_v1_13737_g09 // A41_v1_25752_scaffold_2043 // A41_v1_15106_g10 // A41_v1_10879_g07 // A41_v1_21708_g15 // A41_v1_05437_g03 // A41_v1_18356_g13 // A41_v1_21131_g15 // A41_v1_01210_g01 // A41_v1…	// A41_v1_03841_g02 // A41_v1_11950_g08 // A41_v1_13401_g09 // A41_v1_23317_g17 // A41_v1_18106_g12 // A41_v1_03994_g02 // A41_v1_23371_g17 // A41_v1_17217_g12 // A41_v1_26662_scaffold_4507 // A41_v1_09472_g05 // A41_v1_13667_g09 // A41_v1_13786_g09 // A41_v1_18551_g13 // A41_v1_21697_g15 // A41_v1_13618_g09 // A41_v1_23132_g16 // A41_v1_25973_scaffold_2531 // A41_v1_21394_g15 // A41_v1_01674_g01…
GO:0032559	F	adenyl ribonucleotide binding	50	420	2007	16530	0.58	1	// A41_v1_06929_g03 // A41_v1_11840_g08 // A41_v1_21894_g15 // A41_v1_04880_g02 // A41_v1_03561_g02 // A41_v1_26086_scaffold_2832 // A41_v1_11103_g07 // A41_v1_17857_g12 // A41_v1_06066_g03 // A41_v1_01704_g01 // A41_v1_15813_g11 // A41_v1_06594_g03 // A41_v1_23598_g17 // A41_v1_04965_g02 // A41_v1_05319_g03 // A41_v1_09565_g05 // A41_v1_09938_g06 // A41_v1_02216_g01 // A41_v1_02911_g02 // A41_v1…	// A41_v1_11950_g08 // A41_v1_27750_scaffold_12425 // A41_v1_26086_scaffold_2832 // A41_v1_23582_g17 // A41_v1_22906_g16 // A41_v1_23371_g17 // A41_v1_17866_g12 // A41_v1_13667_g09 // A41_v1_00916_g01 // A41_v1_13751_g09 // A41_v1_08454_g05 // A41_v1_0795
GO:0008324	F	cation transmembrane transporter activity	7	420	236	16530	0.4	1	// A41_v1_23729_g17 // A41_v1_18443_g13 // A41_v1_19973_g13 // A41_v1_18037_g12 // A41_v1_26856_scaffold_5223 // A41_v1_17586_g12 // A41_v1_01318_g01	// A41_v1_10307_g06 // A41_v1_25738_scaffold_1997 // A41_v1_06802_g03 // A41_v1_03771_g02 // A41_v1_08876_g05 // A41_v1_12794_g08 // A41_v1_06795_g03 // A41_v1_12678_g08 // A41_v1_03329_g02 // A41_v1_18037_g12 // A41_v1_15426_g11 // A41_v1_09594_g05 // A41_v1_13820_g09 // A41_v1_05878_g03 // A41_v1_22404_g16 // A41_v1_03296_g02 // A41_v1_17051_g12 // A41_v1_13247_g09 // A41_v1_16006_g11 // A41_v1…
GO:0030234	F	enzyme regulator activity	6	420	202	16530	0.41	1	// A41_v1_16483_g11 // A41_v1_12740_g08 // A41_v1_01912_g01 // A41_v1_07937_g04 // A41_v1_15433_g11 // A41_v1_01858_g01	// A41_v1_19510_g13 // A41_v1_22712_g16 // A41_v1_14289_g10 // A41_v1_23284_g17 // A41_v1_10318_g06 // A41_v1_10479_g06 // A41_v1_17014_g12 // A41_v1_02711_g02 // A41_v1_25731_scaffold_1964 // A41_v1_20544_g14 // A41_v1_24648_scaffold_196 // A41_v1_24417_g17 // A41_v1_21479_g15 // A41_v1_14692_g10 // A41_v1_23296_g17 // A41_v1_24431_g17 // A41_v1_15433_g11 // A41_v1_08023_g05 // A41_v1_16172_g11 …
GO:0017111	F	nucleoside-triphosphatase activity	15	420	525	16530	0.36	1	// A41_v1_06929_g03 // A41_v1_03763_g02 // A41_v1_09814_g06 // A41_v1_05567_g03 // A41_v1_14168_g10 // A41_v1_15228_g10 // A41_v1_12690_g08 // A41_v1_17256_g12 // A41_v1_02777_g02 // A41_v1_01318_g01 // A41_v1_15813_g11 // A41_v1_08083_g05 // A41_v1_05319_g03 // A41_v1_04965_g02 // A41_v1_06357_g03	// A41_v1_17051_g12 // A41_v1_27750_scaffold_12425 // A41_v1_03208_g02 // A41_v1_08876_g05 // A41_v1_22691_g16 // A41_v1_11360_g07 // A41_v1_25551_scaffold_1659 // A41_v1_08635_g05 // A41_v1_23633_g17 // A41_v1_00916_g01 // A41_v1_13751_g09 // A41_v1_16006_g11 // A41_v1_08454_g05 // A41_v1_04111_g02 // A41_v1_08458_g05 // A41_v1_07956_g04 // A41_v1_22674_g16 // A41_v1_05365_g03 // A41_v1_11507_g0…
GO:0016879	F	ligase activity, forming carbon-nitrogen bonds	8	420	192	16530	0.12	1	// A41_v1_01621_g01 // A41_v1_17127_g12 // A41_v1_11840_g08 // A41_v1_23256_g17 // A41_v1_20075_g13 // A41_v1_11060_g07 // A41_v1_22334_g16 // A41_v1_12776_g08	// A41_v1_10861_g07 // A41_v1_03574_g02 // A41_v1_20704_g14 // A41_v1_14848_g10 // A41_v1_11652_g08 // A41_v1_01775_g01 // A41_v1_00033_g01 // A41_v1_13214_g09 // A41_v1_22398_g16 // A41_v1_17402_g12 // A41_v1_15918_g11 // A41_v1_14777_g10 // A41_v1_13490_g09 // A41_v1_14764_g10 // A41_v1_00801_g01 // A41_v1_11087_g07 // A41_v1_23799_g17 // A41_v1_24905_scaffold_609 // A41_v1_08426_g05 // A41_v1_…
GO:0003700	F	transcription factor activity	17	420	516	16530	0.18	1	// A41_v1_04785_g02 // A41_v1_00836_g01 // A41_v1_16976_g12 // A41_v1_13335_g09 // A41_v1_19054_g13 // A41_v1_09446_g05 // A41_v1_00182_g01 // A41_v1_09769_g06 // A41_v1_17513_g12 // A41_v1_00476_g01 // A41_v1_15596_g11 // A41_v1_24563_scaffold_122 // A41_v1_15863_g11 // A41_v1_11025_g07 // A41_v1_03200_g02 // A41_v1_17355_g12 // A41_v1_00713_g01	// A41_v1_24689_scaffold_311 // A41_v1_19220_g13 // A41_v1_18516_g13 // A41_v1_02337_g01 // A41_v1_00196_g01 // A41_v1_23278_g17 // A41_v1_27640_scaffold_9916 // A41_v1_18722_g13 // A41_v1_18102_g12 // A41_v1_00663_g01 // A41_v1_20358_g14 // A41_v1_10412_g06 // A41_v1_20420_g14 // A41_v1_16636_g11 // A41_v1_18705_g13 // A41_v1_01871_g01 // A41_v1_24979_scaffold_682 // A41_v1_15558_g11 // A41_v1_0…
GO:0070011	F	peptidase activity, acting on L-amino acid peptides	9	420	409	16530	0.71	1	// A41_v1_19030_g13 // A41_v1_14474_g10 // A41_v1_16906_g12 // A41_v1_03630_g02 // A41_v1_09428_g05 // A41_v1_15228_g10 // A41_v1_05549_g03 // A41_v1_06248_g03 // A41_v1_25207_scaffold_1013	// A41_v1_02526_g01 // A41_v1_04011_g02 // A41_v1_02504_g01 // A41_v1_25907_scaffold_2427 // A41_v1_23757_g17 // A41_v1_00934_g01 // A41_v1_03511_g02 // A41_v1_00541_g01 // A41_v1_18103_g12 // A41_v1_14032_g10 // A41_v1_15458_g11 // A41_v1_05984_g03 // A41_v1_17342_g12 // A41_v1_07145_g04 // A41_v1_24545_g17 // A41_v1_07975_g04 // A41_v1_06972_g03 // A41_v1_26699_scaffold_4626 // A41_v1_05677_g03…
GO:0048037	F	cofactor binding	8	420	411	16530	0.82	1	// A41_v1_19969_g13 // A41_v1_20707_g14 // A41_v1_16226_g11 // A41_v1_00429_g01 // A41_v1_21875_g15 // A41_v1_09682_g05 // A41_v1_17149_g12 // A41_v1_17298_g12	// A41_v1_10149_g06 // A41_v1_03765_g02 // A41_v1_11105_g07 // A41_v1_25650_scaffold_1815 // A41_v1_02115_g01 // A41_v1_18613_g13 // A41_v1_05202_g03 // A41_v1_17298_g12 // A41_v1_06836_g03 // A41_v1_13819_g09 // A41_v1_13375_g09 // A41_v1_22844_g16 // A41_v1_15667_g11 // A41_v1_24596_scaffold_192 // A41_v1_22321_g16 // A41_v1_03658_g02 // A41_v1_01300_g01 // A41_v1_23995_g17 // A41_v1_10463_g06 …
GO:0016462	F	pyrophosphatase activity	15	420	547	16530	0.42	1	// A41_v1_06929_g03 // A41_v1_03763_g02 // A41_v1_09814_g06 // A41_v1_05567_g03 // A41_v1_14168_g10 // A41_v1_15228_g10 // A41_v1_12690_g08 // A41_v1_17256_g12 // A41_v1_02777_g02 // A41_v1_01318_g01 // A41_v1_15813_g11 // A41_v1_08083_g05 // A41_v1_05319_g03 // A41_v1_04965_g02 // A41_v1_06357_g03	// A41_v1_17051_g12 // A41_v1_27750_scaffold_12425 // A41_v1_03208_g02 // A41_v1_08876_g05 // A41_v1_22691_g16 // A41_v1_11360_g07 // A41_v1_25551_scaffold_1659 // A41_v1_08635_g05 // A41_v1_23633_g17 // A41_v1_00916_g01 // A41_v1_13751_g09 // A41_v1_16006_g11 // A41_v1_08454_g05 // A41_v1_04111_g02 // A41_v1_08458_g05 // A41_v1_07956_g04 // A41_v1_22674_g16 // A41_v1_05365_g03 // A41_v1_11507_g0…
GO:0005576	C	extracellular region	10	420	72	16530	1.6e-05	0.002	// A41_v1_12993_g09 // A41_v1_12992_g09 // A41_v1_16206_g11 // A41_v1_13265_g09 // A41_v1_16906_g12 // A41_v1_03269_g02 // A41_v1_13237_g09 // A41_v1_08707_g05 // A41_v1_12330_g08 // A41_v1_12331_g08	// A41_v1_12993_g09 // A41_v1_14223_g10 // A41_v1_22980_g16 // A41_v1_25327_scaffold_1230 // A41_v1_21231_g15 // A41_v1_12328_g08 // A41_v1_25044_scaffold_779 // A41_v1_10098_g06 // A41_v1_16206_g11 // A41_v1_08707_g05 // A41_v1_18114_g12 // A41_v1_13237_g09 // A41_v1_12326_g08 // A41_v1_26764_scaffold_4867 // A41_v1_19152_g13 // A41_v1_19841_g13 // A41_v1_13030_g09 // A41_v1_23725_g17 // A41_v1_…
GO:0048046	C	apoplast	7	420	38	16530	4.5e-05	0.0028	// A41_v1_12993_g09 // A41_v1_12992_g09 // A41_v1_16206_g11 // A41_v1_13265_g09 // A41_v1_08707_g05 // A41_v1_03269_g02 // A41_v1_13237_g09	// A41_v1_12993_g09 // A41_v1_16206_g11 // A41_v1_25631_scaffold_1793 // A41_v1_08707_g05 // A41_v1_13237_g09 // A41_v1_26764_scaffold_4867 // A41_v1_19152_g13 // A41_v1_13030_g09 // A41_v1_23725_g17 // A41_v1_13681_g09 // A41_v1_13265_g09 // A41_v1_15640_g11 // A41_v1_13073_g09 // A41_v1_21344_g15 // A41_v1_07535_g04 // A41_v1_15982_g11 // A41_v1_14901_g10 // A41_v1_16889_g12 // A41_v1_05692_g03…
GO:0043231	C	intracellular membrane-bounded organelle	50	420	1151	16530	0.00042	0.012	// A41_v1_11840_g08 // A41_v1_20310_g14 // A41_v1_11628_g08 // A41_v1_22803_g16 // A41_v1_21596_g15 // A41_v1_09769_g06 // A41_v1_17018_g12 // A41_v1_06317_g03 // A41_v1_23397_g17 // A41_v1_22334_g16 // A41_v1_08083_g05 // A41_v1_10651_g07 // A41_v1_00900_g01 // A41_v1_01275_g01 // A41_v1_10717_g07 // A41_v1_19019_g13 // A41_v1_01067_g01 // A41_v1_00674_g01 // A41_v1_07342_g04 // A41_v1_15891_g11…	// A41_v1_25800_scaffold_2131 // A41_v1_00187_g01 // A41_v1_16325_g11 // A41_v1_10965_g07 // A41_v1_17051_g12 // A41_v1_27750_scaffold_12425 // A41_v1_04008_g02 // A41_v1_06317_g03 // A41_v1_01295_g01 // A41_v1_09021_g05 // A41_v1_12467_g08 // A41_v1_18102_g12 // A41_v1_17594_g12 // A41_v1_16571_g11 // A41_v1_27256_scaffold_7110 // A41_v1_09300_g05 // A41_v1_26053_scaffold_2708 // A41_v1_13911_g1…
GO:0043227	C	membrane-bounded organelle	50	420	1160	16530	0.0005	0.012	// A41_v1_11840_g08 // A41_v1_20310_g14 // A41_v1_11628_g08 // A41_v1_22803_g16 // A41_v1_21596_g15 // A41_v1_09769_g06 // A41_v1_17018_g12 // A41_v1_06317_g03 // A41_v1_23397_g17 // A41_v1_22334_g16 // A41_v1_08083_g05 // A41_v1_10651_g07 // A41_v1_00900_g01 // A41_v1_01275_g01 // A41_v1_10717_g07 // A41_v1_19019_g13 // A41_v1_01067_g01 // A41_v1_00674_g01 // A41_v1_07342_g04 // A41_v1_15891_g11…	// A41_v1_25800_scaffold_2131 // A41_v1_00187_g01 // A41_v1_16325_g11 // A41_v1_10965_g07 // A41_v1_17051_g12 // A41_v1_27750_scaffold_12425 // A41_v1_04008_g02 // A41_v1_06317_g03 // A41_v1_01295_g01 // A41_v1_09021_g05 // A41_v1_12467_g08 // A41_v1_18102_g12 // A41_v1_17594_g12 // A41_v1_16571_g11 // A41_v1_27256_scaffold_7110 // A41_v1_09300_g05 // A41_v1_26053_scaffold_2708 // A41_v1_13911_g1…
GO:0005634	C	nucleus	36	420	758	16530	0.0005	0.012	// A41_v1_11840_g08 // A41_v1_20310_g14 // A41_v1_11628_g08 // A41_v1_22803_g16 // A41_v1_21596_g15 // A41_v1_09769_g06 // A41_v1_06317_g03 // A41_v1_05857_g03 // A41_v1_22334_g16 // A41_v1_10651_g07 // A41_v1_00900_g01 // A41_v1_01275_g01 // A41_v1_19019_g13 // A41_v1_00674_g01 // A41_v1_07342_g04 // A41_v1_15891_g11 // A41_v1_20059_g13 // A41_v1_05766_g03 // A41_v1_07418_g04 // A41_v1_14244_g10…	// A41_v1_00187_g01 // A41_v1_16325_g11 // A41_v1_10965_g07 // A41_v1_27750_scaffold_12425 // A41_v1_04008_g02 // A41_v1_06317_g03 // A41_v1_01295_g01 // A41_v1_11043_g07 // A41_v1_18102_g12 // A41_v1_16571_g11 // A41_v1_09788_g06 // A41_v1_13911_g10 // A41_v1_16988_g12 // A41_v1_04111_g02 // A41_v1_24541_g17 // A41_v1_23250_g17 // A41_v1_23115_g16 // A41_v1_07808_g04 // A41_v1_00801_g01 // A41_v…
GO:0044424	C	intracellular part	73	420	2290	16530	0.043	0.9	// A41_v1_11840_g08 // A41_v1_09073_g05 // A41_v1_20310_g14 // A41_v1_11628_g08 // A41_v1_22803_g16 // A41_v1_21596_g15 // A41_v1_09769_g06 // A41_v1_17018_g12 // A41_v1_00744_g01 // A41_v1_18037_g12 // A41_v1_21911_g15 // A41_v1_23397_g17 // A41_v1_22334_g16 // A41_v1_12804_g08 // A41_v1_08083_g05 // A41_v1_06248_g03 // A41_v1_10651_g07 // A41_v1_05319_g03 // A41_v1_17355_g12 // A41_v1_23997_g17…	// A41_v1_25800_scaffold_2131 // A41_v1_27750_scaffold_12425 // A41_v1_22906_g16 // A41_v1_18102_g12 // A41_v1_00167_g01 // A41_v1_06601_g03 // A41_v1_23250_g17 // A41_v1_00801_g01 // A41_v1_03437_g02 // A41_v1_02744_g02 // A41_v1_18968_g13 // A41_v1_2322
GO:0005622	C	intracellular	75	420	2395	16530	0.055	0.98	// A41_v1_11840_g08 // A41_v1_09073_g05 // A41_v1_20310_g14 // A41_v1_11628_g08 // A41_v1_22803_g16 // A41_v1_21596_g15 // A41_v1_09769_g06 // A41_v1_17018_g12 // A41_v1_00744_g01 // A41_v1_18037_g12 // A41_v1_21911_g15 // A41_v1_23397_g17 // A41_v1_22334_g16 // A41_v1_12804_g08 // A41_v1_08083_g05 // A41_v1_06248_g03 // A41_v1_10651_g07 // A41_v1_05319_g03 // A41_v1_17355_g12 // A41_v1_23997_g17…	// A41_v1_25800_scaffold_2131 // A41_v1_27750_scaffold_12425 // A41_v1_22906_g16 // A41_v1_18102_g12 // A41_v1_00167_g01 // A41_v1_06601_g03 // A41_v1_23250_g17 // A41_v1_00801_g01 // A41_v1_03437_g02 // A41_v1_02744_g02 // A41_v1_18968_g13 // A41_v1_2322
GO:0031974	C	membrane-enclosed lumen	5	420	120	16530	0.19	1	// A41_v1_11628_g08 // A41_v1_00836_g01 // A41_v1_14244_g10 // A41_v1_22957_g16 // A41_v1_17355_g12	// A41_v1_08095_g05 // A41_v1_10572_g06 // A41_v1_04411_g02 // A41_v1_27750_scaffold_12425 // A41_v1_00080_g01 // A41_v1_05320_g03 // A41_v1_04008_g02 // A41_v1_03275_g02 // A41_v1_01295_g01 // A41_v1_00604_g01 // A41_v1_16949_g12 // A41_v1_04111_g02 // A41_v1_24541_g17 // A41_v1_23115_g16 // A41_v1_00092_g01 // A41_v1_15797_g11 // A41_v1_18765_g13 // A41_v1_03437_g02 // A41_v1_26469_scaffold_396…
GO:0031981	C	nuclear lumen	5	420	112	16530	0.16	1	// A41_v1_11628_g08 // A41_v1_00836_g01 // A41_v1_14244_g10 // A41_v1_22957_g16 // A41_v1_17355_g12	// A41_v1_08095_g05 // A41_v1_00080_g01 // A41_v1_04411_g02 // A41_v1_27750_scaffold_12425 // A41_v1_05320_g03 // A41_v1_03275_g02 // A41_v1_01295_g01 // A41_v1_00604_g01 // A41_v1_16949_g12 // A41_v1_04111_g02 // A41_v1_24541_g17 // A41_v1_23115_g16 // A41_v1_00092_g01 // A41_v1_15797_g11 // A41_v1_18765_g13 // A41_v1_03437_g02 // A41_v1_26469_scaffold_3961 // A41_v1_11068_g07 // A41_v1_23134_g1…
GO:0016021	C	integral to membrane	21	420	910	16530	0.7	1	// A41_v1_19030_g13 // A41_v1_06929_g03 // A41_v1_10717_g07 // A41_v1_19969_g13 // A41_v1_01067_g01 // A41_v1_24181_g17 // A41_v1_08083_g05 // A41_v1_02777_g02 // A41_v1_16440_g11 // A41_v1_04074_g02 // A41_v1_14168_g10 // A41_v1_18856_g13 // A41_v1_09754_g06 // A41_v1_17031_g12 // A41_v1_05549_g03 // A41_v1_16132_g11 // A41_v1_26395_scaffold_3679 // A41_v1_06963_g03 // A41_v1_04965_g02 // A41_v1…	// A41_v1_26416_scaffold_3743 // A41_v1_15734_g11 // A41_v1_18344_g13 // A41_v1_04427_g02 // A41_v1_25551_scaffold_1659 // A41_v1_20470_g14 // A41_v1_18160_g12 // A41_v1_16755_g11 // A41_v1_03169_g02 // A41_v1_17594_g12 // A41_v1_15070_g10 // A41_v1_21071_g15 // A41_v1_12968_g09 // A41_v1_13751_g09 // A41_v1_00414_g01 // A41_v1_00163_g01 // A41_v1_08701_g05 // A41_v1_08458_g05 // A41_v1_07956_g04…
GO:0016020	C	membrane	47	420	2003	16530	0.72	1	// A41_v1_24720_scaffold_326 // A41_v1_06929_g03 // A41_v1_07966_g04 // A41_v1_15813_g11 // A41_v1_19973_g13 // A41_v1_18037_g12 // A41_v1_18856_g13 // A41_v1_16440_g11 // A41_v1_00285_g01 // A41_v1_08083_g05 // A41_v1_04965_g02 // A41_v1_14361_g10 // A41_v1_19030_g13 // A41_v1_10717_g07 // A41_v1_01067_g01 // A41_v1_23729_g17 // A41_v1_18443_g13 // A41_v1_06061_g03 // A41_v1_19182_g13 // A41_v1_…	// A41_v1_15070_g10 // A41_v1_21071_g15 // A41_v1_13751_g09 // A41_v1_07956_g04 // A41_v1_11507_g07 // A41_v1_09529_g05 // A41_v1_09210_g05 // A41_v1_27583_scaffold_9395 // A41_v1_20530_g14 // A41_v1_03075_g02 // A41_v1_19075_g13 // A41_v1_16639_g11 // A4
GO:0044422	C	organelle part	17	420	713	16530	0.64	1	// A41_v1_11628_g08 // A41_v1_00836_g01 // A41_v1_22957_g16 // A41_v1_00674_g01 // A41_v1_17256_g12 // A41_v1_21315_g15 // A41_v1_14244_g10 // A41_v1_21911_g15 // A41_v1_19182_g13 // A41_v1_17355_g12 // A41_v1_06317_g03 // A41_v1_02777_g02 // A41_v1_05766_g03 // A41_v1_08083_g05 // A41_v1_05319_g03 // A41_v1_05567_g03 // A41_v1_01238_g01	// A41_v1_17011_g12 // A41_v1_17051_g12 // A41_v1_27750_scaffold_12425 // A41_v1_03405_g02 // A41_v1_06317_g03 // A41_v1_08635_g05 // A41_v1_01295_g01 // A41_v1_26053_scaffold_2708 // A41_v1_16006_g11 // A41_v1_04111_g02 // A41_v1_19519_g13 // A41_v1_06601_g03 // A41_v1_24050_g17 // A41_v1_23250_g17 // A41_v1_23115_g16 // A41_v1_10820_g07 // A41_v1_05137_g03 // A41_v1_02972_g02 // A41_v1_07808_g0…
GO:0043234	C	protein complex	23	420	762	16530	0.24	1	// A41_v1_11628_g08 // A41_v1_12740_g08 // A41_v1_19973_g13 // A41_v1_18037_g12 // A41_v1_06248_g03 // A41_v1_05319_g03 // A41_v1_01858_g01 // A41_v1_20198_g14 // A41_v1_19182_g13 // A41_v1_14016_g10 // A41_v1_17256_g12 // A41_v1_05766_g03 // A41_v1_15433_g11 // A41_v1_14244_g10 // A41_v1_22957_g16 // A41_v1_00836_g01 // A41_v1_16483_g11 // A41_v1_21315_g15 // A41_v1_05567_g03 // A41_v1_17355_g12…	// A41_v1_26416_scaffold_3743 // A41_v1_17051_g12 // A41_v1_27750_scaffold_12425 // A41_v1_23990_g17 // A41_v1_08876_g05 // A41_v1_04204_g02 // A41_v1_20052_g13 // A41_v1_08635_g05 // A41_v1_01295_g01 // A41_v1_12713_g08 // A41_v1_17117_g12 // A41_v1_09541_g05 // A41_v1_26053_scaffold_2708 // A41_v1_16554_g11 // A41_v1_04111_g02 // A41_v1_24541_g17 // A41_v1_24050_g17 // A41_v1_23115_g16 // A41_v…
GO:0043232	C	intracellular non-membrane-bounded organelle	9	420	693	16530	0.99	1	// A41_v1_08308_g05 // A41_v1_03850_g02 // A41_v1_00674_g01 // A41_v1_17256_g12 // A41_v1_05567_g03 // A41_v1_06317_g03 // A41_v1_05766_g03 // A41_v1_05319_g03 // A41_v1_13013_g09	// A41_v1_12575_g08 // A41_v1_27750_scaffold_12425 // A41_v1_23901_g17 // A41_v1_12953_g09 // A41_v1_04008_g02 // A41_v1_06317_g03 // A41_v1_10366_g06 // A41_v1_08635_g05 // A41_v1_01166_g01 // A41_v1_04111_g02 // A41_v1_19083_g13 // A41_v1_00167_g01 // A41_v1_06601_g03 // A41_v1_10820_g07 // A41_v1_05137_g03 // A41_v1_20780_g15 // A41_v1_08116_g05 // A41_v1_26392_scaffold_3673 // A41_v1_18968_g1…
GO:0043233	C	organelle lumen	5	420	119	16530	0.19	1	// A41_v1_11628_g08 // A41_v1_00836_g01 // A41_v1_14244_g10 // A41_v1_22957_g16 // A41_v1_17355_g12	// A41_v1_08095_g05 // A41_v1_10572_g06 // A41_v1_04411_g02 // A41_v1_27750_scaffold_12425 // A41_v1_00080_g01 // A41_v1_05320_g03 // A41_v1_04008_g02 // A41_v1_03275_g02 // A41_v1_01295_g01 // A41_v1_00604_g01 // A41_v1_16949_g12 // A41_v1_04111_g02 // A41_v1_24541_g17 // A41_v1_23115_g16 // A41_v1_00092_g01 // A41_v1_15797_g11 // A41_v1_18765_g13 // A41_v1_03437_g02 // A41_v1_26469_scaffold_396…
GO:0044428	C	nuclear part	8	420	191	16530	0.12	1	// A41_v1_11628_g08 // A41_v1_22957_g16 // A41_v1_00674_g01 // A41_v1_14244_g10 // A41_v1_17355_g12 // A41_v1_00836_g01 // A41_v1_05766_g03 // A41_v1_01238_g01	// A41_v1_08095_g05 // A41_v1_18344_g13 // A41_v1_00080_g01 // A41_v1_04411_g02 // A41_v1_27750_scaffold_12425 // A41_v1_16685_g11 // A41_v1_10580_g06 // A41_v1_22273_g16 // A41_v1_04008_g02 // A41_v1_03275_g02 // A41_v1_01295_g01 // A41_v1_00604_g01 // A41_v1_07854_g04 // A41_v1_16949_g12 // A41_v1_04111_g02 // A41_v1_16078_g11 // A41_v1_18276_g13 // A41_v1_24541_g17 // A41_v1_23250_g17 // A41_v…
GO:0043229	C	intracellular organelle	56	420	1774	16530	0.074	1	// A41_v1_11840_g08 // A41_v1_09073_g05 // A41_v1_20310_g14 // A41_v1_11628_g08 // A41_v1_22803_g16 // A41_v1_21596_g15 // A41_v1_09769_g06 // A41_v1_17018_g12 // A41_v1_06317_g03 // A41_v1_23397_g17 // A41_v1_22334_g16 // A41_v1_08083_g05 // A41_v1_10651_g07 // A41_v1_05319_g03 // A41_v1_00900_g01 // A41_v1_01275_g01 // A41_v1_10717_g07 // A41_v1_19019_g13 // A41_v1_01067_g01 // A41_v1_00674_g01…	// A41_v1_09017_g05 // A41_v1_27750_scaffold_12425 // A41_v1_18102_g12 // A41_v1_00167_g01 // A41_v1_06601_g03 // A41_v1_23250_g17 // A41_v1_00801_g01 // A41_v1_03437_g02 // A41_v1_18968_g13 // A41_v1_26666_scaffold_4520 // A41_v1_07031_g04 // A41_v1_0766
GO:0005654	C	nucleoplasm	5	420	102	16530	0.12	1	// A41_v1_11628_g08 // A41_v1_00836_g01 // A41_v1_14244_g10 // A41_v1_22957_g16 // A41_v1_17355_g12	// A41_v1_00080_g01 // A41_v1_04411_g02 // A41_v1_27750_scaffold_12425 // A41_v1_04008_g02 // A41_v1_03275_g02 // A41_v1_01295_g01 // A41_v1_00604_g01 // A41_v1_16949_g12 // A41_v1_04111_g02 // A41_v1_24541_g17 // A41_v1_23115_g16 // A41_v1_00092_g01 // A41_v1_15797_g11 // A41_v1_18765_g13 // A41_v1_03437_g02 // A41_v1_11068_g07 // A41_v1_23134_g16 // A41_v1_05219_g03 // A41_v1_25532_scaffold_159…
GO:0044425	C	membrane part	26	420	1207	16530	0.82	1	// A41_v1_06929_g03 // A41_v1_07966_g04 // A41_v1_19973_g13 // A41_v1_18037_g12 // A41_v1_18856_g13 // A41_v1_17031_g12 // A41_v1_08083_g05 // A41_v1_19030_g13 // A41_v1_10717_g07 // A41_v1_01067_g01 // A41_v1_19182_g13 // A41_v1_04074_g02 // A41_v1_05549_g03 // A41_v1_20198_g14 // A41_v1_19969_g13 // A41_v1_09754_g06 // A41_v1_14168_g10 // A41_v1_26395_scaffold_3679 // A41_v1_06963_g03 // A41_v1…	// A41_v1_09271_g05 // A41_v1_26416_scaffold_3743 // A41_v1_17051_g12 // A41_v1_15734_g11 // A41_v1_18344_g13 // A41_v1_17117_g12 // A41_v1_05674_g03 // A41_v1_22653_g16 // A41_v1_13230_g09 // A41_v1_25551_scaffold_1659 // A41_v1_20470_g14 // A41_v1_18160_g12 // A41_v1_16755_g11 // A41_v1_03169_g02 // A41_v1_12713_g08 // A41_v1_17594_g12 // A41_v1_15070_g10 // A41_v1_21071_g15 // A41_v1_12968_g09…
GO:0044444	C	cytoplasmic part	17	420	945	16530	0.94	1	// A41_v1_10717_g07 // A41_v1_08308_g05 // A41_v1_24436_g17 // A41_v1_23397_g17 // A41_v1_08680_g05 // A41_v1_00750_g01 // A41_v1_21315_g15 // A41_v1_17018_g12 // A41_v1_19182_g13 // A41_v1_06676_g03 // A41_v1_14016_g10 // A41_v1_02777_g02 // A41_v1_03850_g02 // A41_v1_11552_g07 // A41_v1_08083_g05 // A41_v1_01067_g01 // A41_v1_21911_g15	// A41_v1_12575_g08 // A41_v1_09271_g05 // A41_v1_17051_g12 // A41_v1_21363_g15 // A41_v1_23990_g17 // A41_v1_23901_g17 // A41_v1_12953_g09 // A41_v1_10366_g06 // A41_v1_00750_g01 // A41_v1_09021_g05 // A41_v1_01166_g01 // A41_v1_08122_g05 // A41_v1_27256_scaffold_7110 // A41_v1_09541_g05 // A41_v1_26053_scaffold_2708 // A41_v1_16006_g11 // A41_v1_00167_g01 // A41_v1_06601_g03 // A41_v1_10449_g06…
GO:0031224	C	intrinsic to membrane	21	420	923	16530	0.72	1	// A41_v1_19030_g13 // A41_v1_06929_g03 // A41_v1_10717_g07 // A41_v1_19969_g13 // A41_v1_01067_g01 // A41_v1_24181_g17 // A41_v1_08083_g05 // A41_v1_02777_g02 // A41_v1_16440_g11 // A41_v1_04074_g02 // A41_v1_14168_g10 // A41_v1_18856_g13 // A41_v1_09754_g06 // A41_v1_17031_g12 // A41_v1_05549_g03 // A41_v1_16132_g11 // A41_v1_26395_scaffold_3679 // A41_v1_06963_g03 // A41_v1_04965_g02 // A41_v1…	// A41_v1_26416_scaffold_3743 // A41_v1_15734_g11 // A41_v1_18344_g13 // A41_v1_04427_g02 // A41_v1_25551_scaffold_1659 // A41_v1_20470_g14 // A41_v1_18160_g12 // A41_v1_16755_g11 // A41_v1_03169_g02 // A41_v1_17594_g12 // A41_v1_15070_g10 // A41_v1_21071_g15 // A41_v1_12968_g09 // A41_v1_13751_g09 // A41_v1_00414_g01 // A41_v1_00163_g01 // A41_v1_08701_g05 // A41_v1_08458_g05 // A41_v1_07956_g04…
GO:0044451	C	nucleoplasm part	5	420	102	16530	0.12	1	// A41_v1_11628_g08 // A41_v1_00836_g01 // A41_v1_14244_g10 // A41_v1_22957_g16 // A41_v1_17355_g12	// A41_v1_00080_g01 // A41_v1_04411_g02 // A41_v1_27750_scaffold_12425 // A41_v1_04008_g02 // A41_v1_03275_g02 // A41_v1_01295_g01 // A41_v1_00604_g01 // A41_v1_16949_g12 // A41_v1_04111_g02 // A41_v1_24541_g17 // A41_v1_23115_g16 // A41_v1_00092_g01 // A41_v1_15797_g11 // A41_v1_18765_g13 // A41_v1_03437_g02 // A41_v1_11068_g07 // A41_v1_23134_g16 // A41_v1_05219_g03 // A41_v1_25532_scaffold_159…
GO:0032991	C	macromolecular complex	26	420	1300	16530	0.91	1	// A41_v1_11628_g08 // A41_v1_12740_g08 // A41_v1_19973_g13 // A41_v1_18037_g12 // A41_v1_06248_g03 // A41_v1_05319_g03 // A41_v1_17355_g12 // A41_v1_01858_g01 // A41_v1_20198_g14 // A41_v1_03850_g02 // A41_v1_19182_g13 // A41_v1_14016_g10 // A41_v1_17256_g12 // A41_v1_05766_g03 // A41_v1_15433_g11 // A41_v1_14244_g10 // A41_v1_22957_g16 // A41_v1_00836_g01 // A41_v1_08308_g05 // A41_v1_16483_g11…	// A41_v1_26480_scaffold_3971 // A41_v1_12575_g08 // A41_v1_09271_g05 // A41_v1_26416_scaffold_3743 // A41_v1_17051_g12 // A41_v1_27750_scaffold_12425 // A41_v1_23990_g17 // A41_v1_08876_g05 // A41_v1_09202_g05 // A41_v1_04204_g02 // A41_v1_12953_g09 // A41_v1_04008_g02 // A41_v1_20052_g13 // A41_v1_10366_g06 // A41_v1_08635_g05 // A41_v1_01295_g01 // A41_v1_12713_g08 // A41_v1_01166_g01 // A41_v…
GO:0031090	C	organelle membrane	5	420	210	16530	0.62	1	// A41_v1_21315_g15 // A41_v1_02777_g02 // A41_v1_21911_g15 // A41_v1_19182_g13 // A41_v1_08083_g05	// A41_v1_10763_g07 // A41_v1_17051_g12 // A41_v1_21720_g15 // A41_v1_24233_g17 // A41_v1_13876_g10 // A41_v1_26867_scaffold_5254 // A41_v1_27054_scaffold_6057 // A41_v1_07337_g04 // A41_v1_10800_g07 // A41_v1_09039_g05 // A41_v1_01623_g01 // A41_v1_16006_g11 // A41_v1_21062_g15 // A41_v1_18072_g12 // A41_v1_19519_g13 // A41_v1_15710_g11 // A41_v1_11273_g07 // A41_v1_06458_g03 // A41_v1_16706_g11…
GO:0044464	C	cell part	114	420	4059	16530	0.18	1	// A41_v1_24720_scaffold_326 // A41_v1_11628_g08 // A41_v1_06317_g03 // A41_v1_06248_g03 // A41_v1_05319_g03 // A41_v1_14361_g10 // A41_v1_19030_g13 // A41_v1_16984_g12 // A41_v1_07342_g04 // A41_v1_23729_g17 // A41_v1_01318_g01 // A41_v1_04074_g02 // A41_v1_07418_g04 // A41_v1_15433_g11 // A41_v1_24436_g17 // A41_v1_19969_g13 // A41_v1_02685_g02 // A41_v1_16839_g12 // A41_v1_14168_g10 // A41_v1_…	// A41_v1_25800_scaffold_2131 // A41_v1_27750_scaffold_12425 // A41_v1_22906_g16 // A41_v1_22994_g16 // A41_v1_00750_g01 // A41_v1_18102_g12 // A41_v1_15070_g10 // A41_v1_21071_g15 // A41_v1_13751_g09 // A41_v1_07956_g04 // A41_v1_06601_g03 // A41_v1_1150
GO:0005623	C	cell	114	420	4059	16530	0.18	1	// A41_v1_24720_scaffold_326 // A41_v1_11628_g08 // A41_v1_06317_g03 // A41_v1_06248_g03 // A41_v1_05319_g03 // A41_v1_14361_g10 // A41_v1_19030_g13 // A41_v1_16984_g12 // A41_v1_07342_g04 // A41_v1_23729_g17 // A41_v1_01318_g01 // A41_v1_04074_g02 // A41_v1_07418_g04 // A41_v1_15433_g11 // A41_v1_24436_g17 // A41_v1_19969_g13 // A41_v1_02685_g02 // A41_v1_16839_g12 // A41_v1_14168_g10 // A41_v1_…	// A41_v1_25800_scaffold_2131 // A41_v1_27750_scaffold_12425 // A41_v1_22906_g16 // A41_v1_22994_g16 // A41_v1_00750_g01 // A41_v1_18102_g12 // A41_v1_15070_g10 // A41_v1_21071_g15 // A41_v1_13751_g09 // A41_v1_07956_g04 // A41_v1_06601_g03 // A41_v1_1150
GO:0043228	C	non-membrane-bounded organelle	9	420	693	16530	0.99	1	// A41_v1_08308_g05 // A41_v1_03850_g02 // A41_v1_00674_g01 // A41_v1_17256_g12 // A41_v1_05567_g03 // A41_v1_06317_g03 // A41_v1_05766_g03 // A41_v1_05319_g03 // A41_v1_13013_g09	// A41_v1_12575_g08 // A41_v1_27750_scaffold_12425 // A41_v1_23901_g17 // A41_v1_12953_g09 // A41_v1_04008_g02 // A41_v1_06317_g03 // A41_v1_10366_g06 // A41_v1_08635_g05 // A41_v1_01166_g01 // A41_v1_04111_g02 // A41_v1_19083_g13 // A41_v1_00167_g01 // A41_v1_06601_g03 // A41_v1_10820_g07 // A41_v1_05137_g03 // A41_v1_20780_g15 // A41_v1_08116_g05 // A41_v1_26392_scaffold_3673 // A41_v1_18968_g1…
GO:0044446	C	intracellular organelle part	17	420	713	16530	0.64	1	// A41_v1_11628_g08 // A41_v1_00836_g01 // A41_v1_22957_g16 // A41_v1_00674_g01 // A41_v1_17256_g12 // A41_v1_21315_g15 // A41_v1_14244_g10 // A41_v1_21911_g15 // A41_v1_19182_g13 // A41_v1_17355_g12 // A41_v1_06317_g03 // A41_v1_02777_g02 // A41_v1_05766_g03 // A41_v1_08083_g05 // A41_v1_05319_g03 // A41_v1_05567_g03 // A41_v1_01238_g01	// A41_v1_17011_g12 // A41_v1_17051_g12 // A41_v1_27750_scaffold_12425 // A41_v1_03405_g02 // A41_v1_06317_g03 // A41_v1_08635_g05 // A41_v1_01295_g01 // A41_v1_26053_scaffold_2708 // A41_v1_16006_g11 // A41_v1_04111_g02 // A41_v1_19519_g13 // A41_v1_06601_g03 // A41_v1_24050_g17 // A41_v1_23250_g17 // A41_v1_23115_g16 // A41_v1_10820_g07 // A41_v1_05137_g03 // A41_v1_02972_g02 // A41_v1_07808_g0…
GO:0005737	C	cytoplasm	24	420	1161	16530	0.86	1	// A41_v1_00744_g01 // A41_v1_08083_g05 // A41_v1_23997_g17 // A41_v1_09565_g05 // A41_v1_10717_g07 // A41_v1_03850_g02 // A41_v1_01067_g01 // A41_v1_17018_g12 // A41_v1_19182_g13 // A41_v1_14016_g10 // A41_v1_11552_g07 // A41_v1_21911_g15 // A41_v1_24436_g17 // A41_v1_23397_g17 // A41_v1_08680_g05 // A41_v1_02685_g02 // A41_v1_00750_g01 // A41_v1_07081_g04 // A41_v1_02143_g01 // A41_v1_08308_g05…	// A41_v1_12575_g08 // A41_v1_09271_g05 // A41_v1_17051_g12 // A41_v1_21363_g15 // A41_v1_23990_g17 // A41_v1_23901_g17 // A41_v1_12953_g09 // A41_v1_22906_g16 // A41_v1_17523_g12 // A41_v1_03109_g02 // A41_v1_21147_g15 // A41_v1_10366_g06 // A41_v1_00750_g01 // A41_v1_09021_g05 // A41_v1_01166_g01 // A41_v1_17594_g12 // A41_v1_08122_g05 // A41_v1_27256_scaffold_7110 // A41_v1_09541_g05 // A41_v1…
GO:0070013	C	intracellular organelle lumen	5	420	119	16530	0.19	1	// A41_v1_11628_g08 // A41_v1_00836_g01 // A41_v1_14244_g10 // A41_v1_22957_g16 // A41_v1_17355_g12	// A41_v1_08095_g05 // A41_v1_10572_g06 // A41_v1_04411_g02 // A41_v1_27750_scaffold_12425 // A41_v1_00080_g01 // A41_v1_05320_g03 // A41_v1_04008_g02 // A41_v1_03275_g02 // A41_v1_01295_g01 // A41_v1_00604_g01 // A41_v1_16949_g12 // A41_v1_04111_g02 // A41_v1_24541_g17 // A41_v1_23115_g16 // A41_v1_00092_g01 // A41_v1_15797_g11 // A41_v1_18765_g13 // A41_v1_03437_g02 // A41_v1_26469_scaffold_396…
GO:0043226	C	organelle	56	420	1774	16530	0.074	1	// A41_v1_11840_g08 // A41_v1_09073_g05 // A41_v1_20310_g14 // A41_v1_11628_g08 // A41_v1_22803_g16 // A41_v1_21596_g15 // A41_v1_09769_g06 // A41_v1_17018_g12 // A41_v1_06317_g03 // A41_v1_23397_g17 // A41_v1_22334_g16 // A41_v1_08083_g05 // A41_v1_10651_g07 // A41_v1_05319_g03 // A41_v1_00900_g01 // A41_v1_01275_g01 // A41_v1_10717_g07 // A41_v1_19019_g13 // A41_v1_01067_g01 // A41_v1_00674_g01…	// A41_v1_09017_g05 // A41_v1_27750_scaffold_12425 // A41_v1_18102_g12 // A41_v1_00167_g01 // A41_v1_06601_g03 // A41_v1_23250_g17 // A41_v1_00801_g01 // A41_v1_03437_g02 // A41_v1_18968_g13 // A41_v1_26666_scaffold_4520 // A41_v1_07031_g04 // A41_v1_0766

## Sheet: VS
GO_acc	term_type	Term	queryitem	querytotal	refitem	reftotal	pvalue	FDR	entries	entries_ref
GO:0032774	P	RNA biosynthetic process	30	198	1158	16325	0.00025	0.0065	// VS_v1_24894_scaffold_232 // VS_v1_04834_g02 // VS_v1_08913_g05 // VS_v1_10952_g07 // VS_v1_06318_g03 // VS_v1_10080_g06 // VS_v1_06212_g03 // VS_v1_08554_g05 // VS_v1_18955_g13 // VS_v1_10442_g06 // VS_v1_04678_g02 // VS_v1_21857_g16 // VS_v1_07752_g04 // VS_v1_07292_g04 // VS_v1_03190_g02 // VS_v1_22450_g16 // VS_v1_00476_g01 // VS_v1_09269_g05 // VS_v1_12437_g08 // VS_v1_14679_g10 // VS_v1_0…	// VS_v1_02804_g02 // VS_v1_07684_g04 // VS_v1_13313_g09 // VS_v1_07752_g04 // VS_v1_27113_scaffold_9916 // VS_v1_04150_g02 // VS_v1_15221_g11 // VS_v1_04331_g02 // VS_v1_26285_scaffold_609 // VS_v1_05447_g03 // VS_v1_07822_g04 // VS_v1_05677_g03 // VS_v1_04893_g02 // VS_v1_08820_g05 // VS_v1_02919_g02 // VS_v1_15597_g11 // VS_v1_04578_g02 // VS_v1_00016_g01 // VS_v1_21087_g15 // VS_v1_05202_g03 …
GO:0019222	P	regulation of metabolic process	30	198	1076	16325	7.4e-05	0.0065	// VS_v1_24894_scaffold_232 // VS_v1_04834_g02 // VS_v1_08913_g05 // VS_v1_10952_g07 // VS_v1_06318_g03 // VS_v1_10080_g06 // VS_v1_06212_g03 // VS_v1_08554_g05 // VS_v1_18955_g13 // VS_v1_10442_g06 // VS_v1_04678_g02 // VS_v1_21857_g16 // VS_v1_07752_g04 // VS_v1_07292_g04 // VS_v1_03190_g02 // VS_v1_15155_g11 // VS_v1_00476_g01 // VS_v1_09269_g05 // VS_v1_12437_g08 // VS_v1_14679_g10 // VS_v1_0…	// VS_v1_02804_g02 // VS_v1_07684_g04 // VS_v1_13313_g09 // VS_v1_07752_g04 // VS_v1_27113_scaffold_9916 // VS_v1_04150_g02 // VS_v1_15221_g11 // VS_v1_04331_g02 // VS_v1_26285_scaffold_609 // VS_v1_05447_g03 // VS_v1_06318_g03 // VS_v1_05677_g03 // VS_v1_04893_g02 // VS_v1_08820_g05 // VS_v1_02919_g02 // VS_v1_15597_g11 // VS_v1_04578_g02 // VS_v1_00016_g01 // VS_v1_21087_g15 // VS_v1_05202_g03 …
GO:0031323	P	regulation of cellular metabolic process	28	198	1047	16325	0.00023	0.0065	// VS_v1_24894_scaffold_232 // VS_v1_04834_g02 // VS_v1_08913_g05 // VS_v1_10952_g07 // VS_v1_06318_g03 // VS_v1_10080_g06 // VS_v1_06212_g03 // VS_v1_08554_g05 // VS_v1_18955_g13 // VS_v1_10442_g06 // VS_v1_04678_g02 // VS_v1_21857_g16 // VS_v1_07752_g04 // VS_v1_07292_g04 // VS_v1_03190_g02 // VS_v1_00476_g01 // VS_v1_09269_g05 // VS_v1_12437_g08 // VS_v1_14679_g10 // VS_v1_00705_g01 // VS_v1_1…	// VS_v1_02804_g02 // VS_v1_07684_g04 // VS_v1_13313_g09 // VS_v1_07752_g04 // VS_v1_27113_scaffold_9916 // VS_v1_04150_g02 // VS_v1_15221_g11 // VS_v1_04331_g02 // VS_v1_26285_scaffold_609 // VS_v1_05447_g03 // VS_v1_06318_g03 // VS_v1_05677_g03 // VS_v1_04893_g02 // VS_v1_08820_g05 // VS_v1_02919_g02 // VS_v1_15597_g11 // VS_v1_04578_g02 // VS_v1_00016_g01 // VS_v1_21087_g15 // VS_v1_05202_g03 …
GO:0045449	P	regulation of transcription	27	198	993	16325	0.00023	0.0065	// VS_v1_24894_scaffold_232 // VS_v1_04834_g02 // VS_v1_08913_g05 // VS_v1_10952_g07 // VS_v1_06318_g03 // VS_v1_10080_g06 // VS_v1_06212_g03 // VS_v1_08554_g05 // VS_v1_18955_g13 // VS_v1_10442_g06 // VS_v1_04678_g02 // VS_v1_21857_g16 // VS_v1_07752_g04 // VS_v1_07292_g04 // VS_v1_03190_g02 // VS_v1_00476_g01 // VS_v1_09269_g05 // VS_v1_12437_g08 // VS_v1_14679_g10 // VS_v1_00705_g01 // VS_v1_1…	// VS_v1_02804_g02 // VS_v1_07684_g04 // VS_v1_13313_g09 // VS_v1_07752_g04 // VS_v1_27113_scaffold_9916 // VS_v1_04150_g02 // VS_v1_15221_g11 // VS_v1_04331_g02 // VS_v1_26285_scaffold_609 // VS_v1_05447_g03 // VS_v1_06318_g03 // VS_v1_05677_g03 // VS_v1_04893_g02 // VS_v1_08820_g05 // VS_v1_02919_g02 // VS_v1_15597_g11 // VS_v1_04578_g02 // VS_v1_00016_g01 // VS_v1_21087_g15 // VS_v1_05202_g03 …
GO:0007275	P	multicellular organismal development	7	198	93	16325	0.00016	0.0065	// VS_v1_00705_g01 // VS_v1_13093_g09 // VS_v1_03190_g02 // VS_v1_00476_g01 // VS_v1_10850_g07 // VS_v1_09269_g05 // VS_v1_15576_g11	// VS_v1_02919_g02 // VS_v1_05467_g03 // VS_v1_21304_g15 // VS_v1_08385_g05 // VS_v1_05677_g03 // VS_v1_03163_g02 // VS_v1_01096_g01 // VS_v1_22565_g16 // VS_v1_05202_g03 // VS_v1_10811_g07 // VS_v1_03190_g02 // VS_v1_09269_g05 // VS_v1_09278_g05 // VS_v1_02054_g01 // VS_v1_09214_g05 // VS_v1_21224_g15 // VS_v1_05025_g02 // VS_v1_13744_g10 // VS_v1_14546_g10 // VS_v1_26763_scaffold_8055 // VS_v1_…
GO:0080090	P	regulation of primary metabolic process	29	198	1024	16325	7.3e-05	0.0065	// VS_v1_24894_scaffold_232 // VS_v1_04834_g02 // VS_v1_08913_g05 // VS_v1_10952_g07 // VS_v1_06318_g03 // VS_v1_10080_g06 // VS_v1_06212_g03 // VS_v1_08554_g05 // VS_v1_18955_g13 // VS_v1_10442_g06 // VS_v1_04678_g02 // VS_v1_21857_g16 // VS_v1_07752_g04 // VS_v1_07292_g04 // VS_v1_03190_g02 // VS_v1_15155_g11 // VS_v1_00476_g01 // VS_v1_09269_g05 // VS_v1_12437_g08 // VS_v1_14679_g10 // VS_v1_0…	// VS_v1_02804_g02 // VS_v1_07684_g04 // VS_v1_13313_g09 // VS_v1_07752_g04 // VS_v1_27113_scaffold_9916 // VS_v1_04150_g02 // VS_v1_15221_g11 // VS_v1_04331_g02 // VS_v1_26285_scaffold_609 // VS_v1_05447_g03 // VS_v1_06318_g03 // VS_v1_05677_g03 // VS_v1_04893_g02 // VS_v1_08820_g05 // VS_v1_02919_g02 // VS_v1_15597_g11 // VS_v1_04578_g02 // VS_v1_00016_g01 // VS_v1_21087_g15 // VS_v1_05202_g03 …
GO:0006355	P	regulation of transcription, DNA-dependent	27	198	991	16325	0.00022	0.0065	// VS_v1_24894_scaffold_232 // VS_v1_04834_g02 // VS_v1_08913_g05 // VS_v1_10952_g07 // VS_v1_06318_g03 // VS_v1_10080_g06 // VS_v1_06212_g03 // VS_v1_08554_g05 // VS_v1_18955_g13 // VS_v1_10442_g06 // VS_v1_04678_g02 // VS_v1_21857_g16 // VS_v1_07752_g04 // VS_v1_07292_g04 // VS_v1_03190_g02 // VS_v1_00476_g01 // VS_v1_09269_g05 // VS_v1_12437_g08 // VS_v1_14679_g10 // VS_v1_00705_g01 // VS_v1_1…	// VS_v1_02804_g02 // VS_v1_07684_g04 // VS_v1_13313_g09 // VS_v1_07752_g04 // VS_v1_27113_scaffold_9916 // VS_v1_04150_g02 // VS_v1_15221_g11 // VS_v1_04331_g02 // VS_v1_26285_scaffold_609 // VS_v1_05447_g03 // VS_v1_06318_g03 // VS_v1_05677_g03 // VS_v1_02225_g01 // VS_v1_08820_g05 // VS_v1_02919_g02 // VS_v1_15597_g11 // VS_v1_04578_g02 // VS_v1_00016_g01 // VS_v1_21087_g15 // VS_v1_05202_g03 …
GO:0060255	P	regulation of macromolecule metabolic process	29	198	1046	16325	0.0001	0.0065	// VS_v1_24894_scaffold_232 // VS_v1_04834_g02 // VS_v1_08913_g05 // VS_v1_10952_g07 // VS_v1_06318_g03 // VS_v1_10080_g06 // VS_v1_06212_g03 // VS_v1_08554_g05 // VS_v1_18955_g13 // VS_v1_10442_g06 // VS_v1_04678_g02 // VS_v1_21857_g16 // VS_v1_07752_g04 // VS_v1_07292_g04 // VS_v1_03190_g02 // VS_v1_15155_g11 // VS_v1_00476_g01 // VS_v1_09269_g05 // VS_v1_12437_g08 // VS_v1_14679_g10 // VS_v1_0…	// VS_v1_02804_g02 // VS_v1_07684_g04 // VS_v1_13313_g09 // VS_v1_07752_g04 // VS_v1_27113_scaffold_9916 // VS_v1_04150_g02 // VS_v1_15221_g11 // VS_v1_04331_g02 // VS_v1_26285_scaffold_609 // VS_v1_05447_g03 // VS_v1_06318_g03 // VS_v1_05677_g03 // VS_v1_04893_g02 // VS_v1_08820_g05 // VS_v1_02919_g02 // VS_v1_15597_g11 // VS_v1_04578_g02 // VS_v1_00016_g01 // VS_v1_21087_g15 // VS_v1_05202_g03 …
GO:0031326	P	regulation of cellular biosynthetic process	27	198	1004	16325	0.00027	0.0065	// VS_v1_24894_scaffold_232 // VS_v1_04834_g02 // VS_v1_08913_g05 // VS_v1_10952_g07 // VS_v1_06318_g03 // VS_v1_10080_g06 // VS_v1_06212_g03 // VS_v1_08554_g05 // VS_v1_18955_g13 // VS_v1_10442_g06 // VS_v1_04678_g02 // VS_v1_21857_g16 // VS_v1_07752_g04 // VS_v1_07292_g04 // VS_v1_03190_g02 // VS_v1_00476_g01 // VS_v1_09269_g05 // VS_v1_12437_g08 // VS_v1_14679_g10 // VS_v1_00705_g01 // VS_v1_1…	// VS_v1_02804_g02 // VS_v1_07684_g04 // VS_v1_13313_g09 // VS_v1_07752_g04 // VS_v1_27113_scaffold_9916 // VS_v1_04150_g02 // VS_v1_15221_g11 // VS_v1_04331_g02 // VS_v1_26285_scaffold_609 // VS_v1_05447_g03 // VS_v1_06318_g03 // VS_v1_05677_g03 // VS_v1_04893_g02 // VS_v1_08820_g05 // VS_v1_02919_g02 // VS_v1_15597_g11 // VS_v1_04578_g02 // VS_v1_00016_g01 // VS_v1_21087_g15 // VS_v1_05202_g03 …
GO:0019219	P	regulation of nucleobase, nucleoside, nucleotide and nucleic acid metabolic process	27	198	1004	16325	0.00027	0.0065	// VS_v1_24894_scaffold_232 // VS_v1_04834_g02 // VS_v1_08913_g05 // VS_v1_10952_g07 // VS_v1_06318_g03 // VS_v1_10080_g06 // VS_v1_06212_g03 // VS_v1_08554_g05 // VS_v1_18955_g13 // VS_v1_10442_g06 // VS_v1_04678_g02 // VS_v1_21857_g16 // VS_v1_07752_g04 // VS_v1_07292_g04 // VS_v1_03190_g02 // VS_v1_00476_g01 // VS_v1_09269_g05 // VS_v1_12437_g08 // VS_v1_14679_g10 // VS_v1_00705_g01 // VS_v1_1…	// VS_v1_02804_g02 // VS_v1_07684_g04 // VS_v1_13313_g09 // VS_v1_07752_g04 // VS_v1_27113_scaffold_9916 // VS_v1_04150_g02 // VS_v1_15221_g11 // VS_v1_04331_g02 // VS_v1_26285_scaffold_609 // VS_v1_05447_g03 // VS_v1_06318_g03 // VS_v1_05677_g03 // VS_v1_04893_g02 // VS_v1_08820_g05 // VS_v1_02919_g02 // VS_v1_15597_g11 // VS_v1_04578_g02 // VS_v1_00016_g01 // VS_v1_21087_g15 // VS_v1_05202_g03 …
GO:0009889	P	regulation of biosynthetic process	27	198	1004	16325	0.00027	0.0065	// VS_v1_24894_scaffold_232 // VS_v1_04834_g02 // VS_v1_08913_g05 // VS_v1_10952_g07 // VS_v1_06318_g03 // VS_v1_10080_g06 // VS_v1_06212_g03 // VS_v1_08554_g05 // VS_v1_18955_g13 // VS_v1_10442_g06 // VS_v1_04678_g02 // VS_v1_21857_g16 // VS_v1_07752_g04 // VS_v1_07292_g04 // VS_v1_03190_g02 // VS_v1_00476_g01 // VS_v1_09269_g05 // VS_v1_12437_g08 // VS_v1_14679_g10 // VS_v1_00705_g01 // VS_v1_1…	// VS_v1_02804_g02 // VS_v1_07684_g04 // VS_v1_13313_g09 // VS_v1_07752_g04 // VS_v1_27113_scaffold_9916 // VS_v1_04150_g02 // VS_v1_15221_g11 // VS_v1_04331_g02 // VS_v1_26285_scaffold_609 // VS_v1_05447_g03 // VS_v1_06318_g03 // VS_v1_05677_g03 // VS_v1_04893_g02 // VS_v1_08820_g05 // VS_v1_02919_g02 // VS_v1_15597_g11 // VS_v1_04578_g02 // VS_v1_00016_g01 // VS_v1_21087_g15 // VS_v1_05202_g03 …
GO:0051171	P	regulation of nitrogen compound metabolic process	27	198	1004	16325	0.00027	0.0065	// VS_v1_24894_scaffold_232 // VS_v1_04834_g02 // VS_v1_08913_g05 // VS_v1_10952_g07 // VS_v1_06318_g03 // VS_v1_10080_g06 // VS_v1_06212_g03 // VS_v1_08554_g05 // VS_v1_18955_g13 // VS_v1_10442_g06 // VS_v1_04678_g02 // VS_v1_21857_g16 // VS_v1_07752_g04 // VS_v1_07292_g04 // VS_v1_03190_g02 // VS_v1_00476_g01 // VS_v1_09269_g05 // VS_v1_12437_g08 // VS_v1_14679_g10 // VS_v1_00705_g01 // VS_v1_1…	// VS_v1_02804_g02 // VS_v1_07684_g04 // VS_v1_13313_g09 // VS_v1_07752_g04 // VS_v1_27113_scaffold_9916 // VS_v1_04150_g02 // VS_v1_15221_g11 // VS_v1_04331_g02 // VS_v1_26285_scaffold_609 // VS_v1_05447_g03 // VS_v1_06318_g03 // VS_v1_05677_g03 // VS_v1_04893_g02 // VS_v1_08820_g05 // VS_v1_02919_g02 // VS_v1_15597_g11 // VS_v1_04578_g02 // VS_v1_00016_g01 // VS_v1_21087_g15 // VS_v1_05202_g03 …
GO:0051252	P	regulation of RNA metabolic process	27	198	994	16325	0.00023	0.0065	// VS_v1_24894_scaffold_232 // VS_v1_04834_g02 // VS_v1_08913_g05 // VS_v1_10952_g07 // VS_v1_06318_g03 // VS_v1_10080_g06 // VS_v1_06212_g03 // VS_v1_08554_g05 // VS_v1_18955_g13 // VS_v1_10442_g06 // VS_v1_04678_g02 // VS_v1_21857_g16 // VS_v1_07752_g04 // VS_v1_07292_g04 // VS_v1_03190_g02 // VS_v1_00476_g01 // VS_v1_09269_g05 // VS_v1_12437_g08 // VS_v1_14679_g10 // VS_v1_00705_g01 // VS_v1_1…	// VS_v1_02804_g02 // VS_v1_07684_g04 // VS_v1_13313_g09 // VS_v1_07752_g04 // VS_v1_27113_scaffold_9916 // VS_v1_04150_g02 // VS_v1_15221_g11 // VS_v1_04331_g02 // VS_v1_26285_scaffold_609 // VS_v1_05447_g03 // VS_v1_06318_g03 // VS_v1_05677_g03 // VS_v1_02225_g01 // VS_v1_08820_g05 // VS_v1_02919_g02 // VS_v1_15597_g11 // VS_v1_04578_g02 // VS_v1_00016_g01 // VS_v1_21087_g15 // VS_v1_05202_g03 …
GO:0010556	P	regulation of macromolecule biosynthetic process	27	198	1004	16325	0.00027	0.0065	// VS_v1_24894_scaffold_232 // VS_v1_04834_g02 // VS_v1_08913_g05 // VS_v1_10952_g07 // VS_v1_06318_g03 // VS_v1_10080_g06 // VS_v1_06212_g03 // VS_v1_08554_g05 // VS_v1_18955_g13 // VS_v1_10442_g06 // VS_v1_04678_g02 // VS_v1_21857_g16 // VS_v1_07752_g04 // VS_v1_07292_g04 // VS_v1_03190_g02 // VS_v1_00476_g01 // VS_v1_09269_g05 // VS_v1_12437_g08 // VS_v1_14679_g10 // VS_v1_00705_g01 // VS_v1_1…	// VS_v1_02804_g02 // VS_v1_07684_g04 // VS_v1_13313_g09 // VS_v1_07752_g04 // VS_v1_27113_scaffold_9916 // VS_v1_04150_g02 // VS_v1_15221_g11 // VS_v1_04331_g02 // VS_v1_26285_scaffold_609 // VS_v1_05447_g03 // VS_v1_06318_g03 // VS_v1_05677_g03 // VS_v1_04893_g02 // VS_v1_08820_g05 // VS_v1_02919_g02 // VS_v1_15597_g11 // VS_v1_04578_g02 // VS_v1_00016_g01 // VS_v1_21087_g15 // VS_v1_05202_g03 …
GO:0006350	P	transcription	30	198	1156	16325	0.00024	0.0065	// VS_v1_24894_scaffold_232 // VS_v1_04834_g02 // VS_v1_08913_g05 // VS_v1_10952_g07 // VS_v1_06318_g03 // VS_v1_10080_g06 // VS_v1_06212_g03 // VS_v1_08554_g05 // VS_v1_18955_g13 // VS_v1_10442_g06 // VS_v1_04678_g02 // VS_v1_21857_g16 // VS_v1_07752_g04 // VS_v1_07292_g04 // VS_v1_03190_g02 // VS_v1_22450_g16 // VS_v1_00476_g01 // VS_v1_09269_g05 // VS_v1_12437_g08 // VS_v1_14679_g10 // VS_v1_0…	// VS_v1_02804_g02 // VS_v1_07684_g04 // VS_v1_13313_g09 // VS_v1_07752_g04 // VS_v1_27113_scaffold_9916 // VS_v1_04150_g02 // VS_v1_15221_g11 // VS_v1_04331_g02 // VS_v1_26285_scaffold_609 // VS_v1_05447_g03 // VS_v1_07822_g04 // VS_v1_05677_g03 // VS_v1_04893_g02 // VS_v1_08820_g05 // VS_v1_02919_g02 // VS_v1_15597_g11 // VS_v1_04578_g02 // VS_v1_00016_g01 // VS_v1_21087_g15 // VS_v1_05202_g03 …
GO:0006351	P	transcription, DNA-dependent	30	198	1156	16325	0.00024	0.0065	// VS_v1_24894_scaffold_232 // VS_v1_04834_g02 // VS_v1_08913_g05 // VS_v1_10952_g07 // VS_v1_06318_g03 // VS_v1_10080_g06 // VS_v1_06212_g03 // VS_v1_08554_g05 // VS_v1_18955_g13 // VS_v1_10442_g06 // VS_v1_04678_g02 // VS_v1_21857_g16 // VS_v1_07752_g04 // VS_v1_07292_g04 // VS_v1_03190_g02 // VS_v1_22450_g16 // VS_v1_00476_g01 // VS_v1_09269_g05 // VS_v1_12437_g08 // VS_v1_14679_g10 // VS_v1_0…	// VS_v1_02804_g02 // VS_v1_07684_g04 // VS_v1_13313_g09 // VS_v1_07752_g04 // VS_v1_27113_scaffold_9916 // VS_v1_04150_g02 // VS_v1_15221_g11 // VS_v1_04331_g02 // VS_v1_26285_scaffold_609 // VS_v1_05447_g03 // VS_v1_07822_g04 // VS_v1_05677_g03 // VS_v1_04893_g02 // VS_v1_08820_g05 // VS_v1_02919_g02 // VS_v1_15597_g11 // VS_v1_04578_g02 // VS_v1_00016_g01 // VS_v1_21087_g15 // VS_v1_05202_g03 …
[truncated: 134 more rows]

## Sheet: C3
GO_acc	term_type	Term	queryitem	querytotal	refitem	reftotal	pvalue	FDR	entries	entries_ref
[truncated: 286 more rows]

## Sheet: SP
GO_acc	term_type	Term	queryitem	querytotal	refitem	reftotal	pvalue	FDR	entries	entries_ref
[truncated: 120 more rows]
