# Supplementary material for: Genome reconstruction in Cynara cardunculus taxa gains access to chromosome-scale DNA variation
Source: Sci Rep. 2017 Jul 17;7:5617. doi: 10.1038/s41598-017-05085-7 (PMC5514137; doi:10.1038/s41598-017-05085-7)
Supplement: Supplementary file 4 — Supplementary File S4 [file 41598_2017_5085_MOESM4_ESM.xlsx]

## Sheet: REF_vs_ATH
Gene	Identified Domains	Acronym	miRNA	Annotation based on Blastp	ID from PRGD	evalue
Ccrd_v2_00037_g01	LRR:Pkinase:TM	RLK		RLP	PRGDB00145700	0.0
Ccrd_v2_00043_g01	Pkinase:TM	otherKTM		RLK	PRGDB00066735	1e-66
Ccrd_v2_00101_g01	LRR:TM	RLP		RLP	PRGDB00145346	3e-89
Ccrd_v2_00132_g01	Pkinase:TM	otherKTM		RLK	PRGDB00066293	1e-150
Ccrd_v2_00145_g01	LRR:Pkinase:TM	RLK		RLP	PRGDB00066305	0.0
Ccrd_v2_00170_g01	LRR:Pkinase:TM	RLK		RLP	PRGDB00066708	2e-89
Ccrd_v2_00179_g01	Pkinase:CC	otherKC		CN	PRGDB00066065	1e-75
Ccrd_v2_00181_g01	Pkinase:TM	otherKTM		RLP	PRGDB00065836	6e-62
Ccrd_v2_00193_g01	LRR:TM	RLP		RLP	PRGDB00065996	2e-111
Ccrd_v2_00194_g01	LRR:TM	RLP		RLP	PRGDB00065982	4e-73
Ccrd_v2_00195_g01	LRR:TM	RLP		RLP	PRGDB00065982	3e-78
Ccrd_v2_00197_g01	LRR:TM	RLP		RLP	PRGDB00065982	3e-66
Ccrd_v2_00209_g01	LRR:Pkinase:TM	RLK		RLP	PRGDB00145700	5e-152
Ccrd_v2_00219_g01	LRR:TM	RLP		RLP	PRGDB00065982	7e-62
Ccrd_v2_00220_g01	LRR:TM	RLP		RLP	PRGDB00065996	8e-78
Ccrd_v2_00221_g01	LRR:TM	RLP	miR172_2C_3	RLP	PRGDB00065982	4e-70
Ccrd_v2_00223_g01	LRR:TM	RLP		RLP	PRGDB00065982	2e-75
Ccrd_v2_00230_g01	LRR:TM	RLP		RLP	PRGDB00066708	1e-71
Ccrd_v2_00273_g01	LRR:Pkinase:TM	RLK		RLP	PRGDB00065982	7e-87
Ccrd_v2_00281_g01	LRR	L		RLP	PRGDB00065982	2e-64
Ccrd_v2_00283_g01	LRR:TM	RLP		RLP	PRGDB00065982	2e-76
Ccrd_v2_00284_g01	LRR:TM	RLP		RLP	PRGDB00065982	4e-115
Ccrd_v2_00322_g01	LRR:Pkinase:TM	RLK		RLP	PRGDB00145750	6e-66
Ccrd_v2_00328_g01	LRR:TM	RLP		RLP	PRGDB00065982	1e-105
Ccrd_v2_00329_g01	LRR	L		RLP	PRGDB00145485	2e-76
Ccrd_v2_00352_g01	LRR:TM	RLP		RLP	PRGDB00145346	2e-65
Ccrd_v2_00353_g01	LRR	L		RLP	PRGDB00145485	5e-74
Ccrd_v2_00382_g01	LRR:TM	RLP		RLP	PRGDB00066740	3e-129
Ccrd_v2_00383_g01	Pkinase:TM	otherKTM		RLP	PRGDB00145679	3e-68
Ccrd_v2_00389_g01	Pkinase:TM	otherKTM		RLK-GNK2	PRGDB00066387	5e-64
Ccrd_v2_00461_g01	Pkinase	otherK		RLP	PRGDB00145540	8e-62
Ccrd_v2_00484_g01	Pkinase	otherK		RLP	PRGDB00066725	2e-65
Ccrd_v2_00494_g01	ABC_tran:TM	otherATM		N	PRGDB00065950	2e-115
Ccrd_v2_00510_g01	Pkinase:TM	otherKTM		RLK-GNK2	PRGDB00066654	1e-88
Ccrd_v2_00511_g01	Pkinase:TM	otherKTM		RLK-GNK2	PRGDB00066654	5e-75
Ccrd_v2_00512_g01	Pkinase:TM	otherKTM		RLK-GNK2	PRGDB00066654	5e-79
Ccrd_v2_00513_g01	Pkinase:TM	otherKTM		RLK-GNK2	PRGDB00066654	3e-84
Ccrd_v2_00536_g01	ABC_tran:TM	otherATM		N	PRGDB00144932	0.0
Ccrd_v2_00539_g01	Pkinase	otherK		RLK	PRGDB00144453	4e-63
Ccrd_v2_00607_g01	ABC_tran:TM	otherATM		N	PRGDB00144530	0.0
Ccrd_v2_00719_g01				RLP	PRGDB00144572	0.0
Ccrd_v2_00824_g01	LRR:TM	RLP	miR2079_2C_1	RLP	PRGDB00066142	0.0
Ccrd_v2_00862_g01	LRR:Pkinase:TM	RLK		RLP	PRGDB00144847	9e-127
Ccrd_v2_00886_g01				Mlo-like	PRGDB00065940	0.0
Ccrd_v2_01032_g01	LRR:Pkinase:TM	RLK		RLP	PRGDB00066083	8e-138
Ccrd_v2_01205_g01	Pkinase:TM	otherKTM		RLP	PRGDB00145054	6e-65
Ccrd_v2_01219_g01				NL	PRGDB00145873	2e-85
Ccrd_v2_01340_g01	LRR:Pkinase:TM	RLK		RLP	PRGDB00066853	1e-111
Ccrd_v2_01362_g01	Pkinase:TM	otherKTM	miR7699_2C_12	RLK-GNK2	PRGDB00066387	8e-64
Ccrd_v2_01413_g01	Pkinase:TM	otherKTM		RLP	PRGDB00144847	3e-62
Ccrd_v2_01474_g01				Other	PRGDB00145806	4e-87
Ccrd_v2_01576_g01	Pkinase:TM	otherKTM		RLK-GNK2	PRGDB00066654	7e-72
Ccrd_v2_01577_g01	Pkinase:TM	otherKTM		RLK-GNK2	PRGDB00066654	5e-76
Ccrd_v2_01578_g01	Pkinase:TM	otherKTM		RLK-GNK2	PRGDB00066654	2e-72
Ccrd_v2_01593_g01				CN	PRGDB00145667	6e-96
Ccrd_v2_01614_g01	Pkinase:TM	otherKTM		RLK-GNK2	PRGDB00066387	1e-63
Ccrd_v2_01631_g01	NB-ARC	N		RPW8-NL	PRGDB00050646	1e-101
Ccrd_v2_01643_g01	LRR:Pkinase:TM	RLK		RLP	PRGDB00145418	5e-143
Ccrd_v2_01699_g01	LRR:Pkinase:TM	RLK		RLP	PRGDB00066143	6e-80
Ccrd_v2_01718_g01	Pkinase:TM	otherKTM		RLP	PRGDB00144847	4e-63
Ccrd_v2_01722_g01	LRR:Pkinase:TM	RLK	miR172_2C_5	RLP	PRGDB00066183	0.0
Ccrd_v2_01783_g01	Pkinase:TM	otherKTM		RLP	PRGDB00144937	4e-63
Ccrd_v2_01861_g01	LRR:Pkinase:TM	RLK		RLP	PRGDB00145418	9e-133
Ccrd_v2_01863_g01	Pkinase	otherK		RLP	PRGDB00144892	8e-62
Ccrd_v2_01885_g01	Pkinase	otherK		RLK	PRGDB00066905	7e-72
Ccrd_v2_01897_g01	LRR:Pkinase:TM:CC	otherLRTMC		RLP	PRGDB00145418	0.0
Ccrd_v2_01978_g01	LRR:Pkinase:TM	RLK		RLP	PRGDB00065858	4e-67
Ccrd_v2_01980_g01	LRR:TM	RLP		RLP	PRGDB00066143	7e-73
Ccrd_v2_02154_g01				Other	PRGDB00145806	3e-64
Ccrd_v2_02242_g01				TNL	PRGDB00047070	0.0
Ccrd_v2_02266_g01	LRR:Pkinase:TM	RLK		RLP	PRGDB00066183	0.0
Ccrd_v2_02327_g01				N	PRGDB00145234	2e-96
Ccrd_v2_02328_g01	ABC_tran:TM	otherATM		CNL	PRGDB00187611	2e-130
Ccrd_v2_02362_g01	ABC_tran:TM	otherATM		N	PRGDB00144530	0.0
Ccrd_v2_02376_g01	LRR:TM	RLP		RLP	PRGDB00065982	7e-97
Ccrd_v2_02408_g01	ABC_tran:TM	otherATM		CNL	PRGDB00187611	0.0
Ccrd_v2_02460_g01	LRR:NB-ARC	NL		CNL	PRGDB00061699	8e-61
Ccrd_v2_02464_g01	LRR	L		TNL	PRGDB00046993	8e-79
Ccrd_v2_02507_g01	LRR:Pkinase:TM	RLK		RLP	PRGDB00066853	5e-71
Ccrd_v2_02515_g01				Other	PRGDB00145806	6e-62
Ccrd_v2_02516_g01				Other	PRGDB00145806	6e-89
Ccrd_v2_02557_g01	LRR	L		RLP	PRGDB00066431	7e-66
Ccrd_v2_02568_g01	LRR:TM	RLP		RLP	PRGDB00065982	5e-92
Ccrd_v2_02598_g01				CNL	PRGDB00050665	1e-102
Ccrd_v2_02620_g01	Pkinase	otherK		RLP	PRGDB00145540	2e-63
Ccrd_v2_02641_g01	LRR:NB-ARC:CC	CNL		CNL	PRGDB00047466	2e-61
Ccrd_v2_02660_g01				Mlo-like	PRGDB00065940	2e-91
Ccrd_v2_02947_g02	Pkinase:TM	otherKTM	miR7699_2C_4	RLP	PRGDB00145679	0.0
Ccrd_v2_02997_g02	LRR	L		RLP	PRGDB00066740	3e-92
Ccrd_v2_03027_g02				NL	PRGDB00049562	7e-112
Ccrd_v2_03057_g02	LRR:TM	RLP		RLP	PRGDB00066090	3e-64
Ccrd_v2_03165_g02	LRR:TM	RLP		RLP	PRGDB00067049	1e-116
Ccrd_v2_03169_g02	LRR:Pkinase:TM	RLK		RLP	PRGDB00144847	9e-168
Ccrd_v2_03176_g02	LRR:TM	RLP		RLK	PRGDB00144468	3e-120
Ccrd_v2_03181_g02	LRR:Pkinase:TM	RLK		RLP	PRGDB00066853	0.0
Ccrd_v2_03284_g02	Pkinase:CC	otherKC		N	PRGDB00066400	1e-126
Ccrd_v2_03354_g02	LRR:Pkinase:TM	RLK		RLP	PRGDB00066853	4e-63
Ccrd_v2_03374_g02	LRR:Pkinase:TM	RLK		RLP	PRGDB00066441	5e-95
Ccrd_v2_03421_g02	Pkinase:TM	otherKTM		RLK-GNK2	PRGDB00066654	1e-71
Ccrd_v2_03427_g02	Pkinase	otherK		Other	PRGDB00145806	8e-70
Ccrd_v2_03473_g02	Pkinase:TM	otherKTM		RLP	PRGDB00145679	1e-67
Ccrd_v2_03622_g02	Pkinase:TM	otherKTM		RLK	PRGDB00065843	2e-62
Ccrd_v2_03653_g02	LRR:TM	RLP		RLP	PRGDB00066740	3e-145
Ccrd_v2_03662_g02	Pkinase:TM	otherKTM		RLP	PRGDB00145777	4e-67
Ccrd_v2_03708_g02	LRR:Pkinase:TM	RLK		RLP	PRGDB00066853	1e-104
Ccrd_v2_03737_g02	LRR:Pkinase:TM	RLK		RLP	PRGDB00066457	8e-66
Ccrd_v2_03830_g02	LRR:TM	RLP		RLP	PRGDB00066740	9e-118
Ccrd_v2_03943_g02	LRR:Pkinase:TM	RLK		RLP	PRGDB00144539	5e-63
Ccrd_v2_03945_g02	LRR:Pkinase:TM	RLK		RLP	PRGDB00145777	3e-72
Ccrd_v2_04007_g02	Pkinase	otherK		RLP	PRGDB00144937	3e-81
Ccrd_v2_04086_g02	LRR:Pkinase:TM	RLK		RLP	PRGDB00145700	4e-93
Ccrd_v2_04260_g02	ABC_tran:TM	otherATM		N	PRGDB00144530	0.0
Ccrd_v2_04274_g02	ABC_tran:TM	otherATM		N	PRGDB00144530	0.0
Ccrd_v2_04323_g02	LRR:Pkinase:TM	RLK		RLP	PRGDB00066853	2e-106
Ccrd_v2_04440_g02				TNL	PRGDB00144657	3e-63
Ccrd_v2_04443_g02	LRR:TM	RLP		RLK	PRGDB00065946	0.0
Ccrd_v2_04496_g02	ABC_tran:TM	otherATM		N	PRGDB00065950	2e-79
Ccrd_v2_04497_g02	ABC_tran:TM	otherATM		CNL	PRGDB00187611	1e-160
Ccrd_v2_04524_g02	Pkinase:TM	otherKTM		CNL	PRGDB00188068	2e-64
Ccrd_v2_04569_g02	LRR:TM	RLP		RLP	PRGDB00145034	2e-63
Ccrd_v2_04604_g02	LRR:Pkinase:TM	RLK		RLP	PRGDB00144511	7e-153
Ccrd_v2_04670_g02				RLP	PRGDB00066477	3e-119
Ccrd_v2_04688_g02	LRR:Pkinase:TM	RLK		RLP	PRGDB00066762	0.0
Ccrd_v2_04809_g02	LRR:TM	RLP		RLP	PRGDB00065982	8e-78
Ccrd_v2_04812_g02	LRR:TM	RLP		RLP	PRGDB00065982	7e-62
Ccrd_v2_04867_g02	Pkinase:TM	otherKTM		CNL	PRGDB00188068	1e-100
Ccrd_v2_04870_g02	LRR:Pkinase:TM	RLK		RLK-GNK2	PRGDB00066654	4e-72
Ccrd_v2_04871_g02	LRR:Pkinase:TM	RLK		RLK-GNK2	PRGDB00066654	1e-75
Ccrd_v2_04872_g02				CNL	PRGDB00188068	3e-76
Ccrd_v2_04873_g02	LRR:Pkinase:TM	RLK		RLK-GNK2	PRGDB00066654	2e-74
Ccrd_v2_04874_g02	Pkinase:TM	otherKTM		CNL	PRGDB00188068	5e-95
Ccrd_v2_04933_g02	Pkinase	otherK		RLK	PRGDB00066735	2e-63
Ccrd_v2_04953_g02	LRR:Pkinase:TM	RLK		RLP	PRGDB00066708	1e-73
Ccrd_v2_04970_g02	Pkinase	otherK		RLK	PRGDB00066631	1e-68
Ccrd_v2_04971_g02	Pkinase:TM	otherKTM	miR172_2C_6	RLK-GNK2	PRGDB00066654	2e-84
Ccrd_v2_04976_g02	Pkinase:TM	otherKTM		RLK-GNK2	PRGDB00066654	5e-88
Ccrd_v2_04977_g02				RLK	PRGDB00066733	1e-103
Ccrd_v2_04979_g02	Pkinase:TM	otherKTM		RLK	PRGDB00066330	3e-62
Ccrd_v2_05001_g02				RLK	PRGDB00065964	0.0
Ccrd_v2_05030_g02	ABC_tran:TM	otherATM		N	PRGDB00145511	1e-87
Ccrd_v2_05040_g02	LRR:Pkinase:TM	RLK		RLP	PRGDB00066853	3e-86
Ccrd_v2_05059_g02	LRR:NB-ARC:CC	CNL	miR164_2C_1	NL	PRGDB00063521	9e-70
Ccrd_v2_05132_g02	NB-ARC	N	miR824_2C_1	N	PRGDB00049826	0.0
Ccrd_v2_05139_g02	LRR:Pkinase:TM	RLK		RLP	PRGDB00145346	7e-74
Ccrd_v2_05173_g02	Pkinase:TM	otherKTM		RLK-GNK2	PRGDB00066654	1e-64
Ccrd_v2_05231_g03	Pkinase:TM	otherKTM		RLK	PRGDB00066222	1e-102
Ccrd_v2_05382_g03	ABC_tran:TM	otherATM		N	PRGDB00144530	0.0
Ccrd_v2_05542_g03	LRR:Pkinase:TM	RLK	miR444_2C_1	RLP	PRGDB00145485	7e-66
Ccrd_v2_05545_g03	LRR:Pkinase:TM	RLK		RLP	PRGDB00066708	5e-70
Ccrd_v2_05580_g03	LRR:Pkinase:TM	RLK		RLP	PRGDB00066143	2e-62
Ccrd_v2_05642_g03	LRR:Pkinase:TM	RLK		RLP	PRGDB00145346	2e-99
Ccrd_v2_05644_g03	Pkinase	otherK		RLK	PRGDB00065946	2e-66
Ccrd_v2_05691_g03	Pkinase:CC	otherKC		CN	PRGDB00066065	6e-161
Ccrd_v2_05714_g03				TNL	PRGDB00144657	2e-66
Ccrd_v2_05757_g03	LRR:Pkinase:TM	RLK		RLP	PRGDB00145700	5e-155
Ccrd_v2_05796_g03	LRR:Pkinase:TM	RLK		RLP	PRGDB00145549	0.0
Ccrd_v2_05805_g03	Pkinase:TM	otherKTM		RLK-GNK2	PRGDB00066654	1e-96
Ccrd_v2_05860_g03	Pkinase:TM	otherKTM		RLP	PRGDB00145777	2e-62
Ccrd_v2_05923_g03	ABC_tran:TM	otherATM		N	PRGDB00065950	2e-114
Ccrd_v2_05936_g03				Mlo-like	PRGDB00065940	3e-134
Ccrd_v2_05943_g03	Pkinase:TM	otherKTM		RLK-GNK2	PRGDB00066654	2e-74
Ccrd_v2_06050_g03	LRR:Pkinase:TM	RLK		RLP	PRGDB00066708	1e-71
Ccrd_v2_06150_g03	LRR:Pkinase:TM	RLK		RLP	PRGDB00066853	2e-77
Ccrd_v2_06177_g03	LRR:Pkinase:TM	RLK	miR390_2C_1	RLP	PRGDB00145346	2e-108
Ccrd_v2_06192_g03	LRR:Pkinase:TM	RLK		RLP	PRGDB00145636	0.0
Ccrd_v2_06196_g03	LRR	L	miR172_2C_5	RLP	PRGDB00145346	2e-76
Ccrd_v2_06211_g03	Pkinase:TM	otherKTM		RLP	PRGDB00145777	1e-67
Ccrd_v2_06342_g03	LRR:Pkinase:TM	RLK		RLP	PRGDB00066762	0.0
Ccrd_v2_06406_g03	LRR:Pkinase:TM	RLK		RLP	PRGDB00066708	2e-63
Ccrd_v2_06485_g03	LRR:Pkinase:TM	RLK		RLP	PRGDB00145346	8e-70
Ccrd_v2_06491_g03	Pkinase:TM	otherKTM		RLP	PRGDB00145777	7e-68
Ccrd_v2_06526_g03	LRR:Pkinase:TM	RLK		RLP	PRGDB00145681	1e-64
Ccrd_v2_06569_g03	LRR:Pkinase:TM	RLK		RLP	PRGDB00145481	2e-76
Ccrd_v2_06607_g03	LRR:TM	RLP		RLP	PRGDB00145346	1e-100
Ccrd_v2_06615_g03	LRR:Pkinase:TM	RLK		RLP	PRGDB00066708	8e-84
Ccrd_v2_06664_g03	LRR:TM:CC	otherCLTM		RLP	PRGDB00065884	5e-64
Ccrd_v2_06711_g03	LRR:Pkinase:TM	RLK	miR530_2C_1	RLP	PRGDB00066083	0.0
Ccrd_v2_06925_g03	ABC_tran:TM	otherATM	miR172_2C_3	N	PRGDB00144530	0.0
Ccrd_v2_06983_g03	ABC_tran:TM	otherATM		N	PRGDB00144530	0.0
Ccrd_v2_06984_g03	ABC_tran:TM	otherATM		N	PRGDB00144530	0.0
Ccrd_v2_07009_g03				RLK	PRGDB00065908	6e-64
Ccrd_v2_07011_g03	LRR:Pkinase:TM	RLK		RLP	PRGDB00145777	0.0
Ccrd_v2_07049_g03	Pkinase:CC	otherKC		CN	PRGDB00066065	8e-65
Ccrd_v2_07099_g03	LRR:Pkinase:TM	RLK		RLP	PRGDB00144847	0.0
Ccrd_v2_07102_g03	LRR:TM	RLP		RLP	PRGDB00066853	1e-73
Ccrd_v2_07105_g03	LRR:Pkinase:TM	RLK		RLP	PRGDB00066708	2e-73
Ccrd_v2_07127_g03				RLP	PRGDB00067067	3e-99
Ccrd_v2_07136_g03	LRR:Pkinase:TM	RLK		RLP	PRGDB00066441	2e-119
Ccrd_v2_07370_g04	Pkinase:TM	otherKTM		RLK	PRGDB00066735	3e-67
Ccrd_v2_07384_g04				TNL	PRGDB00047070	0.0
Ccrd_v2_07396_g04	Pkinase:TM	otherKTM		RLP	PRGDB00066457	2e-68
Ccrd_v2_07455_g04	LRR:TM	RLP		RLP	PRGDB00066853	6e-79
Ccrd_v2_07458_g04	LRR:Pkinase:TM	RLK		RLP	PRGDB00066708	1e-67
Ccrd_v2_07459_g04	LRR:Pkinase:TM	RLK		RLP	PRGDB00066708	3e-73
Ccrd_v2_07516_g04	LRR:Pkinase:TM	RLK		RLP	PRGDB00145346	2e-67
Ccrd_v2_07654_g04	NB-ARC	N		RPW8-NL	PRGDB00050646	0.0
Ccrd_v2_07665_g04	Pkinase:TM	otherKTM		RLK-GNK2	PRGDB00066654	7e-75
Ccrd_v2_07666_g04	Pkinase:TM	otherKTM		RLK-GNK2	PRGDB00066654	6e-86
Ccrd_v2_07705_g04	LRR:Pkinase:TM	RLK		RLP	PRGDB00145636	0.0
Ccrd_v2_07716_g04	Pkinase:TM	otherKTM		RLK	PRGDB00144720	7e-88
Ccrd_v2_07803_g04	LRR:Pkinase:TM	RLK		RLP	PRGDB00145481	2e-66
Ccrd_v2_07857_g04	LRR:Pkinase:TM:CC	otherLRTMC		RLP	PRGDB00145057	1e-67
Ccrd_v2_07936_g04	LRR:TM	RLP		RLP	PRGDB00145346	7e-72
Ccrd_v2_07948_g04				RLP	PRGDB00065930	6e-95
Ccrd_v2_07966_g04	LRR:TM	RLP		RLP	PRGDB00066068	1e-71
Ccrd_v2_07971_g04	LRR:TM	RLP	miR172_2C_4	RLP	PRGDB00065982	1e-66
Ccrd_v2_07979_g04	LRR	L		RLP	PRGDB00066340	0.0
Ccrd_v2_08006_g04	ABC_tran:TM	otherATM	miR172_2C_3	N	PRGDB00144530	0.0
Ccrd_v2_08121_g04	LRR:Pkinase:TM	RLK		RLP	PRGDB00066853	3e-74
Ccrd_v2_08302_g05	LRR:Pkinase:TM	RLK		RLP	PRGDB00066708	2e-74
Ccrd_v2_08309_g05	LRR:Pkinase:TM	RLK		RLP	PRGDB00066853	3e-70
Ccrd_v2_08320_g05	Pkinase:TM	otherKTM		RLP	PRGDB00145681	1e-63
Ccrd_v2_08328_g05	Pkinase	otherK		RLP	PRGDB00065836	3e-134
Ccrd_v2_08400_g05				Mlo-like	PRGDB00144726	5e-109
Ccrd_v2_08411_g05	Pkinase:TM	otherKTM		RLP	PRGDB00066143	0.0
Ccrd_v2_08423_g05	LRR:Pkinase:TM	RLK		RLP	PRGDB00145636	9e-81
Ccrd_v2_08471_g05	LRR:Pkinase:TM	RLK		RLK	PRGDB00066993	1e-87
Ccrd_v2_08589_g05	NB-ARC	N		NL	PRGDB00145373	1e-161
Ccrd_v2_08602_g05	Pkinase	otherK		RLP	PRGDB00145679	8e-70
Ccrd_v2_08628_g05	Pkinase	otherK		RLP	PRGDB00144847	3e-67
Ccrd_v2_08651_g05	LRR:Pkinase:TM	RLK		RLK	PRGDB00144468	2e-128
Ccrd_v2_08660_g05	LRR:Pkinase:TM	RLK		RLP	PRGDB00066708	1e-128
Ccrd_v2_08684_g05	NB-ARC:CC	CN		NL	PRGDB00145373	1e-168
Ccrd_v2_08698_g05	Pkinase:TM	otherKTM		RLP	PRGDB00145777	3e-71
Ccrd_v2_08784_g05	Pkinase:TM	otherKTM		RLK-GNK2	PRGDB00066387	7e-68
Ccrd_v2_08815_g05	Pkinase:TM	otherKTM	miR5751_2C_1	RLK	PRGDB00144720	1e-90
Ccrd_v2_08818_g05	Pkinase:TM	otherKTM		RLP	PRGDB00066113	1e-61
Ccrd_v2_08831_g05	Pkinase	otherK		CNL	PRGDB00188068	2e-80
Ccrd_v2_08842_g05	Pkinase:TM	otherKTM		RLK	PRGDB00065844	4e-88
Ccrd_v2_08847_g05	LRR:Pkinase:TM:CC	otherLRTMC		RLP	PRGDB00145549	3e-122
Ccrd_v2_08956_g05	Pkinase:TM	otherKTM		RLK-GNK2	PRGDB00066654	2e-67
Ccrd_v2_08969_g05	LRR:Pkinase:TM	RLK		RLP	PRGDB00066708	8e-66
Ccrd_v2_08977_g05	Pkinase	otherK		RLP	PRGDB00145375	5e-63
Ccrd_v2_08987_g05	LRR:Pkinase:TM	RLK		RLK	PRGDB00065946	1e-140
Ccrd_v2_09067_g05				RPW8-NL	PRGDB00067001	1e-120
Ccrd_v2_09112_g05	LRR:Pkinase:TM	RLK		RLP	PRGDB00145700	1e-79
Ccrd_v2_09178_g05	LRR:TM	RLP		RLP	PRGDB00065982	1e-107
Ccrd_v2_09182_g05				TNL	PRGDB00047070	2e-117
Ccrd_v2_09245_g05				Mlo-like	PRGDB00065940	1e-109
Ccrd_v2_09323_g05				Other	PRGDB00145806	1e-70
Ccrd_v2_09348_g05	Pkinase:TM	otherKTM		RLK-GNK2	PRGDB00066654	5e-74
Ccrd_v2_09354_g05	LRR:TM	RLP		RLP	PRGDB00145346	1e-61
Ccrd_v2_09392_g05	Pkinase:TM	otherKTM		RLK	PRGDB00065844	4e-97
Ccrd_v2_09504_g05	LRR:Pkinase:TM	RLK		RLP	PRGDB00066853	7e-119
Ccrd_v2_09544_g05	LRR:Pkinase:TM	RLK	miR2630_2C_2	RLP	PRGDB00144511	2e-132
Ccrd_v2_09614_g05				NL	PRGDB00145873	1e-92
Ccrd_v2_09630_g05	LRR:Pkinase:TM	RLK		RLK	PRGDB00065946	1e-105
Ccrd_v2_09662_g05	LRR:Pkinase:TM	RLK		RLP	PRGDB00065974	2e-101
Ccrd_v2_09728_g05	Pkinase:TM	otherKTM		RLP	PRGDB00066143	7e-152
Ccrd_v2_09745_g05	LRR:Pkinase:TM	RLK		RLP	PRGDB00145481	7e-68
Ccrd_v2_09867_g06	Pkinase	otherK		RLP	PRGDB00144572	1e-84
Ccrd_v2_09995_g06	LRR:Pkinase:TM	RLK		RLK	PRGDB00065946	8e-164
Ccrd_v2_10001_g06	LRR:Pkinase:TM	RLK		RLP	PRGDB00066853	2e-85
Ccrd_v2_10012_g06	LRR:Pkinase:TM	RLK		RLP	PRGDB00145542	0.0
Ccrd_v2_10058_g06				TNL	PRGDB00047070	0.0
Ccrd_v2_10089_g06	Pkinase	otherK	miR390_2C_1	RLP	PRGDB00145679	2e-63
Ccrd_v2_10096_g06	Pkinase:TM	otherKTM		RLK	PRGDB00065844	7e-92
Ccrd_v2_10105_g06	Pkinase:TM:CC	otherKTMC		RLK	PRGDB00065844	8e-86
Ccrd_v2_10237_g06				RLP	PRGDB00066740	9e-72
Ccrd_v2_10255_g06	Pkinase:TM	otherKTM		RLK	PRGDB00065843	1e-88
Ccrd_v2_10319_g06	Pkinase	otherK		TNL	PRGDB00144656	2e-86
Ccrd_v2_10383_g06	LRR:Pkinase:TM	RLK		RLP	PRGDB00066853	1e-84
Ccrd_v2_10431_g06				RLK	PRGDB00065964	0.0
Ccrd_v2_10536_g06	Pkinase:TM	otherKTM		RLK-GNK2	PRGDB00066387	3e-88
Ccrd_v2_10549_g06	Pkinase:TM	otherKTM		RLP	PRGDB00145777	2e-74
Ccrd_v2_10554_g06	ABC_tran:TM	otherATM		CNL	PRGDB00188128	3e-98
Ccrd_v2_10690_g06	Pkinase:TM	otherKTM		CNL	PRGDB00188068	1e-62
Ccrd_v2_10789_g06				TNL	PRGDB00047070	2e-148
Ccrd_v2_10829_g07	LRR:Pkinase:TM	RLK		RLP	PRGDB00066083	9e-149
Ccrd_v2_10887_g07	Pkinase:TM	otherKTM		RLK-GNK2	PRGDB00066654	2e-79
Ccrd_v2_10952_g07	Pkinase:TM	otherKTM		RLP	PRGDB00066143	2e-154
Ccrd_v2_10978_g07	Pkinase	otherK		RLP	PRGDB00145679	9e-64
Ccrd_v2_11046_g07	LRR:Pkinase:TM	RLK	miR167_2C_2	RLP	PRGDB00145514	3e-66
Ccrd_v2_11056_g07	Pkinase	otherK		RLK	PRGDB00144453	6e-63
Ccrd_v2_11059_g07	Pkinase:TM	otherKTM		RLP	PRGDB00144539	4e-66
Ccrd_v2_11090_g07	LRR:Pkinase:TM	RLK		RLP	PRGDB00145679	5e-73
Ccrd_v2_11138_g07	LRR:NB-ARC:CC	CNL		RPW8-NL	PRGDB00050646	6e-102
Ccrd_v2_11198_g07	LRR:Pkinase:TM	RLK		RLP	PRGDB00145636	0.0
Ccrd_v2_11206_g07	LRR:Pkinase:TM	RLK		RLP	PRGDB00144511	1e-134
Ccrd_v2_11214_g07	Pkinase:TM	otherKTM		RLP	PRGDB00145679	3e-64
Ccrd_v2_11288_g07	LRR:Pkinase:TM	RLK		RLP	PRGDB00066853	6e-101
Ccrd_v2_11302_g07	ABC_tran:TM	otherATM		N	PRGDB00145536	6e-78
Ccrd_v2_11401_g07	LRR:Pkinase:TM	RLK		RLP	PRGDB00066708	2e-74
Ccrd_v2_11429_g07				Other	PRGDB00145806	3e-78
Ccrd_v2_11523_g07	LRR:Pkinase:TM	RLK		RLP	PRGDB00066853	2e-82
Ccrd_v2_11558_g07	Pkinase	otherK		RLP	PRGDB00145418	1e-64
Ccrd_v2_11604_g07				Mlo-like	PRGDB00144537	6e-98
Ccrd_v2_11614_g07	Pkinase:TM	otherKTM		RLP	PRGDB00145700	4e-84
Ccrd_v2_11634_g07	Pkinase	otherK		RLP	PRGDB00144572	8e-69
Ccrd_v2_11679_g07	ABC_tran:TM	otherATM		N	PRGDB00144530	0.0
Ccrd_v2_11776_g08	LRR:Pkinase:TM	RLK	miR2079_2C_1	RLP	PRGDB00145429	3e-68
Ccrd_v2_11820_g08	Pkinase:CC	otherKC		N	PRGDB00145692	0.0
Ccrd_v2_11865_g08	LRR:TM	RLP		RLP	PRGDB00066740	2e-145
Ccrd_v2_11949_g08	LRR	L		RLP	PRGDB00066740	8e-94
Ccrd_v2_11962_g08	ABC_tran:TM	otherATM		N	PRGDB00144530	0.0
Ccrd_v2_11967_g08	LRR:Pkinase:TM	RLK		RLP	PRGDB00145700	1e-132
Ccrd_v2_12098_g08				RLK	PRGDB00065964	5e-170
Ccrd_v2_12127_g08	LRR:Pkinase:TM	RLK	miR399_2C_4	RLP	PRGDB00145679	5e-69
Ccrd_v2_12195_g08	LRR:Pkinase:TM	RLK		RLP	PRGDB00066457	7e-82
Ccrd_v2_12197_g08	Pkinase:TM	otherKTM		RLK-GNK2	PRGDB00066654	2e-65
Ccrd_v2_12263_g08				RLP	PRGDB00066477	4e-160
Ccrd_v2_12387_g08	Pkinase	otherK		TNL	PRGDB00144656	6e-84
Ccrd_v2_12431_g08	Pkinase	otherK		RLP	PRGDB00145679	4e-65
Ccrd_v2_12448_g08				CNL	PRGDB00187611	6e-87
Ccrd_v2_12449_g08	ABC_tran	otherA		CNL	PRGDB00187611	1e-79
Ccrd_v2_12457_g08	ABC_tran:TM	otherATM		N	PRGDB00065950	9e-69
Ccrd_v2_12458_g08	ABC_tran:TM	otherATM		CNL	PRGDB00187611	1e-161
Ccrd_v2_12486_g08	LRR:Pkinase:TM	RLK	miR824_2C_1	RLP	PRGDB00066853	4e-75
Ccrd_v2_12562_g08	LRR:Pkinase:TM	RLK		RLP	PRGDB00144511	1e-162
Ccrd_v2_12569_g08	LRR	L		RLP	PRGDB00066740	2e-66
Ccrd_v2_12601_g08	LRR	L		RLP	PRGDB00066740	5e-109
Ccrd_v2_12640_g08	LRR:Pkinase:TM	RLK		RLP	PRGDB00066762	0.0
Ccrd_v2_12655_g08	LRR:TM	RLP		RLP	PRGDB00145528	2e-62
Ccrd_v2_12677_g08	LRR:Pkinase:TM	RLK		RLP	PRGDB00066708	6e-101
Ccrd_v2_12728_g08	LRR:Pkinase:TM	RLK		CNL	PRGDB00188068	7e-86
Ccrd_v2_12812_g08				Mlo-like	PRGDB00065992	0.0
Ccrd_v2_12864_g08			miR172_2C_3	N	PRGDB00144530	1e-108
Ccrd_v2_12865_g08	ABC_tran:TM	otherATM		N	PRGDB00144530	0.0
Ccrd_v2_12885_g08	Pkinase:TM	otherKTM		RLK	PRGDB00065946	1e-64
Ccrd_v2_12963_g08	LRR:Pkinase:TM	RLK		RLP	PRGDB00066441	4e-73
Ccrd_v2_13010_g09	Pkinase:CC	otherKC		RLK	PRGDB00065843	2e-98
Ccrd_v2_13020_g09	Pkinase:TM	otherKTM		RLP	PRGDB00145777	4e-64
Ccrd_v2_13061_g09	LRR:Pkinase:TM	RLK		RLP	PRGDB00066901	2e-100
Ccrd_v2_13169_g09	NB-ARC:CC	CN		NL	PRGDB00066950	6e-65
Ccrd_v2_13224_g09	LRR:TM	RLP		RLP	PRGDB00065982	2e-71
Ccrd_v2_13229_g09	Pkinase:TM	otherKTM		RLK	PRGDB00065843	5e-89
Ccrd_v2_13232_g09	Pkinase:TM	otherKTM		RLK	PRGDB00065844	9e-96
Ccrd_v2_13236_g09	Pkinase:TM	otherKTM		RLK	PRGDB00144720	2e-91
Ccrd_v2_13270_g09	LRR:TM	RLP		RLP	PRGDB00065982	3e-66
Ccrd_v2_13373_g09	LRR:TM	RLP		RLP	PRGDB00067049	6e-134
Ccrd_v2_13510_g09	Pkinase	otherK		RLP	PRGDB00144847	1e-73
Ccrd_v2_13669_g09	Pkinase:TM	otherKTM		RLP	PRGDB00145679	1e-63
Ccrd_v2_13807_g09	LRR:TM	RLP		RLP	PRGDB00066077	1e-116
Ccrd_v2_13815_g09	LRR:TM	RLP		RLP	PRGDB00145785	6e-61
Ccrd_v2_13848_g09	LRR:Pkinase:TM	RLK		RLP	PRGDB00066853	5e-90
Ccrd_v2_13856_g09	Pkinase	otherK		RLP	PRGDB00144817	8e-63
Ccrd_v2_13921_g09				Mlo-like	PRGDB00144726	7e-67
Ccrd_v2_13926_g09	LRR:Pkinase:TM	RLK	miR172_2C_8	RLP	PRGDB00066143	0.0
Ccrd_v2_13947_g09	LRR:Pkinase:TM	RLK		RLP	PRGDB00144937	0.0
Ccrd_v2_13950_g09	LRR:Pkinase:TM	RLK		RLP	PRGDB00145700	3e-136
Ccrd_v2_14024_g09	ABC_tran:TM	otherATM	miR156_2C_12	N	PRGDB00144530	0.0
Ccrd_v2_14075_g10	LRR:Pkinase:TM	RLK		RLP	PRGDB00144847	0.0
Ccrd_v2_14109_g10	Pkinase:TM	otherKTM		RLK-GNK2	PRGDB00066654	3e-141
Ccrd_v2_14110_g10	Pkinase:TM	otherKTM		RLK-GNK2	PRGDB00066654	3e-74
Ccrd_v2_14111_g10	Pkinase:TM	otherKTM		RLK-GNK2	PRGDB00066654	5e-88
Ccrd_v2_14123_g10	Pkinase:TM	otherKTM		RLK-GNK2	PRGDB00066654	2e-140
Ccrd_v2_14125_g10	Pkinase:TM	otherKTM		RLK-GNK2	PRGDB00066654	7e-155
Ccrd_v2_14128_g10	Pkinase:TM	otherKTM		RLK-GNK2	PRGDB00066654	2e-87
Ccrd_v2_14129_g10	Pkinase	otherK		RLK-GNK2	PRGDB00066654	2e-83
Ccrd_v2_14132_g10	Pkinase	otherK		RLK-GNK2	PRGDB00066654	2e-81
Ccrd_v2_14134_g10	Pkinase:TM	otherKTM		RLK-GNK2	PRGDB00066654	3e-116
Ccrd_v2_14136_g10	Pkinase:TM	otherKTM		RLK-GNK2	PRGDB00066654	6e-152
Ccrd_v2_14139_g10	Pkinase:TM	otherKTM		RLK-GNK2	PRGDB00066654	9e-125
Ccrd_v2_14141_g10	LRR:NB-ARC	NL		NL	PRGDB00049562	2e-83
Ccrd_v2_14213_g10	ABC_tran:TM	otherATM		N	PRGDB00144530	0.0
Ccrd_v2_14246_g10	Pkinase:TM	otherKTM		CNL	PRGDB00188068	0.0
Ccrd_v2_14249_g10	Pkinase:TM	otherKTM		RLK-GNK2	PRGDB00066654	2e-70
Ccrd_v2_14250_g10	LRR:TM	RLP		RLP	PRGDB00145540	4e-65
Ccrd_v2_14251_g10	LRR:Pkinase:TM:CC	otherLRTMC		CNL	PRGDB00188068	6e-168
Ccrd_v2_14254_g10	LRR:TM	RLP		RLP	PRGDB00145750	1e-117
Ccrd_v2_14336_g10	LRR:Pkinase:TM	RLK		RLP	PRGDB00145777	1e-69
Ccrd_v2_14526_g10	LRR:TM	RLP		RLP	PRGDB00145346	4e-65
Ccrd_v2_14591_g10	LRR	L		RLP	PRGDB00066142	9e-172
Ccrd_v2_14593_g10	LRR:NB-ARC	NL		NL	PRGDB00145373	2e-167
Ccrd_v2_14622_g10	LRR:NB-ARC	NL		NL	PRGDB00145373	1e-175
Ccrd_v2_14661_g10	LRR:NB-ARC	NL		NL	PRGDB00145373	3e-71
Ccrd_v2_14672_g10	LRR:Pkinase:TM	RLK		RLP	PRGDB00066853	2e-83
Ccrd_v2_14723_g10	ABC_tran:TM	otherATM		N	PRGDB00065950	0.0
Ccrd_v2_14738_g10	Pkinase	otherK		RLP	PRGDB00144937	3e-66
Ccrd_v2_14741_g10	Pkinase	otherK		RLP	PRGDB00145679	8e-64
Ccrd_v2_14784_g10	ABC_tran:TM	otherATM		N	PRGDB00065950	1e-156
Ccrd_v2_14901_g10	LRR:Pkinase:TM	RLK		RLP	PRGDB00144572	2e-68
Ccrd_v2_14920_g10	Pkinase	otherK		RLK	PRGDB00066667	5e-64
Ccrd_v2_14951_g10	LRR:Pkinase:TM	RLK		RLP	PRGDB00066853	8e-97
Ccrd_v2_14963_g10	LRR:Pkinase:TM	RLK		RLP	PRGDB00145346	3e-72
Ccrd_v2_14978_g10	LRR:Pkinase:TM	RLK		RLP	PRGDB00066708	1e-65
Ccrd_v2_14980_g10	LRR:Pkinase:TM	RLK		RLP	PRGDB00066853	8e-99
Ccrd_v2_15026_g10	Pkinase:TM:CC	otherKTMC		RLK	PRGDB00065843	0.0
Ccrd_v2_15032_g10	Pkinase:TM	otherKTM		RLK	PRGDB00065843	0.0
Ccrd_v2_15037_g10	LRR:TM	RLP		RLP	PRGDB00066142	2e-175
Ccrd_v2_15051_g10				Mlo-like	PRGDB00065940	3e-172
Ccrd_v2_15093_g10	ABC_tran:TM	otherATM		CNL	PRGDB00187611	2e-98
Ccrd_v2_15132_g10	Pkinase:TM	otherKTM		Other	PRGDB00145806	4e-106
Ccrd_v2_15133_g10	Pkinase:TM	otherKTM		Other	PRGDB00145806	2e-112
Ccrd_v2_15197_g10	LRR:TM	RLP		RLP	PRGDB00145346	2e-64
Ccrd_v2_15208_g10	ABC_tran:TM	otherATM		N	PRGDB00145888	0.0
Ccrd_v2_15283_g10				RLP	PRGDB00144572	1e-139
Ccrd_v2_15294_g10	Pkinase:TM	otherKTM		RLK-GNK2	PRGDB00066387	3e-66
Ccrd_v2_15309_g10	ABC_tran:TM:CC	otherACTM		N	PRGDB00144932	0.0
Ccrd_v2_15356_g10	LRR:Pkinase:TM	RLK		RLP	PRGDB00145700	1e-81
Ccrd_v2_15428_g10	LRR:Pkinase:TM	RLK		RLP	PRGDB00066853	3e-75
Ccrd_v2_15436_g10	ABC_tran:TM	otherATM		N	PRGDB00144530	0.0
Ccrd_v2_15466_g10	LRR:TM	RLP		RLP	PRGDB00145346	8e-64
Ccrd_v2_15467_g10	LRR:TM	RLP		RLP	PRGDB00145346	8e-67
Ccrd_v2_15555_g11	LRR:Pkinase:TM	RLK		RLP	PRGDB00066708	2e-90
Ccrd_v2_15704_g11	LRR:TM	RLP		RLP	PRGDB00145346	3e-71
Ccrd_v2_15706_g11	LRR:TM	RLP		RLP	PRGDB00145346	7e-72
Ccrd_v2_15707_g11	LRR:TM	RLP		RLP	PRGDB00145346	1e-72
Ccrd_v2_15708_g11	LRR:TM	RLP		RLP	PRGDB00145346	8e-71
Ccrd_v2_15709_g11	LRR:TM	RLP		RLP	PRGDB00145346	3e-66
Ccrd_v2_15710_g11	LRR	L		RLP	PRGDB00065982	4e-64
Ccrd_v2_15749_g11	LRR:TM	RLP		RLP	PRGDB00065982	1e-69
Ccrd_v2_15773_g11	LRR	L		RLP	PRGDB00066142	1e-178
Ccrd_v2_15784_g11	LRR:TM	RLP		RLP	PRGDB00065982	2e-75
Ccrd_v2_15791_g11	LRR:TM	RLP		RLP	PRGDB00065982	4e-81
Ccrd_v2_15794_g11	LRR:TM	RLP		RLP	PRGDB00065982	6e-75
Ccrd_v2_15808_g11	LRR:Pkinase:TM	RLK		RLK-GNK2	PRGDB00066654	8e-73
Ccrd_v2_15814_g11				Mlo-like	PRGDB00065940	7e-124
Ccrd_v2_15839_g11	ABC_tran:TM:CC	otherACTM		N	PRGDB00144932	3e-159
Ccrd_v2_16027_g11	ABC_tran:TM	otherATM	miR319_2C_3	N	PRGDB00145536	6e-66
Ccrd_v2_16044_g11	LRR:Pkinase:TM	RLK		RLP	PRGDB00145542	0.0
Ccrd_v2_16065_g11	ABC_tran:TM	otherATM		N	PRGDB00065950	3e-112
Ccrd_v2_16091_g11	Pkinase:TM	otherKTM		RLK-GNK2	PRGDB00066387	3e-64
Ccrd_v2_16093_g11				Mlo-like	PRGDB00065940	3e-127
Ccrd_v2_16112_g11	ABC_tran:TM	otherATM		N	PRGDB00144932	0.0
Ccrd_v2_16210_g11	ABC_tran:TM	otherATM		CNL	PRGDB00187611	2e-170
Ccrd_v2_16260_g11	ABC_tran:TM:CC	otherACTM		N	PRGDB00144530	0.0
Ccrd_v2_16318_g11	Pkinase:TM	otherKTM		RLK-GNK2	PRGDB00066387	2e-63
Ccrd_v2_16484_g11				N	PRGDB00049826	0.0
Ccrd_v2_16515_g11	LRR:TM	RLP		RLP	PRGDB00144876	0.0
Ccrd_v2_16554_g11	LRR:Pkinase:TM	RLK	miR172_2C_3	RLP	PRGDB00065997	3e-63
Ccrd_v2_16580_g11			miR172_2C_3	TNL	PRGDB00144657	9e-72
Ccrd_v2_16681_g11	LRR:Pkinase:TM	RLK		RLP	PRGDB00066853	4e-101
Ccrd_v2_16724_g11	Pkinase	otherK		RLP	PRGDB00066113	2e-63
Ccrd_v2_16751_g11	LRR:Pkinase:TM	RLK	miR156_2C_14	RLP	PRGDB00066441	7e-165
Ccrd_v2_16774_g11	Pkinase	otherK		N	PRGDB00066621	0.0
Ccrd_v2_16789_g11	ABC_tran:TM	otherATM		N	PRGDB00145511	3e-111
Ccrd_v2_17001_g11	ABC_tran:TM	otherATM		N	PRGDB00144530	0.0
Ccrd_v2_17082_g12	LRR:Pkinase:TM	RLK		RLP	PRGDB00145514	1e-109
Ccrd_v2_17125_g12	LRR:Pkinase:TM	RLK		RLP	PRGDB00066976	6e-170
Ccrd_v2_17142_g12	LRR:Pkinase:TM	RLK		RLP	PRGDB00145542	6e-93
Ccrd_v2_17171_g12	Pkinase:TM	otherKTM		RLK	PRGDB00066735	4e-67
Ccrd_v2_17186_g12	LRR:TM	RLP		RLP	PRGDB00066500	1e-112
Ccrd_v2_17259_g12	ABC_tran:TM	otherATM		N	PRGDB00144493	0.0
Ccrd_v2_17278_g12	LRR:Pkinase:TM	RLK		RLP	PRGDB00145700	3e-70
Ccrd_v2_17335_g12	LRR:Pkinase:TM	RLK		RLK-GNK2	PRGDB00066654	1e-67
Ccrd_v2_17349_g12	LRR	L		RLP	PRGDB00065997	3e-64
Ccrd_v2_17352_g12	LRR:Pkinase:TM	RLK		RLP	PRGDB00066853	2e-74
Ccrd_v2_17380_g12				RLP	PRGDB00066485	3e-95
Ccrd_v2_17389_g12	ABC_tran:TM	otherATM		N	PRGDB00144558	3e-64
Ccrd_v2_17393_g12	LRR:TM	RLP		RLP	PRGDB00066543	4e-133
Ccrd_v2_17430_g12	LRR:Pkinase:TM:CC	otherLRTMC		RLP	PRGDB00145418	3e-157
Ccrd_v2_17483_g12				N	PRGDB00049822	5e-179
Ccrd_v2_17499_g12	Pkinase	otherK		RLP	PRGDB00144847	6e-68
Ccrd_v2_17512_g12	Pkinase:TM	otherKTM		RLK-GNK2	PRGDB00066654	4e-148
Ccrd_v2_17651_g12	Pkinase:TM	otherKTM		RLP	PRGDB00145777	2e-65
Ccrd_v2_17847_g12	LRR:TM	RLP		RLP	PRGDB00066142	2e-157
Ccrd_v2_17927_g12	Pkinase:TM	otherKTM		RLK	PRGDB00066667	2e-122
Ccrd_v2_17956_g12	Pkinase:TM	otherKTM		RLK-GNK2	PRGDB00066654	9e-103
Ccrd_v2_17978_g12	LRR:TM	RLP		RLP	PRGDB00066485	0.0
Ccrd_v2_17984_g12	Pkinase:TM	otherKTM		RLK-GNK2	PRGDB00066387	8e-117
Ccrd_v2_18088_g12	Pkinase:TM	otherKTM		RLK	PRGDB00066993	1e-82
Ccrd_v2_18091_g12	LRR:Pkinase:TM	RLK	miR172_2C_6	RLP	PRGDB00144549	5e-98
Ccrd_v2_18102_g12	TIR	T		T	PRGDB00049815	3e-64
Ccrd_v2_18103_g12	TIR	T		T	PRGDB00049815	1e-68
Ccrd_v2_18111_g12	Pkinase	otherK		RLK-GNK2	PRGDB00066654	1e-100
Ccrd_v2_18120_g12	Pkinase:TM	otherKTM		RLK-GNK2	PRGDB00066654	3e-95
Ccrd_v2_18164_g12	LRR:Pkinase:TM	RLK		CNL	PRGDB00188068	0.0
Ccrd_v2_18480_g12				Other	PRGDB00145806	1e-72
Ccrd_v2_18534_g13	LRR:Pkinase:TM	RLK		RLK	PRGDB00144468	3e-174
Ccrd_v2_18596_g13	Pkinase:TM	otherKTM		RLP	PRGDB00145679	6e-62
Ccrd_v2_18610_g13	Pkinase:TM	otherKTM	miR7699_2C_7	RLK-GNK2	PRGDB00066654	2e-85
Ccrd_v2_18612_g13	Pkinase:TM	otherKTM		RLK-GNK2	PRGDB00066654	2e-85
Ccrd_v2_18657_g13	Pkinase:TM	otherKTM		Other	PRGDB00145806	5e-102
Ccrd_v2_18712_g13	Pkinase	otherK		RLP	PRGDB00144539	1e-62
Ccrd_v2_18791_g13	LRR:TM	RLP		RLP	PRGDB00066500	1e-127
Ccrd_v2_18807_g13	LRR:Pkinase:TM	RLK		RLP	PRGDB00065884	3e-62
Ccrd_v2_18820_g13	LRR:Pkinase:TM	RLK		RLP	PRGDB00145481	2e-162
Ccrd_v2_18832_g13	Pkinase	otherK		RLK-GNK2	PRGDB00066654	2e-86
Ccrd_v2_18893_g13	LRR:Pkinase:TM	RLK		RLP	PRGDB00144511	1e-65
Ccrd_v2_18899_g13	Pkinase:TM	otherKTM		Other	PRGDB00145806	7e-90
Ccrd_v2_18949_g13	LRR:TM	RLP		RLP	PRGDB00066543	2e-82
Ccrd_v2_18954_g13	LRR:TM	RLP		RLP	PRGDB00066543	9e-138
Ccrd_v2_18968_g13	LRR:TM	RLP		RLP	PRGDB00145514	9e-123
Ccrd_v2_19032_g13	Pkinase:TM	otherKTM		RLP	PRGDB00145679	4e-62
Ccrd_v2_19061_g13	LRR:Pkinase:TM	RLK		RLP	PRGDB00066853	3e-83
Ccrd_v2_19126_g13	Pkinase:TM	otherKTM	miR172_2C_6	RLP	PRGDB00145540	1e-65
Ccrd_v2_19201_g13	NB-ARC	N		NL	PRGDB00063521	6e-66
Ccrd_v2_19208_g13	ABC_tran:TM	otherATM		N	PRGDB00144530	0.0
Ccrd_v2_19214_g13	Pkinase:CC	otherKC		N	PRGDB00145692	1e-108
Ccrd_v2_19285_g13	Pkinase:TM	otherKTM		RLK-GNK2	PRGDB00066654	4e-90
Ccrd_v2_19288_g13	Pkinase:TM	otherKTM		RLK-GNK2	PRGDB00066654	2e-92
Ccrd_v2_19301_g13	ABC_tran:TM	otherATM		N	PRGDB00065950	2e-111
Ccrd_v2_19331_g13	Pkinase:TM	otherKTM		RLK-GNK2	PRGDB00066654	8e-84
Ccrd_v2_19332_g13	Pkinase:TM	otherKTM		RLK-GNK2	PRGDB00066654	2e-83
Ccrd_v2_19363_g13	Pkinase:TM	otherKTM		RLK-GNK2	PRGDB00066387	7e-67
Ccrd_v2_19463_g13	LRR:Pkinase:TM	RLK		RLP	PRGDB00145485	1e-68
Ccrd_v2_19619_g13	ABC_tran:TM	otherATM		N	PRGDB00065950	5e-152
Ccrd_v2_19626_g13	LRR:Pkinase:TM	RLK		RLP	PRGDB00145700	3e-179
Ccrd_v2_19784_g13	LRR:TM	RLP		RLP	PRGDB00065982	4e-72
Ccrd_v2_19799_g13	Pkinase:TM	otherKTM		RLK	PRGDB00066222	3e-89
Ccrd_v2_19804_g13	LRR:Pkinase:TM	RLK		RLP	PRGDB00066708	2e-83
Ccrd_v2_19856_g13	LRR:Pkinase:TM	RLK		RLP	PRGDB00066853	1e-107
Ccrd_v2_19871_g13	Pkinase:TM	otherKTM		RLK-GNK2	PRGDB00145082	2e-63
Ccrd_v2_19873_g13	Pkinase:TM	otherKTM		Other	PRGDB00145806	1e-119
Ccrd_v2_19882_g13	Pkinase	otherK		RLK-GNK2	PRGDB00066654	2e-93
Ccrd_v2_19909_g13	LRR:Pkinase:TM	RLK		RLP	PRGDB00145700	2e-86
Ccrd_v2_20040_g13	ABC_tran:TM	otherATM		CNL	PRGDB00187611	0.0
Ccrd_v2_20051_g13	ABC_tran:TM	otherATM		N	PRGDB00065950	0.0
Ccrd_v2_20068_g13	LRR:TM	RLP		RLP	PRGDB00066853	1e-124
Ccrd_v2_20073_g13	NB-ARC:CC	CN		CNL	PRGDB00144904	1e-72
Ccrd_v2_20107_g13	LRR:Pkinase:TM	RLK		RLP	PRGDB00066853	2e-73
Ccrd_v2_20115_g13	LRR:Pkinase:TM	RLK		RLP	PRGDB00144748	0.0
Ccrd_v2_20150_g13	Pkinase:TM	otherKTM		RLP	PRGDB00066171	7e-121
Ccrd_v2_20184_g13	Pkinase:TM	otherKTM		RLK	PRGDB00066346	1e-67
Ccrd_v2_20186_g13				RLK	PRGDB00066346	4e-64
Ccrd_v2_20213_g13	Pkinase:TM	otherKTM		RLK	PRGDB00066735	3e-127
Ccrd_v2_20287_g13	NB-ARC:CC	CN		CNL	PRGDB00047117	1e-73
Ccrd_v2_20292_g13	NB-ARC:TM:CC	otherNTMC		CNL	PRGDB00047117	2e-65
Ccrd_v2_20293_g13	NB-ARC	N		NL	PRGDB00066402	8e-67
Ccrd_v2_20301_g13	NB-ARC:TM:CC	otherNTMC		CNL	PRGDB00061685	3e-62
Ccrd_v2_20303_g13	NB-ARC:CC	CN		CNL	PRGDB00061699	7e-63
Ccrd_v2_20327_g13	Pkinase	otherK		RLK	PRGDB00065946	8e-64
Ccrd_v2_20384_g14	Pkinase:TM	otherKTM		RLK-GNK2	PRGDB00066654	6e-74
Ccrd_v2_20385_g14	Pkinase:TM	otherKTM		RLK-GNK2	PRGDB00066654	1e-83
Ccrd_v2_20386_g14	Pkinase:TM	otherKTM		RLK-GNK2	PRGDB00066654	1e-75
Ccrd_v2_20472_g14	LRR:Pkinase:TM	RLK		RLP	PRGDB00066853	2e-132
Ccrd_v2_20523_g14	LRR:Pkinase:TM	RLK		RLP	PRGDB00145514	3e-103
Ccrd_v2_20544_g14	Pkinase:TM	otherKTM		CNL	PRGDB00188068	2e-113
Ccrd_v2_20691_g14	LRR:Pkinase:TM	RLK		RLP	PRGDB00066708	4e-71
Ccrd_v2_20692_g14	LRR:Pkinase:TM	RLK		RLP	PRGDB00145777	3e-69
Ccrd_v2_20848_g14	Pkinase:TM	otherKTM		RLK	PRGDB00066293	2e-132
Ccrd_v2_20937_g14	Pkinase:TM	otherKTM		RLK-GNK2	PRGDB00066654	8e-62
Ccrd_v2_21098_g15	Pkinase:TM	otherKTM		RLP	PRGDB00144539	5e-61
Ccrd_v2_21172_g15	LRR:Pkinase:TM	RLK	miR172_2C_6	RLP	PRGDB00145418	3e-171
Ccrd_v2_21180_g15	NB-ARC:TM	otherNTM		CNL	PRGDB00144904	4e-85
Ccrd_v2_21182_g15	NB-ARC	N		CNL	PRGDB00047461	2e-63
Ccrd_v2_21283_g15	LRR:Pkinase:TM	RLK		RLP	PRGDB00145700	2e-76
Ccrd_v2_21284_g15	Pkinase:TM	otherKTM		Other	PRGDB00145806	4e-119
Ccrd_v2_21344_g15	Pkinase	otherK		RLK-GNK2	PRGDB00066654	4e-86
Ccrd_v2_21366_g15	ABC_tran:TM	otherATM		N	PRGDB00145536	2e-88
Ccrd_v2_21367_g15	LRR:Pkinase:TM	RLK		RLP	PRGDB00145485	2e-70
Ccrd_v2_21549_g15				Other	PRGDB00145806	8e-79
Ccrd_v2_21626_g15	Pkinase:TM	otherKTM		RLK	PRGDB00066735	3e-111
Ccrd_v2_21630_g15	Pkinase	otherK		RLK-GNK2	PRGDB00066654	1e-94
Ccrd_v2_21638_g15	LRR:Pkinase:TM	RLK		RLP	PRGDB00066183	7e-137
Ccrd_v2_21667_g15	Pkinase:TM	otherKTM		RLK	PRGDB00066735	5e-83
Ccrd_v2_21709_g15	LRR:TM	RLP		RLP	PRGDB00066740	1e-120
Ccrd_v2_21733_g15	LRR	L		RLP	PRGDB00065949	2e-78
Ccrd_v2_21783_g15	Pkinase:TM	otherKTM		N	PRGDB00145381	0.0
Ccrd_v2_21817_g15	LRR:Pkinase:TM	RLK		RLP	PRGDB00145481	2e-85
Ccrd_v2_21901_g15	LRR:Pkinase:TM	RLK		RLP	PRGDB00066724	4e-71
Ccrd_v2_21929_g15	Pkinase:TM	otherKTM		RLK-GNK2	PRGDB00145082	2e-84
Ccrd_v2_21931_g15	LRR:Pkinase:TM	RLK		RLP	PRGDB00145679	1e-66
Ccrd_v2_21944_g15	LRR:TM	RLP	miR5559_2C_1	RLP	PRGDB00066134	2e-118
Ccrd_v2_21946_g15	LRR:TM	RLP		RLP	PRGDB00145346	2e-93
Ccrd_v2_21951_g15	NB-ARC	N		CNL	PRGDB00061685	1e-62
Ccrd_v2_21976_g15	Pkinase	otherK		RLK	PRGDB00065946	2e-64
Ccrd_v2_21981_g15	Pkinase:CC	otherKC		CN	PRGDB00066065	6e-66
Ccrd_v2_22002_g15	Pkinase	otherK		RLP	PRGDB00145679	4e-64
Ccrd_v2_22030_g15	LRR:Pkinase:TM	RLK		RLP	PRGDB00066853	3e-71
Ccrd_v2_22081_g15	LRR:Pkinase:TM	RLK		RLP	PRGDB00066305	0.0
Ccrd_v2_22211_g15				TNL	PRGDB00144657	2e-69
Ccrd_v2_22440_g15				NL	PRGDB00049562	8e-127
Ccrd_v2_22455_g15	ABC_tran:TM	otherATM		N	PRGDB00145234	2e-71
Ccrd_v2_22652_g16	LRR:Pkinase:TM	RLK		RLP	PRGDB00066315	1e-65
Ccrd_v2_22697_g16	LRR:Pkinase:TM	RLK		RLP	PRGDB00145700	0.0
Ccrd_v2_22856_g16	Pkinase:TM	otherKTM		RLK-GNK2	PRGDB00066387	3e-65
Ccrd_v2_22858_g16	Pkinase:TM	otherKTM		RLK-GNK2	PRGDB00066387	2e-64
Ccrd_v2_22903_g16	Pkinase:TM	otherKTM		RLK-GNK2	PRGDB00066654	7e-76
Ccrd_v2_22905_g16	Pkinase:TM	otherKTM		RLK-GNK2	PRGDB00066654	9e-98
Ccrd_v2_22915_g16	Pkinase	otherK		RLP	PRGDB00145777	4e-62
Ccrd_v2_22918_g16				NL	PRGDB00049562	4e-120
Ccrd_v2_22957_g16	LRR:Pkinase:TM	RLK		RLP	PRGDB00066441	7e-121
Ccrd_v2_22986_g16	LRR:Pkinase:TM	RLK		RLK	PRGDB00065946	3e-66
Ccrd_v2_22988_g16	LRR:TM	RLP		RLP	PRGDB00145485	7e-68
Ccrd_v2_23089_g16	LRR:Pkinase:TM	RLK		RLP	PRGDB00066853	5e-109
Ccrd_v2_23145_g16				RPW8-NL	PRGDB00067001	5e-154
Ccrd_v2_23158_g16	LRR:NB-ARC:TM	otherLNTM		NL	PRGDB00145373	5e-130
Ccrd_v2_23330_g16				T	PRGDB00145022	7e-65
Ccrd_v2_23347_g16	LRR:Pkinase:TM	RLK		RLP	PRGDB00066305	0.0
Ccrd_v2_23418_g16	Pkinase:CC	otherKC		CN	PRGDB00066065	7e-100
Ccrd_v2_23517_g17	NB-ARC:TM	otherNTM		N	PRGDB00049826	0.0
Ccrd_v2_23569_g17				RLK	PRGDB00065964	0.0
Ccrd_v2_23631_g17				RLK	PRGDB00066290	1e-73
Ccrd_v2_23643_g17	Pkinase:TM	otherKTM		RLK	PRGDB00066505	1e-61
Ccrd_v2_23714_g17	ABC_tran:TM	otherATM		N	PRGDB00065950	0.0
Ccrd_v2_23885_g17	Pkinase:TM	otherKTM	miR172_2C_4	CNL	PRGDB00188071	1e-66
Ccrd_v2_23924_g17	LRR:TM	RLP		RLP	PRGDB00066740	7e-112
Ccrd_v2_23925_g17	LRR:TM	RLP		RLP	PRGDB00066740	2e-116
Ccrd_v2_24027_g17	LRR:Pkinase:TM	RLK		RLP	PRGDB00066853	2e-84
Ccrd_v2_24032_g17	Pkinase:TM	otherKTM		RLP	PRGDB00145679	2e-65
Ccrd_v2_24037_g17	Pkinase:TM	otherKTM		RLK-GNK2	PRGDB00066387	5e-65
Ccrd_v2_24040_g17	Pkinase:TM	otherKTM		RLK-GNK2	PRGDB00066387	3e-63
Ccrd_v2_24069_g17	Pkinase:TM:CC	otherKTMC		RLP	PRGDB00066187	2e-83
Ccrd_v2_24079_g17	LRR:Pkinase:TM	RLK		RLK	PRGDB00065946	0.0
Ccrd_v2_24095_g17	Pkinase:TM	otherKTM		RLP	PRGDB00145679	1e-67
Ccrd_v2_24135_g17	Pkinase	otherK	miR157_2C_1	TNL	PRGDB00144656	8e-81
Ccrd_v2_24172_g17	NB-ARC:CC	CN		RPW8-NL	PRGDB00050646	2e-93
Ccrd_v2_24173_g17	NB-ARC:CC	CN		CNL	PRGDB00047115	3e-61
Ccrd_v2_24194_g17	Pkinase	otherK		RLP	PRGDB00066113	1e-62
Ccrd_v2_24237_g17	LRR:Pkinase:TM	RLK		RLP	PRGDB00145777	2e-67
Ccrd_v2_24390_g17	Pkinase:TM	otherKTM		RLP	PRGDB00145679	1e-63
Ccrd_v2_24400_g17	Pkinase:TM:CC	otherKTMC		CN	PRGDB00066065	2e-62
Ccrd_v2_24484_g17	LRR:Pkinase:TM	RLK		RLP	PRGDB00066441	2e-102
Ccrd_v2_24489_g17	Pkinase	otherK		RLP	PRGDB00145777	2e-64
Ccrd_v2_24502_g17	LRR:TM	RLP		RLP	PRGDB00066740	8e-165
Ccrd_v2_24543_g17	Pkinase:TM	otherKTM		RLK-GNK2	PRGDB00066654	6e-68
Ccrd_v2_24577_g17				RPW8-NL	PRGDB00067001	7e-116
Ccrd_v2_24578_g17				RPW8-NL	PRGDB00067001	2e-116
Ccrd_v2_24579_g17	Pkinase	otherK		CNL	PRGDB00188068	2e-67
Ccrd_v2_24592_g17	LRR:Pkinase	KL		RLP	PRGDB00066773	2e-133
Ccrd_v2_24687_g17	Pkinase:TM	otherKTM		RLK	PRGDB00065844	1e-73
Ccrd_v2_24694_g17	LRR:Pkinase:TM	RLK		RLP	PRGDB00145700	1e-83
Ccrd_v2_24747_g17				RLP	PRGDB00145033	5e-61
Ccrd_v2_24772_g17	Pkinase	otherK		RLP	PRGDB00066283	2e-124
Ccrd_v2_24939_scaffold_232	LRR:Pkinase:TM	RLK		RLP	PRGDB00145514	4e-74
Ccrd_v2_24969_scaffold_311	LRR:Pkinase:TM	RLK		RLP	PRGDB00144549	0.0
Ccrd_v2_25062_scaffold_483	NB-ARC:TM	otherNTM		CNL	PRGDB00061698	1e-72
Ccrd_v2_25065_scaffold_483	NB-ARC:TM	otherNTM		CNL	PRGDB00144904	8e-83
Ccrd_v2_25068_scaffold_483	Pkinase:TM	otherKTM		RLP	PRGDB00145514	2e-66
Ccrd_v2_25074_scaffold_483	NB-ARC	N		CNL	PRGDB00061699	5e-67
Ccrd_v2_25075_scaffold_483	Pkinase:TM	otherKTM		RLK	PRGDB00065843	7e-143
Ccrd_v2_25093_scaffold_509	LRR:NB-ARC	NL		Other	PRGDB00049557	5e-68
Ccrd_v2_25179_scaffold_599	Pkinase:TM	otherKTM		RLK-GNK2	PRGDB00066654	9e-64
Ccrd_v2_25253_scaffold_667	Pkinase	otherK		RLP	PRGDB00066802	1e-62
Ccrd_v2_25263_scaffold_674	LRR:Pkinase:TM	RLK		RLP	PRGDB00066853	4e-100
Ccrd_v2_25281_scaffold_689				Mlo-like	PRGDB00145252	6e-86
Ccrd_v2_25308_scaffold_739	Pkinase:TM	otherKTM	miR5254_2C_1	CN	PRGDB00066532	0.0
Ccrd_v2_25444_scaffold_926				NL	PRGDB00145873	7e-85
Ccrd_v2_25557_scaffold_1147	Pkinase:TM	otherKTM		RLK-GNK2	PRGDB00066654	3e-96
Ccrd_v2_25558_scaffold_1147	Pkinase:TM	otherKTM		RLK-GNK2	PRGDB00066654	5e-139
Ccrd_v2_25560_scaffold_1147	Pkinase:TM	otherKTM		RLK-GNK2	PRGDB00066654	6e-131
Ccrd_v2_25562_scaffold_1147	Pkinase:TM	otherKTM	miR1030_2C_1	RLK-GNK2	PRGDB00066654	1e-117
Ccrd_v2_25661_scaffold_1301	Pkinase:TM	otherKTM		RLK	PRGDB00065843	2e-85
Ccrd_v2_25671_scaffold_1331	LRR:TM	RLP		RLP	PRGDB00065973	6e-156
Ccrd_v2_25685_scaffold_1341	ABC_tran:TM	otherATM		N	PRGDB00065950	2e-80
Ccrd_v2_25878_scaffold_1677	Pkinase:TM	otherKTM		RLK	PRGDB00065843	6e-78
Ccrd_v2_25963_scaffold_1820	LRR:Pkinase:TM	RLK		RLP	PRGDB00066143	8e-72
Ccrd_v2_25989_scaffold_1868	Pkinase	otherK		RLP	PRGDB00145679	4e-65
Ccrd_v2_26005_scaffold_1904				TNL	PRGDB00047070	0.0
Ccrd_v2_26066_scaffold_2043	Pkinase:TM	otherKTM	miR2657_2C_1	RLK-GNK2	PRGDB00066654	2e-65
Ccrd_v2_26248_scaffold_2462	LRR:Pkinase:TM	RLK		RLP	PRGDB00066708	0.0
Ccrd_v2_26289_scaffold_2531	LRR:Pkinase:TM	RLK		RLP	PRGDB00066853	4e-98
Ccrd_v2_26291_scaffold_2531	LRR:NB-ARC	NL		TNL	PRGDB00047107	2e-75
Ccrd_v2_26383_scaffold_2757	Pkinase:TM	otherKTM	miR5751_2C_1	RLK	PRGDB00065844	2e-87
Ccrd_v2_26401_scaffold_2818				RPW8-NL	PRGDB00067001	4e-88
Ccrd_v2_26491_scaffold_3008	LRR:TM	RLP		RLP	PRGDB00065982	4e-63
Ccrd_v2_26530_scaffold_3116	NB-ARC:TM:CC	otherNTMC		RPW8-NL	PRGDB00062173	6e-71
Ccrd_v2_26538_scaffold_3136	Pkinase:TM	otherKTM		RLK-GNK2	PRGDB00066654	3e-138
Ccrd_v2_26539_scaffold_3136	Pkinase:TM	otherKTM		RLK-GNK2	PRGDB00066654	2e-141
Ccrd_v2_26540_scaffold_3136	Pkinase:TM	otherKTM		RLK-GNK2	PRGDB00066654	1e-147
Ccrd_v2_26734_scaffold_3747				TNL	PRGDB00047070	0.0
Ccrd_v2_26782_scaffold_3957	Pkinase:TM	otherKTM		RLK-GNK2	PRGDB00066387	1e-64
Ccrd_v2_26792_scaffold_3966	LRR:NB-ARC	NL		NL	PRGDB00145373	4e-132
Ccrd_v2_26811_scaffold_4006	LRR:Pkinase:TM	RLK		RLK-GNK2	PRGDB00066654	1e-69
Ccrd_v2_26838_scaffold_4104	Pkinase	otherK		RLP	PRGDB00145777	1e-66
Ccrd_v2_26841_scaffold_4114	LRR:TM	RLP		RLP	PRGDB00065872	5e-63
Ccrd_v2_26885_scaffold_4213	Pkinase:TM	otherKTM		RLK-GNK2	PRGDB00066654	5e-71
Ccrd_v2_26898_scaffold_4257	LRR:NB-ARC	NL		Other	PRGDB00049557	3e-68
Ccrd_v2_27003_scaffold_4563	Pkinase:TM	otherKTM		RLK-GNK2	PRGDB00066654	3e-86
Ccrd_v2_27004_scaffold_4563	Pkinase:TM	otherKTM		RLK-GNK2	PRGDB00066654	4e-80
Ccrd_v2_27073_scaffold_4822	LRR:TM	RLP		RLP	PRGDB00066740	7e-107
Ccrd_v2_27083_scaffold_4845	LRR	L		RLP	PRGDB00066068	3e-73
Ccrd_v2_27117_scaffold_4974	LRR:Pkinase:TM	RLK		RLP	PRGDB00065997	2e-71
Ccrd_v2_27133_scaffold_5049	Pkinase	otherK		CNL	PRGDB00188068	6e-67
Ccrd_v2_27152_scaffold_5140	NB-ARC:TIR	TN		TNL	PRGDB00066862	6e-69
Ccrd_v2_27160_scaffold_5175	ABC_tran:TM	otherATM		N	PRGDB00066288	8e-92
Ccrd_v2_27173_scaffold_5203	LRR:TM	RLP	miR172_2C_4	RLP	PRGDB00066068	4e-119
Ccrd_v2_27189_scaffold_5228	Pkinase	otherK		RLK	PRGDB00065946	6e-127
Ccrd_v2_27277_scaffold_5610	LRR	L		RLP	PRGDB00065982	1e-64
Ccrd_v2_27313_scaffold_5723				TNL	PRGDB00047070	0.0
Ccrd_v2_27330_scaffold_5814	LRR:TM	RLP		RLP	PRGDB00065982	1e-65
Ccrd_v2_27337_scaffold_5847	LRR:NB-ARC:CC	CNL		NL	PRGDB00063521	4e-99
Ccrd_v2_27353_scaffold_5913	LRR:TM	RLP		RLP	PRGDB00065982	3e-62
Ccrd_v2_27360_scaffold_5956	LRR	L		RLP	PRGDB00065982	4e-83
Ccrd_v2_27396_scaffold_6125	LRR:Pkinase:TM	RLK		CNL	PRGDB00188068	1e-154
Ccrd_v2_27504_scaffold_6654	LRR:Pkinase:TM	RLK		RLP	PRGDB00066853	4e-71
Ccrd_v2_27516_scaffold_6727	LRR:Pkinase:TM	RLK		RLP	PRGDB00066853	4e-70
Ccrd_v2_27560_scaffold_6989	Pkinase	otherK		RLK	PRGDB00065843	1e-67
Ccrd_v2_27570_scaffold_7034	LRR:TM	RLP		RLP	PRGDB00065982	7e-75
Ccrd_v2_27589_scaffold_7107	LRR:TM	RLP		RLP	PRGDB00065982	4e-66
Ccrd_v2_27725_scaffold_7804	LRR	L		RLP	PRGDB00145346	8e-62
Ccrd_v2_27750_scaffold_8038	ABC_tran:TM:CC	otherACTM		N	PRGDB00144530	0.0
Ccrd_v2_27774_scaffold_8208				RLK	PRGDB00066505	2e-83
Ccrd_v2_27948_scaffold_9541	Pkinase:TM	otherKTM		Other	PRGDB00145806	1e-73
Ccrd_v2_27957_scaffold_9611	Pkinase	otherK		RLP	PRGDB00066134	3e-90
Ccrd_v2_27965_scaffold_9660				RLK	PRGDB00066346	4e-63
Ccrd_v2_28094_scaffold_11121	LRR	L		RLP	PRGDB00065982	3e-67
Ccrd_v2_28190_scaffold_11788	LRR	L		RLP	PRGDB00066068	6e-116
Ccrd_v2_28252_scaffold_12499	Pkinase	otherK		RLP	PRGDB00144876	3e-149
Ccrd_v2_28265_scaffold_12809	Pkinase	otherK		RLP	PRGDB00144876	1e-142

## Sheet: A41_vs_ATH
Gene	Identified Domains	Acronym	miRNA	Annotation based on Blastp	ID from PRGD	evalue
A41_v1_00036_g01	LRR:Pkinase:TM	RLK		RLP	PRGDB00145700	0.0				Putative_R-Genes,_collected_from_NCBI_Protein	Arabidopsis thaliana	TNL	12323020	AC058785	Arabidopsis thaliana chromosome 1 BAC F13N6 genomic sequence, complete sequence.
A41_v1_00084_g01	LRR:TM	RLP		RLP	PRGDB00065996	7e-89				Putative_R-Genes,_collected_from_NCBI_Protein	Arabidopsis thaliana	CNL	18265367	AB078516	Arabidopsis thaliana genomic DNA, chromosome 1, P1 clone:R18I, complete sequence.
A41_v1_00098_g01	LRR:TM	RLP		RLP	PRGDB00145346	4e-89				Putative_R-Genes,_collected_from_NCBI_Protein	Arabidopsis thaliana	CNL	18265367	AB078516	Arabidopsis thaliana genomic DNA, chromosome 1, P1 clone:R18I, complete sequence.
A41_v1_00129_g01	Pkinase:TM	otherKTM		RLK	PRGDB00066293	9e-71				Putative_R-Genes,_collected_from_NCBI_Protein	Arabidopsis thaliana	CNL	18265367	AB078516	Arabidopsis thaliana genomic DNA, chromosome 1, P1 clone:R18I, complete sequence.
A41_v1_00141_g01	LRR:Pkinase:TM	RLK		RLP	PRGDB00066305	0.0				Putative_R-Genes,_collected_from_NCBI_Protein	Arabidopsis thaliana	CNL	18265367	AB078516	Arabidopsis thaliana genomic DNA, chromosome 1, P1 clone:R18I, complete sequence.
A41_v1_00166_g01	LRR:Pkinase:TM	RLK		RLP	PRGDB00066708	2e-89				Putative_R-Genes,_collected_from_NCBI_Protein	Arabidopsis thaliana	CNL	4757407	AB026651	Arabidopsis thaliana genomic DNA, chromosome 5, P1 clone:MQD19.
A41_v1_00175_g01	Pkinase:CC	otherKC		CN	PRGDB00066065	6e-75				Putative_R-Genes,_collected_from_NCBI_Protein	Arabidopsis thaliana	CNL	4757407	AB026651	Arabidopsis thaliana genomic DNA, chromosome 5, P1 clone:MQD19.
A41_v1_00177_g01	Pkinase:TM	otherKTM		RLK	PRGDB00066222	6e-87				Putative_R-Genes,_collected_from_NCBI_Protein	Arabidopsis thaliana	CNL	3241916	AB015468	Arabidopsis thaliana genomic DNA, chromosome 5, TAC clone:K15N18.
A41_v1_00189_g01	LRR:TM	RLP		RLP	PRGDB00065996	3e-102				Putative_R-Genes,_collected_from_NCBI_Protein	Arabidopsis thaliana	TNL	2924730	AB011480	Arabidopsis thaliana genomic DNA, chromosome 5, P1 clone:MPI7.
A41_v1_00190_g01	LRR:TM	RLP		RLP	PRGDB00065982	3e-73				Putative_R-Genes,_collected_from_NCBI_Protein	Arabidopsis thaliana	CNL	108739910	DQ527674	Arabidopsis thaliana ecotype Zdr-6 disease resistance protein (At3g46530) gene, partial cds.
A41_v1_00191_g01	LRR:TM	RLP		RLP	PRGDB00065982	9e-79				Putative_R-Genes,_collected_from_NCBI_Protein	Arabidopsis thaliana	CNL	108739908	DQ527673	Arabidopsis thaliana ecotype Zdr-1 disease resistance protein (At3g46530) gene, partial cds.
A41_v1_00193_g01	LRR:TM	RLP		RLP	PRGDB00065982	2e-67				Putative_R-Genes,_collected_from_NCBI_Protein	Arabidopsis thaliana	CNL	108739906	DQ527672	Arabidopsis thaliana ecotype Yo-0 disease resistance protein (At3g46530) gene, partial cds.
A41_v1_00205_g01	LRR:Pkinase:TM	RLK		RLP	PRGDB00145700	1e-151				Putative_R-Genes,_collected_from_NCBI_Protein	Arabidopsis thaliana	CN	108739904	DQ527671	Arabidopsis thaliana ecotype Wt-5 disease resistance protein (At3g46530) gene, partial cds.
A41_v1_00215_g01	LRR:TM	RLP		RLP	PRGDB00065982	7e-62				Putative_R-Genes,_collected_from_NCBI_Protein	Arabidopsis thaliana	CNL	108739902	DQ527670	Arabidopsis thaliana ecotype Ws-2 disease resistance protein (At3g46530) gene, partial cds.
A41_v1_00216_g01	LRR:TM	RLP		RLP	PRGDB00065996	8e-78				Putative_R-Genes,_collected_from_NCBI_Protein	Arabidopsis thaliana	CN	108739900	DQ527669	Arabidopsis thaliana ecotype Ws-0 disease resistance protein (At3g46530) gene, partial cds.
A41_v1_00217_g01	LRR:TM	RLP		RLP	PRGDB00065982	3e-70				Putative_R-Genes,_collected_from_NCBI_Protein	Arabidopsis thaliana	CNL	108739898	DQ527668	Arabidopsis thaliana ecotype Wa-1 disease resistance protein (At3g46530) gene, partial cds.
A41_v1_00219_g01	LRR:TM	RLP		RLP	PRGDB00065982	2e-75				Putative_R-Genes,_collected_from_NCBI_Protein	Arabidopsis thaliana	CN	108739896	DQ527667	Arabidopsis thaliana ecotype Var-2-6 disease resistance protein (At3g46530) gene, partial cds.
A41_v1_00227_g01	LRR:Pkinase:TM	RLK		RLP	PRGDB00066708	3e-72				Putative_R-Genes,_collected_from_NCBI_Protein	Arabidopsis thaliana	CN	108739894	DQ527666	Arabidopsis thaliana ecotype Var-2-1 disease resistance protein (At3g46530) gene, partial cds.
A41_v1_00277_g01	LRR	L		RLP	PRGDB00065982	3e-63				Putative_R-Genes,_collected_from_NCBI_Protein	Arabidopsis thaliana	CNL	108739892	DQ527665	Arabidopsis thaliana ecotype Uod-7 disease resistance protein (At3g46530) gene, partial cds.
A41_v1_00279_g01	LRR:TM	RLP		RLP	PRGDB00065982	6e-71				Putative_R-Genes,_collected_from_NCBI_Protein	Arabidopsis thaliana	CN	108739890	DQ527664	Arabidopsis thaliana ecotype Uod-1 disease resistance protein (At3g46530) gene, partial cds.
A41_v1_00280_g01	LRR:TM	RLP		RLP	PRGDB00065982	3e-73				Putative_R-Genes,_collected_from_NCBI_Protein	Arabidopsis thaliana	CN	108739888	DQ527663	Arabidopsis thaliana ecotype Ull-2-5 disease resistance protein (At3g46530) gene, partial cds.
A41_v1_00327_g01	LRR:TM	RLP		RLP	PRGDB00065982	5e-104				Putative_R-Genes,_collected_from_NCBI_Protein	Arabidopsis thaliana	CN	108739886	DQ527662	Arabidopsis thaliana ecotype Tsu-1 disease resistance protein (At3g46530) gene, partial cds.
A41_v1_00328_g01	LRR	L		RLP	PRGDB00145485	6e-73				Putative_R-Genes,_collected_from_NCBI_Protein	Arabidopsis thaliana	CNL	108739884	DQ527661	Arabidopsis thaliana ecotype Ts-5 disease resistance protein (At3g46530) gene, partial cds.
A41_v1_00350_g01	LRR	L		RLP	PRGDB00145346	1e-65				Putative_R-Genes,_collected_from_NCBI_Protein	Arabidopsis thaliana	CNL	108739882	DQ527660	Arabidopsis thaliana ecotype Ts-1 disease resistance protein (At3g46530) gene, partial cds.
A41_v1_00352_g01	LRR:TM	RLP		RLP	PRGDB00145485	1e-86				Putative_R-Genes,_collected_from_NCBI_Protein	Arabidopsis thaliana	CNL	108739880	DQ527659	Arabidopsis thaliana ecotype TAMM-27 disease resistance protein (At3g46530) gene, partial cds.
A41_v1_00378_g01	LRR:TM	RLP		RLP	PRGDB00066740	3e-120				Putative_R-Genes,_collected_from_NCBI_Protein	Arabidopsis thaliana	CNL	108739878	DQ527658	Arabidopsis thaliana ecotype Tamm-2 disease resistance protein (At3g46530) gene, partial cds.
A41_v1_00379_g01	Pkinase:TM	otherKTM		RLP	PRGDB00145679	2e-69				Putative_R-Genes,_collected_from_NCBI_Protein	Arabidopsis thaliana	CN	108739876	DQ527657	Arabidopsis thaliana ecotype SQ-8 disease resistance protein (At3g46530) gene, partial cds.
A41_v1_00385_g01	Pkinase:TM	otherKTM		RLK-GNK2	PRGDB00066387	3e-64				Putative_R-Genes,_collected_from_NCBI_Protein	Arabidopsis thaliana	CN	108739874	DQ527656	Arabidopsis thaliana ecotype SQ-1 disease resistance protein (At3g46530) gene, partial cds.
A41_v1_00456_g01	Pkinase	otherK		RLP	PRGDB00145418	7e-62				Putative_R-Genes,_collected_from_NCBI_Protein	Arabidopsis thaliana	CNL	108739872	DQ527655	Arabidopsis thaliana ecotype Spr-1-6 disease resistance protein (At3g46530) gene, partial cds.
A41_v1_00479_g01	Pkinase	otherK		RLP	PRGDB00066725	2e-65				Putative_R-Genes,_collected_from_NCBI_Protein	Arabidopsis thaliana	CN	108739870	DQ527654	Arabidopsis thaliana ecotype Spr-1-2 disease resistance protein (At3g46530) gene, partial cds.
A41_v1_00488_g01	ABC_tran:TM	otherATM		N	PRGDB00065950	8e-115				Putative_R-Genes,_collected_from_NCBI_Protein	Arabidopsis thaliana	CN	108739868	DQ527653	Arabidopsis thaliana ecotype Sorbo disease resistance protein (At3g46530) gene, partial cds.
A41_v1_00505_g01	Pkinase:TM	otherKTM		RLK-GNK2	PRGDB00066654	7e-75				Putative_R-Genes,_collected_from_NCBI_Protein	Arabidopsis thaliana	CN	108739866	DQ527652	Arabidopsis thaliana ecotype Shakdara disease resistance protein (At3g46530) gene, partial cds.
A41_v1_00506_g01	Pkinase:TM	otherKTM		RLK-GNK2	PRGDB00066654	2e-73				Putative_R-Genes,_collected_from_NCBI_Protein	Arabidopsis thaliana	CNL	108739864	DQ527651	Arabidopsis thaliana ecotype se-0 disease resistance protein (At3g46530) gene, partial cds.
A41_v1_00507_g01	Pkinase:TM	otherKTM		RLK-GNK2	PRGDB00066654	3e-84				Putative_R-Genes,_collected_from_NCBI_Protein	Arabidopsis thaliana	CNL	108739862	DQ527650	Arabidopsis thaliana ecotype Rrs-7 disease resistance protein (At3g46530) gene, partial cds.
A41_v1_00530_g01	ABC_tran:TM	otherATM		N	PRGDB00144932	0.0				Putative_R-Genes,_collected_from_NCBI_Protein	Arabidopsis thaliana	CNL	108739860	DQ527649	Arabidopsis thaliana ecotype RRS-10 disease resistance protein (At3g46530) gene, partial cds.
A41_v1_00534_g01	Pkinase	otherK		RLP	PRGDB00144947	7e-63				Putative_R-Genes,_collected_from_NCBI_Protein	Arabidopsis thaliana	CNL	108739858	DQ527648	Arabidopsis thaliana ecotype RMX-A180 disease resistance protein (At3g46530) gene, partial cds.
A41_v1_00603_g01	ABC_tran:TM	otherATM		N	PRGDB00144530	0.0				Putative_R-Genes,_collected_from_NCBI_Protein	Arabidopsis thaliana	CNL	108739856	DQ527647	Arabidopsis thaliana ecotype RMX-A02 disease resistance protein (At3g46530) gene, partial cds.
A41_v1_00714_g01				RLP	PRGDB00144572	0.0				Putative_R-Genes,_collected_from_NCBI_Protein	Arabidopsis thaliana	CN	108739854	DQ527646	Arabidopsis thaliana ecotype REN-11 disease resistance protein (At3g46530) gene, partial cds.
A41_v1_00819_g01	LRR:TM	RLP		RLP	PRGDB00066142	0.0				Putative_R-Genes,_collected_from_NCBI_Protein	Arabidopsis thaliana	CNL	108739852	DQ527645	Arabidopsis thaliana ecotype REN-1 disease resistance protein (At3g46530) gene, partial cds.
A41_v1_00857_g01	LRR:Pkinase:TM	RLK		RLP	PRGDB00144847	8e-127				Putative_R-Genes,_collected_from_NCBI_Protein	Arabidopsis thaliana	CNL	108739850	DQ527644	Arabidopsis thaliana ecotype Ra-0 disease resistance protein (At3g46530) gene, partial cds.
A41_v1_00881_g01				Mlo-like	PRGDB00065940	2e-63				Putative_R-Genes,_collected_from_NCBI_Protein	Arabidopsis thaliana	CNL	108739848	DQ527643	Arabidopsis thaliana ecotype Pu2-7 disease resistance protein (At3g46530) gene, partial cds.
A41_v1_01026_g01	LRR:Pkinase:TM	RLK		RLP	PRGDB00145542	2e-128				Putative_R-Genes,_collected_from_NCBI_Protein	Arabidopsis thaliana	CNL	108739846	DQ527642	Arabidopsis thaliana ecotype Pu2-23 disease resistance protein (At3g46530) gene, partial cds.
A41_v1_01212_g01				NL	PRGDB00145873	4e-90				Putative_R-Genes,_collected_from_NCBI_Protein	Arabidopsis thaliana	CNL	108739844	DQ527641	Arabidopsis thaliana ecotype Pro-0 disease resistance protein (At3g46530) gene, partial cds.
A41_v1_01332_g01	LRR:Pkinase:TM	RLK		RLP	PRGDB00066853	6e-121				Putative_R-Genes,_collected_from_NCBI_Protein	Arabidopsis thaliana	CNL	108739842	DQ527640	Arabidopsis thaliana ecotype PNA-17 disease resistance protein (At3g46530) gene, partial cds.
A41_v1_01352_g01	Pkinase:TM	otherKTM		RLK-GNK2	PRGDB00066387	6e-64				Putative_R-Genes,_collected_from_NCBI_Protein	Arabidopsis thaliana	CNL	108739840	DQ527639	Arabidopsis thaliana ecotype PNA-10 disease resistance protein (At3g46530) gene, partial cds.
A41_v1_01403_g01	Pkinase:TM	otherKTM		RLP	PRGDB00144847	2e-62				Putative_R-Genes,_collected_from_NCBI_Protein	Arabidopsis thaliana	CN	108739838	DQ527638	Arabidopsis thaliana ecotype Oy-0 disease resistance protein (At3g46530) gene, partial cds.
A41_v1_01463_g01				Other	PRGDB00145806	4e-87				Putative_R-Genes,_collected_from_NCBI_Protein	Arabidopsis thaliana	CNL	108739836	DQ527637	Arabidopsis thaliana ecotype Omo-2-3 disease resistance protein (At3g46530) gene, partial cds.
A41_v1_01558_g01	Pkinase:TM	otherKTM		RLK-GNK2	PRGDB00066654	4e-72				Putative_R-Genes,_collected_from_NCBI_Protein	Arabidopsis thaliana	CNL	108739833	DQ527635	Arabidopsis thaliana ecotype NFA-8 disease resistance protein (At3g46530) gene, partial cds.
A41_v1_01559_g01	Pkinase:TM	otherKTM		RLK-GNK2	PRGDB00066654	5e-76				Putative_R-Genes,_collected_from_NCBI_Protein	Arabidopsis thaliana	CN	108739831	DQ527634	Arabidopsis thaliana ecotype NFA-10 disease resistance protein (At3g46530) gene, partial cds.
A41_v1_01560_g01	Pkinase:TM:CC	otherKTMC		RLK-GNK2	PRGDB00066654	1e-69				Putative_R-Genes,_collected_from_NCBI_Protein	Arabidopsis thaliana	CNL	108739829	DQ527633	Arabidopsis thaliana ecotype Nd-1 disease resistance protein (At3g46530) gene, partial cds.
A41_v1_01576_g01				CN	PRGDB00145667	1e-94				Putative_R-Genes,_collected_from_NCBI_Protein	Arabidopsis thaliana	CN	108739827	DQ527632	Arabidopsis thaliana ecotype Mz-0 disease resistance protein (At3g46530) gene, partial cds.
A41_v1_01595_g01	Pkinase:TM	otherKTM		RLK-GNK2	PRGDB00066387	7e-64				Putative_R-Genes,_collected_from_NCBI_Protein	Arabidopsis thaliana	CN	108739825	DQ527631	Arabidopsis thaliana ecotype Mt-0 disease resistance protein (At3g46530) gene, partial cds.
A41_v1_01612_g01	NB-ARC	N		RPW8-NL	PRGDB00050646	6e-91				Putative_R-Genes,_collected_from_NCBI_Protein	Arabidopsis thaliana	CN	108739823	DQ527630	Arabidopsis thaliana ecotype Mrk-0 disease resistance protein (At3g46530) gene, partial cds.
A41_v1_01624_g01	LRR:Pkinase:TM	RLK		RLP	PRGDB00145418	3e-142				Putative_R-Genes,_collected_from_NCBI_Protein	Arabidopsis thaliana	CN	108739821	DQ527629	Arabidopsis thaliana ecotype Mr-0 disease resistance protein (At3g46530) gene, partial cds.
A41_v1_01681_g01	LRR:Pkinase:TM	RLK		RLP	PRGDB00066143	5e-80				Putative_R-Genes,_collected_from_NCBI_Protein	Arabidopsis thaliana	CNL	108739819	DQ527628	Arabidopsis thaliana ecotype Lz-0 disease resistance protein (At3g46530) gene, partial cds.
A41_v1_01704_g01	LRR:Pkinase:TM	RLK	miR172_A41_7	RLP	PRGDB00066183	0.0				Putative_R-Genes,_collected_from_NCBI_Protein	Arabidopsis thaliana	CNL	108739817	DQ527627	Arabidopsis thaliana ecotype LP2-2 disease resistance protein (At3g46530) gene, partial cds.
A41_v1_01757_g01	Pkinase:TM	otherKTM		RLP	PRGDB00144937	4e-63				Putative_R-Genes,_collected_from_NCBI_Protein	Arabidopsis thaliana	CNL	108739815	DQ527626	Arabidopsis thaliana ecotype Lov-5 disease resistance protein (At3g46530) gene, partial cds.
A41_v1_01834_g01	LRR:Pkinase:TM	RLK		RLP	PRGDB00145418	2e-78				Putative_R-Genes,_collected_from_NCBI_Protein	Arabidopsis thaliana	CNL	108739813	DQ527625	Arabidopsis thaliana ecotype Lov-1 disease resistance protein (At3g46530) gene, partial cds.
A41_v1_01835_g01	Pkinase	otherK		RLP	PRGDB00144892	3e-61				Putative_R-Genes,_collected_from_NCBI_Protein	Arabidopsis thaliana	CNL	108739811	DQ527624	Arabidopsis thaliana ecotype Ll-0 disease resistance protein (At3g46530) gene, partial cds.
A41_v1_01856_g01	Pkinase	otherK		RLK	PRGDB00066905	3e-72				Putative_R-Genes,_collected_from_NCBI_Protein	Arabidopsis thaliana	CNL	108739809	DQ527623	Arabidopsis thaliana ecotype LER-1 disease resistance protein (At3g46530) gene, partial cds.
A41_v1_01866_g01	LRR:Pkinase:TM:CC	otherLRTMC		RLP	PRGDB00145418	0.0				Putative_R-Genes,_collected_from_NCBI_Protein	Arabidopsis thaliana	CNL	108739807	DQ527622	Arabidopsis thaliana ecotype KZ9 disease resistance protein (At3g46530) gene, partial cds.
A41_v1_01937_g01	Pkinase	otherK		RLP	PRGDB00144847	7e-66				Putative_R-Genes,_collected_from_NCBI_Protein	Arabidopsis thaliana	CNL	108739805	DQ527621	Arabidopsis thaliana ecotype KZ-1 disease resistance protein (At3g46530) gene, partial cds.
A41_v1_01946_g01	LRR:Pkinase:TM	RLK		RLP	PRGDB00145070	8e-61				Putative_R-Genes,_collected_from_NCBI_Protein	Arabidopsis thaliana	CN	108739803	DQ527620	Arabidopsis thaliana ecotype KNO-18 disease resistance protein (At3g46530) gene, partial cds.
A41_v1_01948_g01	LRR:Pkinase:TM	RLK		RLP	PRGDB00066143	6e-73				Putative_R-Genes,_collected_from_NCBI_Protein	Arabidopsis thaliana	CNL	108739801	DQ527619	Arabidopsis thaliana ecotype KNO-10 disease resistance protein (At3g46530) gene, partial cds.
A41_v1_02210_g01				TNL	PRGDB00047070	0.0				Putative_R-Genes,_collected_from_NCBI_Protein	Arabidopsis thaliana	CNL	108739799	DQ527618	Arabidopsis thaliana ecotype Kin-0 disease resistance protein (At3g46530) gene, partial cds.
A41_v1_02237_g01	LRR:Pkinase:TM	RLK		RLP	PRGDB00066183	0.0				Putative_R-Genes,_collected_from_NCBI_Protein	Arabidopsis thaliana	CNL	108739797	DQ527617	Arabidopsis thaliana ecotype Kas-1 disease resistance protein (At3g46530) gene, partial cds.
A41_v1_02300_g01				N	PRGDB00145234	3e-96				Putative_R-Genes,_collected_from_NCBI_Protein	Arabidopsis thaliana	CNL	108739795	DQ527616	Arabidopsis thaliana ecotype Hr-5 disease resistance protein (At3g46530) gene, partial cds.
A41_v1_02301_g01				CNL	PRGDB00187611	8e-121				Putative_R-Genes,_collected_from_NCBI_Protein	Arabidopsis thaliana	CNL	108739793	DQ527615	Arabidopsis thaliana ecotype HR-10 disease resistance protein (At3g46530) gene, partial cds.
A41_v1_02335_g01	ABC_tran:TM	otherATM		N	PRGDB00144530	0.0				Putative_R-Genes,_collected_from_NCBI_Protein	Arabidopsis thaliana	CN	108739791	DQ527614	Arabidopsis thaliana ecotype Gy-0 disease resistance protein (At3g46530) gene, partial cds.
A41_v1_02350_g01	LRR:TM	RLP		RLP	PRGDB00065982	7e-97				Putative_R-Genes,_collected_from_NCBI_Protein	Arabidopsis thaliana	CNL	108739789	DQ527613	Arabidopsis thaliana ecotype Gu-0 disease resistance protein (At3g46530) gene, partial cds.
A41_v1_02379_g01	ABC_tran:TM	otherATM		CNL	PRGDB00187611	5e-164				Putative_R-Genes,_collected_from_NCBI_Protein	Arabidopsis thaliana	CNL	108739787	DQ527612	Arabidopsis thaliana ecotype GOT-7 disease resistance protein (At3g46530) gene, partial cds.
A41_v1_02433_g01	LRR	L		TNL	PRGDB00046993	8e-79				Putative_R-Genes,_collected_from_NCBI_Protein	Arabidopsis thaliana	CNL	108739785	DQ527611	Arabidopsis thaliana ecotype GOT-22 disease resistance protein (At3g46530) gene, partial cds.
A41_v1_02477_g01	LRR:Pkinase:TM	RLK		RLP	PRGDB00066853	4e-80				Putative_R-Genes,_collected_from_NCBI_Protein	Arabidopsis thaliana	CN	108739782	DQ527609	Arabidopsis thaliana ecotype Fei-0 disease resistance protein (At3g46530) gene, partial cds.
A41_v1_02485_g01				Other	PRGDB00145806	1e-61				Putative_R-Genes,_collected_from_NCBI_Protein	Arabidopsis thaliana	CN	108739780	DQ527608	Arabidopsis thaliana ecotype Fab-2 disease resistance protein (At3g46530) gene, partial cds.
A41_v1_02486_g01				Other	PRGDB00145806	2e-88				Putative_R-Genes,_collected_from_NCBI_Protein	Arabidopsis thaliana	CN	108739778	DQ527607	Arabidopsis thaliana ecotype Est-1 disease resistance protein (At3g46530) gene, partial cds.
A41_v1_02528_g01	LRR	L		RLP	PRGDB00066431	1e-65				Putative_R-Genes,_collected_from_NCBI_Protein	Arabidopsis thaliana	CN	108739776	DQ527606	Arabidopsis thaliana ecotype Ei-2 disease resistance protein (At3g46530) gene, partial cds.
A41_v1_02539_g01	LRR:TM	RLP		RLP	PRGDB00065982	6e-83				Putative_R-Genes,_collected_from_NCBI_Protein	Arabidopsis thaliana	CN	108739774	DQ527605	Arabidopsis thaliana ecotype Edi-0 disease resistance protein (At3g46530) gene, partial cds.
A41_v1_02568_g01				CNL	PRGDB00050665	4e-117				Putative_R-Genes,_collected_from_NCBI_Protein	Arabidopsis thaliana	CN	108739772	DQ527604	Arabidopsis thaliana ecotype Eden-2 disease resistance protein (At3g46530) gene, partial cds.
A41_v1_02588_g01	Pkinase	otherK		RLP	PRGDB00145679	4e-65				Putative_R-Genes,_collected_from_NCBI_Protein	Arabidopsis thaliana	CN	108739770	DQ527603	Arabidopsis thaliana ecotype Eden-1 disease resistance protein (At3g46530) gene, partial cds.
A41_v1_02610_g01	LRR:NB-ARC:CC	CNL		CNL	PRGDB00047466	1e-61				Putative_R-Genes,_collected_from_NCBI_Protein	Arabidopsis thaliana	CNL	108739768	DQ527602	Arabidopsis thaliana ecotype Cvi-0 disease resistance protein (At3g46530) gene, partial cds.
A41_v1_02911_g02	Pkinase:TM	otherKTM	miR7699_A41_6	RLP	PRGDB00145679	0.0				Putative_R-Genes,_collected_from_NCBI_Protein	Arabidopsis thaliana	CNL	108739765	DQ527600	Arabidopsis thaliana ecotype CS22491 disease resistance protein (At3g46530) gene, partial cds.
A41_v1_02960_g02	LRR	L		RLP	PRGDB00066740	3e-92				Putative_R-Genes,_collected_from_NCBI_Protein	Arabidopsis thaliana	CN	108739763	DQ527599	Arabidopsis thaliana ecotype Col-0 disease resistance protein (At3g46530) gene, partial cds.
A41_v1_02990_g02				NL	PRGDB00049562	7e-112				Putative_R-Genes,_collected_from_NCBI_Protein	Arabidopsis thaliana	CNL	108739761	DQ527598	Arabidopsis thaliana ecotype CIBC-5 disease resistance protein (At3g46530) gene, partial cds.
A41_v1_03022_g02	LRR:TM	RLP		RLP	PRGDB00066090	3e-64				Putative_R-Genes,_collected_from_NCBI_Protein	Arabidopsis thaliana	CN	108739759	DQ527597	Arabidopsis thaliana ecotype CIBC-17 disease resistance protein (At3g46530) gene, partial cds.
A41_v1_03131_g02	LRR	L		RLP	PRGDB00067049	4e-76				Putative_R-Genes,_collected_from_NCBI_Protein	Arabidopsis thaliana	CNL	108739756	DQ527595	Arabidopsis thaliana ecotype Br-0 disease resistance protein (At3g46530) gene, partial cds.
A41_v1_03135_g02	LRR:Pkinase:TM	RLK		RLP	PRGDB00144847	2e-167				Putative_R-Genes,_collected_from_NCBI_Protein	Arabidopsis thaliana	CN	108739754	DQ527594	Arabidopsis thaliana ecotype Bor-4 disease resistance protein (At3g46530) gene, partial cds.
A41_v1_03143_g02	LRR:Pkinase:TM	RLK		RLK	PRGDB00144468	1e-120				Putative_R-Genes,_collected_from_NCBI_Protein	Arabidopsis thaliana	CNL	108739752	DQ527593	Arabidopsis thaliana ecotype Bor-1 disease resistance protein (At3g46530) gene, partial cds.
A41_v1_03148_g02	LRR:Pkinase:TM	RLK		RLP	PRGDB00066853	0.0				Putative_R-Genes,_collected_from_NCBI_Protein	Arabidopsis thaliana	CN	108739750	DQ527592	Arabidopsis thaliana ecotype Bil-7 disease resistance protein (At3g46530) gene, partial cds.
A41_v1_03252_g02	Pkinase:CC	otherKC		N	PRGDB00066400	1e-114				Putative_R-Genes,_collected_from_NCBI_Protein	Arabidopsis thaliana	CN	108739748	DQ527591	Arabidopsis thaliana ecotype Bil-5 disease resistance protein (At3g46530) gene, partial cds.
A41_v1_03323_g02	LRR:Pkinase:TM	RLK		RLP	PRGDB00066853	4e-63				Putative_R-Genes,_collected_from_NCBI_Protein	Arabidopsis thaliana	CN	108739746	DQ527590	Arabidopsis thaliana ecotype Bay-0 disease resistance protein (At3g46530) gene, partial cds.
A41_v1_03342_g02	LRR:Pkinase:TM	RLK		RLP	PRGDB00066441	1e-94				Putative_R-Genes,_collected_from_NCBI_Protein	Arabidopsis thaliana	CN	108739744	DQ527589	Arabidopsis thaliana ecotype An-1 disease resistance protein (At3g46530) gene, partial cds.
A41_v1_03372_g02	LRR	L		RLP	PRGDB00066740	6e-126				Putative_R-Genes,_collected_from_NCBI_Protein	Arabidopsis thaliana	CNL	108739742	DQ527588	Arabidopsis thaliana ecotype Ag-0 disease resistance protein (At3g46530) gene, partial cds.
A41_v1_03391_g02	Pkinase:TM	otherKTM		RLK-GNK2	PRGDB00066654	1e-71				Putative_R-Genes,_collected_from_NCBI_Protein	Arabidopsis thaliana	TNL	108739512	DQ527503	Arabidopsis thaliana ecotype Zdr-6 disease resistance protein (At1g65850) gene, partial cds.
A41_v1_03397_g02	Pkinase	otherK		Other	PRGDB00145806	3e-65				Putative_R-Genes,_collected_from_NCBI_Protein	Arabidopsis thaliana	TNL	108739510	DQ527502	Arabidopsis thaliana ecotype Zdr-1 disease resistance protein (At1g65850) gene, partial cds.
A41_v1_03441_g02	Pkinase:TM	otherKTM		RLP	PRGDB00145679	1e-67				Putative_R-Genes,_collected_from_NCBI_Protein	Arabidopsis thaliana	TNL	108739508	DQ527501	Arabidopsis thaliana ecotype Yo-0 disease resistance protein (At1g65850) gene, partial cds.
A41_v1_03586_g02	Pkinase:TM	otherKTM		RLK	PRGDB00065843	2e-62				Putative_R-Genes,_collected_from_NCBI_Protein	Arabidopsis thaliana	TNL	108739506	DQ527500	Arabidopsis thaliana ecotype Wt-5 disease resistance protein (At1g65850) gene, partial cds.
A41_v1_03615_g02	LRR:TM	RLP		RLP	PRGDB00066740	5e-139				Putative_R-Genes,_collected_from_NCBI_Protein	Arabidopsis thaliana	TNL	108739504	DQ527499	Arabidopsis thaliana ecotype Ws-0 disease resistance protein (At1g65850) gene, partial cds.
A41_v1_03624_g02	Pkinase:TM	otherKTM		RLP	PRGDB00145777	5e-68				Putative_R-Genes,_collected_from_NCBI_Protein	Arabidopsis thaliana	TNL	108739502	DQ527498	Arabidopsis thaliana ecotype Var-2-6 disease resistance protein (At1g65850) gene, partial cds.
A41_v1_03670_g02	LRR:Pkinase:TM	RLK		RLP	PRGDB00066853	1e-103				Putative_R-Genes,_collected_from_NCBI_Protein	Arabidopsis thaliana	TNL	108739500	DQ527497	Arabidopsis thaliana ecotype Var-2-1 disease resistance protein (At1g65850) gene, partial cds.
A41_v1_03701_g02	LRR:Pkinase:TM	RLK		RLP	PRGDB00066457	3e-64				Putative_R-Genes,_collected_from_NCBI_Protein	Arabidopsis thaliana	TNL	108739498	DQ527496	Arabidopsis thaliana ecotype Uod-7 disease resistance protein (At1g65850) gene, partial cds.
A41_v1_03783_g02	LRR:TM	RLP		RLP	PRGDB00066740	9e-118				Putative_R-Genes,_collected_from_NCBI_Protein	Arabidopsis thaliana	TNL	108739495	DQ527494	Arabidopsis thaliana ecotype Ull-2-5 disease resistance protein (At1g65850) gene, partial cds.
A41_v1_03889_g02	LRR:Pkinase:TM	RLK		RLP	PRGDB00144539	2e-61				Putative_R-Genes,_collected_from_NCBI_Protein	Arabidopsis thaliana	TNL	108739493	DQ527493	Arabidopsis thaliana ecotype Ull-2-3 disease resistance protein (At1g65850) gene, partial cds.
A41_v1_03890_g02	LRR:Pkinase:TM	RLK		RLP	PRGDB00145777	3e-72				Putative_R-Genes,_collected_from_NCBI_Protein	Arabidopsis thaliana	TNL	108739490	DQ527491	Arabidopsis thaliana ecotype Ts-5 disease resistance protein (At1g65850) gene, partial cds.
A41_v1_03945_g02	LRR:Pkinase:TM	RLK		RLP	PRGDB00145777	1e-64				Putative_R-Genes,_collected_from_NCBI_Protein	Arabidopsis thaliana	TNL	108739488	DQ527490	Arabidopsis thaliana ecotype Ts-1 disease resistance protein (At1g65850) gene, partial cds.
A41_v1_04017_g02	LRR:Pkinase:TM	RLK		RLP	PRGDB00145700	4e-93				Putative_R-Genes,_collected_from_NCBI_Protein	Arabidopsis thaliana	TNL	108739486	DQ527489	Arabidopsis thaliana ecotype SQ-8 disease resistance protein (At1g65850) gene, partial cds.
A41_v1_04186_g02	ABC_tran:TM	otherATM		N	PRGDB00144530	9e-175				Putative_R-Genes,_collected_from_NCBI_Protein	Arabidopsis thaliana	TNL	108739484	DQ527488	Arabidopsis thaliana ecotype SQ-1 disease resistance protein (At1g65850) gene, partial cds.
A41_v1_04201_g02	ABC_tran:TM	otherATM		N	PRGDB00144530	0.0				Putative_R-Genes,_collected_from_NCBI_Protein	Arabidopsis thaliana	TNL	108739482	DQ527487	Arabidopsis thaliana ecotype Spr-1-2 disease resistance protein (At1g65850) gene, partial cds.
A41_v1_04246_g02	LRR:Pkinase:TM	RLK		RLP	PRGDB00066853	2e-106				Putative_R-Genes,_collected_from_NCBI_Protein	Arabidopsis thaliana	TNL	108739480	DQ527486	Arabidopsis thaliana ecotype Sorbo disease resistance protein (At1g65850) gene, partial cds.
A41_v1_04365_g02	LRR:Pkinase:TM	RLK		RLP	PRGDB00066143	3e-66				Putative_R-Genes,_collected_from_NCBI_Protein	Arabidopsis thaliana	TNL	108739478	DQ527485	Arabidopsis thaliana ecotype se-0 disease resistance protein (At1g65850) gene, partial cds.
A41_v1_04414_g02	ABC_tran:TM	otherATM		N	PRGDB00065950	2e-74				Putative_R-Genes,_collected_from_NCBI_Protein	Arabidopsis thaliana	TNL	108739476	DQ527484	Arabidopsis thaliana ecotype RRS-10 disease resistance protein (At1g65850) gene, partial cds.
A41_v1_04415_g02	ABC_tran:TM	otherATM		N	PRGDB00065950	7e-76				Putative_R-Genes,_collected_from_NCBI_Protein	Arabidopsis thaliana	TNL	108739474	DQ527483	Arabidopsis thaliana ecotype RMX-A180 disease resistance protein (At1g65850) gene, partial cds.
A41_v1_04442_g02	Pkinase:TM	otherKTM		CNL	PRGDB00188068	1e-64				Putative_R-Genes,_collected_from_NCBI_Protein	Arabidopsis thaliana	TNL	108739472	DQ527482	Arabidopsis thaliana ecotype RMX-A02 disease resistance protein (At1g65850) gene, partial cds.
A41_v1_04485_g02	LRR:TM	RLP		RLP	PRGDB00145034	2e-63				Putative_R-Genes,_collected_from_NCBI_Protein	Arabidopsis thaliana	TNL	108739470	DQ527481	Arabidopsis thaliana ecotype REN-11 disease resistance protein (At1g65850) gene, partial cds.
A41_v1_04521_g02	LRR:Pkinase:TM	RLK		RLP	PRGDB00144511	5e-63				Putative_R-Genes,_collected_from_NCBI_Protein	Arabidopsis thaliana	TNL	108739468	DQ527480	Arabidopsis thaliana ecotype REN-1 disease resistance protein (At1g65850) gene, partial cds.
A41_v1_04586_g02				RLP	PRGDB00066477	1e-101				Putative_R-Genes,_collected_from_NCBI_Protein	Arabidopsis thaliana	TNL	108739466	DQ527479	Arabidopsis thaliana ecotype Ra-0 disease resistance protein (At1g65850) gene, partial cds.
A41_v1_04600_g02	Pkinase:TM	otherKTM		RLP	PRGDB00144539	7e-62				Putative_R-Genes,_collected_from_NCBI_Protein	Arabidopsis thaliana	TNL	108739464	DQ527478	Arabidopsis thaliana ecotype Pu2-7 disease resistance protein (At1g65850) gene, partial cds.
A41_v1_04604_g02	LRR:Pkinase:TM	RLK		RLP	PRGDB00066762	0.0				Putative_R-Genes,_collected_from_NCBI_Protein	Arabidopsis thaliana	TNL	108739462	DQ527477	Arabidopsis thaliana ecotype Pu2-23 disease resistance protein (At1g65850) gene, partial cds.
A41_v1_04720_g02	LRR:TM	RLP		RLP	PRGDB00065982	4e-93				Putative_R-Genes,_collected_from_NCBI_Protein	Arabidopsis thaliana	TNL	108739460	DQ527476	Arabidopsis thaliana ecotype Pro-0 disease resistance protein (At1g65850) gene, partial cds.
A41_v1_04778_g02	Pkinase:TM	otherKTM		CNL	PRGDB00188068	1e-80				Putative_R-Genes,_collected_from_NCBI_Protein	Arabidopsis thaliana	TNL	108739458	DQ527475	Arabidopsis thaliana ecotype PNA-17 disease resistance protein (At1g65850) gene, partial cds.
A41_v1_04780_g02	LRR:Pkinase:TM	RLK		RLK-GNK2	PRGDB00066654	1e-71				Putative_R-Genes,_collected_from_NCBI_Protein	Arabidopsis thaliana	TNL	108739456	DQ527474	Arabidopsis thaliana ecotype PNA-10 disease resistance protein (At1g65850) gene, partial cds.
A41_v1_04781_g02	LRR:Pkinase:TM	RLK		RLK-GNK2	PRGDB00066654	3e-71				Putative_R-Genes,_collected_from_NCBI_Protein	Arabidopsis thaliana	TNL	108739454	DQ527473	Arabidopsis thaliana ecotype Oy-0 disease resistance protein (At1g65850) gene, partial cds.
A41_v1_04782_g02	LRR:TM	RLP		CNL	PRGDB00188068	1e-75				Putative_R-Genes,_collected_from_NCBI_Protein	Arabidopsis thaliana	TNL	108739452	DQ527472	Arabidopsis thaliana ecotype Omo-2-3 disease resistance protein (At1g65850) gene, partial cds.
A41_v1_04783_g02	LRR:Pkinase:TM	RLK		RLK-GNK2	PRGDB00066654	8e-74				Putative_R-Genes,_collected_from_NCBI_Protein	Arabidopsis thaliana	TNL	108739450	DQ527471	Arabidopsis thaliana ecotype Omo-2-1 disease resistance protein (At1g65850) gene, partial cds.
A41_v1_04784_g02	Pkinase:TM	otherKTM		CNL	PRGDB00188068	2e-92				Putative_R-Genes,_collected_from_NCBI_Protein	Arabidopsis thaliana	TNL	108739448	DQ527470	Arabidopsis thaliana ecotype Nok-3 disease resistance protein (At1g65850) gene, partial cds.
A41_v1_04841_g02	Pkinase	otherK		CNL	PRGDB00188068	2e-74				Putative_R-Genes,_collected_from_NCBI_Protein	Arabidopsis thaliana	TNL	108739446	DQ527469	Arabidopsis thaliana ecotype NFA-8 disease resistance protein (At1g65850) gene, partial cds.
A41_v1_04862_g02	LRR:Pkinase:TM	RLK		RLP	PRGDB00066708	2e-73				Putative_R-Genes,_collected_from_NCBI_Protein	Arabidopsis thaliana	TNL	108739444	DQ527468	Arabidopsis thaliana ecotype NFA-10 disease resistance protein (At1g65850) gene, partial cds.
A41_v1_04879_g02	Pkinase	otherK		RLK	PRGDB00066631	4e-68				Putative_R-Genes,_collected_from_NCBI_Protein	Arabidopsis thaliana	TNL	108739442	DQ527467	Arabidopsis thaliana ecotype Nd-1 disease resistance protein (At1g65850) gene, partial cds.
A41_v1_04880_g02	Pkinase:TM	otherKTM	miR172_A41_4	RLK-GNK2	PRGDB00066654	1e-84				Putative_R-Genes,_collected_from_NCBI_Protein	Arabidopsis thaliana	TNL	108739440	DQ527466	Arabidopsis thaliana ecotype Mt-0 disease resistance protein (At1g65850) gene, partial cds.
A41_v1_04883_g02	Pkinase	otherK		RLK-GNK2	PRGDB00066654	3e-63				Putative_R-Genes,_collected_from_NCBI_Protein	Arabidopsis thaliana	TNL	108739437	DQ527464	Arabidopsis thaliana ecotype Mr-0 disease resistance protein (At1g65850) gene, partial cds.
A41_v1_04884_g02				RLK	PRGDB00067004	2e-63				Putative_R-Genes,_collected_from_NCBI_Protein	Arabidopsis thaliana	TNL	108739435	DQ527463	Arabidopsis thaliana ecotype Lz-0 disease resistance protein (At1g65850) gene, partial cds.
A41_v1_04885_g02	Pkinase:TM	otherKTM		RLK	PRGDB00066330	3e-62				Putative_R-Genes,_collected_from_NCBI_Protein	Arabidopsis thaliana	TNL	108739432	DQ527461	Arabidopsis thaliana ecotype LP2-2 disease resistance protein (At1g65850) gene, partial cds.
A41_v1_04907_g02				RLK	PRGDB00065964	3e-155				Putative_R-Genes,_collected_from_NCBI_Protein	Arabidopsis thaliana	TNL	108739430	DQ527460	Arabidopsis thaliana ecotype Lov-5 disease resistance protein (At1g65850) gene, partial cds.
A41_v1_04936_g02	ABC_tran:TM	otherATM		N	PRGDB00145511	1e-87				Putative_R-Genes,_collected_from_NCBI_Protein	Arabidopsis thaliana	TNL	108739428	DQ527459	Arabidopsis thaliana ecotype Lov-1 disease resistance protein (At1g65850) gene, partial cds.
A41_v1_04946_g02	LRR:Pkinase:TM	RLK		RLP	PRGDB00066853	2e-86				Putative_R-Genes,_collected_from_NCBI_Protein	Arabidopsis thaliana	TNL	108739426	DQ527458	Arabidopsis thaliana ecotype Ll-0 disease resistance protein (At1g65850) gene, partial cds.
A41_v1_04966_g02	LRR:NB-ARC:CC	CNL		NL	PRGDB00063521	2e-71				Putative_R-Genes,_collected_from_NCBI_Protein	Arabidopsis thaliana	TNL	108739424	DQ527457	Arabidopsis thaliana ecotype LER-1 disease resistance protein (At1g65850) gene, partial cds.
A41_v1_05037_g02				N	PRGDB00049826	1e-122				Putative_R-Genes,_collected_from_NCBI_Protein	Arabidopsis thaliana	TNL	108739422	DQ527456	Arabidopsis thaliana ecotype KZ9 disease resistance protein (At1g65850) gene, partial cds.
A41_v1_05039_g02				N	PRGDB00049826	0.0				Putative_R-Genes,_collected_from_NCBI_Protein	Arabidopsis thaliana	TNL	108739420	DQ527455	Arabidopsis thaliana ecotype KZ-1 disease resistance protein (At1g65850) gene, partial cds.
A41_v1_05046_g02	LRR:Pkinase:TM	RLK		RLP	PRGDB00145346	6e-74				Putative_R-Genes,_collected_from_NCBI_Protein	Arabidopsis thaliana	TNL	108739418	DQ527454	Arabidopsis thaliana ecotype Kondara disease resistance protein (At1g65850) gene, partial cds.
A41_v1_05076_g02	Pkinase:TM	otherKTM		RLK-GNK2	PRGDB00066654	6e-66				Putative_R-Genes,_collected_from_NCBI_Protein	Arabidopsis thaliana	TNL	108739416	DQ527453	Arabidopsis thaliana ecotype KNO-18 disease resistance protein (At1g65850) gene, partial cds.
A41_v1_05132_g03	Pkinase:TM	otherKTM		RLK	PRGDB00066222	3e-99				Putative_R-Genes,_collected_from_NCBI_Protein	Arabidopsis thaliana	TNL	108739414	DQ527452	Arabidopsis thaliana ecotype KNO-10 disease resistance protein (At1g65850) gene, partial cds.
A41_v1_05281_g03	ABC_tran:TM	otherATM		N	PRGDB00144530	0.0				Putative_R-Genes,_collected_from_NCBI_Protein	Arabidopsis thaliana	TNL	108739412	DQ527451	Arabidopsis thaliana ecotype Kin-0 disease resistance protein (At1g65850) gene, partial cds.
A41_v1_05437_g03	LRR:Pkinase:TM	RLK	miR444_A41_1	RLP	PRGDB00066708	6e-68				Putative_R-Genes,_collected_from_NCBI_Protein	Arabidopsis thaliana	TNL	108739410	DQ527450	Arabidopsis thaliana ecotype Kas-1 disease resistance protein (At1g65850) gene, partial cds.
A41_v1_05440_g03	LRR:Pkinase:TM	RLK		RLP	PRGDB00066708	1e-70				Putative_R-Genes,_collected_from_NCBI_Protein	Arabidopsis thaliana	TNL	108739408	DQ527449	Arabidopsis thaliana ecotype Hr-5 disease resistance protein (At1g65850) gene, partial cds.
A41_v1_05475_g03	LRR:Pkinase:TM	RLK		RLK	PRGDB00065946	0.0				Putative_R-Genes,_collected_from_NCBI_Protein	Arabidopsis thaliana	TNL	108739406	DQ527448	Arabidopsis thaliana ecotype HR-10 disease resistance protein (At1g65850) gene, partial cds.
A41_v1_05539_g03	LRR:Pkinase:TM	RLK		RLP	PRGDB00145346	6e-100				Putative_R-Genes,_collected_from_NCBI_Protein	Arabidopsis thaliana	TNL	108739404	DQ527447	Arabidopsis thaliana ecotype Gu-0 disease resistance protein (At1g65850) gene, partial cds.
A41_v1_05541_g03	Pkinase	otherK		RLK	PRGDB00065946	2e-65				Putative_R-Genes,_collected_from_NCBI_Protein	Arabidopsis thaliana	TNL	108739402	DQ527446	Arabidopsis thaliana ecotype GOT-7 disease resistance protein (At1g65850) gene, partial cds.
A41_v1_05588_g03	Pkinase:CC	otherKC		CN	PRGDB00066065	2e-159				Putative_R-Genes,_collected_from_NCBI_Protein	Arabidopsis thaliana	TNL	108739400	DQ527445	Arabidopsis thaliana ecotype GOT-22 disease resistance protein (At1g65850) gene, partial cds.
A41_v1_05611_g03				TNL	PRGDB00144657	2e-66				Putative_R-Genes,_collected_from_NCBI_Protein	Arabidopsis thaliana	TNL	108739398	DQ527444	Arabidopsis thaliana ecotype Ga-0 disease resistance protein (At1g65850) gene, partial cds.
A41_v1_05653_g03	LRR:Pkinase:TM	RLK		RLP	PRGDB00145700	5e-155				Putative_R-Genes,_collected_from_NCBI_Protein	Arabidopsis thaliana	TNL	108739396	DQ527443	Arabidopsis thaliana ecotype Fab-4 disease resistance protein (At1g65850) gene, partial cds.
A41_v1_05691_g03	LRR:Pkinase:TM	RLK		RLP	PRGDB00145549	0.0				Putative_R-Genes,_collected_from_NCBI_Protein	Arabidopsis thaliana	TNL	108739394	DQ527442	Arabidopsis thaliana ecotype Fab-2 disease resistance protein (At1g65850) gene, partial cds.
A41_v1_05700_g03	Pkinase:TM	otherKTM		RLK-GNK2	PRGDB00066654	2e-96				Putative_R-Genes,_collected_from_NCBI_Protein	Arabidopsis thaliana	TNL	108739392	DQ527441	Arabidopsis thaliana ecotype Ei-2 disease resistance protein (At1g65850) gene, partial cds.
A41_v1_05754_g03	Pkinase:TM	otherKTM		RLP	PRGDB00145777	2e-62				Putative_R-Genes,_collected_from_NCBI_Protein	Arabidopsis thaliana	TNL	108739390	DQ527440	Arabidopsis thaliana ecotype Edi-0 disease resistance protein (At1g65850) gene, partial cds.
A41_v1_05815_g03	ABC_tran:TM	otherATM		N	PRGDB00065950	2e-114				Putative_R-Genes,_collected_from_NCBI_Protein	Arabidopsis thaliana	TNL	108739388	DQ527439	Arabidopsis thaliana ecotype Eden-2 disease resistance protein (At1g65850) gene, partial cds.
A41_v1_05828_g03				Mlo-like	PRGDB00065940	1e-134				Putative_R-Genes,_collected_from_NCBI_Protein	Arabidopsis thaliana	TNL	108739386	DQ527438	Arabidopsis thaliana ecotype Eden-1 disease resistance protein (At1g65850) gene, partial cds.
A41_v1_05836_g03	Pkinase:TM	otherKTM		RLK-GNK2	PRGDB00066654	2e-74				Putative_R-Genes,_collected_from_NCBI_Protein	Arabidopsis thaliana	TNL	108739384	DQ527437	Arabidopsis thaliana ecotype Cvi-0 disease resistance protein (At1g65850) gene, partial cds.
A41_v1_05945_g03	LRR:Pkinase:TM	RLK		RLP	PRGDB00066708	6e-71				Putative_R-Genes,_collected_from_NCBI_Protein	Arabidopsis thaliana	TNL	108739382	DQ527436	Arabidopsis thaliana ecotype Ct-1 disease resistance protein (At1g65850) gene, partial cds.
A41_v1_06038_g03	LRR:Pkinase:TM	RLK		RLP	PRGDB00066853	7e-76				Putative_R-Genes,_collected_from_NCBI_Protein	Arabidopsis thaliana	TNL	108739380	DQ527435	Arabidopsis thaliana ecotype CS22491 disease resistance protein (At1g65850) gene, partial cds.
A41_v1_06066_g03	LRR:Pkinase:TM	RLK	miR390_A41_1	RLP	PRGDB00145346	2e-130				Putative_R-Genes,_collected_from_NCBI_Protein	Arabidopsis thaliana	TNL	108739378	DQ527434	Arabidopsis thaliana ecotype Col-0 disease resistance protein (At1g65850) gene, partial cds.
A41_v1_06081_g03	LRR:Pkinase:TM	RLK		RLP	PRGDB00145636	0.0				Putative_R-Genes,_collected_from_NCBI_Protein	Arabidopsis thaliana	TNL	108739376	DQ527433	Arabidopsis thaliana ecotype CIBC-5 disease resistance protein (At1g65850) gene, partial cds.
A41_v1_06086_g03	LRR:TM	RLP	miR172_A41_7	RLP	PRGDB00145346	4e-74				Putative_R-Genes,_collected_from_NCBI_Protein	Arabidopsis thaliana	TNL	108739374	DQ527432	Arabidopsis thaliana ecotype CIBC-17 disease resistance protein (At1g65850) gene, partial cds.
A41_v1_06101_g03	Pkinase:TM	otherKTM		RLP	PRGDB00145777	1e-66				Putative_R-Genes,_collected_from_NCBI_Protein	Arabidopsis thaliana	TNL	108739372	DQ527431	Arabidopsis thaliana ecotype Bur-0 disease resistance protein (At1g65850) gene, partial cds.
A41_v1_06229_g03	LRR:Pkinase:TM	RLK		RLP	PRGDB00066762	0.0				Putative_R-Genes,_collected_from_NCBI_Protein	Arabidopsis thaliana	TNL	108739370	DQ527430	Arabidopsis thaliana ecotype Bor-4 disease resistance protein (At1g65850) gene, partial cds.
A41_v1_06292_g03	LRR:Pkinase:TM	RLK		RLP	PRGDB00066708	9e-62				Putative_R-Genes,_collected_from_NCBI_Protein	Arabidopsis thaliana	TNL	108739368	DQ527429	Arabidopsis thaliana ecotype Bor-1 disease resistance protein (At1g65850) gene, partial cds.
A41_v1_06369_g03	LRR:Pkinase:TM	RLK		RLP	PRGDB00145346	2e-62				Putative_R-Genes,_collected_from_NCBI_Protein	Arabidopsis thaliana	TNL	108739366	DQ527428	Arabidopsis thaliana ecotype Bil-7 disease resistance protein (At1g65850) gene, partial cds.
A41_v1_06375_g03	Pkinase:TM	otherKTM		RLP	PRGDB00145777	4e-66				Putative_R-Genes,_collected_from_NCBI_Protein	Arabidopsis thaliana	TNL	108739364	DQ527427	Arabidopsis thaliana ecotype Bil-5 disease resistance protein (At1g65850) gene, partial cds.
A41_v1_06410_g03	LRR:Pkinase:TM	RLK		RLP	PRGDB00145681	1e-64				Putative_R-Genes,_collected_from_NCBI_Protein	Arabidopsis thaliana	TNL	108739362	DQ527426	Arabidopsis thaliana ecotype Bay-0 disease resistance protein (At1g65850) gene, partial cds.
A41_v1_06454_g03	LRR:Pkinase:TM	RLK		RLP	PRGDB00145481	2e-76				Putative_R-Genes,_collected_from_NCBI_Protein	Arabidopsis thaliana	TNL	108739360	DQ527425	Arabidopsis thaliana ecotype An-1 disease resistance protein (At1g65850) gene, partial cds.
A41_v1_06491_g03	LRR:TM	RLP		RLP	PRGDB00145346	1e-100				Putative_R-Genes,_collected_from_NCBI_Protein	Arabidopsis thaliana	TNL	108739358	DQ527424	Arabidopsis thaliana ecotype Ag-0 disease resistance protein (At1g65850) gene, partial cds.
A41_v1_06499_g03	LRR:Pkinase:TM	RLK		RLP	PRGDB00066708	8e-84				Putative_R-Genes,_collected_from_NCBI_Protein	Arabidopsis thaliana	CNL	108738774	DQ526845	Arabidopsis thaliana ecotype Zdr-6 disease resistance protein (At1g53350) gene, partial cds.
A41_v1_06548_g03	LRR:Pkinase:TM:CC	otherLRTMC		RLP	PRGDB00065884	3e-64				Putative_R-Genes,_collected_from_NCBI_Protein	Arabidopsis thaliana	CNL	108738772	DQ526844	Arabidopsis thaliana ecotype Zdr-1 disease resistance protein (At1g53350) gene, partial cds.
A41_v1_06594_g03	LRR:Pkinase:TM	RLK	miR530_A41_1	RLP	PRGDB00066083	0.0				Putative_R-Genes,_collected_from_NCBI_Protein	Arabidopsis thaliana	CNL	108738770	DQ526843	Arabidopsis thaliana ecotype Yo-0 disease resistance protein (At1g53350) gene, partial cds.
A41_v1_06806_g03	ABC_tran:TM	otherATM		N	PRGDB00144530	0.0				Putative_R-Genes,_collected_from_NCBI_Protein	Arabidopsis thaliana	CNL	108738768	DQ526842	Arabidopsis thaliana ecotype Wt-5 disease resistance protein (At1g53350) gene, partial cds.
A41_v1_06863_g03	ABC_tran:TM	otherATM		N	PRGDB00144530	0.0				Putative_R-Genes,_collected_from_NCBI_Protein	Arabidopsis thaliana	CNL	108738766	DQ526841	Arabidopsis thaliana ecotype Ws-2 disease resistance protein (At1g53350) gene, partial cds.
A41_v1_06864_g03	ABC_tran:TM	otherATM		N	PRGDB00144530	0.0				Putative_R-Genes,_collected_from_NCBI_Protein	Arabidopsis thaliana	CNL	108738764	DQ526840	Arabidopsis thaliana ecotype Ws-0 disease resistance protein (At1g53350) gene, partial cds.
A41_v1_06889_g03				RLK	PRGDB00065908	5e-64				Putative_R-Genes,_collected_from_NCBI_Protein	Arabidopsis thaliana	CNL	108738762	DQ526839	Arabidopsis thaliana ecotype Wei-0 disease resistance protein (At1g53350) gene, partial cds.
A41_v1_06891_g03	LRR:Pkinase:TM	RLK		RLP	PRGDB00145777	0.0				Putative_R-Genes,_collected_from_NCBI_Protein	Arabidopsis thaliana	CNL	108738760	DQ526838	Arabidopsis thaliana ecotype Wa-1 disease resistance protein (At1g53350) gene, partial cds.
A41_v1_06932_g03	Pkinase:CC	otherKC		CN	PRGDB00066065	9e-65				Putative_R-Genes,_collected_from_NCBI_Protein	Arabidopsis thaliana	CNL	108738758	DQ526837	Arabidopsis thaliana ecotype Var-2-6 disease resistance protein (At1g53350) gene, partial cds.
A41_v1_06982_g03	LRR:Pkinase:TM	RLK		RLP	PRGDB00144847	0.0				Putative_R-Genes,_collected_from_NCBI_Protein	Arabidopsis thaliana	CNL	108738755	DQ526835	Arabidopsis thaliana ecotype Uod-7 disease resistance protein (At1g53350) gene, partial cds.
A41_v1_06985_g03	LRR:Pkinase:TM	RLK		RLP	PRGDB00066853	9e-71				Putative_R-Genes,_collected_from_NCBI_Protein	Arabidopsis thaliana	CNL	108738753	DQ526834	Arabidopsis thaliana ecotype Uod-1 disease resistance protein (At1g53350) gene, partial cds.
A41_v1_06988_g03	LRR:Pkinase:TM	RLK		RLP	PRGDB00066708	6e-73				Putative_R-Genes,_collected_from_NCBI_Protein	Arabidopsis thaliana	CNL	108738751	DQ526833	Arabidopsis thaliana ecotype Ull-2-5 disease resistance protein (At1g53350) gene, partial cds.
A41_v1_07010_g03				RLP	PRGDB00067067	9e-97				Putative_R-Genes,_collected_from_NCBI_Protein	Arabidopsis thaliana	CNL	108738749	DQ526832	Arabidopsis thaliana ecotype Ull-2-3 disease resistance protein (At1g53350) gene, partial cds.
A41_v1_07019_g03	LRR:Pkinase:TM	RLK		RLP	PRGDB00066441	9e-120				Putative_R-Genes,_collected_from_NCBI_Protein	Arabidopsis thaliana	CNL	108738747	DQ526831	Arabidopsis thaliana ecotype Tsu-1 disease resistance protein (At1g53350) gene, partial cds.
A41_v1_07250_g04	Pkinase:TM	otherKTM		RLK	PRGDB00066735	3e-67				Putative_R-Genes,_collected_from_NCBI_Protein	Arabidopsis thaliana	CNL	108738745	DQ526830	Arabidopsis thaliana ecotype Ts-5 disease resistance protein (At1g53350) gene, partial cds.
A41_v1_07266_g04				TNL	PRGDB00047070	0.0				Putative_R-Genes,_collected_from_NCBI_Protein	Arabidopsis thaliana	CNL	108738743	DQ526829	Arabidopsis thaliana ecotype Ts-1 disease resistance protein (At1g53350) gene, partial cds.
A41_v1_07278_g04	Pkinase:TM	otherKTM		RLP	PRGDB00066457	2e-68				Putative_R-Genes,_collected_from_NCBI_Protein	Arabidopsis thaliana	CNL	108738741	DQ526828	Arabidopsis thaliana ecotype TAMM-27 disease resistance protein (At1g53350) gene, partial cds.
A41_v1_07335_g04	LRR:Pkinase:TM	RLK		RLP	PRGDB00066853	3e-81				Putative_R-Genes,_collected_from_NCBI_Protein	Arabidopsis thaliana	CNL	108738739	DQ526827	Arabidopsis thaliana ecotype Tamm-2 disease resistance protein (At1g53350) gene, partial cds.
A41_v1_07338_g04	LRR:Pkinase:TM	RLK		RLP	PRGDB00066708	2e-71				Putative_R-Genes,_collected_from_NCBI_Protein	Arabidopsis thaliana	CNL	108738737	DQ526826	Arabidopsis thaliana ecotype SQ-8 disease resistance protein (At1g53350) gene, partial cds.
A41_v1_07339_g04	LRR:Pkinase:TM	RLK		RLP	PRGDB00066708	2e-72				Putative_R-Genes,_collected_from_NCBI_Protein	Arabidopsis thaliana	CNL	108738735	DQ526825	Arabidopsis thaliana ecotype SQ-1 disease resistance protein (At1g53350) gene, partial cds.
A41_v1_07396_g04	LRR:Pkinase:TM	RLK		RLP	PRGDB00145346	3e-67				Putative_R-Genes,_collected_from_NCBI_Protein	Arabidopsis thaliana	CNL	108738733	DQ526824	Arabidopsis thaliana ecotype Spr-1-6 disease resistance protein (At1g53350) gene, partial cds.
A41_v1_07532_g04	NB-ARC	N		RPW8-NL	PRGDB00050646	0.0				Putative_R-Genes,_collected_from_NCBI_Protein	Arabidopsis thaliana	CNL	108738731	DQ526823	Arabidopsis thaliana ecotype Spr-1-2 disease resistance protein (At1g53350) gene, partial cds.
A41_v1_07543_g04	Pkinase:TM	otherKTM		RLK-GNK2	PRGDB00066654	2e-93				Putative_R-Genes,_collected_from_NCBI_Protein	Arabidopsis thaliana	CNL	108738729	DQ526822	Arabidopsis thaliana ecotype Sorbo disease resistance protein (At1g53350) gene, partial cds.
A41_v1_07584_g04	LRR:Pkinase:TM	RLK		RLP	PRGDB00145636	0.0				Putative_R-Genes,_collected_from_NCBI_Protein	Arabidopsis thaliana	CNL	108738727	DQ526821	Arabidopsis thaliana ecotype se-0 disease resistance protein (At1g53350) gene, partial cds.
A41_v1_07596_g04	Pkinase:TM	otherKTM		RLK	PRGDB00144720	9e-88				Putative_R-Genes,_collected_from_NCBI_Protein	Arabidopsis thaliana	CNL	108738725	DQ526820	Arabidopsis thaliana ecotype Rrs-7 disease resistance protein (At1g53350) gene, partial cds.
A41_v1_07683_g04	LRR:Pkinase:TM	RLK		RLP	PRGDB00145481	1e-66				Putative_R-Genes,_collected_from_NCBI_Protein	Arabidopsis thaliana	CNL	108738723	DQ526819	Arabidopsis thaliana ecotype RRS-10 disease resistance protein (At1g53350) gene, partial cds.
A41_v1_07735_g04	LRR:Pkinase:TM:CC	otherLRTMC		RLP	PRGDB00145057	1e-67				Putative_R-Genes,_collected_from_NCBI_Protein	Arabidopsis thaliana	CNL	108738721	DQ526818	Arabidopsis thaliana ecotype RMX-A180 disease resistance protein (At1g53350) gene, partial cds.
A41_v1_07812_g04	LRR:TM	RLP		RLP	PRGDB00145346	7e-72				Putative_R-Genes,_collected_from_NCBI_Protein	Arabidopsis thaliana	CNL	108738719	DQ526817	Arabidopsis thaliana ecotype RMX-A02 disease resistance protein (At1g53350) gene, partial cds.
A41_v1_07824_g04				RLP	PRGDB00065930	2e-95				Putative_R-Genes,_collected_from_NCBI_Protein	Arabidopsis thaliana	CNL	108738717	DQ526816	Arabidopsis thaliana ecotype REN-11 disease resistance protein (At1g53350) gene, partial cds.
A41_v1_07847_g04	LRR:TM	RLP	miR172_A41_1	RLP	PRGDB00065982	2e-66				Putative_R-Genes,_collected_from_NCBI_Protein	Arabidopsis thaliana	CNL	108738715	DQ526815	Arabidopsis thaliana ecotype REN-1 disease resistance protein (At1g53350) gene, partial cds.
A41_v1_07855_g04	LRR	L		RLP	PRGDB00066340	0.0				Putative_R-Genes,_collected_from_NCBI_Protein	Arabidopsis thaliana	CNL	108738713	DQ526814	Arabidopsis thaliana ecotype Ra-0 disease resistance protein (At1g53350) gene, partial cds.
A41_v1_07883_g04	ABC_tran:TM	otherATM		N	PRGDB00144530	0.0				Putative_R-Genes,_collected_from_NCBI_Protein	Arabidopsis thaliana	CNL	108738711	DQ526813	Arabidopsis thaliana ecotype Pu2-23 disease resistance protein (At1g53350) gene, partial cds.
A41_v1_07998_g04	LRR:Pkinase:TM	RLK		RLP	PRGDB00066853	3e-74				Putative_R-Genes,_collected_from_NCBI_Protein	Arabidopsis thaliana	CNL	108738709	DQ526812	Arabidopsis thaliana ecotype Pro-0 disease resistance protein (At1g53350) gene, partial cds.
A41_v1_08179_g05	LRR:Pkinase:TM	RLK		RLP	PRGDB00066708	2e-74				Putative_R-Genes,_collected_from_NCBI_Protein	Arabidopsis thaliana	CNL	108738707	DQ526811	Arabidopsis thaliana ecotype PNA-17 disease resistance protein (At1g53350) gene, partial cds.
A41_v1_08186_g05	LRR:Pkinase:TM	RLK		RLP	PRGDB00066853	3e-70				Putative_R-Genes,_collected_from_NCBI_Protein	Arabidopsis thaliana	CNL	108738705	DQ526810	Arabidopsis thaliana ecotype PNA-10 disease resistance protein (At1g53350) gene, partial cds.
A41_v1_08197_g05	Pkinase:TM	otherKTM		RLP	PRGDB00145681	1e-63				Putative_R-Genes,_collected_from_NCBI_Protein	Arabidopsis thaliana	CNL	108738702	DQ526808	Arabidopsis thaliana ecotype Omo-2-3 disease resistance protein (At1g53350) gene, partial cds.
A41_v1_08205_g05	Pkinase	otherK		RLP	PRGDB00065836	3e-134				Putative_R-Genes,_collected_from_NCBI_Protein	Arabidopsis thaliana	CNL	108738700	DQ526807	Arabidopsis thaliana ecotype Omo-2-1 disease resistance protein (At1g53350) gene, partial cds.
A41_v1_08277_g05				Mlo-like	PRGDB00144726	5e-109				Putative_R-Genes,_collected_from_NCBI_Protein	Arabidopsis thaliana	CNL	108738698	DQ526806	Arabidopsis thaliana ecotype Nok-3 disease resistance protein (At1g53350) gene, partial cds.
A41_v1_08288_g05	Pkinase:TM	otherKTM		RLP	PRGDB00066143	0.0				Putative_R-Genes,_collected_from_NCBI_Protein	Arabidopsis thaliana	CNL	108738696	DQ526805	Arabidopsis thaliana ecotype NFA-8 disease resistance protein (At1g53350) gene, partial cds.
A41_v1_08300_g05	LRR:Pkinase:TM	RLK		RLP	PRGDB00145636	9e-81				Putative_R-Genes,_collected_from_NCBI_Protein	Arabidopsis thaliana	CNL	108738694	DQ526804	Arabidopsis thaliana ecotype NFA-10 disease resistance protein (At1g53350) gene, partial cds.
A41_v1_08348_g05	LRR:Pkinase:TM	RLK		RLK	PRGDB00066993	1e-87				Putative_R-Genes,_collected_from_NCBI_Protein	Arabidopsis thaliana	CNL	108738692	DQ526803	Arabidopsis thaliana ecotype Nd-1 disease resistance protein (At1g53350) gene, partial cds.
A41_v1_08466_g05	NB-ARC	N		NL	PRGDB00145373	1e-161				Putative_R-Genes,_collected_from_NCBI_Protein	Arabidopsis thaliana	CNL	108738690	DQ526802	Arabidopsis thaliana ecotype Mz-0 disease resistance protein (At1g53350) gene, partial cds.
A41_v1_08479_g05	Pkinase	otherK		RLP	PRGDB00145679	8e-70				Putative_R-Genes,_collected_from_NCBI_Protein	Arabidopsis thaliana	CNL	108738688	DQ526801	Arabidopsis thaliana ecotype Mt-0 disease resistance protein (At1g53350) gene, partial cds.
A41_v1_08505_g05	Pkinase	otherK		RLP	PRGDB00144847	2e-67				Putative_R-Genes,_collected_from_NCBI_Protein	Arabidopsis thaliana	CNL	108738686	DQ526800	Arabidopsis thaliana ecotype Ms-0 disease resistance protein (At1g53350) gene, partial cds.
A41_v1_08528_g05	LRR:Pkinase:TM	RLK		RLK	PRGDB00144468	2e-128				Putative_R-Genes,_collected_from_NCBI_Protein	Arabidopsis thaliana	CNL	108738684	DQ526799	Arabidopsis thaliana ecotype Mrk-0 disease resistance protein (At1g53350) gene, partial cds.
A41_v1_08537_g05	LRR:Pkinase:TM	RLK		RLP	PRGDB00066708	1e-128				Putative_R-Genes,_collected_from_NCBI_Protein	Arabidopsis thaliana	CNL	108738682	DQ526798	Arabidopsis thaliana ecotype Mr-0 disease resistance protein (At1g53350) gene, partial cds.
A41_v1_08561_g05	NB-ARC:CC	CN		NL	PRGDB00145373	1e-168				Putative_R-Genes,_collected_from_NCBI_Protein	Arabidopsis thaliana	CNL	108738680	DQ526797	Arabidopsis thaliana ecotype Lz-0 disease resistance protein (At1g53350) gene, partial cds.
A41_v1_08575_g05	Pkinase:TM	otherKTM		RLP	PRGDB00145777	3e-71				Putative_R-Genes,_collected_from_NCBI_Protein	Arabidopsis thaliana	CNL	108738678	DQ526796	Arabidopsis thaliana ecotype LP2-6 disease resistance protein (At1g53350) gene, partial cds.
A41_v1_08661_g05	Pkinase:TM	otherKTM		RLK-GNK2	PRGDB00066387	7e-68				Putative_R-Genes,_collected_from_NCBI_Protein	Arabidopsis thaliana	CNL	108738676	DQ526795	Arabidopsis thaliana ecotype LP2-2 disease resistance protein (At1g53350) gene, partial cds.
A41_v1_08692_g05	Pkinase:TM	otherKTM		RLK	PRGDB00144720	1e-90				Putative_R-Genes,_collected_from_NCBI_Protein	Arabidopsis thaliana	CNL	108738674	DQ526794	Arabidopsis thaliana ecotype Lov-5 disease resistance protein (At1g53350) gene, partial cds.
A41_v1_08695_g05	Pkinase:TM	otherKTM		RLP	PRGDB00066113	1e-61				Putative_R-Genes,_collected_from_NCBI_Protein	Arabidopsis thaliana	CNL	108738672	DQ526793	Arabidopsis thaliana ecotype Lov-1 disease resistance protein (At1g53350) gene, partial cds.
A41_v1_08708_g05	Pkinase	otherK		CNL	PRGDB00188068	2e-80				Putative_R-Genes,_collected_from_NCBI_Protein	Arabidopsis thaliana	CNL	108738670	DQ526792	Arabidopsis thaliana ecotype Ll-0 disease resistance protein (At1g53350) gene, partial cds.
A41_v1_08719_g05	Pkinase:TM	otherKTM		RLK	PRGDB00065844	4e-88				Putative_R-Genes,_collected_from_NCBI_Protein	Arabidopsis thaliana	CNL	108738668	DQ526791	Arabidopsis thaliana ecotype LER-1 disease resistance protein (At1g53350) gene, partial cds.
A41_v1_08724_g05	LRR:Pkinase:TM:CC	otherLRTMC		RLP	PRGDB00145549	3e-122				Putative_R-Genes,_collected_from_NCBI_Protein	Arabidopsis thaliana	CNL	108738666	DQ526790	Arabidopsis thaliana ecotype KZ9 disease resistance protein (At1g53350) gene, partial cds.
A41_v1_08836_g05	Pkinase:TM	otherKTM		RLK-GNK2	PRGDB00066654	2e-67				Putative_R-Genes,_collected_from_NCBI_Protein	Arabidopsis thaliana	CNL	108738664	DQ526789	Arabidopsis thaliana ecotype KZ-1 disease resistance protein (At1g53350) gene, partial cds.
A41_v1_08849_g05	LRR:Pkinase:TM	RLK		RLP	PRGDB00066708	8e-66				Putative_R-Genes,_collected_from_NCBI_Protein	Arabidopsis thaliana	CNL	108738662	DQ526788	Arabidopsis thaliana ecotype Kondara disease resistance protein (At1g53350) gene, partial cds.
A41_v1_08857_g05	Pkinase	otherK		RLP	PRGDB00145375	5e-63				Putative_R-Genes,_collected_from_NCBI_Protein	Arabidopsis thaliana	CNL	108738660	DQ526787	Arabidopsis thaliana ecotype KNO-18 disease resistance protein (At1g53350) gene, partial cds.
A41_v1_08867_g05	LRR:Pkinase:TM	RLK		RLK	PRGDB00065946	1e-140				Putative_R-Genes,_collected_from_NCBI_Protein	Arabidopsis thaliana	CNL	108738658	DQ526786	Arabidopsis thaliana ecotype KNO-10 disease resistance protein (At1g53350) gene, partial cds.
A41_v1_08945_g05				RPW8-NL	PRGDB00067001	1e-120				Putative_R-Genes,_collected_from_NCBI_Protein	Arabidopsis thaliana	CNL	108738656	DQ526785	Arabidopsis thaliana ecotype Kin-0 disease resistance protein (At1g53350) gene, partial cds.
A41_v1_08989_g05	LRR:Pkinase:TM	RLK		RLP	PRGDB00145700	1e-79				Putative_R-Genes,_collected_from_NCBI_Protein	Arabidopsis thaliana	CNL	108738654	DQ526784	Arabidopsis thaliana ecotype Kas-1 disease resistance protein (At1g53350) gene, partial cds.
A41_v1_09055_g05	LRR:TM	RLP		RLP	PRGDB00065982	1e-107				Putative_R-Genes,_collected_from_NCBI_Protein	Arabidopsis thaliana	CNL	108738652	DQ526783	Arabidopsis thaliana ecotype HR-10 disease resistance protein (At1g53350) gene, partial cds.
A41_v1_09059_g05				TNL	PRGDB00047070	2e-117				Putative_R-Genes,_collected_from_NCBI_Protein	Arabidopsis thaliana	CNL	108738650	DQ526782	Arabidopsis thaliana ecotype Gy-0 disease resistance protein (At1g53350) gene, partial cds.
A41_v1_09122_g05				Mlo-like	PRGDB00065940	1e-109				Putative_R-Genes,_collected_from_NCBI_Protein	Arabidopsis thaliana	CNL	108738648	DQ526781	Arabidopsis thaliana ecotype Gu-0 disease resistance protein (At1g53350) gene, partial cds.
A41_v1_09199_g05				Other	PRGDB00145806	1e-70				Putative_R-Genes,_collected_from_NCBI_Protein	Arabidopsis thaliana	CNL	108738646	DQ526780	Arabidopsis thaliana ecotype GOT-7 disease resistance protein (At1g53350) gene, partial cds.
A41_v1_09224_g05	Pkinase:TM	otherKTM		RLK-GNK2	PRGDB00066654	5e-74				Putative_R-Genes,_collected_from_NCBI_Protein	Arabidopsis thaliana	CNL	108738644	DQ526779	Arabidopsis thaliana ecotype GOT-22 disease resistance protein (At1g53350) gene, partial cds.
A41_v1_09230_g05	LRR:TM	RLP		RLP	PRGDB00145346	1e-61				Putative_R-Genes,_collected_from_NCBI_Protein	Arabidopsis thaliana	CNL	108738642	DQ526778	Arabidopsis thaliana ecotype Ga-0 disease resistance protein (At1g53350) gene, partial cds.
A41_v1_09268_g05	Pkinase:TM	otherKTM		RLK	PRGDB00065844	4e-97				Putative_R-Genes,_collected_from_NCBI_Protein	Arabidopsis thaliana	CNL	108738640	DQ526777	Arabidopsis thaliana ecotype Fei-0 disease resistance protein (At1g53350) gene, partial cds.
A41_v1_09381_g05	LRR:Pkinase:TM	RLK		RLP	PRGDB00066853	6e-119				Putative_R-Genes,_collected_from_NCBI_Protein	Arabidopsis thaliana	CNL	108738638	DQ526776	Arabidopsis thaliana ecotype Fab-4 disease resistance protein (At1g53350) gene, partial cds.
A41_v1_09421_g05	LRR:Pkinase:TM	RLK		RLP	PRGDB00144511	1e-132				Putative_R-Genes,_collected_from_NCBI_Protein	Arabidopsis thaliana	CNL	108738636	DQ526775	Arabidopsis thaliana ecotype Fab-2 disease resistance protein (At1g53350) gene, partial cds.
A41_v1_09491_g05				NL	PRGDB00145873	1e-92				Putative_R-Genes,_collected_from_NCBI_Protein	Arabidopsis thaliana	CNL	108738634	DQ526774	Arabidopsis thaliana ecotype Est-1 disease resistance protein (At1g53350) gene, partial cds.
A41_v1_09508_g05	LRR:Pkinase:TM	RLK		RLK	PRGDB00065946	1e-105				Putative_R-Genes,_collected_from_NCBI_Protein	Arabidopsis thaliana	CNL	108738632	DQ526773	Arabidopsis thaliana ecotype Ei-2 disease resistance protein (At1g53350) gene, partial cds.
A41_v1_09540_g05	LRR:Pkinase:TM	RLK		RLP	PRGDB00065974	2e-101				Putative_R-Genes,_collected_from_NCBI_Protein	Arabidopsis thaliana	CNL	108738630	DQ526772	Arabidopsis thaliana ecotype Eden-2 disease resistance protein (At1g53350) gene, partial cds.
A41_v1_09606_g05	Pkinase:TM	otherKTM		RLP	PRGDB00066143	7e-152				Putative_R-Genes,_collected_from_NCBI_Protein	Arabidopsis thaliana	CNL	108738628	DQ526771	Arabidopsis thaliana ecotype Eden-1 disease resistance protein (At1g53350) gene, partial cds.
A41_v1_09623_g05	LRR:Pkinase:TM	RLK		RLP	PRGDB00145481	7e-68				Putative_R-Genes,_collected_from_NCBI_Protein	Arabidopsis thaliana	CNL	108738626	DQ526770	Arabidopsis thaliana ecotype Cvi-0 disease resistance protein (At1g53350) gene, partial cds.
A41_v1_09864_g06	LRR:Pkinase	KL		RLP	PRGDB00145542	0.0				Putative_R-Genes,_collected_from_NCBI_Protein	Arabidopsis thaliana	CNL	108738624	DQ526769	Arabidopsis thaliana ecotype Ct-1 disease resistance protein (At1g53350) gene, partial cds.
A41_v1_09910_g06				TNL	PRGDB00047070	0.0				Putative_R-Genes,_collected_from_NCBI_Protein	Arabidopsis thaliana	CNL	108738622	DQ526768	Arabidopsis thaliana ecotype CS22491 disease resistance protein (At1g53350) gene, partial cds.
A41_v1_09938_g06	Pkinase	otherK	miR390_A41_1	RLP	PRGDB00145679	2e-63				Putative_R-Genes,_collected_from_NCBI_Protein	Arabidopsis thaliana	CNL	108738620	DQ526767	Arabidopsis thaliana ecotype Col-0 disease resistance protein (At1g53350) gene, partial cds.
A41_v1_09944_g06	Pkinase:TM	otherKTM		RLK	PRGDB00065844	3e-65				Putative_R-Genes,_collected_from_NCBI_Protein	Arabidopsis thaliana	CNL	108738618	DQ526766	Arabidopsis thaliana ecotype CIBC-5 disease resistance protein (At1g53350) gene, partial cds.
A41_v1_09950_g06	Pkinase	otherK		RLK	PRGDB00065844	1e-70				Putative_R-Genes,_collected_from_NCBI_Protein	Arabidopsis thaliana	CNL	108738616	DQ526765	Arabidopsis thaliana ecotype CIBC-17 disease resistance protein (At1g53350) gene, partial cds.
A41_v1_09952_g06	Pkinase:TM:CC	otherKTMC		RLK	PRGDB00144720	9e-64				Putative_R-Genes,_collected_from_NCBI_Protein	Arabidopsis thaliana	CNL	108738613	DQ526763	Arabidopsis thaliana ecotype Bur-0 disease resistance protein (At1g53350) gene, partial cds.
A41_v1_10085_g06				RLP	PRGDB00066740	6e-72				Putative_R-Genes,_collected_from_NCBI_Protein	Arabidopsis thaliana	CNL	108738611	DQ526762	Arabidopsis thaliana ecotype Br-0 disease resistance protein (At1g53350) gene, partial cds.
A41_v1_10103_g06	Pkinase:TM	otherKTM		RLK	PRGDB00065843	1e-86				Putative_R-Genes,_collected_from_NCBI_Protein	Arabidopsis thaliana	CNL	108738609	DQ526761	Arabidopsis thaliana ecotype Bor-4 disease resistance protein (At1g53350) gene, partial cds.
A41_v1_10165_g06	Pkinase	otherK		TNL	PRGDB00144656	2e-86				Putative_R-Genes,_collected_from_NCBI_Protein	Arabidopsis thaliana	CNL	108738607	DQ526760	Arabidopsis thaliana ecotype Bor-1 disease resistance protein (At1g53350) gene, partial cds.
A41_v1_10225_g06	LRR:Pkinase:TM	RLK		RLP	PRGDB00066853	2e-84				Putative_R-Genes,_collected_from_NCBI_Protein	Arabidopsis thaliana	CNL	108738605	DQ526759	Arabidopsis thaliana ecotype Bil-7 disease resistance protein (At1g53350) gene, partial cds.
A41_v1_10273_g06				RLK	PRGDB00065964	0.0				Putative_R-Genes,_collected_from_NCBI_Protein	Arabidopsis thaliana	CNL	108738603	DQ526758	Arabidopsis thaliana ecotype Bil-5 disease resistance protein (At1g53350) gene, partial cds.
A41_v1_10374_g06	Pkinase:TM	otherKTM		RLK-GNK2	PRGDB00066387	2e-74				Putative_R-Genes,_collected_from_NCBI_Protein	Arabidopsis thaliana	CNL	108738601	DQ526757	Arabidopsis thaliana ecotype Bay-0 disease resistance protein (At1g53350) gene, partial cds.
A41_v1_10393_g06	ABC_tran:TM	otherATM		N	PRGDB00145511	5e-115				Putative_R-Genes,_collected_from_NCBI_Protein	Arabidopsis thaliana	CNL	108738599	DQ526756	Arabidopsis thaliana ecotype An-1 disease resistance protein (At1g53350) gene, partial cds.
A41_v1_10525_g06	Pkinase:TM	otherKTM		RLK	PRGDB00066667	7e-107				Putative_R-Genes,_collected_from_NCBI_Protein	Arabidopsis thaliana	CNL	108738597	DQ526755	Arabidopsis thaliana ecotype Ag-0 disease resistance protein (At1g53350) gene, partial cds.
A41_v1_10625_g06				TNL	PRGDB00047070	3e-148				Putative_R-Genes,_collected_from_NCBI_Protein	Arabidopsis thaliana	CNL	104647974	DQ526531	Arabidopsis thaliana ecotype Zdr-6 disease resistance protein (At1g12290) gene, partial cds.
A41_v1_10666_g07	LRR:Pkinase:TM	RLK		RLP	PRGDB00066083	9e-149				Putative_R-Genes,_collected_from_NCBI_Protein	Arabidopsis thaliana	CNL	104647972	DQ526530	Arabidopsis thaliana ecotype Zdr-1 disease resistance protein (At1g12290) gene, partial cds.
A41_v1_10722_g07	Pkinase:TM	otherKTM		RLK-GNK2	PRGDB00066654	5e-78				Putative_R-Genes,_collected_from_NCBI_Protein	Arabidopsis thaliana	CNL	104647970	DQ526529	Arabidopsis thaliana ecotype Yo-0 disease resistance protein (At1g12290) gene, partial cds.
A41_v1_10787_g07	Pkinase:TM	otherKTM		RLP	PRGDB00066143	2e-154				Putative_R-Genes,_collected_from_NCBI_Protein	Arabidopsis thaliana	CNL	104647968	DQ526528	Arabidopsis thaliana ecotype Wt-5 disease resistance protein (At1g12290) gene, partial cds.
A41_v1_10813_g07	Pkinase	otherK		RLP	PRGDB00145540	2e-63				Putative_R-Genes,_collected_from_NCBI_Protein	Arabidopsis thaliana	CNL	104647966	DQ526527	Arabidopsis thaliana ecotype Ws-2 disease resistance protein (At1g12290) gene, partial cds.
A41_v1_10879_g07	LRR:Pkinase:TM	RLK	miR167_A41_3	RLP	PRGDB00145514	8e-65				Putative_R-Genes,_collected_from_NCBI_Protein	Arabidopsis thaliana	CNL	104647964	DQ526526	Arabidopsis thaliana ecotype Ws-0 disease resistance protein (At1g12290) gene, partial cds.
A41_v1_10889_g07	Pkinase:TM	otherKTM		RLP	PRGDB00145679	6e-64				Putative_R-Genes,_collected_from_NCBI_Protein	Arabidopsis thaliana	CNL	104647962	DQ526525	Arabidopsis thaliana ecotype Wei-0 disease resistance protein (At1g12290) gene, partial cds.
A41_v1_10922_g07	LRR:Pkinase:TM	RLK		RLK	PRGDB00065946	6e-106				Putative_R-Genes,_collected_from_NCBI_Protein	Arabidopsis thaliana	CNL	104647960	DQ526524	Arabidopsis thaliana ecotype Wa-1 disease resistance protein (At1g12290) gene, partial cds.
A41_v1_10970_g07	LRR:NB-ARC:CC	CNL		RPW8-NL	PRGDB00050646	1e-101				Putative_R-Genes,_collected_from_NCBI_Protein	Arabidopsis thaliana	CNL	104647958	DQ526523	Arabidopsis thaliana ecotype Var-2-6 disease resistance protein (At1g12290) gene, partial cds.
A41_v1_11030_g07	LRR:Pkinase:TM	RLK		RLP	PRGDB00145636	0.0				Putative_R-Genes,_collected_from_NCBI_Protein	Arabidopsis thaliana	CNL	104647956	DQ526522	Arabidopsis thaliana ecotype Var-2-1 disease resistance protein (At1g12290) gene, partial cds.
A41_v1_11038_g07	LRR:Pkinase:TM	RLK		RLP	PRGDB00144511	1e-134				Putative_R-Genes,_collected_from_NCBI_Protein	Arabidopsis thaliana	CNL	104647954	DQ526521	Arabidopsis thaliana ecotype Uod-7 disease resistance protein (At1g12290) gene, partial cds.
A41_v1_11046_g07	Pkinase:TM	otherKTM		RLP	PRGDB00144539	1e-61				Putative_R-Genes,_collected_from_NCBI_Protein	Arabidopsis thaliana	CNL	104647952	DQ526520	Arabidopsis thaliana ecotype Uod-1 disease resistance protein (At1g12290) gene, partial cds.
A41_v1_11119_g07	LRR:Pkinase:TM	RLK		RLP	PRGDB00066853	8e-98				Putative_R-Genes,_collected_from_NCBI_Protein	Arabidopsis thaliana	CNL	104647950	DQ526519	Arabidopsis thaliana ecotype Ull-2-5 disease resistance protein (At1g12290) gene, partial cds.
A41_v1_11131_g07	ABC_tran:TM	otherATM		N	PRGDB00145536	6e-78				Putative_R-Genes,_collected_from_NCBI_Protein	Arabidopsis thaliana	CNL	104647948	DQ526518	Arabidopsis thaliana ecotype Ull-2-3 disease resistance protein (At1g12290) gene, partial cds.
A41_v1_11231_g07	LRR:Pkinase:TM	RLK		RLP	PRGDB00066708	2e-74				Putative_R-Genes,_collected_from_NCBI_Protein	Arabidopsis thaliana	CNL	104647946	DQ526517	Arabidopsis thaliana ecotype Tsu-1 disease resistance protein (At1g12290) gene, partial cds.
A41_v1_11259_g07				Other	PRGDB00145806	3e-78				Putative_R-Genes,_collected_from_NCBI_Protein	Arabidopsis thaliana	CNL	104647944	DQ526516	Arabidopsis thaliana ecotype Ts-5 disease resistance protein (At1g12290) gene, partial cds.
A41_v1_11356_g07	LRR:Pkinase:TM	RLK		RLP	PRGDB00066853	2e-82				Putative_R-Genes,_collected_from_NCBI_Protein	Arabidopsis thaliana	CNL	104647942	DQ526515	Arabidopsis thaliana ecotype TAMM-27 disease resistance protein (At1g12290) gene, partial cds.
A41_v1_11392_g07	Pkinase	otherK		RLP	PRGDB00145540	4e-64				Putative_R-Genes,_collected_from_NCBI_Protein	Arabidopsis thaliana	CNL	104647940	DQ526514	Arabidopsis thaliana ecotype Tamm-2 disease resistance protein (At1g12290) gene, partial cds.
A41_v1_11439_g07				Mlo-like	PRGDB00144537	2e-68				Putative_R-Genes,_collected_from_NCBI_Protein	Arabidopsis thaliana	CNL	104647938	DQ526513	Arabidopsis thaliana ecotype SQ-8 disease resistance protein (At1g12290) gene, partial cds.
A41_v1_11448_g07	Pkinase:TM	otherKTM		RLP	PRGDB00145700	4e-82				Putative_R-Genes,_collected_from_NCBI_Protein	Arabidopsis thaliana	CNL	104647936	DQ526512	Arabidopsis thaliana ecotype SQ-1 disease resistance protein (At1g12290) gene, partial cds.
A41_v1_11467_g07	Pkinase	otherK		RLP	PRGDB00144572	3e-65				Putative_R-Genes,_collected_from_NCBI_Protein	Arabidopsis thaliana	CNL	104647934	DQ526511	Arabidopsis thaliana ecotype Spr-1-6 disease resistance protein (At1g12290) gene, partial cds.
A41_v1_11507_g07	ABC_tran:TM	otherATM		N	PRGDB00144530	0.0				Putative_R-Genes,_collected_from_NCBI_Protein	Arabidopsis thaliana	CNL	104647932	DQ526510	Arabidopsis thaliana ecotype Sorbo disease resistance protein (At1g12290) gene, partial cds.
A41_v1_11652_g08	Pkinase:CC	otherKC		N	PRGDB00145692	0.0				Putative_R-Genes,_collected_from_NCBI_Protein	Arabidopsis thaliana	CNL	104647930	DQ526509	Arabidopsis thaliana ecotype Shakdara disease resistance protein (At1g12290) gene, partial cds.
A41_v1_11780_g08	LRR	L		RLP	PRGDB00066740	2e-93				Putative_R-Genes,_collected_from_NCBI_Protein	Arabidopsis thaliana	CNL	104647928	DQ526508	Arabidopsis thaliana ecotype se-0 disease resistance protein (At1g12290) gene, partial cds.
A41_v1_11793_g08	ABC_tran:TM	otherATM		N	PRGDB00144530	0.0				Putative_R-Genes,_collected_from_NCBI_Protein	Arabidopsis thaliana	CNL	104647926	DQ526507	Arabidopsis thaliana ecotype Rrs-7 disease resistance protein (At1g12290) gene, partial cds.
A41_v1_11797_g08	LRR:Pkinase:TM	RLK		RLP	PRGDB00145700	8e-132				Putative_R-Genes,_collected_from_NCBI_Protein	Arabidopsis thaliana	CNL	104647924	DQ526506	Arabidopsis thaliana ecotype RRS-10 disease resistance protein (At1g12290) gene, partial cds.
A41_v1_11927_g08				RLK	PRGDB00065964	5e-170				Putative_R-Genes,_collected_from_NCBI_Protein	Arabidopsis thaliana	CNL	104647922	DQ526505	Arabidopsis thaliana ecotype RMX-A180 disease resistance protein (At1g12290) gene, partial cds.
A41_v1_11958_g08	LRR:Pkinase:TM	RLK		RLP	PRGDB00145679	2e-65				Putative_R-Genes,_collected_from_NCBI_Protein	Arabidopsis thaliana	CNL	104647920	DQ526504	Arabidopsis thaliana ecotype RMX-A02 disease resistance protein (At1g12290) gene, partial cds.
A41_v1_12028_g08	LRR:Pkinase:TM	RLK		RLP	PRGDB00066457	9e-82				Putative_R-Genes,_collected_from_NCBI_Protein	Arabidopsis thaliana	CNL	104647918	DQ526503	Arabidopsis thaliana ecotype REN-11 disease resistance protein (At1g12290) gene, partial cds.
A41_v1_12030_g08	Pkinase:TM	otherKTM		RLK	PRGDB00066735	3e-69				Putative_R-Genes,_collected_from_NCBI_Protein	Arabidopsis thaliana	CNL	104647916	DQ526502	Arabidopsis thaliana ecotype REN-1 disease resistance protein (At1g12290) gene, partial cds.
A41_v1_12094_g08				RLP	PRGDB00066477	6e-163				Putative_R-Genes,_collected_from_NCBI_Protein	Arabidopsis thaliana	CNL	104647914	DQ526501	Arabidopsis thaliana ecotype Ra-0 disease resistance protein (At1g12290) gene, partial cds.
A41_v1_12216_g08	Pkinase	otherK		TNL	PRGDB00144656	6e-84				Putative_R-Genes,_collected_from_NCBI_Protein	Arabidopsis thaliana	CNL	104647912	DQ526500	Arabidopsis thaliana ecotype Pu2-7 disease resistance protein (At1g12290) gene, partial cds.
A41_v1_12258_g08	Pkinase:TM	otherKTM		RLP	PRGDB00144937	4e-62				Putative_R-Genes,_collected_from_NCBI_Protein	Arabidopsis thaliana	CNL	104647910	DQ526499	Arabidopsis thaliana ecotype Pu2-23 disease resistance protein (At1g12290) gene, partial cds.
A41_v1_12275_g08				CNL	PRGDB00187611	6e-87				Putative_R-Genes,_collected_from_NCBI_Protein	Arabidopsis thaliana	CNL	104647908	DQ526498	Arabidopsis thaliana ecotype Pro-0 disease resistance protein (At1g12290) gene, partial cds.
A41_v1_12276_g08	ABC_tran	otherA		CNL	PRGDB00187611	5e-89				Putative_R-Genes,_collected_from_NCBI_Protein	Arabidopsis thaliana	CNL	104647906	DQ526497	Arabidopsis thaliana ecotype PNA-10 disease resistance protein (At1g12290) gene, partial cds.
A41_v1_12283_g08	ABC_tran:TM	otherATM		CNL	PRGDB00187611	2e-150				Putative_R-Genes,_collected_from_NCBI_Protein	Arabidopsis thaliana	CNL	104647904	DQ526496	Arabidopsis thaliana ecotype Oy-0 disease resistance protein (At1g12290) gene, partial cds.
A41_v1_12284_g08	ABC_tran:TM	otherATM		CNL	PRGDB00187611	6e-159				Putative_R-Genes,_collected_from_NCBI_Protein	Arabidopsis thaliana	CNL	104647902	DQ526495	Arabidopsis thaliana ecotype Omo-2-3 disease resistance protein (At1g12290) gene, partial cds.
A41_v1_12312_g08	LRR:Pkinase:TM	RLK		RLP	PRGDB00066853	1e-94				Putative_R-Genes,_collected_from_NCBI_Protein	Arabidopsis thaliana	CNL	104647900	DQ526494	Arabidopsis thaliana ecotype Omo-2-1 disease resistance protein (At1g12290) gene, partial cds.
A41_v1_12384_g08	LRR:Pkinase:TM	RLK		RLP	PRGDB00144511	2e-161				Putative_R-Genes,_collected_from_NCBI_Protein	Arabidopsis thaliana	CNL	104647898	DQ526493	Arabidopsis thaliana ecotype NFA-8 disease resistance protein (At1g12290) gene, partial cds.
A41_v1_12391_g08	LRR:TM	RLP		RLP	PRGDB00066740	4e-75				Putative_R-Genes,_collected_from_NCBI_Protein	Arabidopsis thaliana	CNL	104647896	DQ526492	Arabidopsis thaliana ecotype NFA-10 disease resistance protein (At1g12290) gene, partial cds.
A41_v1_12422_g08	LRR	L		RLP	PRGDB00066740	6e-108				Putative_R-Genes,_collected_from_NCBI_Protein	Arabidopsis thaliana	CNL	104647894	DQ526491	Arabidopsis thaliana ecotype Mz-0 disease resistance protein (At1g12290) gene, partial cds.
A41_v1_12460_g08	LRR:Pkinase:TM	RLK		RLP	PRGDB00066762	0.0				Putative_R-Genes,_collected_from_NCBI_Protein	Arabidopsis thaliana	CNL	104647892	DQ526490	Arabidopsis thaliana ecotype Ms-0 disease resistance protein (At1g12290) gene, partial cds.
A41_v1_12475_g08	LRR:TM	RLP		RLP	PRGDB00145528	2e-62				Putative_R-Genes,_collected_from_NCBI_Protein	Arabidopsis thaliana	CNL	104647890	DQ526489	Arabidopsis thaliana ecotype Lz-0 disease resistance protein (At1g12290) gene, partial cds.
A41_v1_12498_g08	LRR:Pkinase:TM	RLK		RLP	PRGDB00066708	2e-99				Putative_R-Genes,_collected_from_NCBI_Protein	Arabidopsis thaliana	CNL	104647888	DQ526488	Arabidopsis thaliana ecotype LP2-2 disease resistance protein (At1g12290) gene, partial cds.
A41_v1_12548_g08	LRR:Pkinase:TM	RLK		RLK-GNK2	PRGDB00066654	2e-65				Putative_R-Genes,_collected_from_NCBI_Protein	Arabidopsis thaliana	CNL	104647886	DQ526487	Arabidopsis thaliana ecotype LER-1 disease resistance protein (At1g12290) gene, partial cds.
A41_v1_12633_g08				Mlo-like	PRGDB00065992	0.0				Putative_R-Genes,_collected_from_NCBI_Protein	Arabidopsis thaliana	CNL	104647884	DQ526486	Arabidopsis thaliana ecotype KZ9 disease resistance protein (At1g12290) gene, partial cds.
A41_v1_12685_g08				N	PRGDB00144530	2e-108				Putative_R-Genes,_collected_from_NCBI_Protein	Arabidopsis thaliana	CNL	104647882	DQ526485	Arabidopsis thaliana ecotype Kondara disease resistance protein (At1g12290) gene, partial cds.
A41_v1_12686_g08	ABC_tran:TM	otherATM		N	PRGDB00144530	0.0				Putative_R-Genes,_collected_from_NCBI_Protein	Arabidopsis thaliana	CNL	104647880	DQ526484	Arabidopsis thaliana ecotype KNO-18 disease resistance protein (At1g12290) gene, partial cds.
A41_v1_12707_g08	Pkinase:TM	otherKTM		RLP	PRGDB00145777	1e-67				Putative_R-Genes,_collected_from_NCBI_Protein	Arabidopsis thaliana	CNL	104647878	DQ526483	Arabidopsis thaliana ecotype KNO-10 disease resistance protein (At1g12290) gene, partial cds.
A41_v1_12784_g08	LRR:Pkinase:TM	RLK		RLP	PRGDB00066441	4e-73				Putative_R-Genes,_collected_from_NCBI_Protein	Arabidopsis thaliana	CNL	104647876	DQ526482	Arabidopsis thaliana ecotype Kin-0 disease resistance protein (At1g12290) gene, partial cds.
A41_v1_12840_g09	Pkinase:TM	otherKTM		RLP	PRGDB00145777	2e-66				Putative_R-Genes,_collected_from_NCBI_Protein	Arabidopsis thaliana	CNL	104647874	DQ526481	Arabidopsis thaliana ecotype Hr-5 disease resistance protein (At1g12290) gene, partial cds.
A41_v1_12881_g09	LRR:Pkinase:TM	RLK		RLP	PRGDB00066901	2e-100				Putative_R-Genes,_collected_from_NCBI_Protein	Arabidopsis thaliana	CNL	104647872	DQ526480	Arabidopsis thaliana ecotype HR-10 disease resistance protein (At1g12290) gene, partial cds.
A41_v1_12989_g09	NB-ARC:CC	CN		NL	PRGDB00066950	6e-65				Putative_R-Genes,_collected_from_NCBI_Protein	Arabidopsis thaliana	CNL	104647870	DQ526479	Arabidopsis thaliana ecotype Gy-0 disease resistance protein (At1g12290) gene, partial cds.
A41_v1_13042_g09	LRR:TM	RLP		RLP	PRGDB00065982	2e-71				Putative_R-Genes,_collected_from_NCBI_Protein	Arabidopsis thaliana	CNL	104647868	DQ526478	Arabidopsis thaliana ecotype Gu-0 disease resistance protein (At1g12290) gene, partial cds.
A41_v1_13047_g09	Pkinase:TM	otherKTM		RLK	PRGDB00065843	5e-89				Putative_R-Genes,_collected_from_NCBI_Protein	Arabidopsis thaliana	CNL	104647866	DQ526477	Arabidopsis thaliana ecotype GOT-7 disease resistance protein (At1g12290) gene, partial cds.
A41_v1_13050_g09	Pkinase:TM	otherKTM		RLK	PRGDB00065844	9e-96				Putative_R-Genes,_collected_from_NCBI_Protein	Arabidopsis thaliana	CNL	104647864	DQ526476	Arabidopsis thaliana ecotype GOT-22 disease resistance protein (At1g12290) gene, partial cds.
A41_v1_13054_g09	Pkinase:TM	otherKTM		RLK	PRGDB00065844	1e-84				Putative_R-Genes,_collected_from_NCBI_Protein	Arabidopsis thaliana	CNL	104647862	DQ526475	Arabidopsis thaliana ecotype Ga-0 disease resistance protein (At1g12290) gene, partial cds.
A41_v1_13089_g09	LRR:TM	RLP		RLP	PRGDB00065982	1e-66				Putative_R-Genes,_collected_from_NCBI_Protein	Arabidopsis thaliana	CNL	104647860	DQ526474	Arabidopsis thaliana ecotype Fei-0 disease resistance protein (At1g12290) gene, partial cds.
A41_v1_13190_g09	LRR:TM	RLP		RLP	PRGDB00067049	2e-133				Putative_R-Genes,_collected_from_NCBI_Protein	Arabidopsis thaliana	CNL	104647858	DQ526473	Arabidopsis thaliana ecotype Fab-4 disease resistance protein (At1g12290) gene, partial cds.
A41_v1_13328_g09	Pkinase	otherK		RLP	PRGDB00145679	3e-62				Putative_R-Genes,_collected_from_NCBI_Protein	Arabidopsis thaliana	CNL	104647856	DQ526472	Arabidopsis thaliana ecotype Fab-2 disease resistance protein (At1g12290) gene, partial cds.
A41_v1_13482_g09	Pkinase:TM	otherKTM		RLP	PRGDB00145679	2e-63				Putative_R-Genes,_collected_from_NCBI_Protein	Arabidopsis thaliana	CNL	104647854	DQ526471	Arabidopsis thaliana ecotype Est-1 disease resistance protein (At1g12290) gene, partial cds.
A41_v1_13620_g09	LRR:TM	RLP		RLP	PRGDB00066077	1e-116				Putative_R-Genes,_collected_from_NCBI_Protein	Arabidopsis thaliana	CNL	104647852	DQ526470	Arabidopsis thaliana ecotype Ei-2 disease resistance protein (At1g12290) gene, partial cds.
A41_v1_13628_g09	LRR:TM	RLP		RLP	PRGDB00065997	1e-69				Putative_R-Genes,_collected_from_NCBI_Protein	Arabidopsis thaliana	CNL	104647850	DQ526469	Arabidopsis thaliana ecotype Edi-0 disease resistance protein (At1g12290) gene, partial cds.
A41_v1_13661_g09	LRR:Pkinase:TM	RLK		RLP	PRGDB00066853	3e-87				Putative_R-Genes,_collected_from_NCBI_Protein	Arabidopsis thaliana	CNL	104647848	DQ526468	Arabidopsis thaliana ecotype Eden-2 disease resistance protein (At1g12290) gene, partial cds.
A41_v1_13732_g09				Mlo-like	PRGDB00144726	7e-64				Putative_R-Genes,_collected_from_NCBI_Protein	Arabidopsis thaliana	CNL	104647846	DQ526467	Arabidopsis thaliana ecotype Eden-1 disease resistance protein (At1g12290) gene, partial cds.
A41_v1_13737_g09	LRR:Pkinase:TM	RLK	miR172_A41_6	RLP	PRGDB00066143	0.0				Putative_R-Genes,_collected_from_NCBI_Protein	Arabidopsis thaliana	CNL	104647844	DQ526466	Arabidopsis thaliana ecotype Ct-1 disease resistance protein (At1g12290) gene, partial cds.
A41_v1_13758_g09	LRR:Pkinase:TM	RLK		RLP	PRGDB00144937	0.0				Putative_R-Genes,_collected_from_NCBI_Protein	Arabidopsis thaliana	CNL	104647842	DQ526465	Arabidopsis thaliana ecotype CS22491 disease resistance protein (At1g12290) gene, partial cds.
A41_v1_13761_g09	LRR:Pkinase:TM	RLK		RLP	PRGDB00145700	2e-124				Putative_R-Genes,_collected_from_NCBI_Protein	Arabidopsis thaliana	CNL	104647840	DQ526464	Arabidopsis thaliana ecotype Col-0 disease resistance protein (At1g12290) gene, partial cds.
A41_v1_13835_g09	ABC_tran:TM	otherATM		N	PRGDB00144530	0.0				Putative_R-Genes,_collected_from_NCBI_Protein	Arabidopsis thaliana	CNL	104647838	DQ526463	Arabidopsis thaliana ecotype CIBC-5 disease resistance protein (At1g12290) gene, partial cds.
A41_v1_13886_g10	LRR:Pkinase:TM	RLK		RLP	PRGDB00144847	0.0				Putative_R-Genes,_collected_from_NCBI_Protein	Arabidopsis thaliana	CNL	104647836	DQ526462	Arabidopsis thaliana ecotype C24 disease resistance protein (At1g12290) gene, partial cds.
A41_v1_13918_g10	Pkinase:TM	otherKTM		RLK-GNK2	PRGDB00066654	3e-139				Putative_R-Genes,_collected_from_NCBI_Protein	Arabidopsis thaliana	CNL	104647834	DQ526461	Arabidopsis thaliana ecotype Bur-0 disease resistance protein (At1g12290) gene, partial cds.
A41_v1_13919_g10				RLK	PRGDB00066150	1e-67				Putative_R-Genes,_collected_from_NCBI_Protein	Arabidopsis thaliana	CNL	104647832	DQ526460	Arabidopsis thaliana ecotype Br-0 disease resistance protein (At1g12290) gene, partial cds.
A41_v1_13920_g10	Pkinase:TM	otherKTM		RLK-GNK2	PRGDB00066654	9e-80				Putative_R-Genes,_collected_from_NCBI_Protein	Arabidopsis thaliana	CNL	104647830	DQ526459	Arabidopsis thaliana ecotype Bor-4 disease resistance protein (At1g12290) gene, partial cds.
A41_v1_13921_g10	Pkinase:TM	otherKTM		RLK	PRGDB00066735	4e-88				Putative_R-Genes,_collected_from_NCBI_Protein	Arabidopsis thaliana	CNL	104647828	DQ526458	Arabidopsis thaliana ecotype Bor-1 disease resistance protein (At1g12290) gene, partial cds.
A41_v1_13933_g10	Pkinase:TM	otherKTM		RLK-GNK2	PRGDB00066654	4e-134				Putative_R-Genes,_collected_from_NCBI_Protein	Arabidopsis thaliana	CNL	104647826	DQ526457	Arabidopsis thaliana ecotype Bil-7 disease resistance protein (At1g12290) gene, partial cds.
A41_v1_13935_g10	Pkinase:TM	otherKTM		RLK-GNK2	PRGDB00066654	3e-153				Putative_R-Genes,_collected_from_NCBI_Protein	Arabidopsis thaliana	CNL	104647824	DQ526456	Arabidopsis thaliana ecotype Bil-5 disease resistance protein (At1g12290) gene, partial cds.
A41_v1_13938_g10	Pkinase:TM	otherKTM		RLK-GNK2	PRGDB00066654	1e-87				Putative_R-Genes,_collected_from_NCBI_Protein	Arabidopsis thaliana	CNL	104647822	DQ526455	Arabidopsis thaliana ecotype Bay-0 disease resistance protein (At1g12290) gene, partial cds.
A41_v1_13939_g10	Pkinase	otherK		RLK-GNK2	PRGDB00066654	1e-115				Putative_R-Genes,_collected_from_NCBI_Protein	Arabidopsis thaliana	CNL	104647820	DQ526454	Arabidopsis thaliana ecotype An-1 disease resistance protein (At1g12290) gene, partial cds.
A41_v1_13941_g10	Pkinase	otherK		RLK-GNK2	PRGDB00066654	2e-81				Putative_R-Genes,_collected_from_NCBI_Protein	Arabidopsis thaliana	CNL	104647818	DQ526453	Arabidopsis thaliana ecotype Ag-0 disease resistance protein (At1g12290) gene, partial cds.
A41_v1_13943_g10	Pkinase:TM	otherKTM		RLK-GNK2	PRGDB00066654	1e-115				Putative_R-Genes,_collected_from_NCBI_Protein	Arabidopsis thaliana	TNL	104647216	DQ528471	Arabidopsis thaliana ecotype Zdr-6 disease resistance protein (At5g44870) gene, partial cds.
A41_v1_13946_g10	Pkinase:TM	otherKTM		RLK-GNK2	PRGDB00066654	2e-151				Putative_R-Genes,_collected_from_NCBI_Protein	Arabidopsis thaliana	TNL	104647214	DQ528470	Arabidopsis thaliana ecotype Yo-0 disease resistance protein (At5g44870) gene, partial cds.
A41_v1_13948_g10	Pkinase:TM	otherKTM		RLK-GNK2	PRGDB00066654	4e-126				Putative_R-Genes,_collected_from_NCBI_Protein	Arabidopsis thaliana	TNL	104647212	DQ528469	Arabidopsis thaliana ecotype Wt-5 disease resistance protein (At5g44870) gene, partial cds.
A41_v1_13950_g10	LRR:NB-ARC	NL		NL	PRGDB00049562	2e-83				Putative_R-Genes,_collected_from_NCBI_Protein	Arabidopsis thaliana	TNL	104647210	DQ528468	Arabidopsis thaliana ecotype Ws-0 disease resistance protein (At5g44870) gene, partial cds.
A41_v1_14020_g10	ABC_tran:TM	otherATM		N	PRGDB00144530	0.0				Putative_R-Genes,_collected_from_NCBI_Protein	Arabidopsis thaliana	TNL	104647208	DQ528467	Arabidopsis thaliana ecotype Wei-0 disease resistance protein (At5g44870) gene, partial cds.
A41_v1_14035_g10	LRR:Pkinase:TM	RLK		RLP	PRGDB00144847	8e-105				Putative_R-Genes,_collected_from_NCBI_Protein	Arabidopsis thaliana	TNL	104647206	DQ528466	Arabidopsis thaliana ecotype Wa-1 disease resistance protein (At5g44870) gene, partial cds.
A41_v1_14049_g10	Pkinase:TM	otherKTM		RLP	PRGDB00145540	2e-145				Putative_R-Genes,_collected_from_NCBI_Protein	Arabidopsis thaliana	TNL	104647204	DQ528465	Arabidopsis thaliana ecotype Var-2-6 disease resistance protein (At5g44870) gene, partial cds.
A41_v1_14052_g10	Pkinase:TM	otherKTM		RLK-GNK2	PRGDB00066654	3e-70				Putative_R-Genes,_collected_from_NCBI_Protein	Arabidopsis thaliana	TNL	104647202	DQ528464	Arabidopsis thaliana ecotype Uod-7 disease resistance protein (At5g44870) gene, partial cds.
A41_v1_14053_g10	LRR:TM	RLP		RLP	PRGDB00144915	5e-61				Putative_R-Genes,_collected_from_NCBI_Protein	Arabidopsis thaliana	TNL	104647200	DQ528463	Arabidopsis thaliana ecotype Uod-1 disease resistance protein (At5g44870) gene, partial cds.
A41_v1_14054_g10	LRR:Pkinase:TM:CC	otherLRTMC		CNL	PRGDB00188068	1e-169				Putative_R-Genes,_collected_from_NCBI_Protein	Arabidopsis thaliana	TNL	104647198	DQ528462	Arabidopsis thaliana ecotype Ull-2-5 disease resistance protein (At5g44870) gene, partial cds.
A41_v1_14057_g10	LRR:TM	RLP		RLP	PRGDB00145750	1e-178				Putative_R-Genes,_collected_from_NCBI_Protein	Arabidopsis thaliana	TNL	104647196	DQ528461	Arabidopsis thaliana ecotype Ull-2-3 disease resistance protein (At5g44870) gene, partial cds.
A41_v1_14140_g10	LRR:Pkinase:TM	RLK		RLP	PRGDB00066901	2e-164				Putative_R-Genes,_collected_from_NCBI_Protein	Arabidopsis thaliana	TNL	104647194	DQ528460	Arabidopsis thaliana ecotype Tsu-1 disease resistance protein (At5g44870) gene, partial cds.
A41_v1_14328_g10	LRR:TM	RLP		RLP	PRGDB00065982	6e-80				Putative_R-Genes,_collected_from_NCBI_Protein	Arabidopsis thaliana	TNL	104647192	DQ528459	Arabidopsis thaliana ecotype Ts-5 disease resistance protein (At5g44870) gene, partial cds.
A41_v1_14392_g10	LRR:TM	RLP		RLP	PRGDB00066142	2e-171				Putative_R-Genes,_collected_from_NCBI_Protein	Arabidopsis thaliana	TNL	104647190	DQ528458	Arabidopsis thaliana ecotype Ts-1 disease resistance protein (At5g44870) gene, partial cds.
A41_v1_14454_g10	LRR	L		NL	PRGDB00145373	2e-62				Putative_R-Genes,_collected_from_NCBI_Protein	Arabidopsis thaliana	TNL	104647188	DQ528457	Arabidopsis thaliana ecotype TAMM-27 disease resistance protein (At5g44870) gene, partial cds.
A41_v1_14470_g10	LRR	L		RLP	PRGDB00066457	1e-122				Putative_R-Genes,_collected_from_NCBI_Protein	Arabidopsis thaliana	TNL	104647186	DQ528456	Arabidopsis thaliana ecotype Tamm-2 disease resistance protein (At5g44870) gene, partial cds.
A41_v1_14471_g10	Pkinase	otherK		RLP	PRGDB00066143	5e-66				Putative_R-Genes,_collected_from_NCBI_Protein	Arabidopsis thaliana	TNL	104647184	DQ528455	Arabidopsis thaliana ecotype SQ-1 disease resistance protein (At5g44870) gene, partial cds.
A41_v1_14477_g10	LRR:NB-ARC	NL		NL	PRGDB00145373	9e-160				Putative_R-Genes,_collected_from_NCBI_Protein	Arabidopsis thaliana	TNL	104647182	DQ528454	Arabidopsis thaliana ecotype Spr-1-6 disease resistance protein (At5g44870) gene, partial cds.
A41_v1_14523_g10	ABC_tran:TM	otherATM		N	PRGDB00065950	0.0				Putative_R-Genes,_collected_from_NCBI_Protein	Arabidopsis thaliana	TNL	104647180	DQ528453	Arabidopsis thaliana ecotype Spr-1-2 disease resistance protein (At5g44870) gene, partial cds.
A41_v1_14541_g10	Pkinase	otherK		RLP	PRGDB00144937	4e-65				Putative_R-Genes,_collected_from_NCBI_Protein	Arabidopsis thaliana	TNL	104647178	DQ528452	Arabidopsis thaliana ecotype Shakdara disease resistance protein (At5g44870) gene, partial cds.
A41_v1_14583_g10	ABC_tran:TM	otherATM		N	PRGDB00065950	8e-149				Putative_R-Genes,_collected_from_NCBI_Protein	Arabidopsis thaliana	TNL	104647176	DQ528451	Arabidopsis thaliana ecotype se-0 disease resistance protein (At5g44870) gene, partial cds.
A41_v1_14698_g10	LRR:Pkinase:TM	RLK		RLP	PRGDB00144572	1e-68				Putative_R-Genes,_collected_from_NCBI_Protein	Arabidopsis thaliana	TNL	104647174	DQ528450	Arabidopsis thaliana ecotype Rrs-7 disease resistance protein (At5g44870) gene, partial cds.
A41_v1_14717_g10	Pkinase	otherK		RLK	PRGDB00066667	5e-64				Putative_R-Genes,_collected_from_NCBI_Protein	Arabidopsis thaliana	TNL	104647172	DQ528449	Arabidopsis thaliana ecotype RRS-10 disease resistance protein (At5g44870) gene, partial cds.
A41_v1_14748_g10	LRR:Pkinase:TM	RLK		RLP	PRGDB00066853	3e-96				Putative_R-Genes,_collected_from_NCBI_Protein	Arabidopsis thaliana	TNL	104647170	DQ528448	Arabidopsis thaliana ecotype RMX-A180 disease resistance protein (At5g44870) gene, partial cds.
A41_v1_14761_g10	LRR:Pkinase:TM	RLK		RLP	PRGDB00145346	4e-66				Putative_R-Genes,_collected_from_NCBI_Protein	Arabidopsis thaliana	TNL	104647168	DQ528447	Arabidopsis thaliana ecotype RMX-A02 disease resistance protein (At5g44870) gene, partial cds.
A41_v1_14776_g10	LRR:Pkinase:TM	RLK		RLP	PRGDB00066708	1e-64				Putative_R-Genes,_collected_from_NCBI_Protein	Arabidopsis thaliana	TNL	104647166	DQ528446	Arabidopsis thaliana ecotype REN-11 disease resistance protein (At5g44870) gene, partial cds.
A41_v1_14778_g10	LRR:Pkinase:TM	RLK		RLP	PRGDB00066853	2e-97				Putative_R-Genes,_collected_from_NCBI_Protein	Arabidopsis thaliana	TNL	104647164	DQ528445	Arabidopsis thaliana ecotype REN-1 disease resistance protein (At5g44870) gene, partial cds.
A41_v1_14824_g10	Pkinase:TM:CC	otherKTMC		RLK	PRGDB00065843	0.0				Putative_R-Genes,_collected_from_NCBI_Protein	Arabidopsis thaliana	TNL	104647162	DQ528444	Arabidopsis thaliana ecotype Ra-0 disease resistance protein (At5g44870) gene, partial cds.
A41_v1_14825_g10				RLK	PRGDB00065843	9e-82				Putative_R-Genes,_collected_from_NCBI_Protein	Arabidopsis thaliana	TNL	104647160	DQ528443	Arabidopsis thaliana ecotype Pu2-7 disease resistance protein (At5g44870) gene, partial cds.
A41_v1_14830_g10	Pkinase:TM	otherKTM		RLK	PRGDB00065843	0.0				Putative_R-Genes,_collected_from_NCBI_Protein	Arabidopsis thaliana	TNL	104647158	DQ528442	Arabidopsis thaliana ecotype Pu2-23 disease resistance protein (At5g44870) gene, partial cds.
A41_v1_14835_g10	LRR:TM	RLP		RLP	PRGDB00066142	3e-175				Putative_R-Genes,_collected_from_NCBI_Protein	Arabidopsis thaliana	TNL	104647156	DQ528441	Arabidopsis thaliana ecotype Pro-0 disease resistance protein (At5g44870) gene, partial cds.
A41_v1_14849_g10				Mlo-like	PRGDB00065940	9e-167				Putative_R-Genes,_collected_from_NCBI_Protein	Arabidopsis thaliana	TNL	104647154	DQ528440	Arabidopsis thaliana ecotype PNA-17 disease resistance protein (At5g44870) gene, partial cds.
A41_v1_14890_g10	ABC_tran:TM	otherATM		CNL	PRGDB00187611	2e-82				Putative_R-Genes,_collected_from_NCBI_Protein	Arabidopsis thaliana	TNL	104647152	DQ528439	Arabidopsis thaliana ecotype PNA-10 disease resistance protein (At5g44870) gene, partial cds.
A41_v1_14930_g10	Pkinase:TM	otherKTM		RLP	PRGDB00144947	8e-62				Putative_R-Genes,_collected_from_NCBI_Protein	Arabidopsis thaliana	TNL	104647150	DQ528438	Arabidopsis thaliana ecotype Oy-0 disease resistance protein (At5g44870) gene, partial cds.
A41_v1_14931_g10	Pkinase:TM	otherKTM		Other	PRGDB00145806	2e-105				Putative_R-Genes,_collected_from_NCBI_Protein	Arabidopsis thaliana	TNL	104647148	DQ528437	Arabidopsis thaliana ecotype Omo-2-3 disease resistance protein (At5g44870) gene, partial cds.
A41_v1_14932_g10	Pkinase:TM	otherKTM		Other	PRGDB00145806	1e-115				Putative_R-Genes,_collected_from_NCBI_Protein	Arabidopsis thaliana	TNL	104647146	DQ528436	Arabidopsis thaliana ecotype Omo-2-1 disease resistance protein (At5g44870) gene, partial cds.
A41_v1_14994_g10	LRR:TM	RLP		RLP	PRGDB00065975	0.0				Putative_R-Genes,_collected_from_NCBI_Protein	Arabidopsis thaliana	TNL	104647144	DQ528435	Arabidopsis thaliana ecotype Nok-3 disease resistance protein (At5g44870) gene, partial cds.
A41_v1_15005_g10	ABC_tran:TM	otherATM		N	PRGDB00145888	0.0				Putative_R-Genes,_collected_from_NCBI_Protein	Arabidopsis thaliana	TNL	104647142	DQ528434	Arabidopsis thaliana ecotype Mz-0 disease resistance protein (At5g44870) gene, partial cds.
A41_v1_15076_g10				RLP	PRGDB00144572	6e-148				Putative_R-Genes,_collected_from_NCBI_Protein	Arabidopsis thaliana	TNL	104647140	DQ528433	Arabidopsis thaliana ecotype Ms-0 disease resistance protein (At5g44870) gene, partial cds.
A41_v1_15088_g10	Pkinase:TM	otherKTM		RLK-GNK2	PRGDB00066387	3e-66				Putative_R-Genes,_collected_from_NCBI_Protein	Arabidopsis thaliana	TNL	104647138	DQ528432	Arabidopsis thaliana ecotype Mr-0 disease resistance protein (At5g44870) gene, partial cds.
A41_v1_15103_g10	ABC_tran:TM:CC	otherACTM		N	PRGDB00144932	0.0				Putative_R-Genes,_collected_from_NCBI_Protein	Arabidopsis thaliana	TNL	104647136	DQ528431	Arabidopsis thaliana ecotype Lz-0 disease resistance protein (At5g44870) gene, partial cds.
A41_v1_15149_g10	LRR:Pkinase:TM	RLK		RLP	PRGDB00145700	1e-81				Putative_R-Genes,_collected_from_NCBI_Protein	Arabidopsis thaliana	TNL	104647134	DQ528430	Arabidopsis thaliana ecotype Lov-5 disease resistance protein (At5g44870) gene, partial cds.
A41_v1_15221_g10	LRR:Pkinase:TM	RLK		RLP	PRGDB00066853	6e-67				Putative_R-Genes,_collected_from_NCBI_Protein	Arabidopsis thaliana	TNL	104647132	DQ528429	Arabidopsis thaliana ecotype Lov-1 disease resistance protein (At5g44870) gene, partial cds.
A41_v1_15229_g10	ABC_tran:TM	otherATM		N	PRGDB00144530	0.0				Putative_R-Genes,_collected_from_NCBI_Protein	Arabidopsis thaliana	TNL	104647130	DQ528428	Arabidopsis thaliana ecotype Ll-0 disease resistance protein (At5g44870) gene, partial cds.
A41_v1_15261_g10	LRR	L		RLP	PRGDB00145346	8e-73				Putative_R-Genes,_collected_from_NCBI_Protein	Arabidopsis thaliana	TNL	104647128	DQ528427	Arabidopsis thaliana ecotype LER-1 disease resistance protein (At5g44870) gene, partial cds.
A41_v1_15262_g10	LRR	L		RLP	PRGDB00145485	1e-61				Putative_R-Genes,_collected_from_NCBI_Protein	Arabidopsis thaliana	TNL	104647126	DQ528426	Arabidopsis thaliana ecotype KZ9 disease resistance protein (At5g44870) gene, partial cds.
A41_v1_15346_g11	LRR:Pkinase:TM	RLK		RLP	PRGDB00066708	2e-90				Putative_R-Genes,_collected_from_NCBI_Protein	Arabidopsis thaliana	TNL	104647124	DQ528425	Arabidopsis thaliana ecotype KZ-1 disease resistance protein (At5g44870) gene, partial cds.
A41_v1_15491_g11	LRR:TM	RLP		RLP	PRGDB00145346	2e-71				Putative_R-Genes,_collected_from_NCBI_Protein	Arabidopsis thaliana	TNL	104647122	DQ528424	Arabidopsis thaliana ecotype Kondara disease resistance protein (At5g44870) gene, partial cds.
A41_v1_15493_g11	LRR:TM	RLP		RLP	PRGDB00145346	4e-70				Putative_R-Genes,_collected_from_NCBI_Protein	Arabidopsis thaliana	TNL	104647120	DQ528423	Arabidopsis thaliana ecotype KNO-18 disease resistance protein (At5g44870) gene, partial cds.
A41_v1_15494_g11	LRR:TM	RLP		RLP	PRGDB00145346	2e-66				Putative_R-Genes,_collected_from_NCBI_Protein	Arabidopsis thaliana	TNL	104647118	DQ528422	Arabidopsis thaliana ecotype KNO-10 disease resistance protein (At5g44870) gene, partial cds.
A41_v1_15495_g11	LRR:TM	RLP		RLP	PRGDB00145346	3e-69				Putative_R-Genes,_collected_from_NCBI_Protein	Arabidopsis thaliana	TNL	104647116	DQ528421	Arabidopsis thaliana ecotype Kin-0 disease resistance protein (At5g44870) gene, partial cds.
A41_v1_15497_g11	LRR:TM	RLP		RLP	PRGDB00145346	1e-61				Putative_R-Genes,_collected_from_NCBI_Protein	Arabidopsis thaliana	TNL	104647114	DQ528420	Arabidopsis thaliana ecotype Hr-5 disease resistance protein (At5g44870) gene, partial cds.
A41_v1_15535_g11	LRR:TM	RLP		RLP	PRGDB00065982	1e-69				Putative_R-Genes,_collected_from_NCBI_Protein	Arabidopsis thaliana	TNL	104647112	DQ528419	Arabidopsis thaliana ecotype HR-10 disease resistance protein (At5g44870) gene, partial cds.
A41_v1_15560_g11	LRR	L		RLP	PRGDB00066142	2e-176				Putative_R-Genes,_collected_from_NCBI_Protein	Arabidopsis thaliana	TNL	104647110	DQ528418	Arabidopsis thaliana ecotype Gu-0 disease resistance protein (At5g44870) gene, partial cds.
A41_v1_15571_g11	LRR:TM	RLP		RLP	PRGDB00065982	9e-76				Putative_R-Genes,_collected_from_NCBI_Protein	Arabidopsis thaliana	TNL	104647108	DQ528417	Arabidopsis thaliana ecotype GOT-7 disease resistance protein (At5g44870) gene, partial cds.
A41_v1_15573_g11	LRR:TM	RLP		RLP	PRGDB00065982	2e-66				Putative_R-Genes,_collected_from_NCBI_Protein	Arabidopsis thaliana	TNL	104647106	DQ528416	Arabidopsis thaliana ecotype GOT-22 disease resistance protein (At5g44870) gene, partial cds.
A41_v1_15580_g11	LRR:TM	RLP		RLP	PRGDB00065982	2e-63				Putative_R-Genes,_collected_from_NCBI_Protein	Arabidopsis thaliana	TNL	104647104	DQ528415	Arabidopsis thaliana ecotype Fei-0 disease resistance protein (At5g44870) gene, partial cds.
A41_v1_15583_g11	LRR:TM	RLP		RLP	PRGDB00066264	2e-76				Putative_R-Genes,_collected_from_NCBI_Protein	Arabidopsis thaliana	TNL	104647102	DQ528414	Arabidopsis thaliana ecotype Fab-4 disease resistance protein (At5g44870) gene, partial cds.
A41_v1_15595_g11	LRR:Pkinase:TM	RLK		RLK-GNK2	PRGDB00066654	7e-73				Putative_R-Genes,_collected_from_NCBI_Protein	Arabidopsis thaliana	TNL	104647100	DQ528413	Arabidopsis thaliana ecotype Fab-2 disease resistance protein (At5g44870) gene, partial cds.
A41_v1_15601_g11				Mlo-like	PRGDB00065940	5e-124				Putative_R-Genes,_collected_from_NCBI_Protein	Arabidopsis thaliana	TNL	104647098	DQ528412	Arabidopsis thaliana ecotype Est-1 disease resistance protein (At5g44870) gene, partial cds.
A41_v1_15626_g11	ABC_tran:TM:CC	otherACTM		N	PRGDB00144932	0.0				Putative_R-Genes,_collected_from_NCBI_Protein	Arabidopsis thaliana	TNL	104647096	DQ528411	Arabidopsis thaliana ecotype Ei-2 disease resistance protein (At5g44870) gene, partial cds.
A41_v1_15813_g11	ABC_tran:TM	otherATM	miR319_A41_3	N	PRGDB00145536	1e-65				Putative_R-Genes,_collected_from_NCBI_Protein	Arabidopsis thaliana	TNL	104647094	DQ528410	Arabidopsis thaliana ecotype Eden-2 disease resistance protein (At5g44870) gene, partial cds.
A41_v1_15830_g11	LRR:Pkinase:TM	RLK		RLP	PRGDB00145542	0.0				Putative_R-Genes,_collected_from_NCBI_Protein	Arabidopsis thaliana	TNL	104647092	DQ528409	Arabidopsis thaliana ecotype Eden-1 disease resistance protein (At5g44870) gene, partial cds.
A41_v1_15853_g11	ABC_tran:TM	otherATM		N	PRGDB00065950	3e-91				Putative_R-Genes,_collected_from_NCBI_Protein	Arabidopsis thaliana	TNL	104647090	DQ528408	Arabidopsis thaliana ecotype Cvi-0 disease resistance protein (At5g44870) gene, partial cds.
A41_v1_15880_g11	Pkinase:TM	otherKTM		RLK-GNK2	PRGDB00066387	2e-64				Putative_R-Genes,_collected_from_NCBI_Protein	Arabidopsis thaliana	TNL	104647088	DQ528407	Arabidopsis thaliana ecotype Ct-1 disease resistance protein (At5g44870) gene, partial cds.
A41_v1_15882_g11				Mlo-like	PRGDB00145087	9e-137				Putative_R-Genes,_collected_from_NCBI_Protein	Arabidopsis thaliana	TNL	104647086	DQ528406	Arabidopsis thaliana ecotype CS22491 disease resistance protein (At5g44870) gene, partial cds.
A41_v1_15901_g11	ABC_tran:Pkinase:TM	otherAKTM		N	PRGDB00144932	0.0				Putative_R-Genes,_collected_from_NCBI_Protein	Arabidopsis thaliana	TNL	104647084	DQ528405	Arabidopsis thaliana ecotype Col-0 disease resistance protein (At5g44870) gene, partial cds.
A41_v1_16001_g11	ABC_tran:TM	otherATM		CNL	PRGDB00187611	2e-173				Putative_R-Genes,_collected_from_NCBI_Protein	Arabidopsis thaliana	TNL	104647082	DQ528404	Arabidopsis thaliana ecotype CIBC-5 disease resistance protein (At5g44870) gene, partial cds.
A41_v1_16051_g11	ABC_tran:TM:CC	otherACTM		N	PRGDB00144530	0.0				Putative_R-Genes,_collected_from_NCBI_Protein	Arabidopsis thaliana	TNL	104647080	DQ528403	Arabidopsis thaliana ecotype CIBC-17 disease resistance protein (At5g44870) gene, partial cds.
A41_v1_16106_g11	Pkinase:TM	otherKTM		RLK-GNK2	PRGDB00066387	2e-63				Putative_R-Genes,_collected_from_NCBI_Protein	Arabidopsis thaliana	TNL	104647078	DQ528402	Arabidopsis thaliana ecotype C24 disease resistance protein (At5g44870) gene, partial cds.
A41_v1_16272_g11				N	PRGDB00049826	0.0				Putative_R-Genes,_collected_from_NCBI_Protein	Arabidopsis thaliana	TNL	104647076	DQ528401	Arabidopsis thaliana ecotype Bur-0 disease resistance protein (At5g44870) gene, partial cds.
A41_v1_16304_g11	LRR:TM	RLP		RLP	PRGDB00144876	0.0				Putative_R-Genes,_collected_from_NCBI_Protein	Arabidopsis thaliana	TNL	104647074	DQ528400	Arabidopsis thaliana ecotype Br-0 disease resistance protein (At5g44870) gene, partial cds.
A41_v1_16343_g11	LRR:Pkinase:TM	RLK		RLP	PRGDB00065997	2e-63				Putative_R-Genes,_collected_from_NCBI_Protein	Arabidopsis thaliana	TNL	104647072	DQ528399	Arabidopsis thaliana ecotype Bor-1 disease resistance protein (At5g44870) gene, partial cds.
A41_v1_16369_g11			miR399_A41_5	TNL	PRGDB00144657	1e-71				Putative_R-Genes,_collected_from_NCBI_Protein	Arabidopsis thaliana	TNL	104647070	DQ528398	Arabidopsis thaliana ecotype Bil-7 disease resistance protein (At5g44870) gene, partial cds.
A41_v1_16469_g11	LRR:Pkinase:TM	RLK		RLP	PRGDB00066853	4e-102				Putative_R-Genes,_collected_from_NCBI_Protein	Arabidopsis thaliana	TNL	104647068	DQ528397	Arabidopsis thaliana ecotype Bil-5 disease resistance protein (At5g44870) gene, partial cds.
A41_v1_16514_g11	Pkinase	otherK		RLP	PRGDB00066113	3e-62				Putative_R-Genes,_collected_from_NCBI_Protein	Arabidopsis thaliana	TNL	104647066	DQ528396	Arabidopsis thaliana ecotype Bay-0 disease resistance protein (At5g44870) gene, partial cds.
A41_v1_16541_g11	LRR:Pkinase	KL		RLP	PRGDB00066441	2e-163				Putative_R-Genes,_collected_from_NCBI_Protein	Arabidopsis thaliana	TNL	104647064	DQ528395	Arabidopsis thaliana ecotype An-1 disease resistance protein (At5g44870) gene, partial cds.
A41_v1_16565_g11	Pkinase	otherK		N	PRGDB00066621	0.0				Putative_R-Genes,_collected_from_NCBI_Protein	Arabidopsis thaliana	TNL	104647062	DQ528394	Arabidopsis thaliana ecotype Ag-0 disease resistance protein (At5g44870) gene, partial cds.
A41_v1_16581_g11	ABC_tran:TM	otherATM		N	PRGDB00145511	4e-112				Putative_R-Genes,_collected_from_NCBI_Protein	Arabidopsis thaliana	T	104646511	DQ527919	Arabidopsis thaliana ecotype Zdr-6 disease resistance protein (At4g14610) gene, partial cds.
A41_v1_16790_g11	ABC_tran:TM	otherATM		N	PRGDB00144530	0.0				Putative_R-Genes,_collected_from_NCBI_Protein	Arabidopsis thaliana	T	104646509	DQ527918	Arabidopsis thaliana ecotype Zdr-1 disease resistance protein (At4g14610) gene, partial cds.
A41_v1_16871_g12	LRR:Pkinase:TM	RLK		RLP	PRGDB00145514	4e-97				Putative_R-Genes,_collected_from_NCBI_Protein	Arabidopsis thaliana	T	104646507	DQ527917	Arabidopsis thaliana ecotype Yo-0 disease resistance protein (At4g14610) gene, partial cds.
A41_v1_16914_g12	LRR:Pkinase:TM	RLK		RLP	PRGDB00066976	1e-169				Putative_R-Genes,_collected_from_NCBI_Protein	Arabidopsis thaliana	T	104646505	DQ527916	Arabidopsis thaliana ecotype Wt-5 disease resistance protein (At4g14610) gene, partial cds.
A41_v1_16931_g12	LRR:Pkinase:TM	RLK		RLP	PRGDB00145542	5e-88				Putative_R-Genes,_collected_from_NCBI_Protein	Arabidopsis thaliana	T	104646503	DQ527915	Arabidopsis thaliana ecotype Ws-2 disease resistance protein (At4g14610) gene, partial cds.
A41_v1_16960_g12	Pkinase:TM	otherKTM		RLK	PRGDB00066735	1e-66				Putative_R-Genes,_collected_from_NCBI_Protein	Arabidopsis thaliana	T	104646501	DQ527914	Arabidopsis thaliana ecotype Ws-0 disease resistance protein (At4g14610) gene, partial cds.
A41_v1_16974_g12	LRR:TM	RLP		RLP	PRGDB00066500	1e-88				Putative_R-Genes,_collected_from_NCBI_Protein	Arabidopsis thaliana	T	104646499	DQ527913	Arabidopsis thaliana ecotype Wei-0 disease resistance protein (At4g14610) gene, partial cds.
A41_v1_17047_g12	ABC_tran:TM	otherATM		N	PRGDB00144493	0.0				Putative_R-Genes,_collected_from_NCBI_Protein	Arabidopsis thaliana	T	104646497	DQ527912	Arabidopsis thaliana ecotype Wa-1 disease resistance protein (At4g14610) gene, partial cds.
A41_v1_17064_g12	LRR:Pkinase:TM	RLK		RLP	PRGDB00145700	1e-69				Putative_R-Genes,_collected_from_NCBI_Protein	Arabidopsis thaliana	T	104646495	DQ527911	Arabidopsis thaliana ecotype Var-2-1 disease resistance protein (At4g14610) gene, partial cds.
A41_v1_17121_g12	LRR:Pkinase:TM	RLK		CNL	PRGDB00188068	0.0				Putative_R-Genes,_collected_from_NCBI_Protein	Arabidopsis thaliana	T	104646493	DQ527910	Arabidopsis thaliana ecotype Uod-7 disease resistance protein (At4g14610) gene, partial cds.
A41_v1_17136_g12	LRR	L		RLP	PRGDB00065997	6e-65				Putative_R-Genes,_collected_from_NCBI_Protein	Arabidopsis thaliana	T	104646491	DQ527909	Arabidopsis thaliana ecotype Uod-1 disease resistance protein (At4g14610) gene, partial cds.
A41_v1_17139_g12	LRR:Pkinase:TM	RLK		RLP	PRGDB00145346	2e-88				Putative_R-Genes,_collected_from_NCBI_Protein	Arabidopsis thaliana	T	104646489	DQ527908	Arabidopsis thaliana ecotype Ull-2-5 disease resistance protein (At4g14610) gene, partial cds.
A41_v1_17167_g12				RLP	PRGDB00066485	9e-96				Putative_R-Genes,_collected_from_NCBI_Protein	Arabidopsis thaliana	T	104646487	DQ527907	Arabidopsis thaliana ecotype Ull-2-3 disease resistance protein (At4g14610) gene, partial cds.
A41_v1_17176_g12	ABC_tran:TM	otherATM		N	PRGDB00144558	3e-64				Putative_R-Genes,_collected_from_NCBI_Protein	Arabidopsis thaliana	CNL	104646483	DQ527905	Arabidopsis thaliana ecotype Ts-5 disease resistance protein (At4g14610) gene, partial cds.
A41_v1_17180_g12	LRR:TM	RLP		RLP	PRGDB00066543	2e-127				Putative_R-Genes,_collected_from_NCBI_Protein	Arabidopsis thaliana	T	104646479	DQ527903	Arabidopsis thaliana ecotype TAMM-27 disease resistance protein (At4g14610) gene, partial cds.
A41_v1_17267_g12				N	PRGDB00049822	7e-179				Putative_R-Genes,_collected_from_NCBI_Protein	Arabidopsis thaliana	T	104646477	DQ527902	Arabidopsis thaliana ecotype Tamm-2 disease resistance protein (At4g14610) gene, partial cds.
A41_v1_17284_g12	Pkinase	otherK		RLP	PRGDB00144847	6e-68				Putative_R-Genes,_collected_from_NCBI_Protein	Arabidopsis thaliana	T	104646475	DQ527901	Arabidopsis thaliana ecotype SQ-8 disease resistance protein (At4g14610) gene, partial cds.
A41_v1_17297_g12	Pkinase:TM	otherKTM		RLK-GNK2	PRGDB00066654	5e-146				Putative_R-Genes,_collected_from_NCBI_Protein	Arabidopsis thaliana	T	104646473	DQ527900	Arabidopsis thaliana ecotype SQ-1 disease resistance protein (At4g14610) gene, partial cds.
A41_v1_17431_g12	Pkinase:TM	otherKTM		RLP	PRGDB00145777	2e-65				Putative_R-Genes,_collected_from_NCBI_Protein	Arabidopsis thaliana	T	104646471	DQ527899	Arabidopsis thaliana ecotype Spr-1-6 disease resistance protein (At4g14610) gene, partial cds.
A41_v1_17628_g12	LRR	L		RLP	PRGDB00066142	1e-148				Putative_R-Genes,_collected_from_NCBI_Protein	Arabidopsis thaliana	T	104646469	DQ527898	Arabidopsis thaliana ecotype Spr-1-2 disease resistance protein (At4g14610) gene, partial cds.
A41_v1_17704_g12	Pkinase:TM	otherKTM		RLK	PRGDB00066667	6e-122				Putative_R-Genes,_collected_from_NCBI_Protein	Arabidopsis thaliana	CNL	104646467	DQ527897	Arabidopsis thaliana ecotype Sorbo disease resistance protein (At4g14610) gene, partial cds.
A41_v1_17733_g12	Pkinase:TM	otherKTM		RLK-GNK2	PRGDB00066654	1e-102				Putative_R-Genes,_collected_from_NCBI_Protein	Arabidopsis thaliana	T	104646465	DQ527896	Arabidopsis thaliana ecotype se-0 disease resistance protein (At4g14610) gene, partial cds.
A41_v1_17755_g12	LRR:TM	RLP		RLP	PRGDB00066485	0.0				Putative_R-Genes,_collected_from_NCBI_Protein	Arabidopsis thaliana	T	104646463	DQ527895	Arabidopsis thaliana ecotype RRS-10 disease resistance protein (At4g14610) gene, partial cds.
A41_v1_17760_g12	Pkinase:TM	otherKTM		RLK-GNK2	PRGDB00066654	5e-106				Putative_R-Genes,_collected_from_NCBI_Protein	Arabidopsis thaliana	T	104646461	DQ527894	Arabidopsis thaliana ecotype RMX-A180 disease resistance protein (At4g14610) gene, partial cds.
A41_v1_17854_g12				RLP	PRGDB00145750	5e-125				Putative_R-Genes,_collected_from_NCBI_Protein	Arabidopsis thaliana	T	104646459	DQ527893	Arabidopsis thaliana ecotype RMX-A02 disease resistance protein (At4g14610) gene, partial cds.
A41_v1_17857_g12	LRR:Pkinase:TM	RLK	miR172_A41_4	RLP	PRGDB00144549	2e-98				Putative_R-Genes,_collected_from_NCBI_Protein	Arabidopsis thaliana	T	104646457	DQ527892	Arabidopsis thaliana ecotype REN-11 disease resistance protein (At4g14610) gene, partial cds.
A41_v1_17868_g12	TIR	T		T	PRGDB00049815	6e-65				Putative_R-Genes,_collected_from_NCBI_Protein	Arabidopsis thaliana	T	104646455	DQ527891	Arabidopsis thaliana ecotype REN-1 disease resistance protein (At4g14610) gene, partial cds.
A41_v1_17869_g12	TIR	T		T	PRGDB00049815	1e-68				Putative_R-Genes,_collected_from_NCBI_Protein	Arabidopsis thaliana	T	104646451	DQ527889	Arabidopsis thaliana ecotype Pu2-7 disease resistance protein (At4g14610) gene, partial cds.
A41_v1_17877_g12	Pkinase	otherK		RLK-GNK2	PRGDB00066654	7e-100				Putative_R-Genes,_collected_from_NCBI_Protein	Arabidopsis thaliana	T	104646449	DQ527888	Arabidopsis thaliana ecotype Pu2-23 disease resistance protein (At4g14610) gene, partial cds.
A41_v1_17886_g12	Pkinase:TM	otherKTM		RLK-GNK2	PRGDB00066654	1e-94				Putative_R-Genes,_collected_from_NCBI_Protein	Arabidopsis thaliana	T	104646447	DQ527887	Arabidopsis thaliana ecotype Pro-0 disease resistance protein (At4g14610) gene, partial cds.
A41_v1_17931_g12	LRR:Pkinase	KL		CNL	PRGDB00188068	0.0				Putative_R-Genes,_collected_from_NCBI_Protein	Arabidopsis thaliana	T	104646445	DQ527886	Arabidopsis thaliana ecotype PNA-17 disease resistance protein (At4g14610) gene, partial cds.
A41_v1_18227_g12				Other	PRGDB00145806	1e-72				Putative_R-Genes,_collected_from_NCBI_Protein	Arabidopsis thaliana	T	104646443	DQ527885	Arabidopsis thaliana ecotype PNA-10 disease resistance protein (At4g14610) gene, partial cds.
A41_v1_18279_g13	LRR:Pkinase:TM	RLK		RLK	PRGDB00144468	2e-174				Putative_R-Genes,_collected_from_NCBI_Protein	Arabidopsis thaliana	CNL	104646441	DQ527884	Arabidopsis thaliana ecotype Oy-0 disease resistance protein (At4g14610) gene, partial cds.
A41_v1_18342_g13	Pkinase:TM	otherKTM		RLP	PRGDB00144573	3e-61				Putative_R-Genes,_collected_from_NCBI_Protein	Arabidopsis thaliana	T	104646439	DQ527883	Arabidopsis thaliana ecotype Omo-2-3 disease resistance protein (At4g14610) gene, partial cds.
A41_v1_18356_g13	Pkinase:TM	otherKTM	miR7699_A41_2	RLK-GNK2	PRGDB00066654	6e-86				Putative_R-Genes,_collected_from_NCBI_Protein	Arabidopsis thaliana	T	104646437	DQ527882	Arabidopsis thaliana ecotype Omo-2-1 disease resistance protein (At4g14610) gene, partial cds.
A41_v1_18358_g13	Pkinase:TM	otherKTM		RLK-GNK2	PRGDB00066654	2e-85				Putative_R-Genes,_collected_from_NCBI_Protein	Arabidopsis thaliana	T	104646435	DQ527881	Arabidopsis thaliana ecotype NFA-8 disease resistance protein (At4g14610) gene, partial cds.
A41_v1_18401_g13	Pkinase:TM	otherKTM		Other	PRGDB00145806	5e-102				Putative_R-Genes,_collected_from_NCBI_Protein	Arabidopsis thaliana	T	104646433	DQ527880	Arabidopsis thaliana ecotype NFA-10 disease resistance protein (At4g14610) gene, partial cds.
A41_v1_18534_g13	LRR	L		RLP	PRGDB00066500	7e-126				Putative_R-Genes,_collected_from_NCBI_Protein	Arabidopsis thaliana	T	104646429	DQ527878	Arabidopsis thaliana ecotype Mz-0 disease resistance protein (At4g14610) gene, partial cds.
A41_v1_18551_g13	LRR:Pkinase:TM	RLK		RLP	PRGDB00145057	2e-67				Putative_R-Genes,_collected_from_NCBI_Protein	Arabidopsis thaliana	T	104646427	DQ527877	Arabidopsis thaliana ecotype Mt-0 disease resistance protein (At4g14610) gene, partial cds.
A41_v1_18565_g13	LRR:Pkinase:TM	RLK		RLP	PRGDB00145481	3e-147				Putative_R-Genes,_collected_from_NCBI_Protein	Arabidopsis thaliana	T	104646425	DQ527876	Arabidopsis thaliana ecotype Ms-0 disease resistance protein (At4g14610) gene, partial cds.
A41_v1_18577_g13	Pkinase	otherK		RLK-GNK2	PRGDB00066654	1e-84				Putative_R-Genes,_collected_from_NCBI_Protein	Arabidopsis thaliana	T	104646423	DQ527875	Arabidopsis thaliana ecotype Mrk-0 disease resistance protein (At4g14610) gene, partial cds.
A41_v1_18638_g13	LRR:Pkinase:TM	RLK		RLP	PRGDB00144511	1e-65				Putative_R-Genes,_collected_from_NCBI_Protein	Arabidopsis thaliana	T	104646421	DQ527874	Arabidopsis thaliana ecotype Mr-0 disease resistance protein (At4g14610) gene, partial cds.
A41_v1_18644_g13	Pkinase	otherK		Other	PRGDB00145806	2e-83				Putative_R-Genes,_collected_from_NCBI_Protein	Arabidopsis thaliana	T	104646419	DQ527873	Arabidopsis thaliana ecotype Lz-0 disease resistance protein (At4g14610) gene, partial cds.
A41_v1_18695_g13	LRR	L		RLP	PRGDB00066543	1e-133				Putative_R-Genes,_collected_from_NCBI_Protein	Arabidopsis thaliana	T	104646417	DQ527872	Arabidopsis thaliana ecotype LP2-6 disease resistance protein (At4g14610) gene, partial cds.
A41_v1_18700_g13	LRR:TM	RLP		RLP	PRGDB00066543	4e-135				Putative_R-Genes,_collected_from_NCBI_Protein	Arabidopsis thaliana	T	104646415	DQ527871	Arabidopsis thaliana ecotype LP2-2 disease resistance protein (At4g14610) gene, partial cds.
A41_v1_18713_g13	LRR:TM	RLP		RLP	PRGDB00145514	1e-114				Putative_R-Genes,_collected_from_NCBI_Protein	Arabidopsis thaliana	T	104646413	DQ527870	Arabidopsis thaliana ecotype Lov-5 disease resistance protein (At4g14610) gene, partial cds.
A41_v1_18774_g13	Pkinase:TM	otherKTM		RLP	PRGDB00145679	4e-62				Putative_R-Genes,_collected_from_NCBI_Protein	Arabidopsis thaliana	T	104646411	DQ527869	Arabidopsis thaliana ecotype Lov-1 disease resistance protein (At4g14610) gene, partial cds.
A41_v1_18801_g13	LRR:Pkinase:TM	RLK		RLP	PRGDB00066853	7e-85				Putative_R-Genes,_collected_from_NCBI_Protein	Arabidopsis thaliana	T	104646409	DQ527868	Arabidopsis thaliana ecotype Ll-0 disease resistance protein (At4g14610) gene, partial cds.
A41_v1_18868_g13	Pkinase:TM	otherKTM	miR172_A41_4	RLK-GNK2	PRGDB00066654	7e-63				Putative_R-Genes,_collected_from_NCBI_Protein	Arabidopsis thaliana	T	104646407	DQ527867	Arabidopsis thaliana ecotype LER-1 disease resistance protein (At4g14610) gene, partial cds.
A41_v1_18943_g13	NB-ARC	N		NL	PRGDB00063521	6e-66				Putative_R-Genes,_collected_from_NCBI_Protein	Arabidopsis thaliana	T	104646405	DQ527866	Arabidopsis thaliana ecotype KZ9 disease resistance protein (At4g14610) gene, partial cds.
A41_v1_18950_g13	ABC_tran:TM	otherATM		N	PRGDB00144530	0.0				Putative_R-Genes,_collected_from_NCBI_Protein	Arabidopsis thaliana	T	104646403	DQ527865	Arabidopsis thaliana ecotype KZ-1 disease resistance protein (At4g14610) gene, partial cds.
A41_v1_18956_g13	Pkinase:CC	otherKC		N	PRGDB00145692	1e-108				Putative_R-Genes,_collected_from_NCBI_Protein	Arabidopsis thaliana	T	104646401	DQ527864	Arabidopsis thaliana ecotype KNO-18 disease resistance protein (At4g14610) gene, partial cds.
A41_v1_19026_g13	Pkinase:TM	otherKTM		RLK-GNK2	PRGDB00066654	2e-88				Putative_R-Genes,_collected_from_NCBI_Protein	Arabidopsis thaliana	T	104646399	DQ527863	Arabidopsis thaliana ecotype KNO-10 disease resistance protein (At4g14610) gene, partial cds.
A41_v1_19029_g13	Pkinase:TM	otherKTM		RLK-GNK2	PRGDB00066654	5e-90				Putative_R-Genes,_collected_from_NCBI_Protein	Arabidopsis thaliana	T	104646397	DQ527862	Arabidopsis thaliana ecotype Kas-1 disease resistance protein (At4g14610) gene, partial cds.
A41_v1_19041_g13	ABC_tran:TM	otherATM		N	PRGDB00065950	3e-113				Putative_R-Genes,_collected_from_NCBI_Protein	Arabidopsis thaliana	T	104646395	DQ527861	Arabidopsis thaliana ecotype Hr-5 disease resistance protein (At4g14610) gene, partial cds.
A41_v1_19070_g13	Pkinase:TM	otherKTM		RLK-GNK2	PRGDB00066654	1e-82				Putative_R-Genes,_collected_from_NCBI_Protein	Arabidopsis thaliana	T	104646393	DQ527860	Arabidopsis thaliana ecotype HR-10 disease resistance protein (At4g14610) gene, partial cds.
A41_v1_19071_g13	Pkinase:TM	otherKTM		RLK-GNK2	PRGDB00066654	2e-75				Putative_R-Genes,_collected_from_NCBI_Protein	Arabidopsis thaliana	T	104646391	DQ527859	Arabidopsis thaliana ecotype Gy-0 disease resistance protein (At4g14610) gene, partial cds.
A41_v1_19103_g13	Pkinase:TM	otherKTM		RLK-GNK2	PRGDB00066387	4e-67				Putative_R-Genes,_collected_from_NCBI_Protein	Arabidopsis thaliana	T	104646389	DQ527858	Arabidopsis thaliana ecotype Gu-0 disease resistance protein (At4g14610) gene, partial cds.
A41_v1_19205_g13	LRR:Pkinase:TM	RLK		RLP	PRGDB00145549	1e-149				Putative_R-Genes,_collected_from_NCBI_Protein	Arabidopsis thaliana	T	104646387	DQ527857	Arabidopsis thaliana ecotype GOT-7 disease resistance protein (At4g14610) gene, partial cds.
A41_v1_19358_g13				N	PRGDB00065950	3e-133				Putative_R-Genes,_collected_from_NCBI_Protein	Arabidopsis thaliana	T	104646385	DQ527856	Arabidopsis thaliana ecotype GOT-22 disease resistance protein (At4g14610) gene, partial cds.
A41_v1_19365_g13	Pkinase	otherK		RLP	PRGDB00145700	1e-77				Putative_R-Genes,_collected_from_NCBI_Protein	Arabidopsis thaliana	T	104646383	DQ527855	Arabidopsis thaliana ecotype Ga-0 disease resistance protein (At4g14610) gene, partial cds.
A41_v1_19366_g13	LRR:TM	RLP		RLP	PRGDB00145700	8e-79				Putative_R-Genes,_collected_from_NCBI_Protein	Arabidopsis thaliana	T	104646381	DQ527854	Arabidopsis thaliana ecotype Fei-0 disease resistance protein (At4g14610) gene, partial cds.
A41_v1_19527_g13	LRR:TM	RLP		RLP	PRGDB00065982	1e-72				Putative_R-Genes,_collected_from_NCBI_Protein	Arabidopsis thaliana	T	104646379	DQ527853	Arabidopsis thaliana ecotype Fab-4 disease resistance protein (At4g14610) gene, partial cds.
A41_v1_19542_g13	Pkinase:TM	otherKTM		RLK	PRGDB00066222	1e-88				Putative_R-Genes,_collected_from_NCBI_Protein	Arabidopsis thaliana	T	104646377	DQ527852	Arabidopsis thaliana ecotype Fab-2 disease resistance protein (At4g14610) gene, partial cds.
A41_v1_19547_g13	LRR:Pkinase:TM	RLK		RLP	PRGDB00066708	5e-81				Putative_R-Genes,_collected_from_NCBI_Protein	Arabidopsis thaliana	T	104646375	DQ527851	Arabidopsis thaliana ecotype Ei-2 disease resistance protein (At4g14610) gene, partial cds.
A41_v1_19597_g13	LRR:Pkinase:TM	RLK		RLP	PRGDB00066853	2e-105				Putative_R-Genes,_collected_from_NCBI_Protein	Arabidopsis thaliana	T	104646373	DQ527850	Arabidopsis thaliana ecotype Edi-0 disease resistance protein (At4g14610) gene, partial cds.
A41_v1_19613_g13	Pkinase:TM	otherKTM		RLK-GNK2	PRGDB00145082	2e-63				Putative_R-Genes,_collected_from_NCBI_Protein	Arabidopsis thaliana	T	104646371	DQ527849	Arabidopsis thaliana ecotype Eden-2 disease resistance protein (At4g14610) gene, partial cds.
A41_v1_19614_g13	Pkinase:TM	otherKTM		Other	PRGDB00145806	7e-121				Putative_R-Genes,_collected_from_NCBI_Protein	Arabidopsis thaliana	T	104646369	DQ527848	Arabidopsis thaliana ecotype Eden-1 disease resistance protein (At4g14610) gene, partial cds.
A41_v1_19623_g13	Pkinase	otherK		RLK-GNK2	PRGDB00066654	2e-89				Putative_R-Genes,_collected_from_NCBI_Protein	Arabidopsis thaliana	T	104646367	DQ527847	Arabidopsis thaliana ecotype Cvi-0 disease resistance protein (At4g14610) gene, partial cds.
A41_v1_19648_g13	LRR:Pkinase:TM	RLK		RLP	PRGDB00145700	2e-86				Putative_R-Genes,_collected_from_NCBI_Protein	Arabidopsis thaliana	T	104646365	DQ527846	Arabidopsis thaliana ecotype Ct-1 disease resistance protein (At4g14610) gene, partial cds.
A41_v1_19777_g13	ABC_tran:TM	otherATM		CNL	PRGDB00187611	0.0				Putative_R-Genes,_collected_from_NCBI_Protein	Arabidopsis thaliana	T	104646363	DQ527845	Arabidopsis thaliana ecotype CS22491 disease resistance protein (At4g14610) gene, partial cds.
A41_v1_19789_g13	ABC_tran:TM	otherATM		N	PRGDB00065950	0.0				Putative_R-Genes,_collected_from_NCBI_Protein	Arabidopsis thaliana	T	104646361	DQ527844	Arabidopsis thaliana ecotype Col-0 disease resistance protein (At4g14610) gene, partial cds.
A41_v1_19810_g13	LRR:Pkinase:TM	RLK		RLP	PRGDB00066853	4e-125				Putative_R-Genes,_collected_from_NCBI_Protein	Arabidopsis thaliana	T	104646359	DQ527843	Arabidopsis thaliana ecotype CIBC-5 disease resistance protein (At4g14610) gene, partial cds.
A41_v1_19815_g13	NB-ARC:CC	CN		NL	PRGDB00066402	2e-63				Putative_R-Genes,_collected_from_NCBI_Protein	Arabidopsis thaliana	T	104646357	DQ527842	Arabidopsis thaliana ecotype CIBC-17 disease resistance protein (At4g14610) gene, partial cds.
A41_v1_19849_g13	LRR:Pkinase:TM	RLK		RLP	PRGDB00066853	2e-73				Putative_R-Genes,_collected_from_NCBI_Protein	Arabidopsis thaliana	T	104646355	DQ527841	Arabidopsis thaliana ecotype C24 disease resistance protein (At4g14610) gene, partial cds.
A41_v1_19857_g13	LRR:Pkinase:TM	RLK		RLP	PRGDB00144748	0.0				Putative_R-Genes,_collected_from_NCBI_Protein	Arabidopsis thaliana	CNL	104646353	DQ527840	Arabidopsis thaliana ecotype Bur-0 disease resistance protein (At4g14610) gene, partial cds.
A41_v1_19890_g13	Pkinase:TM	otherKTM		RLP	PRGDB00066171	7e-121				Putative_R-Genes,_collected_from_NCBI_Protein	Arabidopsis thaliana	T	104646351	DQ527839	Arabidopsis thaliana ecotype Br-0 disease resistance protein (At4g14610) gene, partial cds.
A41_v1_19923_g13	Pkinase:TM	otherKTM		RLK	PRGDB00066505	5e-100				Putative_R-Genes,_collected_from_NCBI_Protein	Arabidopsis thaliana	T	104646349	DQ527838	Arabidopsis thaliana ecotype Bor-4 disease resistance protein (At4g14610) gene, partial cds.
A41_v1_19950_g13	Pkinase:TM	otherKTM		RLK	PRGDB00066735	3e-123				Putative_R-Genes,_collected_from_NCBI_Protein	Arabidopsis thaliana	T	104646347	DQ527837	Arabidopsis thaliana ecotype Bor-1 disease resistance protein (At4g14610) gene, partial cds.
A41_v1_20027_g13	NB-ARC:CC	CN		CNL	PRGDB00047117	5e-70				Putative_R-Genes,_collected_from_NCBI_Protein	Arabidopsis thaliana	T	104646345	DQ527836	Arabidopsis thaliana ecotype Bil-7 disease resistance protein (At4g14610) gene, partial cds.
A41_v1_20033_g13	NB-ARC:TM:CC	otherNTMC		CNL	PRGDB00047117	2e-65				Putative_R-Genes,_collected_from_NCBI_Protein	Arabidopsis thaliana	T	104646343	DQ527835	Arabidopsis thaliana ecotype Bil-5 disease resistance protein (At4g14610) gene, partial cds.
A41_v1_20034_g13	NB-ARC	N		NL	PRGDB00066402	8e-67				Putative_R-Genes,_collected_from_NCBI_Protein	Arabidopsis thaliana	T	104646341	DQ527834	Arabidopsis thaliana ecotype Bay-0 disease resistance protein (At4g14610) gene, partial cds.
A41_v1_20042_g13	NB-ARC	N		CNL	PRGDB00061699	2e-63				Putative_R-Genes,_collected_from_NCBI_Protein	Arabidopsis thaliana	T	104646339	DQ527833	Arabidopsis thaliana ecotype An-1 disease resistance protein (At4g14610) gene, partial cds.
A41_v1_20045_g13	NB-ARC:CC	CN		CNL	PRGDB00061699	7e-63				Putative_R-Genes,_collected_from_NCBI_Protein	Arabidopsis thaliana	T	104646337	DQ527832	Arabidopsis thaliana ecotype Ag-0 disease resistance protein (At4g14610) gene, partial cds.
A41_v1_20070_g13	Pkinase	otherK		RLK	PRGDB00065946	8e-64				Putative_R-Genes,_collected_from_NCBI_Protein	Arabidopsis thaliana	CNL	104646296	DQ527747	Arabidopsis thaliana ecotype Zdr-6 disease resistance protein (At3g50950) gene, partial cds.
A41_v1_20129_g14	Pkinase:TM	otherKTM		RLK-GNK2	PRGDB00066654	3e-74				Putative_R-Genes,_collected_from_NCBI_Protein	Arabidopsis thaliana	CNL	104646294	DQ527746	Arabidopsis thaliana ecotype Zdr-1 disease resistance protein (At3g50950) gene, partial cds.
A41_v1_20130_g14	Pkinase:TM	otherKTM		RLK-GNK2	PRGDB00066654	4e-83				Putative_R-Genes,_collected_from_NCBI_Protein	Arabidopsis thaliana	CNL	104646292	DQ527745	Arabidopsis thaliana ecotype Yo-0 disease resistance protein (At3g50950) gene, partial cds.
A41_v1_20131_g14	Pkinase:TM	otherKTM		RLK-GNK2	PRGDB00066654	9e-94				Putative_R-Genes,_collected_from_NCBI_Protein	Arabidopsis thaliana	CNL	104646290	DQ527744	Arabidopsis thaliana ecotype Wt-5 disease resistance protein (At3g50950) gene, partial cds.
A41_v1_20215_g14	LRR:Pkinase:TM	RLK		RLP	PRGDB00066853	1e-127				Putative_R-Genes,_collected_from_NCBI_Protein	Arabidopsis thaliana	CNL	104646288	DQ527743	Arabidopsis thaliana ecotype Ws-0 disease resistance protein (At3g50950) gene, partial cds.
A41_v1_20264_g14	LRR:Pkinase:TM	RLK		RLP	PRGDB00145514	9e-102				Putative_R-Genes,_collected_from_NCBI_Protein	Arabidopsis thaliana	CNL	104646286	DQ527742	Arabidopsis thaliana ecotype Wei-0 disease resistance protein (At3g50950) gene, partial cds.
A41_v1_20431_g14	LRR:Pkinase:TM	RLK		RLP	PRGDB00066708	6e-71				Putative_R-Genes,_collected_from_NCBI_Protein	Arabidopsis thaliana	CNL	104646284	DQ527741	Arabidopsis thaliana ecotype Wa-1 disease resistance protein (At3g50950) gene, partial cds.
A41_v1_20432_g14	LRR:Pkinase:TM	RLK		RLP	PRGDB00145777	3e-69				Putative_R-Genes,_collected_from_NCBI_Protein	Arabidopsis thaliana	CNL	104646282	DQ527740	Arabidopsis thaliana ecotype Var-2-6 disease resistance protein (At3g50950) gene, partial cds.
A41_v1_20683_g14	Pkinase:TM	otherKTM		RLP	PRGDB00145777	2e-63				Putative_R-Genes,_collected_from_NCBI_Protein	Arabidopsis thaliana	CNL	104646280	DQ527739	Arabidopsis thaliana ecotype Uod-1 disease resistance protein (At3g50950) gene, partial cds.
A41_v1_20835_g15	Pkinase:TM	otherKTM		RLP	PRGDB00144539	4e-61				Putative_R-Genes,_collected_from_NCBI_Protein	Arabidopsis thaliana	CNL	104646278	DQ527738	Arabidopsis thaliana ecotype Ull-2-5 disease resistance protein (At3g50950) gene, partial cds.
A41_v1_20908_g15	LRR:Pkinase:TM	RLK	miR172_A41_2	RLP	PRGDB00145418	1e-159				Putative_R-Genes,_collected_from_NCBI_Protein	Arabidopsis thaliana	CNL	104646276	DQ527737	Arabidopsis thaliana ecotype Ull-2-3 disease resistance protein (At3g50950) gene, partial cds.
A41_v1_20916_g15	NB-ARC:TM	otherNTM		CNL	PRGDB00144904	3e-85				Putative_R-Genes,_collected_from_NCBI_Protein	Arabidopsis thaliana	CNL	104646274	DQ527736	Arabidopsis thaliana ecotype Tsu-1 disease resistance protein (At3g50950) gene, partial cds.
A41_v1_20918_g15	NB-ARC	N		CNL	PRGDB00047461	3e-63				Putative_R-Genes,_collected_from_NCBI_Protein	Arabidopsis thaliana	CNL	104646272	DQ527735	Arabidopsis thaliana ecotype Ts-5 disease resistance protein (At3g50950) gene, partial cds.
A41_v1_21018_g15	LRR:Pkinase:TM	RLK		RLP	PRGDB00145700	7e-76				Putative_R-Genes,_collected_from_NCBI_Protein	Arabidopsis thaliana	CNL	104646270	DQ527734	Arabidopsis thaliana ecotype Ts-1 disease resistance protein (At3g50950) gene, partial cds.
A41_v1_21078_g15	Pkinase	otherK		RLK-GNK2	PRGDB00066654	4e-85				Putative_R-Genes,_collected_from_NCBI_Protein	Arabidopsis thaliana	CNL	104646268	DQ527733	Arabidopsis thaliana ecotype SQ-8 disease resistance protein (At3g50950) gene, partial cds.
A41_v1_21099_g15	ABC_tran:TM	otherATM		N	PRGDB00145536	2e-87				Putative_R-Genes,_collected_from_NCBI_Protein	Arabidopsis thaliana	CNL	104646266	DQ527732	Arabidopsis thaliana ecotype SQ-1 disease resistance protein (At3g50950) gene, partial cds.
A41_v1_21100_g15	LRR:Pkinase:TM	RLK		RLP	PRGDB00145485	2e-70				Putative_R-Genes,_collected_from_NCBI_Protein	Arabidopsis thaliana	CNL	104646264	DQ527731	Arabidopsis thaliana ecotype Spr-1-6 disease resistance protein (At3g50950) gene, partial cds.
A41_v1_21182_g15	Pkinase:CC	otherKC		RLP	PRGDB00145540	1e-62				Putative_R-Genes,_collected_from_NCBI_Protein	Arabidopsis thaliana	CNL	104646262	DQ527730	Arabidopsis thaliana ecotype Spr-1-2 disease resistance protein (At3g50950) gene, partial cds.
A41_v1_21280_g15				Other	PRGDB00145806	5e-75				Putative_R-Genes,_collected_from_NCBI_Protein	Arabidopsis thaliana	CNL	104646260	DQ527729	Arabidopsis thaliana ecotype se-0 disease resistance protein (At3g50950) gene, partial cds.
A41_v1_21356_g15	LRR:Pkinase:TM	RLK		RLK	PRGDB00066735	4e-64				Putative_R-Genes,_collected_from_NCBI_Protein	Arabidopsis thaliana	CNL	104646258	DQ527728	Arabidopsis thaliana ecotype RMX-A180 disease resistance protein (At3g50950) gene, partial cds.
A41_v1_21360_g15	Pkinase	otherK		RLK-GNK2	PRGDB00066654	3e-81				Putative_R-Genes,_collected_from_NCBI_Protein	Arabidopsis thaliana	CNL	104646256	DQ527727	Arabidopsis thaliana ecotype RMX-A02 disease resistance protein (At3g50950) gene, partial cds.
A41_v1_21368_g15	LRR:Pkinase:TM	RLK		RLP	PRGDB00066183	7e-137				Putative_R-Genes,_collected_from_NCBI_Protein	Arabidopsis thaliana	CNL	104646254	DQ527726	Arabidopsis thaliana ecotype REN-11 disease resistance protein (At3g50950) gene, partial cds.
A41_v1_21394_g15	Pkinase:TM	otherKTM		RLK	PRGDB00066735	4e-74				Putative_R-Genes,_collected_from_NCBI_Protein	Arabidopsis thaliana	CNL	104646252	DQ527725	Arabidopsis thaliana ecotype REN-1 disease resistance protein (At3g50950) gene, partial cds.
A41_v1_21436_g15	LRR:TM	RLP		RLP	PRGDB00066740	5e-121				Putative_R-Genes,_collected_from_NCBI_Protein	Arabidopsis thaliana	CNL	104646250	DQ527724	Arabidopsis thaliana ecotype Ra-0 disease resistance protein (At3g50950) gene, partial cds.
A41_v1_21458_g15	LRR	L		RLP	PRGDB00065949	1e-68				Putative_R-Genes,_collected_from_NCBI_Protein	Arabidopsis thaliana	CNL	104646248	DQ527723	Arabidopsis thaliana ecotype Pu2-7 disease resistance protein (At3g50950) gene, partial cds.
A41_v1_21485_g15	Pkinase:TM	otherKTM		RLP	PRGDB00144847	4e-70				Putative_R-Genes,_collected_from_NCBI_Protein	Arabidopsis thaliana	CNL	104646246	DQ527722	Arabidopsis thaliana ecotype Pu2-23 disease resistance protein (At3g50950) gene, partial cds.
A41_v1_21508_g15	Pkinase:TM	otherKTM		N	PRGDB00145381	0.0				Putative_R-Genes,_collected_from_NCBI_Protein	Arabidopsis thaliana	CNL	104646244	DQ527721	Arabidopsis thaliana ecotype Pro-0 disease resistance protein (At3g50950) gene, partial cds.
A41_v1_21541_g15	LRR:Pkinase:TM	RLK		RLP	PRGDB00145481	2e-85				Putative_R-Genes,_collected_from_NCBI_Protein	Arabidopsis thaliana	CNL	104646242	DQ527720	Arabidopsis thaliana ecotype Oy-0 disease resistance protein (At3g50950) gene, partial cds.
A41_v1_21620_g15	LRR:Pkinase:TM	RLK		RLP	PRGDB00066724	4e-71				Putative_R-Genes,_collected_from_NCBI_Protein	Arabidopsis thaliana	CNL	104646240	DQ527719	Arabidopsis thaliana ecotype Omo-2-3 disease resistance protein (At3g50950) gene, partial cds.
A41_v1_21648_g15	Pkinase:TM	otherKTM		RLK-GNK2	PRGDB00145082	8e-75				Putative_R-Genes,_collected_from_NCBI_Protein	Arabidopsis thaliana	CNL	104646238	DQ527718	Arabidopsis thaliana ecotype Omo-2-1 disease resistance protein (At3g50950) gene, partial cds.
A41_v1_21650_g15	LRR:Pkinase:TM	RLK		RLK	PRGDB00065946	6e-134				Putative_R-Genes,_collected_from_NCBI_Protein	Arabidopsis thaliana	CNL	104646236	DQ527717	Arabidopsis thaliana ecotype Nok-3 disease resistance protein (At3g50950) gene, partial cds.
A41_v1_21663_g15	LRR:TM	RLP	miR5559_A41_1	RLP	PRGDB00066134	1e-97				Putative_R-Genes,_collected_from_NCBI_Protein	Arabidopsis thaliana	CNL	104646234	DQ527716	Arabidopsis thaliana ecotype NFA-8 disease resistance protein (At3g50950) gene, partial cds.
A41_v1_21665_g15	LRR:Pkinase:TM	RLK		RLP	PRGDB00145346	9e-86				Putative_R-Genes,_collected_from_NCBI_Protein	Arabidopsis thaliana	CNL	104646232	DQ527715	Arabidopsis thaliana ecotype NFA-10 disease resistance protein (At3g50950) gene, partial cds.
A41_v1_21697_g15	Pkinase	otherK		RLK	PRGDB00065946	2e-64				Putative_R-Genes,_collected_from_NCBI_Protein	Arabidopsis thaliana	CNL	104646230	DQ527714	Arabidopsis thaliana ecotype Nd-1 disease resistance protein (At3g50950) gene, partial cds.
A41_v1_21702_g15	Pkinase:CC	otherKC		CN	PRGDB00066065	5e-66				Putative_R-Genes,_collected_from_NCBI_Protein	Arabidopsis thaliana	CNL	104646228	DQ527713	Arabidopsis thaliana ecotype Mz-0 disease resistance protein (At3g50950) gene, partial cds.
A41_v1_21723_g15	Pkinase	otherK		RLP	PRGDB00145679	4e-64				Putative_R-Genes,_collected_from_NCBI_Protein	Arabidopsis thaliana	CNL	104646226	DQ527712	Arabidopsis thaliana ecotype Mt-0 disease resistance protein (At3g50950) gene, partial cds.
A41_v1_21750_g15	LRR:Pkinase:TM	RLK		RLP	PRGDB00066853	7e-72				Putative_R-Genes,_collected_from_NCBI_Protein	Arabidopsis thaliana	CNL	104646224	DQ527711	Arabidopsis thaliana ecotype Ms-0 disease resistance protein (At3g50950) gene, partial cds.
A41_v1_21802_g15	LRR:Pkinase:TM	RLK		RLP	PRGDB00066305	0.0				Putative_R-Genes,_collected_from_NCBI_Protein	Arabidopsis thaliana	CNL	104646222	DQ527710	Arabidopsis thaliana ecotype Mrk-0 disease resistance protein (At3g50950) gene, partial cds.
A41_v1_21930_g15				TNL	PRGDB00144657	2e-69				Putative_R-Genes,_collected_from_NCBI_Protein	Arabidopsis thaliana	CNL	104646220	DQ527709	Arabidopsis thaliana ecotype Lz-0 disease resistance protein (At3g50950) gene, partial cds.
A41_v1_22160_g15				NL	PRGDB00049562	3e-96				Putative_R-Genes,_collected_from_NCBI_Protein	Arabidopsis thaliana	CNL	104646218	DQ527708	Arabidopsis thaliana ecotype LP2-6 disease resistance protein (At3g50950) gene, partial cds.
A41_v1_22176_g15	ABC_tran:TM	otherATM		N	PRGDB00145234	1e-71				Putative_R-Genes,_collected_from_NCBI_Protein	Arabidopsis thaliana	CNL	104646216	DQ527707	Arabidopsis thaliana ecotype LP2-2 disease resistance protein (At3g50950) gene, partial cds.
A41_v1_22367_g16	LRR:Pkinase:TM	RLK		RLP	PRGDB00066315	1e-65				Putative_R-Genes,_collected_from_NCBI_Protein	Arabidopsis thaliana	CNL	104646214	DQ527706	Arabidopsis thaliana ecotype Lov-5 disease resistance protein (At3g50950) gene, partial cds.
A41_v1_22412_g16	LRR:Pkinase:TM	RLK		RLP	PRGDB00145206	8e-130				Putative_R-Genes,_collected_from_NCBI_Protein	Arabidopsis thaliana	CNL	104646212	DQ527705	Arabidopsis thaliana ecotype Lov-1 disease resistance protein (At3g50950) gene, partial cds.
A41_v1_22571_g16	Pkinase:TM	otherKTM		RLK	PRGDB00065946	1e-64				Putative_R-Genes,_collected_from_NCBI_Protein	Arabidopsis thaliana	CNL	104646210	DQ527704	Arabidopsis thaliana ecotype Ll-0 disease resistance protein (At3g50950) gene, partial cds.
A41_v1_22613_g16	Pkinase:TM	otherKTM		RLK-GNK2	PRGDB00066654	6e-76				Putative_R-Genes,_collected_from_NCBI_Protein	Arabidopsis thaliana	CNL	104646208	DQ527703	Arabidopsis thaliana ecotype LER-1 disease resistance protein (At3g50950) gene, partial cds.
A41_v1_22615_g16	Pkinase:TM	otherKTM		RLK-GNK2	PRGDB00066654	9e-98				Putative_R-Genes,_collected_from_NCBI_Protein	Arabidopsis thaliana	CNL	104646206	DQ527702	Arabidopsis thaliana ecotype KZ9 disease resistance protein (At3g50950) gene, partial cds.
A41_v1_22625_g16	Pkinase	otherK		RLP	PRGDB00145777	6e-62				Putative_R-Genes,_collected_from_NCBI_Protein	Arabidopsis thaliana	CNL	104646204	DQ527701	Arabidopsis thaliana ecotype KZ-1 disease resistance protein (At3g50950) gene, partial cds.
A41_v1_22628_g16				NL	PRGDB00049562	4e-120				Putative_R-Genes,_collected_from_NCBI_Protein	Arabidopsis thaliana	CNL	104646202	DQ527700	Arabidopsis thaliana ecotype KNO-18 disease resistance protein (At3g50950) gene, partial cds.
A41_v1_22667_g16	LRR:Pkinase:TM	RLK		RLP	PRGDB00066441	7e-121				Putative_R-Genes,_collected_from_NCBI_Protein	Arabidopsis thaliana	CNL	104646200	DQ527699	Arabidopsis thaliana ecotype Kas-1 disease resistance protein (At3g50950) gene, partial cds.
A41_v1_22696_g16	LRR:Pkinase:TM	RLK		RLK	PRGDB00065946	5e-66				Putative_R-Genes,_collected_from_NCBI_Protein	Arabidopsis thaliana	CNL	104646198	DQ527698	Arabidopsis thaliana ecotype Hr-5 disease resistance protein (At3g50950) gene, partial cds.
A41_v1_22698_g16	LRR:Pkinase:TM	RLK		RLP	PRGDB00065997	3e-112				Putative_R-Genes,_collected_from_NCBI_Protein	Arabidopsis thaliana	CNL	104646196	DQ527697	Arabidopsis thaliana ecotype HR-10 disease resistance protein (At3g50950) gene, partial cds.
A41_v1_22802_g16	LRR:Pkinase:TM	RLK		RLP	PRGDB00066853	5e-109				Putative_R-Genes,_collected_from_NCBI_Protein	Arabidopsis thaliana	CNL	104646194	DQ527696	Arabidopsis thaliana ecotype Gy-0 disease resistance protein (At3g50950) gene, partial cds.
A41_v1_22858_g16				RPW8-NL	PRGDB00067001	4e-154				Putative_R-Genes,_collected_from_NCBI_Protein	Arabidopsis thaliana	CNL	104646192	DQ527695	Arabidopsis thaliana ecotype Gu-0 disease resistance protein (At3g50950) gene, partial cds.
A41_v1_22871_g16	LRR:NB-ARC	NL		NL	PRGDB00145373	3e-119				Putative_R-Genes,_collected_from_NCBI_Protein	Arabidopsis thaliana	CNL	104646190	DQ527694	Arabidopsis thaliana ecotype GOT-7 disease resistance protein (At3g50950) gene, partial cds.
A41_v1_23046_g16				T	PRGDB00145022	7e-65				Putative_R-Genes,_collected_from_NCBI_Protein	Arabidopsis thaliana	CNL	104646188	DQ527693	Arabidopsis thaliana ecotype GOT-22 disease resistance protein (At3g50950) gene, partial cds.
A41_v1_23063_g16	LRR:Pkinase:TM	RLK		RLP	PRGDB00066305	0.0				Putative_R-Genes,_collected_from_NCBI_Protein	Arabidopsis thaliana	CNL	104646186	DQ527692	Arabidopsis thaliana ecotype Ga-0 disease resistance protein (At3g50950) gene, partial cds.
A41_v1_23132_g16	Pkinase:CC	otherKC		N	PRGDB00066400	4e-158				Putative_R-Genes,_collected_from_NCBI_Protein	Arabidopsis thaliana	CNL	104646184	DQ527691	Arabidopsis thaliana ecotype Fei-0 disease resistance protein (At3g50950) gene, partial cds.
A41_v1_23231_g17	NB-ARC:TM	otherNTM		N	PRGDB00049826	0.0				Putative_R-Genes,_collected_from_NCBI_Protein	Arabidopsis thaliana	CNL	104646182	DQ527690	Arabidopsis thaliana ecotype Fab-4 disease resistance protein (At3g50950) gene, partial cds.
A41_v1_23282_g17				RLK	PRGDB00065964	0.0				Putative_R-Genes,_collected_from_NCBI_Protein	Arabidopsis thaliana	CNL	104646180	DQ527689	Arabidopsis thaliana ecotype Fab-2 disease resistance protein (At3g50950) gene, partial cds.
A41_v1_23329_g17	Pkinase	otherK		RLP	PRGDB00145157	7e-61				Putative_R-Genes,_collected_from_NCBI_Protein	Arabidopsis thaliana	CNL	104646178	DQ527688	Arabidopsis thaliana ecotype Est-1 disease resistance protein (At3g50950) gene, partial cds.
A41_v1_23355_g17	Pkinase:TM	otherKTM		RLK	PRGDB00066735	2e-93				Putative_R-Genes,_collected_from_NCBI_Protein	Arabidopsis thaliana	CNL	104646176	DQ527687	Arabidopsis thaliana ecotype Ei-2 disease resistance protein (At3g50950) gene, partial cds.
A41_v1_23427_g17	ABC_tran:TM	otherATM		N	PRGDB00065950	0.0				Putative_R-Genes,_collected_from_NCBI_Protein	Arabidopsis thaliana	CNL	104646174	DQ527686	Arabidopsis thaliana ecotype Eden-2 disease resistance protein (At3g50950) gene, partial cds.
A41_v1_23598_g17	Pkinase:TM	otherKTM	miR172_A41_1	CNL	PRGDB00188071	1e-66				Putative_R-Genes,_collected_from_NCBI_Protein	Arabidopsis thaliana	CNL	104646172	DQ527685	Arabidopsis thaliana ecotype Ct-1 disease resistance protein (At3g50950) gene, partial cds.
A41_v1_23637_g17	LRR:TM	RLP		RLP	PRGDB00066740	1e-116				Putative_R-Genes,_collected_from_NCBI_Protein	Arabidopsis thaliana	CNL	104646170	DQ527684	Arabidopsis thaliana ecotype Col-0 disease resistance protein (At3g50950) gene, partial cds.
A41_v1_23638_g17	LRR:TM	RLP		RLP	PRGDB00066740	2e-116				Putative_R-Genes,_collected_from_NCBI_Protein	Arabidopsis thaliana	CNL	104646168	DQ527683	Arabidopsis thaliana ecotype CIBC-5 disease resistance protein (At3g50950) gene, partial cds.
A41_v1_23740_g17	LRR:Pkinase:TM	RLK		RLP	PRGDB00066853	1e-79				Putative_R-Genes,_collected_from_NCBI_Protein	Arabidopsis thaliana	CNL	104646166	DQ527682	Arabidopsis thaliana ecotype CIBC-17 disease resistance protein (At3g50950) gene, partial cds.
A41_v1_23745_g17	Pkinase:TM	otherKTM		RLP	PRGDB00145679	2e-65				Putative_R-Genes,_collected_from_NCBI_Protein	Arabidopsis thaliana	CNL	104646164	DQ527681	Arabidopsis thaliana ecotype C24 disease resistance protein (At3g50950) gene, partial cds.
A41_v1_23750_g17	Pkinase:TM	otherKTM		RLK-GNK2	PRGDB00066387	2e-63				Putative_R-Genes,_collected_from_NCBI_Protein	Arabidopsis thaliana	CNL	104646162	DQ527680	Arabidopsis thaliana ecotype Bor-4 disease resistance protein (At3g50950) gene, partial cds.
A41_v1_23751_g17	Pkinase:TM	otherKTM		RLK	PRGDB00066667	9e-81				Putative_R-Genes,_collected_from_NCBI_Protein	Arabidopsis thaliana	CNL	104646160	DQ527679	Arabidopsis thaliana ecotype Bor-1 disease resistance protein (At3g50950) gene, partial cds.
A41_v1_23779_g17	Pkinase:TM	otherKTM		RLP	PRGDB00066187	3e-83				Putative_R-Genes,_collected_from_NCBI_Protein	Arabidopsis thaliana	CNL	104646158	DQ527678	Arabidopsis thaliana ecotype Bil-7 disease resistance protein (At3g50950) gene, partial cds.
A41_v1_23789_g17	LRR:Pkinase:TM	RLK		RLK	PRGDB00065946	0.0				Putative_R-Genes,_collected_from_NCBI_Protein	Arabidopsis thaliana	CNL	104646156	DQ527677	Arabidopsis thaliana ecotype Bil-5 disease resistance protein (At3g50950) gene, partial cds.
A41_v1_23805_g17	Pkinase:TM	otherKTM		RLP	PRGDB00145679	1e-67				Putative_R-Genes,_collected_from_NCBI_Protein	Arabidopsis thaliana	CNL	104646154	DQ527676	Arabidopsis thaliana ecotype Bay-0 disease resistance protein (At3g50950) gene, partial cds.
A41_v1_23846_g17	Pkinase	otherK		TNL	PRGDB00144656	6e-70				Putative_R-Genes,_collected_from_NCBI_Protein	Arabidopsis thaliana	CNL	104646152	DQ527675	Arabidopsis thaliana ecotype Ag-0 disease resistance protein (At3g50950) gene, partial cds.
A41_v1_23884_g17	NB-ARC:CC	CN		RPW8-NL	PRGDB00050646	4e-93				Putative_R-Genes,_collected_from_NCBI_Protein	Arabidopsis thaliana	CNL	104645699	DQ527077	Arabidopsis thaliana ecotype Zdr-6 disease resistance protein (At1g59780) gene, partial cds.
A41_v1_23885_g17	NB-ARC:CC	CN		CNL	PRGDB00047115	6e-61				Putative_R-Genes,_collected_from_NCBI_Protein	Arabidopsis thaliana	CNL	104645697	DQ527076	Arabidopsis thaliana ecotype Zdr-1 disease resistance protein (At1g59780) gene, partial cds.
A41_v1_23906_g17	Pkinase	otherK		RLP	PRGDB00066725	7e-63				Putative_R-Genes,_collected_from_NCBI_Protein	Arabidopsis thaliana	CNL	104645695	DQ527075	Arabidopsis thaliana ecotype Yo-0 disease resistance protein (At1g59780) gene, partial cds.
A41_v1_23951_g17	LRR:Pkinase:TM	RLK		RLP	PRGDB00145777	2e-67				Putative_R-Genes,_collected_from_NCBI_Protein	Arabidopsis thaliana	CNL	104645693	DQ527074	Arabidopsis thaliana ecotype Wt-5 disease resistance protein (At1g59780) gene, partial cds.
A41_v1_24107_g17	Pkinase:TM	otherKTM		RLP	PRGDB00145679	1e-63				Putative_R-Genes,_collected_from_NCBI_Protein	Arabidopsis thaliana	CNL	104645691	DQ527073	Arabidopsis thaliana ecotype Ws-2 disease resistance protein (At1g59780) gene, partial cds.
A41_v1_24117_g17	Pkinase:TM:CC	otherKTMC		CN	PRGDB00066065	1e-62				Putative_R-Genes,_collected_from_NCBI_Protein	Arabidopsis thaliana	CNL	104645689	DQ527072	Arabidopsis thaliana ecotype Wei-0 disease resistance protein (At1g59780) gene, partial cds.
A41_v1_24204_g17	LRR:Pkinase:TM	RLK		RLP	PRGDB00066441	1e-103				Putative_R-Genes,_collected_from_NCBI_Protein	Arabidopsis thaliana	CNL	104645687	DQ527071	Arabidopsis thaliana ecotype Wa-1 disease resistance protein (At1g59780) gene, partial cds.
A41_v1_24209_g17	Pkinase	otherK		RLP	PRGDB00145777	2e-64				Putative_R-Genes,_collected_from_NCBI_Protein	Arabidopsis thaliana	CNL	104645685	DQ527070	Arabidopsis thaliana ecotype Var-2-6 disease resistance protein (At1g59780) gene, partial cds.
A41_v1_24222_g17	LRR:TM	RLP		RLP	PRGDB00066740	5e-165				Putative_R-Genes,_collected_from_NCBI_Protein	Arabidopsis thaliana	CNL	104645683	DQ527069	Arabidopsis thaliana ecotype Var-2-1 disease resistance protein (At1g59780) gene, partial cds.
A41_v1_24263_g17	Pkinase:TM	otherKTM		RLK-GNK2	PRGDB00066654	4e-67				Putative_R-Genes,_collected_from_NCBI_Protein	Arabidopsis thaliana	CNL	104645681	DQ527068	Arabidopsis thaliana ecotype Uod-7 disease resistance protein (At1g59780) gene, partial cds.
A41_v1_24296_g17				RPW8-NL	PRGDB00067001	1e-114				Putative_R-Genes,_collected_from_NCBI_Protein	Arabidopsis thaliana	CNL	104645679	DQ527067	Arabidopsis thaliana ecotype Ull-2-5 disease resistance protein (At1g59780) gene, partial cds.
A41_v1_24297_g17				RPW8-NL	PRGDB00067001	8e-119				Putative_R-Genes,_collected_from_NCBI_Protein	Arabidopsis thaliana	CNL	104645677	DQ527066	Arabidopsis thaliana ecotype Ull-2-3 disease resistance protein (At1g59780) gene, partial cds.
A41_v1_24402_g17	Pkinase:TM	otherKTM		RLK	PRGDB00065844	5e-74				Putative_R-Genes,_collected_from_NCBI_Protein	Arabidopsis thaliana	CNL	104645675	DQ527065	Arabidopsis thaliana ecotype Ts-1 disease resistance protein (At1g59780) gene, partial cds.
A41_v1_24409_g17	LRR:Pkinase:TM	RLK		RLP	PRGDB00145700	1e-83				Putative_R-Genes,_collected_from_NCBI_Protein	Arabidopsis thaliana	CNL	104645673	DQ527064	Arabidopsis thaliana ecotype TAMM-27 disease resistance protein (At1g59780) gene, partial cds.
A41_v1_24657_scaffold_232	LRR:Pkinase:TM	RLK		RLP	PRGDB00145514	4e-74				Putative_R-Genes,_collected_from_NCBI_Protein	Arabidopsis thaliana	CNL	104645671	DQ527063	Arabidopsis thaliana ecotype Tamm-2 disease resistance protein (At1g59780) gene, partial cds.
A41_v1_24687_scaffold_311	LRR:Pkinase:TM	RLK		RLP	PRGDB00144549	0.0				Putative_R-Genes,_collected_from_NCBI_Protein	Arabidopsis thaliana	CNL	104645669	DQ527062	Arabidopsis thaliana ecotype SQ-8 disease resistance protein (At1g59780) gene, partial cds.
A41_v1_24781_scaffold_483	NB-ARC:TM	otherNTM		CNL	PRGDB00144904	5e-83				Putative_R-Genes,_collected_from_NCBI_Protein	Arabidopsis thaliana	CNL	104645667	DQ527061	Arabidopsis thaliana ecotype SQ-1 disease resistance protein (At1g59780) gene, partial cds.
A41_v1_24784_scaffold_483	Pkinase:TM	otherKTM		RLP	PRGDB00145514	2e-66				Putative_R-Genes,_collected_from_NCBI_Protein	Arabidopsis thaliana	CNL	104645665	DQ527060	Arabidopsis thaliana ecotype Spr-1-6 disease resistance protein (At1g59780) gene, partial cds.
A41_v1_24790_scaffold_483	NB-ARC	N		CNL	PRGDB00061699	2e-66				Putative_R-Genes,_collected_from_NCBI_Protein	Arabidopsis thaliana	CNL	104645663	DQ527059	Arabidopsis thaliana ecotype Spr-1-2 disease resistance protein (At1g59780) gene, partial cds.
A41_v1_24792_scaffold_483	Pkinase:TM	otherKTM		RLK	PRGDB00065843	1e-143				Putative_R-Genes,_collected_from_NCBI_Protein	Arabidopsis thaliana	CNL	104645661	DQ527058	Arabidopsis thaliana ecotype Sorbo disease resistance protein (At1g59780) gene, partial cds.
A41_v1_24811_scaffold_509	LRR:NB-ARC	NL		Other	PRGDB00049557	3e-68				Putative_R-Genes,_collected_from_NCBI_Protein	Arabidopsis thaliana	CNL	104645659	DQ527057	Arabidopsis thaliana ecotype se-0 disease resistance protein (At1g59780) gene, partial cds.
A41_v1_24893_scaffold_599	Pkinase:TM	otherKTM		RLK-GNK2	PRGDB00066654	9e-64				Putative_R-Genes,_collected_from_NCBI_Protein	Arabidopsis thaliana	CNL	104645657	DQ527056	Arabidopsis thaliana ecotype RRS-10 disease resistance protein (At1g59780) gene, partial cds.
A41_v1_24966_scaffold_667	Pkinase	otherK		RLP	PRGDB00066802	1e-62				Putative_R-Genes,_collected_from_NCBI_Protein	Arabidopsis thaliana	CNL	104645655	DQ527055	Arabidopsis thaliana ecotype RMX-A180 disease resistance protein (At1g59780) gene, partial cds.
A41_v1_24976_scaffold_674	LRR:Pkinase:TM	RLK		RLP	PRGDB00066853	9e-101				Putative_R-Genes,_collected_from_NCBI_Protein	Arabidopsis thaliana	CNL	104645653	DQ527054	Arabidopsis thaliana ecotype RMX-A02 disease resistance protein (At1g59780) gene, partial cds.
A41_v1_24994_scaffold_689				Mlo-like	PRGDB00145252	6e-86				Putative_R-Genes,_collected_from_NCBI_Protein	Arabidopsis thaliana	CNL	104645651	DQ527053	Arabidopsis thaliana ecotype REN-11 disease resistance protein (At1g59780) gene, partial cds.
A41_v1_25021_scaffold_739	Pkinase	otherK		CN	PRGDB00066532	0.0				Putative_R-Genes,_collected_from_NCBI_Protein	Arabidopsis thaliana	CNL	104645649	DQ527052	Arabidopsis thaliana ecotype REN-1 disease resistance protein (At1g59780) gene, partial cds.
A41_v1_25158_scaffold_926				NL	PRGDB00145873	8e-96				Putative_R-Genes,_collected_from_NCBI_Protein	Arabidopsis thaliana	CNL	104645647	DQ527051	Arabidopsis thaliana ecotype Ra-0 disease resistance protein (At1g59780) gene, partial cds.
A41_v1_25265_scaffold_1147	Pkinase:TM	otherKTM		RLK-GNK2	PRGDB00066654	1e-98				Putative_R-Genes,_collected_from_NCBI_Protein	Arabidopsis thaliana	CNL	104645645	DQ527050	Arabidopsis thaliana ecotype Pu2-23 disease resistance protein (At1g59780) gene, partial cds.
A41_v1_25266_scaffold_1147	Pkinase:TM	otherKTM		RLK-GNK2	PRGDB00066654	2e-139				Putative_R-Genes,_collected_from_NCBI_Protein	Arabidopsis thaliana	CNL	104645643	DQ527049	Arabidopsis thaliana ecotype Pro-0 disease resistance protein (At1g59780) gene, partial cds.
A41_v1_25268_scaffold_1147	Pkinase:TM	otherKTM		RLK-GNK2	PRGDB00066654	1e-136				Putative_R-Genes,_collected_from_NCBI_Protein	Arabidopsis thaliana	CNL	104645641	DQ527048	Arabidopsis thaliana ecotype PNA-17 disease resistance protein (At1g59780) gene, partial cds.
A41_v1_25270_scaffold_1147	Pkinase:TM	otherKTM		RLK-GNK2	PRGDB00066654	1e-117				Putative_R-Genes,_collected_from_NCBI_Protein	Arabidopsis thaliana	CNL	104645639	DQ527047	Arabidopsis thaliana ecotype PNA-10 disease resistance protein (At1g59780) gene, partial cds.
A41_v1_25367_scaffold_1301	Pkinase:TM	otherKTM		RLK	PRGDB00065844	7e-85				Putative_R-Genes,_collected_from_NCBI_Protein	Arabidopsis thaliana	CNL	104645637	DQ527046	Arabidopsis thaliana ecotype Omo-2-3 disease resistance protein (At1g59780) gene, partial cds.
A41_v1_25377_scaffold_1331	LRR:TM	RLP		RLP	PRGDB00065973	6e-156				Putative_R-Genes,_collected_from_NCBI_Protein	Arabidopsis thaliana	CNL	104645635	DQ527045	Arabidopsis thaliana ecotype Omo-2-1 disease resistance protein (At1g59780) gene, partial cds.
A41_v1_25389_scaffold_1341	ABC_tran:TM	otherATM		N	PRGDB00065950	1e-80				Putative_R-Genes,_collected_from_NCBI_Protein	Arabidopsis thaliana	CNL	104645633	DQ527044	Arabidopsis thaliana ecotype Nok-3 disease resistance protein (At1g59780) gene, partial cds.
A41_v1_25572_scaffold_1677	Pkinase:TM	otherKTM		RLK	PRGDB00065844	4e-96				Putative_R-Genes,_collected_from_NCBI_Protein	Arabidopsis thaliana	CNL	104645631	DQ527043	Arabidopsis thaliana ecotype NFA-8 disease resistance protein (At1g59780) gene, partial cds.
A41_v1_25657_scaffold_1820	LRR:Pkinase:TM	RLK		RLP	PRGDB00066143	8e-72				Putative_R-Genes,_collected_from_NCBI_Protein	Arabidopsis thaliana	CNL	104645629	DQ527042	Arabidopsis thaliana ecotype NFA-10 disease resistance protein (At1g59780) gene, partial cds.
A41_v1_25681_scaffold_1868	Pkinase	otherK		RLP	PRGDB00145679	1e-64				Putative_R-Genes,_collected_from_NCBI_Protein	Arabidopsis thaliana	CNL	104645627	DQ527041	Arabidopsis thaliana ecotype Nd-1 disease resistance protein (At1g59780) gene, partial cds.
A41_v1_25697_scaffold_1904				TNL	PRGDB00047070	0.0				Putative_R-Genes,_collected_from_NCBI_Protein	Arabidopsis thaliana	CNL	104645625	DQ527040	Arabidopsis thaliana ecotype Mz-0 disease resistance protein (At1g59780) gene, partial cds.
A41_v1_25752_scaffold_2043	Pkinase:TM	otherKTM	miR2657_A41_1	RLK-GNK2	PRGDB00066654	2e-65				Putative_R-Genes,_collected_from_NCBI_Protein	Arabidopsis thaliana	CNL	104645623	DQ527039	Arabidopsis thaliana ecotype Mt-0 disease resistance protein (At1g59780) gene, partial cds.
A41_v1_25930_scaffold_2462	LRR:Pkinase:TM	RLK		RLP	PRGDB00066708	0.0				Putative_R-Genes,_collected_from_NCBI_Protein	Arabidopsis thaliana	CNL	104645621	DQ527038	Arabidopsis thaliana ecotype Ms-0 disease resistance protein (At1g59780) gene, partial cds.
A41_v1_25973_scaffold_2531	LRR:Pkinase:TM	RLK		RLP	PRGDB00066853	3e-97				Putative_R-Genes,_collected_from_NCBI_Protein	Arabidopsis thaliana	CNL	104645619	DQ527037	Arabidopsis thaliana ecotype Mrk-0 disease resistance protein (At1g59780) gene, partial cds.
A41_v1_25975_scaffold_2531	LRR:NB-ARC	NL		TNL	PRGDB00047107	2e-75				Putative_R-Genes,_collected_from_NCBI_Protein	Arabidopsis thaliana	CNL	104645617	DQ527036	Arabidopsis thaliana ecotype Mr-0 disease resistance protein (At1g59780) gene, partial cds.
A41_v1_26068_scaffold_2757	Pkinase:TM	otherKTM		RLK	PRGDB00065844	2e-75				Putative_R-Genes,_collected_from_NCBI_Protein	Arabidopsis thaliana	CNL	104645615	DQ527035	Arabidopsis thaliana ecotype Lz-0 disease resistance protein (At1g59780) gene, partial cds.
A41_v1_26085_scaffold_2818				RPW8-NL	PRGDB00067001	4e-88				Putative_R-Genes,_collected_from_NCBI_Protein	Arabidopsis thaliana	CNL	104645613	DQ527034	Arabidopsis thaliana ecotype LP2-6 disease resistance protein (At1g59780) gene, partial cds.
A41_v1_26176_scaffold_3008	LRR:TM	RLP		RLP	PRGDB00065982	4e-63				Putative_R-Genes,_collected_from_NCBI_Protein	Arabidopsis thaliana	CNL	104645611	DQ527033	Arabidopsis thaliana ecotype LP2-2 disease resistance protein (At1g59780) gene, partial cds.
A41_v1_26214_scaffold_3116	NB-ARC:TM:CC	otherNTMC		RPW8-NL	PRGDB00062173	6e-71				Putative_R-Genes,_collected_from_NCBI_Protein	Arabidopsis thaliana	CNL	104645609	DQ527032	Arabidopsis thaliana ecotype Lov-5 disease resistance protein (At1g59780) gene, partial cds.
A41_v1_26222_scaffold_3136	Pkinase	otherK		RLK-GNK2	PRGDB00066654	1e-69				Putative_R-Genes,_collected_from_NCBI_Protein	Arabidopsis thaliana	CNL	104645607	DQ527031	Arabidopsis thaliana ecotype Lov-1 disease resistance protein (At1g59780) gene, partial cds.
A41_v1_26223_scaffold_3136	Pkinase:TM	otherKTM		RLK-GNK2	PRGDB00066654	4e-141				Putative_R-Genes,_collected_from_NCBI_Protein	Arabidopsis thaliana	CNL	104645605	DQ527030	Arabidopsis thaliana ecotype Ll-0 disease resistance protein (At1g59780) gene, partial cds.
A41_v1_26224_scaffold_3136	Pkinase:TM	otherKTM		RLK-GNK2	PRGDB00066654	3e-70				Putative_R-Genes,_collected_from_NCBI_Protein	Arabidopsis thaliana	CNL	104645603	DQ527029	Arabidopsis thaliana ecotype LER-1 disease resistance protein (At1g59780) gene, partial cds.
A41_v1_26418_scaffold_3747				TNL	PRGDB00047070	0.0				Putative_R-Genes,_collected_from_NCBI_Protein	Arabidopsis thaliana	CNL	104645601	DQ527028	Arabidopsis thaliana ecotype KZ9 disease resistance protein (At1g59780) gene, partial cds.
A41_v1_26467_scaffold_3957	Pkinase:TM	otherKTM		RLK-GNK2	PRGDB00066387	1e-64				Putative_R-Genes,_collected_from_NCBI_Protein	Arabidopsis thaliana	CNL	104645599	DQ527027	Arabidopsis thaliana ecotype KZ-1 disease resistance protein (At1g59780) gene, partial cds.
A41_v1_26477_scaffold_3966	LRR:NB-ARC	NL		NL	PRGDB00145373	9e-140				Putative_R-Genes,_collected_from_NCBI_Protein	Arabidopsis thaliana	CNL	104645597	DQ527026	Arabidopsis thaliana ecotype Kondara disease resistance protein (At1g59780) gene, partial cds.
A41_v1_26493_scaffold_4006	LRR:Pkinase:TM	RLK		RLP	PRGDB00145540	2e-166				Putative_R-Genes,_collected_from_NCBI_Protein	Arabidopsis thaliana	CNL	104645595	DQ527025	Arabidopsis thaliana ecotype KNO-10 disease resistance protein (At1g59780) gene, partial cds.
A41_v1_26519_scaffold_4104	Pkinase	otherK		RLP	PRGDB00145777	1e-66				Putative_R-Genes,_collected_from_NCBI_Protein	Arabidopsis thaliana	CNL	104645593	DQ527024	Arabidopsis thaliana ecotype Kin-0 disease resistance protein (At1g59780) gene, partial cds.
A41_v1_26522_scaffold_4114	LRR	L		RLP	PRGDB00066776	9e-70				Putative_R-Genes,_collected_from_NCBI_Protein	Arabidopsis thaliana	CNL	104645591	DQ527023	Arabidopsis thaliana ecotype Hr-5 disease resistance protein (At1g59780) gene, partial cds.
A41_v1_26523_scaffold_4114	LRR:TM	RLP		RLP	PRGDB00066068	2e-66				Putative_R-Genes,_collected_from_NCBI_Protein	Arabidopsis thaliana	CNL	104645589	DQ527022	Arabidopsis thaliana ecotype HR-10 disease resistance protein (At1g59780) gene, partial cds.
A41_v1_26564_scaffold_4213	Pkinase:TM	otherKTM		RLK-GNK2	PRGDB00066654	1e-71				Putative_R-Genes,_collected_from_NCBI_Protein	Arabidopsis thaliana	CNL	104645587	DQ527021	Arabidopsis thaliana ecotype Gy-0 disease resistance protein (At1g59780) gene, partial cds.
A41_v1_26578_scaffold_4257	LRR:NB-ARC	NL		Other	PRGDB00049557	2e-68				Putative_R-Genes,_collected_from_NCBI_Protein	Arabidopsis thaliana	CNL	104645585	DQ527020	Arabidopsis thaliana ecotype Gu-0 disease resistance protein (At1g59780) gene, partial cds.
A41_v1_26682_scaffold_4563	Pkinase:TM	otherKTM		RLK-GNK2	PRGDB00066654	9e-91				Putative_R-Genes,_collected_from_NCBI_Protein	Arabidopsis thaliana	CNL	104645583	DQ527019	Arabidopsis thaliana ecotype GOT-7 disease resistance protein (At1g59780) gene, partial cds.
A41_v1_26684_scaffold_4563	Pkinase:TM	otherKTM		RLK-GNK2	PRGDB00066654	3e-71				Putative_R-Genes,_collected_from_NCBI_Protein	Arabidopsis thaliana	CNL	104645581	DQ527018	Arabidopsis thaliana ecotype GOT-22 disease resistance protein (At1g59780) gene, partial cds.
A41_v1_26751_scaffold_4822	LRR:TM	RLP		RLP	PRGDB00066740	7e-107				Putative_R-Genes,_collected_from_NCBI_Protein	Arabidopsis thaliana	CNL	104645579	DQ527017	Arabidopsis thaliana ecotype Ga-0 disease resistance protein (At1g59780) gene, partial cds.
A41_v1_26794_scaffold_4974	LRR:Pkinase:TM	RLK		RLP	PRGDB00065997	2e-71				Putative_R-Genes,_collected_from_NCBI_Protein	Arabidopsis thaliana	CNL	104645577	DQ527016	Arabidopsis thaliana ecotype Fei-0 disease resistance protein (At1g59780) gene, partial cds.
A41_v1_26812_scaffold_5049	Pkinase	otherK		CNL	PRGDB00188068	6e-67				Putative_R-Genes,_collected_from_NCBI_Protein	Arabidopsis thaliana	CNL	104645575	DQ527015	Arabidopsis thaliana ecotype Fab-4 disease resistance protein (At1g59780) gene, partial cds.
A41_v1_26831_scaffold_5140	NB-ARC:TIR	TN		TNL	PRGDB00066862	3e-65				Putative_R-Genes,_collected_from_NCBI_Protein	Arabidopsis thaliana	CNL	104645573	DQ527014	Arabidopsis thaliana ecotype Fab-2 disease resistance protein (At1g59780) gene, partial cds.
A41_v1_26839_scaffold_5175	ABC_tran:TM	otherATM		N	PRGDB00066288	5e-90				Putative_R-Genes,_collected_from_NCBI_Protein	Arabidopsis thaliana	CNL	104645571	DQ527013	Arabidopsis thaliana ecotype Est-1 disease resistance protein (At1g59780) gene, partial cds.
A41_v1_26848_scaffold_5203	LRR	L	miR172_A41_1	RLP	PRGDB00066068	1e-154				Putative_R-Genes,_collected_from_NCBI_Protein	Arabidopsis thaliana	CNL	104645569	DQ527012	Arabidopsis thaliana ecotype Ei-2 disease resistance protein (At1g59780) gene, partial cds.
A41_v1_26862_scaffold_5228	Pkinase	otherK		RLK	PRGDB00065946	5e-127				Putative_R-Genes,_collected_from_NCBI_Protein	Arabidopsis thaliana	CNL	104645567	DQ527011	Arabidopsis thaliana ecotype Eden-2 disease resistance protein (At1g59780) gene, partial cds.
A41_v1_26980_scaffold_5723				TNL	PRGDB00047070	0.0				Putative_R-Genes,_collected_from_NCBI_Protein	Arabidopsis thaliana	CNL	104645565	DQ527010	Arabidopsis thaliana ecotype Eden-1 disease resistance protein (At1g59780) gene, partial cds.
A41_v1_26996_scaffold_5814	LRR:TM	RLP		RLP	PRGDB00065982	6e-66				Putative_R-Genes,_collected_from_NCBI_Protein	Arabidopsis thaliana	CNL	104645563	DQ527009	Arabidopsis thaliana ecotype Cvi-0 disease resistance protein (At1g59780) gene, partial cds.
A41_v1_27003_scaffold_5847	LRR:NB-ARC:CC	CNL		NL	PRGDB00063521	2e-98				Putative_R-Genes,_collected_from_NCBI_Protein	Arabidopsis thaliana	CNL	104645561	DQ527008	Arabidopsis thaliana ecotype Ct-1 disease resistance protein (At1g59780) gene, partial cds.
A41_v1_27027_scaffold_5956	LRR	L		RLP	PRGDB00065982	6e-76				Putative_R-Genes,_collected_from_NCBI_Protein	Arabidopsis thaliana	CNL	104645559	DQ527007	Arabidopsis thaliana ecotype CS22491 disease resistance protein (At1g59780) gene, partial cds.
A41_v1_27063_scaffold_6125	LRR:Pkinase:TM	RLK		CNL	PRGDB00188068	2e-152				Putative_R-Genes,_collected_from_NCBI_Protein	Arabidopsis thaliana	CNL	104645557	DQ527006	Arabidopsis thaliana ecotype Col-0 disease resistance protein (At1g59780) gene, partial cds.
A41_v1_27168_scaffold_6654	LRR:Pkinase:TM	RLK		RLP	PRGDB00066853	4e-71				Putative_R-Genes,_collected_from_NCBI_Protein	Arabidopsis thaliana	CNL	104645555	DQ527005	Arabidopsis thaliana ecotype CIBC-5 disease resistance protein (At1g59780) gene, partial cds.
A41_v1_27181_scaffold_6727	LRR:Pkinase:TM	RLK		RLP	PRGDB00066853	2e-70				Putative_R-Genes,_collected_from_NCBI_Protein	Arabidopsis thaliana	CNL	104645553	DQ527004	Arabidopsis thaliana ecotype CIBC-17 disease resistance protein (At1g59780) gene, partial cds.
A41_v1_27227_scaffold_6989	Pkinase:TM	otherKTM		RLK	PRGDB00066735	7e-76				Putative_R-Genes,_collected_from_NCBI_Protein	Arabidopsis thaliana	CNL	104645551	DQ527003	Arabidopsis thaliana ecotype C24 disease resistance protein (At1g59780) gene, partial cds.
A41_v1_27236_scaffold_7034	LRR:TM	RLP		RLP	PRGDB00065982	1e-74				Putative_R-Genes,_collected_from_NCBI_Protein	Arabidopsis thaliana	CNL	104645549	DQ527002	Arabidopsis thaliana ecotype Bur-0 disease resistance protein (At1g59780) gene, partial cds.
A41_v1_27255_scaffold_7107	LRR	L		RLP	PRGDB00066068	4e-86				Putative_R-Genes,_collected_from_NCBI_Protein	Arabidopsis thaliana	CNL	104645547	DQ527001	Arabidopsis thaliana ecotype Br-0 disease resistance protein (At1g59780) gene, partial cds.
A41_v1_27391_scaffold_7804	LRR	L		RLP	PRGDB00145346	1e-61				Putative_R-Genes,_collected_from_NCBI_Protein	Arabidopsis thaliana	CNL	104645545	DQ527000	Arabidopsis thaliana ecotype Bor-4 disease resistance protein (At1g59780) gene, partial cds.
A41_v1_27415_scaffold_8038	ABC_tran:TM:CC	otherACTM		N	PRGDB00144530	0.0				Putative_R-Genes,_collected_from_NCBI_Protein	Arabidopsis thaliana	CNL	104645543	DQ526999	Arabidopsis thaliana ecotype Bor-1 disease resistance protein (At1g59780) gene, partial cds.
A41_v1_27603_scaffold_9541	Pkinase:TM	otherKTM		Other	PRGDB00145806	2e-73				Putative_R-Genes,_collected_from_NCBI_Protein	Arabidopsis thaliana	CNL	104645541	DQ526998	Arabidopsis thaliana ecotype Bil-7 disease resistance protein (At1g59780) gene, partial cds.
A41_v1_27612_scaffold_9611	Pkinase	otherK		RLP	PRGDB00066457	2e-63				Putative_R-Genes,_collected_from_NCBI_Protein	Arabidopsis thaliana	CNL	104645539	DQ526997	Arabidopsis thaliana ecotype Bil-5 disease resistance protein (At1g59780) gene, partial cds.
A41_v1_27618_scaffold_9660	Pkinase	otherK		RLK-GNK2	PRGDB00066654	1e-91				Putative_R-Genes,_collected_from_NCBI_Protein	Arabidopsis thaliana	CNL	104645537	DQ526996	Arabidopsis thaliana ecotype Bay-0 disease resistance protein (At1g59780) gene, partial cds.
A41_v1_27722_scaffold_11121	LRR	L		RLP	PRGDB00065982	2e-66				Putative_R-Genes,_collected_from_NCBI_Protein	Arabidopsis thaliana	CNL	104645535	DQ526995	Arabidopsis thaliana ecotype An-1 disease resistance protein (At1g59780) gene, partial cds.
A41_v1_27754_scaffold_12499	Pkinase	otherK		RLP	PRGDB00144876	3e-149				Putative_R-Genes,_collected_from_NCBI_Protein	Arabidopsis thaliana	CNL	104645533	DQ526994	Arabidopsis thaliana ecotype Ag-0 disease resistance protein (At1g59780) gene, partial cds.
										Putative_R-Genes,_collected_from_NCBI_Protein	Arabidopsis thaliana	CNL	110742304	AK227013	Arabidopsis thaliana mRNA for disease resistance protein, complete cds, clone: RAFL09-45-H06.
										Putative_R-Genes,_collected_from_NCBI_Protein	Arabidopsis thaliana	CNL	110741412	AK230460	Arabidopsis thaliana mRNA for disease resistance protein, complete cds, clone: RAFL26-02-J21.
										Putative_R-Genes,_collected_from_NCBI_Protein	Arabidopsis thaliana	TNL	91806873	DQ446959	Arabidopsis thaliana clone pENTR221-At5g17970 disease resistance protein (At5g17970) mRNA, complete cds.
										Putative_R-Genes,_collected_from_NCBI_Protein	Arabidopsis thaliana	NL	91806731	DQ446872	Arabidopsis thaliana clone pENTR221-At4g27220 disease resistance protein (At4g27220) mRNA, complete cds.
										Putative_R-Genes,_collected_from_NCBI_Protein	Arabidopsis thaliana	NL	91806729	DQ446871	Arabidopsis thaliana clone pENTR221-At4g27190 disease resistance protein (At4g27190) mRNA, complete cds.
										Putative_R-Genes,_collected_from_NCBI_Protein	Arabidopsis thaliana	TNL	77696328	DQ220671	Arabidopsis thaliana ecotype Yo-0 disease resistance protein (At5g18350) gene, partial cds.
										Putative_R-Genes,_collected_from_NCBI_Protein	Arabidopsis thaliana	TNL	77696326	DQ220670	Arabidopsis thaliana ecotype Up14 disease resistance protein (At5g18350) gene, partial cds.
										Putative_R-Genes,_collected_from_NCBI_Protein	Arabidopsis thaliana	TNL	77696324	DQ220669	Arabidopsis thaliana ecotype Sq8 disease resistance protein (At5g18350) gene, partial cds.
										Putative_R-Genes,_collected_from_NCBI_Protein	Arabidopsis thaliana	TNL	77696322	DQ220668	Arabidopsis thaliana ecotype Pog disease resistance protein (At5g18350) gene, partial cds.
										Putative_R-Genes,_collected_from_NCBI_Protein	Arabidopsis thaliana	TNL	77696320	DQ220667	Arabidopsis thaliana ecotype Hs12 disease resistance protein (At5g18350) gene, partial cds.
										Putative_R-Genes,_collected_from_NCBI_Protein	Arabidopsis thaliana	TNL	77696318	DQ220666	Arabidopsis thaliana ecotype Gr24 disease resistance protein (At5g18350) gene, partial cds.
										Putative_R-Genes,_collected_from_NCBI_Protein	Arabidopsis thaliana	TNL	77696316	DQ220665	Arabidopsis thaliana ecotype Fm15 disease resistance protein (At5g18350) gene, partial cds.
										Putative_R-Genes,_collected_from_NCBI_Protein	Arabidopsis thaliana	TNL	77696314	DQ220664	Arabidopsis thaliana ecotype Ef-1 disease resistance protein (At5g18350) gene, partial cds.
										Putative_R-Genes,_collected_from_NCBI_Protein	Arabidopsis thaliana	TNL	77696312	DQ220663	Arabidopsis thaliana ecotype Edio disease resistance protein (At5g18350) gene, partial cds.
										Putative_R-Genes,_collected_from_NCBI_Protein	Arabidopsis thaliana	CNL	77696278	DQ220560	Arabidopsis thaliana ecotype Sq1 disease resistance protein (At5g05400) gene, partial cds.
										Putative_R-Genes,_collected_from_NCBI_Protein	Arabidopsis thaliana	CNL	77696276	DQ220559	Arabidopsis thaliana ecotype Pu2-8 disease resistance protein (At5g05400) gene, partial cds.
										Putative_R-Genes,_collected_from_NCBI_Protein	Arabidopsis thaliana	CNL	77696274	DQ220558	Arabidopsis thaliana ecotype Pog disease resistance protein (At5g05400) gene, partial cds.
										Putative_R-Genes,_collected_from_NCBI_Protein	Arabidopsis thaliana	CNL	77696272	DQ220557	Arabidopsis thaliana ecotype Nd-1 disease resistance protein (At5g05400) gene, partial cds.
										Putative_R-Genes,_collected_from_NCBI_Protein	Arabidopsis thaliana	CNL	77696270	DQ220556	Arabidopsis thaliana ecotype Mt-0 disease resistance protein (At5g05400) gene, partial cds.
										Putative_R-Genes,_collected_from_NCBI_Protein	Arabidopsis thaliana	CNL	77696268	DQ220555	Arabidopsis thaliana ecotype Ms-0 disease resistance protein (At5g05400) gene, partial cds.
										Putative_R-Genes,_collected_from_NCBI_Protein	Arabidopsis thaliana	CNL	77696266	DQ220554	Arabidopsis thaliana ecotype Lov-1 disease resistance protein (At5g05400) gene, partial cds.
										Putative_R-Genes,_collected_from_NCBI_Protein	Arabidopsis thaliana	CNL	77696264	DQ220553	Arabidopsis thaliana ecotype LER-1 disease resistance protein (At5g05400) gene, partial cds.
										Putative_R-Genes,_collected_from_NCBI_Protein	Arabidopsis thaliana	CNL	77696262	DQ220552	Arabidopsis thaliana ecotype Bur-0 disease resistance protein (At5g05400) gene, partial cds.
										Putative_R-Genes,_collected_from_NCBI_Protein	Arabidopsis thaliana	CNL	77696260	DQ220551	Arabidopsis thaliana ecotype Kas-1 disease resistance protein (At5g05400) gene, partial cds.
										Putative_R-Genes,_collected_from_NCBI_Protein	Arabidopsis thaliana	CNL	77696258	DQ220550	Arabidopsis thaliana ecotype Zdr-6 disease resistance protein (At5g05400) gene, partial cds.
										Putative_R-Genes,_collected_from_NCBI_Protein	Arabidopsis thaliana	NL	77632425	DQ220634	Arabidopsis thaliana ecotype Wu-0 disease resistance protein (RPS5) gene, complete cds.
										Putative_R-Genes,_collected_from_NCBI_Protein	Arabidopsis thaliana	NL	77632423	DQ220633	Arabidopsis thaliana ecotype TSU disease resistance protein (RPS5) gene, complete cds.
										Putative_R-Genes,_collected_from_NCBI_Protein	Arabidopsis thaliana	NL	77632421	DQ220632	Arabidopsis thaliana ecotype Lip-0 disease resistance protein (RPS5) gene, complete cds.
										Putative_R-Genes,_collected_from_NCBI_Protein	Arabidopsis thaliana	NL	77632419	DQ220631	Arabidopsis thaliana ecotype Bur-0 disease resistance protein (RPS5) gene, complete cds.
										Putative_R-Genes,_collected_from_NCBI_Protein	Arabidopsis thaliana	NL	77632417	DQ220630	Arabidopsis thaliana ecotype Bla-2 disease resistance protein (RPS5) gene, complete cds.
										Putative_R-Genes,_collected_from_NCBI_Protein	Arabidopsis thaliana	NL	77632415	DQ220629	Arabidopsis thaliana ecotype Ang-0 disease resistance protein (RPS5) gene, complete cds.
										Putative_R-Genes,_collected_from_NCBI_Protein	Arabidopsis thaliana	CNL	77632413	DQ220628	Arabidopsis thaliana ecotype Zu-0 disease resistance protein (RPS5) gene, complete cds.
										Putative_R-Genes,_collected_from_NCBI_Protein	Arabidopsis thaliana	CNL	18181929	AB077822	Arabidopsis thaliana genomic DNA, chromosome 1, P1 clone:X7J, complete sequence.
										Putative_R-Genes,_collected_from_NCBI_Protein	Arabidopsis thaliana	CNL	18181929	AB077822	Arabidopsis thaliana genomic DNA, chromosome 1, P1 clone:X7J, complete sequence.
										Putative_R-Genes,_collected_from_NCBI_Protein	Arabidopsis thaliana	CNL	18181929	AB077822	Arabidopsis thaliana genomic DNA, chromosome 1, P1 clone:X7J, complete sequence.
										Putative_R-Genes,_collected_from_NCBI_Protein	Arabidopsis thaliana	TNL	3046850	AB012242	Arabidopsis thaliana genomic DNA, chromosome 5, TAC clone:K24G6.
										Putative_R-Genes,_collected_from_NCBI_Protein	Arabidopsis thaliana	TNL	3702724	AB018109	Arabidopsis thaliana genomic DNA, chromosome 5, TAC clone:K17N15.
										Putative_R-Genes,_collected_from_NCBI_Protein	Arabidopsis thaliana	CNL	3241925	AB015477	Arabidopsis thaliana genomic DNA, chromosome 5, P1 clone:MOK9.
										Putative_R-Genes,_collected_from_NCBI_Protein	Arabidopsis thaliana	CNL	186492233	NM_104812	Arabidopsis thaliana disease resistance protein (CC-NBS-LRR class), putative (AT1G61310) mRNA, complete cds.
										Putative_R-Genes,_collected_from_NCBI_Protein	Arabidopsis thaliana	NL	145336923	NM_104811	Arabidopsis thaliana disease resistance protein (NBS-LRR class), putative (AT1G61300) mRNA, complete cds.
										Putative_R-Genes,_collected_from_NCBI_Protein	Arabidopsis thaliana	CNL	79320406	NM_001036139	Arabidopsis thaliana disease resistance protein (CC-NBS-LRR class), putative (AT1G61180) mRNA, complete cds.
										Putative_R-Genes,_collected_from_NCBI_Protein	Arabidopsis thaliana	NL	145359580	NM_125696	Arabidopsis thaliana disease resistance protein (CC-NBS-LRR class), putative (AT5G63020) mRNA, complete cds.
										Putative_R-Genes,_collected_from_NCBI_Protein	Arabidopsis thaliana	CNL	145362023	NM_180795	Arabidopsis thaliana disease resistance protein (CC-NBS-LRR class), putative (AT5G43740) mRNA, complete cds.
										Putative_R-Genes,_collected_from_NCBI_Protein	Arabidopsis thaliana	CNL	145358816	NM_123740	Arabidopsis thaliana disease resistance protein (CC-NBS-LRR class), putative (AT5G43740) mRNA, complete cds.
										Putative_R-Genes,_collected_from_NCBI_Protein	Arabidopsis thaliana	CNL	186529052	NM_123739	Arabidopsis thaliana disease resistance protein (CC-NBS-LRR class), putative (AT5G43730) mRNA, complete cds.
										Putative_R-Genes,_collected_from_NCBI_Protein	Arabidopsis thaliana	CNL	18413378	NM_117146	Arabidopsis thaliana disease resistance protein (CC-NBS-LRR class), putative (AT4G10780) mRNA, complete cds.
										Putative_R-Genes,_collected_from_NCBI_Protein	Arabidopsis thaliana	CNL	18407626	NM_104941	Arabidopsis thaliana disease resistance protein (CC-NBS-LRR class), putative (AT1G62630) mRNA, complete cds.
										Putative_R-Genes,_collected_from_NCBI_Protein	Arabidopsis thaliana	CNL	18407062	NM_104800	Arabidopsis thaliana disease resistance protein (CC-NBS-LRR class), putative (AT1G61190) mRNA, complete cds.
										Putative_R-Genes,_collected_from_NCBI_Protein	Arabidopsis thaliana	CNL	145336920	NM_104799	Arabidopsis thaliana disease resistance protein (CC-NBS-LRR class), putative (AT1G61180) mRNA, complete cds.
										Putative_R-Genes,_collected_from_NCBI_Protein	Arabidopsis thaliana	CNL	18403541	NM_104026	Arabidopsis thaliana disease resistance protein (CC-NBS-LRR class), putative (AT1G51480) mRNA, complete cds.
										Putative_R-Genes,_collected_from_NCBI_Protein	Arabidopsis thaliana	CNL	18407799	NM_105015	Arabidopsis thaliana disease resistance protein (CC-NBS-LRR class), putative (AT1G63360) mRNA, complete cds.
										Putative_R-Genes,_collected_from_NCBI_Protein	Arabidopsis thaliana	NL	18407797	NM_105014	Arabidopsis thaliana disease resistance protein (CC-NBS-LRR class), putative (AT1G63350) mRNA, complete cds.
										Putative_R-Genes,_collected_from_NCBI_Protein	Arabidopsis thaliana	CNL	18391374	NM_101101	Arabidopsis thaliana disease resistance protein (CC-NBS-LRR class), putative (AT1G12290) mRNA, complete cds.
										Putative_R-Genes,_collected_from_NCBI_Protein	Arabidopsis thaliana	CNL	18391373	NM_101100	Arabidopsis thaliana disease resistance protein (CC-NBS-LRR class), putative (AT1G12280) mRNA, complete cds.
										Putative_R-Genes,_collected_from_NCBI_Protein	Arabidopsis thaliana	CNL	30696285	NM_104635	Arabidopsis thaliana disease resistance protein (CC-NBS-LRR class), putative / PRM1 homolog, putative (AT1G59124) mRNA, complete cds.
										Putative_R-Genes,_collected_from_NCBI_Protein	Arabidopsis thaliana	TNL	18418587	NM_121840	Arabidopsis thaliana disease resistance protein (TIR-NBS-LRR class), putative (AT5G18350) mRNA, complete cds.
										Putative_R-Genes,_collected_from_NCBI_Protein	Arabidopsis thaliana	TNL	18413456	NM_117187	Arabidopsis thaliana disease resistance protein (TIR-NBS-LRR class), putative (AT4G11170) mRNA, complete cds.
										Putative_R-Genes,_collected_from_NCBI_Protein	Arabidopsis thaliana	CNL	42562081	NM_101457	Arabidopsis thaliana disease resistance protein (CC-NBS-LRR class), putative (AT1G15890) mRNA, complete cds.
										Putative_R-Genes,_collected_from_NCBI_Protein	Arabidopsis thaliana	CNL	18406289	NM_104621	Arabidopsis thaliana disease resistance protein (CC-NBS-LRR class), putative (AT1G58410) mRNA, complete cds.
										Putative_R-Genes,_collected_from_NCBI_Protein	Arabidopsis thaliana	CNL	18406284	NM_104620	Arabidopsis thaliana disease resistance protein (CC-NBS-LRR class), putative (AT1G58400) mRNA, complete cds.
										Putative_R-Genes,_collected_from_NCBI_Protein	Arabidopsis thaliana	CNL	145336863	NM_104619	Arabidopsis thaliana disease resistance protein (CC-NBS-LRR class), putative (AT1G58390) mRNA, complete cds.
										Putative_R-Genes,_collected_from_NCBI_Protein	Arabidopsis thaliana	TN	186511939	NM_001125525	Arabidopsis thaliana disease resistance protein (TIR-NBS class), putative (AT4G16990) mRNA, complete cds.
										Putative_R-Genes,_collected_from_NCBI_Protein	Arabidopsis thaliana	CNL	186491814	NM_001124043	Arabidopsis thaliana disease resistance protein (CC-NBS-LRR class), putative / PRM1 homolog, putative (AT1G58807) mRNA, complete cds.
										Putative_R-Genes,_collected_from_NCBI_Protein	Arabidopsis thaliana	TN	79587722	NM_179069	Arabidopsis thaliana disease resistance protein (TIR-NBS class), putative (AT4G16990) mRNA, complete cds.
										Putative_R-Genes,_collected_from_NCBI_Protein	Arabidopsis thaliana	TN	79325134	NM_001036575	Arabidopsis thaliana disease resistance protein (TIR-NBS class), putative (AT4G16990) mRNA, complete cds.
										Putative_R-Genes,_collected_from_NCBI_Protein	Arabidopsis thaliana	TNL	42573595	NM_203165	Arabidopsis thaliana disease resistance protein (TIR-NBS class), putative (AT5G46490) mRNA, complete cds.
										Putative_R-Genes,_collected_from_NCBI_Protein	Arabidopsis thaliana	TNL	42570589	NM_180786	Arabidopsis thaliana disease resistance protein (TIR-NBS-LRR class), putative (AT5G41750) mRNA, complete cds.
										Putative_R-Genes,_collected_from_NCBI_Protein	Arabidopsis thaliana	TNL	42568254	NM_123540	Arabidopsis thaliana disease resistance protein (TIR-NBS-LRR class), putative (AT5G41750) mRNA, complete cds.
										Putative_R-Genes,_collected_from_NCBI_Protein	Arabidopsis thaliana	TNL	22330440	NM_105257	Arabidopsis thaliana disease resistance protein (TIR-NBS-LRR class), putative (AT1G65850) mRNA, complete cds.
										Putative_R-Genes,_collected_from_NCBI_Protein	Arabidopsis thaliana	TNL	30696889	NM_105051	Arabidopsis thaliana disease resistance protein (TIR-NBS-LRR class), putative (AT1G63740) mRNA, complete cds.
										Putative_R-Genes,_collected_from_NCBI_Protein	Arabidopsis thaliana	TNL	30693880	NM_123539	Arabidopsis thaliana disease resistance protein (TIR-NBS-LRR class), putative (AT5G41740) mRNA, complete cds.
										Putative_R-Genes,_collected_from_NCBI_Protein	Arabidopsis thaliana	TNL	22325728	NM_127261	Arabidopsis thaliana disease resistance protein (TIR-NBS-LRR class), putative (AT2G17060) mRNA, complete cds.
										Putative_R-Genes,_collected_from_NCBI_Protein	Arabidopsis thaliana	TNL	145337336	NM_105624	Arabidopsis thaliana disease resistance protein (TIR-NBS class), putative (AT1G69550) mRNA, complete cds.
										Putative_R-Genes,_collected_from_NCBI_Protein	Arabidopsis thaliana	TNL	30688600	NM_122175	Arabidopsis thaliana disease resistance protein (TIR-NBS-LRR class), putative (AT5G22690) mRNA, complete cds.
										Putative_R-Genes,_collected_from_NCBI_Protein	Arabidopsis thaliana	TNL	42568185	NM_123246	Arabidopsis thaliana disease resistance protein (TIR-NBS-LRR class), putative (AT5G38850) mRNA, complete cds.
										Putative_R-Genes,_collected_from_NCBI_Protein	Arabidopsis thaliana	NL	18421748	NM_123196	Arabidopsis thaliana disease resistance protein (NBS-LRR class), putative (AT5G38350) mRNA, complete cds.
										Putative_R-Genes,_collected_from_NCBI_Protein	Arabidopsis thaliana	TNL	18422994	NM_124291	Arabidopsis thaliana disease resistance protein (TIR-NBS-LRR class), putative (AT5G49140) mRNA, complete cds.
										Putative_R-Genes,_collected_from_NCBI_Protein	Arabidopsis thaliana	CNL	18414875	NM_120622	Arabidopsis thaliana disease resistance protein (CC-NBS-LRR class), putative (AT5G05400) mRNA, complete cds.
										Putative_R-Genes,_collected_from_NCBI_Protein	Arabidopsis thaliana	TNL	18416507	NM_121163	Arabidopsis thaliana disease resistance protein (TIR-NBS-LRR class), putative (AT5G11250) mRNA, complete cds.
										Putative_R-Genes,_collected_from_NCBI_Protein	Arabidopsis thaliana	TNL	18418595	NM_121842	Arabidopsis thaliana disease resistance protein (TIR-NBS-LRR class), putative (AT5G18370) mRNA, complete cds.
										Putative_R-Genes,_collected_from_NCBI_Protein	Arabidopsis thaliana	TNL	18418593	NM_121841	Arabidopsis thaliana disease resistance protein (TIR-NBS-LRR class), putative (AT5G18360) mRNA, complete cds.
										Putative_R-Genes,_collected_from_NCBI_Protein	Arabidopsis thaliana	TNL	18418481	NM_121802	Arabidopsis thaliana disease resistance protein (TIR-NBS-LRR class), putative (AT5G17970) mRNA, complete cds.
										Putative_R-Genes,_collected_from_NCBI_Protein	Arabidopsis thaliana	TNL	18422108	NM_123519	Arabidopsis thaliana disease resistance protein (TIR-NBS-LRR class), putative (AT5G41550) mRNA, complete cds.
										Putative_R-Genes,_collected_from_NCBI_Protein	Arabidopsis thaliana	TNL	18422107	NM_123518	Arabidopsis thaliana disease resistance protein (TIR-NBS-LRR class), putative (AT5G41540) mRNA, complete cds.
										Putative_R-Genes,_collected_from_NCBI_Protein	Arabidopsis thaliana	CNL	145358950	NM_124096	Arabidopsis thaliana disease resistance protein (CC-NBS-LRR class), putative (AT5G47250) mRNA, complete cds.
										Putative_R-Genes,_collected_from_NCBI_Protein	Arabidopsis thaliana	TNL	18418394	NM_121774	Arabidopsis thaliana disease resistance protein (TIR-NBS-LRR class), putative (AT5G17680) mRNA, complete cds.
										Putative_R-Genes,_collected_from_NCBI_Protein	Arabidopsis thaliana	TNL	18422039	NM_123456	Arabidopsis thaliana disease resistance protein (TIR-NBS-LRR class), putative (AT5G40910) mRNA, complete cds.
										Putative_R-Genes,_collected_from_NCBI_Protein	Arabidopsis thaliana	TNL	18413118	NM_116914	Arabidopsis thaliana disease resistance protein (TIR-NBS-LRR class), putative (AT4G08450) mRNA, complete cds.
										Putative_R-Genes,_collected_from_NCBI_Protein	Arabidopsis thaliana	TNL	30681992	NM_117271	Arabidopsis thaliana disease resistance protein (TIR-NBS-LRR class), putative (AT4G12010) mRNA, complete cds.
										Putative_R-Genes,_collected_from_NCBI_Protein	Arabidopsis thaliana	TNL	18404548	NM_113447	Arabidopsis thaliana disease resistance protein (TIR-NBS-LRR class), putative (AT3G25510) mRNA, complete cds.
										Putative_R-Genes,_collected_from_NCBI_Protein	Arabidopsis thaliana	TNL	186510925	NM_115015	Arabidopsis thaliana disease resistance protein (TIR-NBS-LRR class), putative (AT3G51560) mRNA, complete cds.
										Putative_R-Genes,_collected_from_NCBI_Protein	Arabidopsis thaliana	TNL	18396809	NM_111293	Arabidopsis thaliana disease resistance protein (TIR-NBS-LRR class), putative (AT3G04220) mRNA, complete cds.
										Putative_R-Genes,_collected_from_NCBI_Protein	Arabidopsis thaliana	TNL	18405867	NM_104531	Arabidopsis thaliana disease resistance protein (TIR-NBS-LRR class), putative (AT1G56540) mRNA, complete cds.
										Putative_R-Genes,_collected_from_NCBI_Protein	Arabidopsis thaliana	CNL	18402967	NM_103903	Arabidopsis thaliana disease resistance protein (CC-NBS-LRR class), putative (AT1G50180) mRNA, complete cds.
										Putative_R-Genes,_collected_from_NCBI_Protein	Arabidopsis thaliana	TNL	18407906	NM_105061	Arabidopsis thaliana disease resistance protein (TIR-NBS-LRR class), putative (AT1G63870) mRNA, complete cds.
										Putative_R-Genes,_collected_from_NCBI_Protein	Arabidopsis thaliana	TNL	18407881	NM_105050	Arabidopsis thaliana disease resistance protein (TIR-NBS-LRR class), putative (AT1G63730) mRNA, complete cds.
										Putative_R-Genes,_collected_from_NCBI_Protein	Arabidopsis thaliana	CNL	18406478	NM_104671	Arabidopsis thaliana disease resistance protein (CC-NBS-LRR class), putative (AT1G59780) mRNA, complete cds.
										Putative_R-Genes,_collected_from_NCBI_Protein	Arabidopsis thaliana	TNL	186529518	NM_123892	Arabidopsis thaliana disease resistance protein (TIR-NBS-LRR class), putative (AT5G45240) mRNA, complete cds.
										Putative_R-Genes,_collected_from_NCBI_Protein	Arabidopsis thaliana	TNL	186527046	NM_001125847	Arabidopsis thaliana disease resistance protein (TIR-NBS-LRR class), putative (AT5G36930) mRNA, complete cds.
										Putative_R-Genes,_collected_from_NCBI_Protein	Arabidopsis thaliana	TNL	186510664	NM_001125300	Arabidopsis thaliana disease resistance protein (TIR-NBS-LRR class), putative (AT3G44400) mRNA, complete cds.
										Putative_R-Genes,_collected_from_NCBI_Protein	Arabidopsis thaliana	CNL	186491801	NM_001084273	Arabidopsis thaliana disease resistance protein (CC-NBS-LRR class), putative (AT1G58602) mRNA, complete cds.
										Putative_R-Genes,_collected_from_NCBI_Protein	Arabidopsis thaliana	TNL	42568352	NM_124017	Arabidopsis thaliana disease resistance protein (TIR-NBS-LRR class), putative (AT5G46470) mRNA, complete cds.
										Putative_R-Genes,_collected_from_NCBI_Protein	Arabidopsis thaliana	TNL	186527043	NM_123051	Arabidopsis thaliana disease resistance protein (TIR-NBS-LRR class), putative (AT5G36930) mRNA, complete cds.
										Putative_R-Genes,_collected_from_NCBI_Protein	Arabidopsis thaliana	CNL	30696274	NM_148605	Arabidopsis thaliana disease resistance protein (CC-NBS-LRR class), putative / PRM1 homolog, putative (AT1G58807) mRNA, complete cds.
										Putative_R-Genes,_collected_from_NCBI_Protein	Arabidopsis thaliana	CNL	186491798	NM_148600	Arabidopsis thaliana disease resistance protein (CC-NBS-LRR class), putative (AT1G58602) mRNA, complete cds.
										Putative_R-Genes,_collected_from_NCBI_Protein	Arabidopsis thaliana	TNL	22329894	NM_102893	Arabidopsis thaliana disease resistance protein (TIR-NBS-LRR class), putative (AT1G31540) mRNA, complete cds.
										Putative_R-Genes,_collected_from_NCBI_Protein	Arabidopsis thaliana	TNL	186512053	NM_118072	Arabidopsis thaliana disease resistance protein (TIR-NBS-LRR class), putative (AT4G19520) mRNA, complete cds.
										Putative_R-Genes,_collected_from_NCBI_Protein	Arabidopsis thaliana	TNL	145338096	NM_111292	Arabidopsis thaliana disease resistance protein (TIR-NBS class), putative (AT3G04210) mRNA, complete cds.
										Putative_R-Genes,_collected_from_NCBI_Protein	Arabidopsis thaliana	TNL	79539441	NM_125197	Arabidopsis thaliana disease resistance protein (TIR-NBS-LRR class), putative (AT5G58120) mRNA, complete cds.
										Putative_R-Genes,_collected_from_NCBI_Protein	Arabidopsis thaliana	TNL	30693545	NM_123373	Arabidopsis thaliana disease resistance protein (TIR-NBS-LRR class), putative (AT5G40100) mRNA, complete cds.
										Putative_R-Genes,_collected_from_NCBI_Protein	Arabidopsis thaliana	TNL	18422528	NM_123891	Arabidopsis thaliana disease resistance protein (TIR-NBS-LRR class), putative (AT5G45230) mRNA, complete cds.
										Putative_R-Genes,_collected_from_NCBI_Protein	Arabidopsis thaliana	TNL	18422525	NM_123888	Arabidopsis thaliana disease resistance protein (TIR-NBS-LRR class), putative (AT5G45200) mRNA, complete cds.
										Putative_R-Genes,_collected_from_NCBI_Protein	Arabidopsis thaliana	TNL	18422491	NM_123855	Arabidopsis thaliana disease resistance protein (TIR-NBS-LRR class), putative (AT5G44870) mRNA, complete cds.
										Putative_R-Genes,_collected_from_NCBI_Protein	Arabidopsis thaliana	TNL	18422448	NM_123818	Arabidopsis thaliana disease resistance protein (TIR-NBS-LRR class), putative (AT5G44510) mRNA, complete cds.
										Putative_R-Genes,_collected_from_NCBI_Protein	Arabidopsis thaliana	TNL	18421747	NM_123195	Arabidopsis thaliana disease resistance protein (TIR-NBS-LRR class), putative (AT5G38340) mRNA, complete cds.
										Putative_R-Genes,_collected_from_NCBI_Protein	Arabidopsis thaliana	CNL	145359755	NM_126090	Arabidopsis thaliana disease resistance protein (CC-NBS-LRR class), putative (AT5G66910) mRNA, complete cds.
										Putative_R-Genes,_collected_from_NCBI_Protein	Arabidopsis thaliana	CNL	30698262	NM_126089	Arabidopsis thaliana disease resistance protein (CC-NBS-LRR class), putative (AT5G66900) mRNA, complete cds.
										Putative_R-Genes,_collected_from_NCBI_Protein	Arabidopsis thaliana	TNL	18422952	NM_124254	Arabidopsis thaliana disease resistance protein (TIR-NBS-LRR class), putative (AT5G48770) mRNA, complete cds.
										Putative_R-Genes,_collected_from_NCBI_Protein	Arabidopsis thaliana	TNL	18422675	NM_124015	Arabidopsis thaliana disease resistance protein (TIR-NBS-LRR class), putative (AT5G46450) mRNA, complete cds.
										Putative_R-Genes,_collected_from_NCBI_Protein	Arabidopsis thaliana	NL	18416947	NM_118856	Arabidopsis thaliana disease resistance protein (NBS-LRR class), putative (AT4G27220) mRNA, complete cds.
										Putative_R-Genes,_collected_from_NCBI_Protein	Arabidopsis thaliana	NL	18416940	NM_118853	Arabidopsis thaliana disease resistance protein (NBS-LRR class), putative (AT4G27190) mRNA, complete cds.
										Putative_R-Genes,_collected_from_NCBI_Protein	Arabidopsis thaliana	TNL	18414202	NM_117515	Arabidopsis thaliana disease resistance protein (TIR-NBS-LRR class), putative (AT4G14370) mRNA, complete cds.
										Putative_R-Genes,_collected_from_NCBI_Protein	Arabidopsis thaliana	T	18414779	NM_117796	Arabidopsis thaliana disease resistance protein (TIR-NBS-LRR class), putative (AT4G16930) mRNA, complete cds.
										Putative_R-Genes,_collected_from_NCBI_Protein	Arabidopsis thaliana	TNL	30684800	NM_118073	Arabidopsis thaliana disease resistance protein (TIR-NBS-LRR class), putative (AT4G19530) mRNA, complete cds.
										Putative_R-Genes,_collected_from_NCBI_Protein	Arabidopsis thaliana	TNL	186516775	NM_119782	Arabidopsis thaliana disease resistance protein (TIR-NBS-LRR class), putative (AT4G36150) mRNA, complete cds.
										Putative_R-Genes,_collected_from_NCBI_Protein	Arabidopsis thaliana	TNL	18413225	NM_117011	Arabidopsis thaliana disease resistance protein (TIR-NBS-LRR class), putative (AT4G09430) mRNA, complete cds.
										Putative_R-Genes,_collected_from_NCBI_Protein	Arabidopsis thaliana	NL	18413218	NM_117004	Arabidopsis thaliana disease resistance protein (NBS-LRR class), putative (AT4G09360) mRNA, complete cds.
										Putative_R-Genes,_collected_from_NCBI_Protein	Arabidopsis thaliana	NL	18400872	NM_112440	Arabidopsis thaliana disease resistance protein, putative (AT3G15700) mRNA, complete cds.
										Putative_R-Genes,_collected_from_NCBI_Protein	Arabidopsis thaliana	NL	18400401	NM_112306	Arabidopsis thaliana disease resistance protein (NBS-LRR class), putative (AT3G14460) mRNA, complete cds.
										Putative_R-Genes,_collected_from_NCBI_Protein	Arabidopsis thaliana	TNL	186510663	NM_114308	Arabidopsis thaliana disease resistance protein (TIR-NBS-LRR class), putative (AT3G44400) mRNA, complete cds.
										Putative_R-Genes,_collected_from_NCBI_Protein	Arabidopsis thaliana	TNL	18398239	NM_127240	Arabidopsis thaliana disease resistance protein (TIR-NBS-LRR class), putative (AT2G16870) mRNA, complete cds.
										Putative_R-Genes,_collected_from_NCBI_Protein	Arabidopsis thaliana	TNL	145359966	NM_126980	Arabidopsis thaliana disease resistance protein (TIR-NBS-LRR class), putative (AT2G14080) mRNA, complete cds.
										Putative_R-Genes,_collected_from_NCBI_Protein	Arabidopsis thaliana	TNL	145336835	NM_104528	Arabidopsis thaliana disease resistance protein (TIR-NBS-LRR class), putative (AT1G56520) mRNA, complete cds.
										Putative_R-Genes,_collected_from_NCBI_Protein	Arabidopsis thaliana	TNL	145336834	NM_104527	Arabidopsis thaliana disease resistance protein (TIR-NBS-LRR class), putative (AT1G56510) mRNA, complete cds.
										Putative_R-Genes,_collected_from_NCBI_Protein	Arabidopsis thaliana	TNL	30696913	NM_105062	Arabidopsis thaliana disease resistance protein (TIR-NBS-LRR class), putative (AT1G63880) mRNA, complete cds.
										Putative_R-Genes,_collected_from_NCBI_Protein	Arabidopsis thaliana	TNL	18394505	NM_101622	Arabidopsis thaliana disease resistance protein (TIR-NBS-LRR class), putative (AT1G17600) mRNA, complete cds.
										Putative_R-Genes,_collected_from_NCBI_Protein	Arabidopsis thaliana	NL	18404130	NM_104144	Arabidopsis thaliana disease resistance protein, putative (AT1G52660) mRNA, complete cds.
										Putative_R-Genes,_collected_from_NCBI_Protein	Arabidopsis thaliana	TNL	145337464	NM_105945	Arabidopsis thaliana disease resistance protein (TIR-NBS class), putative (AT1G72870) mRNA, complete cds.
										Putative_R-Genes,_collected_from_NCBI_Protein	Arabidopsis thaliana	CNL	145336864	NM_104637	Arabidopsis thaliana disease resistance protein (CC-NBS-LRR class), putative (AT1G59218) mRNA, complete cds.
										Putative_R-Genes,_collected_from_NCBI_Protein	Arabidopsis thaliana	TNL	186479098	NM_001123924	Arabidopsis thaliana disease resistance protein (TIR-NBS-LRR class), putative (AT1G31540) mRNA, complete cds.
										Putative_R-Genes,_collected_from_NCBI_Protein	Arabidopsis thaliana	TN	145340317	NM_117803	Arabidopsis thaliana disease resistance protein (TIR-NBS class), putative (AT4G16990) mRNA, complete cds.
										Putative_R-Genes,_collected_from_NCBI_Protein	Arabidopsis thaliana	TNL	42569092	NM_127260	Arabidopsis thaliana disease resistance protein (TIR-NBS-LRR class), putative (AT2G17050) mRNA, complete cds.
										Putative_R-Genes,_collected_from_NCBI_Protein	Arabidopsis thaliana	TNL	42563186	NM_105944	Arabidopsis thaliana disease resistance protein (TIR-NBS-LRR class), putative (AT1G72860) mRNA, complete cds.
										Putative_R-Genes,_collected_from_NCBI_Protein	Arabidopsis thaliana	TNL	30696079	NM_124542	Arabidopsis thaliana disease resistance protein (TIR-NBS-LRR class), putative (AT5G51630) mRNA, complete cds.
										Putative_R-Genes,_collected_from_NCBI_Protein	Arabidopsis thaliana	TNL	145362039	NM_180841	Arabidopsis thaliana disease resistance protein (TIR-NBS-LRR class), putative (AT5G51630) mRNA, complete cds.
										Putative_R-Genes,_collected_from_NCBI_Protein	Arabidopsis thaliana	TNL	30684792	NM_179079	Arabidopsis thaliana disease resistance protein (TIR-NBS-LRR class), putative (AT4G19510) mRNA, complete cds.
										Putative_R-Genes,_collected_from_NCBI_Protein	Arabidopsis thaliana	TNL	30684785	NM_118071	Arabidopsis thaliana disease resistance protein (TIR-NBS-LRR class), putative (AT4G19510) mRNA, complete cds.
										Putative_R-Genes,_collected_from_NCBI_Protein	Arabidopsis thaliana	TN	30683891	NM_179068	Arabidopsis thaliana disease resistance protein (TIR-NBS class), putative (AT4G16990) mRNA, complete cds.
										Putative_R-Genes,_collected_from_NCBI_Protein	Arabidopsis thaliana	TNL	18422679	NM_124019	Arabidopsis thaliana disease resistance protein (TIR-NBS class), putative (AT5G46490) mRNA, complete cds.
										Putative_R-Genes,_collected_from_NCBI_Protein	Arabidopsis thaliana	TNL	18422526	NM_123889	Arabidopsis thaliana disease resistance protein (TIR-NBS-LRR class), putative (AT5G45210) mRNA, complete cds.
										Putative_R-Genes,_collected_from_NCBI_Protein	Arabidopsis thaliana	TNL	30694678	NM_123874	Arabidopsis thaliana disease resistance protein (TIR-NBS-LRR class), putative (AT5G45060) mRNA, complete cds.
										Putative_R-Genes,_collected_from_NCBI_Protein	Arabidopsis thaliana	CNL	18425125	NM_126088	Arabidopsis thaliana disease resistance protein (CC-NBS-LRR class), putative (AT5G66890) mRNA, complete cds.
										Putative_R-Genes,_collected_from_NCBI_Protein	Arabidopsis thaliana	TNL	145359026	NM_124255	Arabidopsis thaliana disease resistance protein (TIR-NBS class), putative (AT5G48780) mRNA, complete cds.
										Putative_R-Genes,_collected_from_NCBI_Protein	Arabidopsis thaliana	CNL	186530471	NM_124238	Arabidopsis thaliana disease resistance protein (CC-NBS-LRR class), putative (AT5G48620) mRNA, complete cds.
										Putative_R-Genes,_collected_from_NCBI_Protein	Arabidopsis thaliana	CNL	186526713	NM_122936	Arabidopsis thaliana disease resistance protein (CC-NBS-LRR class), putative (AT5G35450) mRNA, complete cds.
										Putative_R-Genes,_collected_from_NCBI_Protein	Arabidopsis thaliana	TNL	30694975	NM_124021	Arabidopsis thaliana disease resistance protein (TIR-NBS-LRR class), putative (AT5G46510) mRNA, complete cds.
										Putative_R-Genes,_collected_from_NCBI_Protein	Arabidopsis thaliana	TNL	18422652	NM_123995	Arabidopsis thaliana disease resistance protein (TIR-NBS-LRR class), putative (AT5G46260) mRNA, complete cds.
										Putative_R-Genes,_collected_from_NCBI_Protein	Arabidopsis thaliana	TNL	18414785	NM_117799	Arabidopsis thaliana disease resistance protein (TIR-NBS-LRR class), putative (AT4G16960) mRNA, complete cds.
										Putative_R-Genes,_collected_from_NCBI_Protein	Arabidopsis thaliana	TNL	18414780	NM_117797	Arabidopsis thaliana disease resistance protein (TIR-NBS-LRR class), putative (AT4G16940) mRNA, complete cds.
										Putative_R-Genes,_collected_from_NCBI_Protein	Arabidopsis thaliana	TNL	145340034	NM_117010	Arabidopsis thaliana disease resistance protein (TIR-NBS class), putative (AT4G09420) mRNA, complete cds.
										Putative_R-Genes,_collected_from_NCBI_Protein	Arabidopsis thaliana	CN	18408266	NM_114540	Arabidopsis thaliana disease resistance protein (CC-NBS class), putative (AT3G46730) mRNA, complete cds.
										Putative_R-Genes,_collected_from_NCBI_Protein	Arabidopsis thaliana	CNL	18408260	NM_114538	Arabidopsis thaliana disease resistance protein (CC-NBS-LRR class), putative (AT3G46710) mRNA, complete cds.
										Putative_R-Genes,_collected_from_NCBI_Protein	Arabidopsis thaliana	NL	30683173	NM_112307	Arabidopsis thaliana disease resistance protein (NBS-LRR class), putative (AT3G14470) mRNA, complete cds.
										Putative_R-Genes,_collected_from_NCBI_Protein	Arabidopsis thaliana	TNL	18409370	NM_115016	Arabidopsis thaliana disease resistance protein (TIR-NBS-LRR class), putative (AT3G51570) mRNA, complete cds.
										Putative_R-Genes,_collected_from_NCBI_Protein	Arabidopsis thaliana	NL	18406010	NM_104562	Arabidopsis thaliana disease resistance protein (NBS-LRR class), putative (AT1G57650) mRNA, complete cds.
										Putative_R-Genes,_collected_from_NCBI_Protein	Arabidopsis thaliana	TNL	145336157	NM_102480	Arabidopsis thaliana disease resistance protein (TIR-NBS-LRR class), putative (AT1G27180) mRNA, complete cds.
										Putative_R-Genes,_collected_from_NCBI_Protein	Arabidopsis thaliana	N	18394507	NM_101624	Arabidopsis thaliana disease resistance protein (TIR-NBS class), putative (AT1G17615) mRNA, complete cds.
										Putative_R-Genes,_collected_from_NCBI_Protein	Arabidopsis thaliana	TNL	30698913	NM_105953	Arabidopsis thaliana disease resistance protein (TIR-NBS class), putative (AT1G72950) mRNA, complete cds.
										Putative_R-Genes,_collected_from_NCBI_Protein	Arabidopsis thaliana	CNL	18404433	NM_104215	Arabidopsis thaliana disease resistance protein (CC-NBS-LRR class), putative (AT1G53350) mRNA, complete cds.
										Putative_R-Genes,_collected_from_NCBI_Protein	Arabidopsis thaliana	TNL	30697288	NM_105280	Arabidopsis thaliana disease resistance protein (TIR-NBS class), putative (AT1G66090) mRNA, complete cds.
										Putative_R-Genes,_collected_from_NCBI_Protein	Arabidopsis thaliana	TNL	30698912	NM_105952	Arabidopsis thaliana disease resistance protein (TIR-NBS class), putative (AT1G72940) mRNA, complete cds.
										Putative_R-Genes,_collected_from_NCBI_Protein	Arabidopsis thaliana	TNL	30698909	NM_105949	Arabidopsis thaliana disease resistance protein (TIR-NBS class), putative (AT1G72910) mRNA, complete cds.
										Putative_R-Genes,_collected_from_NCBI_Protein	Arabidopsis thaliana	TNL	145337466	NM_105948	Arabidopsis thaliana disease resistance protein (TIR-NBS class), putative (AT1G72900) mRNA, complete cds.
										Putative_R-Genes,_collected_from_NCBI_Protein	Arabidopsis thaliana	TNL	18410209	NM_105947	Arabidopsis thaliana disease resistance protein (TIR-NBS class), putative (AT1G72890) mRNA, complete cds.
										Putative_R-Genes,_collected_from_NCBI_Protein	Arabidopsis thaliana	TNL	18410200	NM_105943	Arabidopsis thaliana disease resistance protein (TIR-NBS class), putative (AT1G72850) mRNA, complete cds.
										Putative_R-Genes,_collected_from_NCBI_Protein	Arabidopsis thaliana	TNL	6899941	AL138652	Arabidopsis thaliana DNA chromosome 3, BAC clone T18B22.
										Putative_R-Genes,_collected_from_NCBI_Protein	Arabidopsis thaliana	TNL	6899941	AL138652	Arabidopsis thaliana DNA chromosome 3, BAC clone T18B22.
										Putative_R-Genes,_collected_from_NCBI_Protein	Arabidopsis thaliana	CNL	4835223	AL049862	Arabidopsis thaliana DNA chromosome 3, BAC clone F18B3.
										Putative_R-Genes,_collected_from_NCBI_Protein	Arabidopsis thaliana	T	42572962	NM_202849	Arabidopsis thaliana disease resistance protein (TIR class), putative (AT4G19925) mRNA, complete cds.
										Putative_R-Genes,_collected_from_NCBI_Protein	Arabidopsis thaliana	TNL	42566972	NM_118110	Arabidopsis thaliana disease resistance protein (TIR class), putative (AT4G19920) mRNA, complete cds.
										Putative_R-Genes,_collected_from_NCBI_Protein	Arabidopsis thaliana	CNL	30693382	NM_180346	Arabidopsis thaliana disease resistance protein (CC-NBS-LRR class), putative (AT3G50950) mRNA, complete cds.
										Putative_R-Genes,_collected_from_NCBI_Protein	Arabidopsis thaliana	TNL	30692214	NM_180324	Arabidopsis thaliana disease resistance protein RPP1-WsB-like (TIR-NBS-LRR class), putative (AT3G44630) mRNA, complete cds.
										Putative_R-Genes,_collected_from_NCBI_Protein	Arabidopsis thaliana	TNL	186510674	NM_180323	Arabidopsis thaliana disease resistance protein RPP1-WsB-like (TIR-NBS-LRR class), putative (AT3G44630) mRNA, complete cds.
										Putative_R-Genes,_collected_from_NCBI_Protein	Arabidopsis thaliana	TNL	30684779	NM_118070	Arabidopsis thaliana disease resistance protein (TIR-NBS-LRR class), putative (AT4G19500) mRNA, complete cds.
										Putative_R-Genes,_collected_from_NCBI_Protein	Arabidopsis thaliana	TNL	18414777	NM_117795	Arabidopsis thaliana disease resistance protein (TIR-NBS-LRR class), putative (AT4G16920) mRNA, complete cds.
										Putative_R-Genes,_collected_from_NCBI_Protein	Arabidopsis thaliana	TNL	18419789	NM_119781	Arabidopsis thaliana disease resistance protein (TIR-NBS-LRR class), putative (AT4G36140) mRNA, complete cds.
										Putative_R-Genes,_collected_from_NCBI_Protein	Arabidopsis thaliana	TNL	42565538	NM_114331	Arabidopsis thaliana disease resistance protein RPP1-WsB-like (TIR-NBS-LRR class), putative (AT3G44630) mRNA, complete cds.
										Putative_R-Genes,_collected_from_NCBI_Protein	Arabidopsis thaliana	CNL	186510897	NM_114955	Arabidopsis thaliana disease resistance protein (CC-NBS-LRR class), putative (AT3G50950) mRNA, complete cds.
										Putative_R-Genes,_collected_from_NCBI_Protein	Arabidopsis thaliana	TNL	18405996	NM_104560	Arabidopsis thaliana disease resistance protein (TIR class), putative (AT1G57630) mRNA, complete cds.
										Putative_R-Genes,_collected_from_NCBI_Protein	Arabidopsis thaliana	T	18404238	NM_104168	Arabidopsis thaliana disease resistance protein (TIR class), putative (AT1G52900) mRNA, complete cds.
										Putative_R-Genes,_collected_from_NCBI_Protein	Arabidopsis thaliana	T	145337467	NM_105950	Arabidopsis thaliana disease resistance protein (TIR-NBS class), putative (AT1G72920) mRNA, complete cds.
										Putative_R-Genes,_collected_from_NCBI_Protein	Arabidopsis thaliana	TNL	7267806	AL161531	Arabidopsis thaliana DNA chromosome 4, contig fragment No. 31.
										Putative_R-Genes,_collected_from_NCBI_Protein	Arabidopsis thaliana	TNL	6572057	AL133452	Arabidopsis thaliana DNA chromosome 3, BAC clone F26O13.
										Putative_R-Genes,_collected_from_NCBI_Protein	Arabidopsis thaliana	TNL	4850281	AL049876	Arabidopsis thaliana DNA chromosome 4, BAC clone T22B4 (ESSA project).
										Putative_R-Genes,_collected_from_NCBI_Protein	Arabidopsis thaliana	NL	51555865	AB188827	Arabidopsis thaliana SLH1 gene gene for disease resistance protein SLH1, complete cds.
										Putative_R-Genes,_collected_from_NCBI_Protein	Arabidopsis thaliana	CNL	46410204	AY487228	Arabidopsis thaliana isolate Poo_1 disease resistance protein RPP13 variant gene, complete cds.
										Putative_R-Genes,_collected_from_NCBI_Protein	Arabidopsis thaliana	CNL	46410202	AY487227	Arabidopsis thaliana isolate Pet_1 disease resistance protein RPP13 variant gene, complete cds.
										Putative_R-Genes,_collected_from_NCBI_Protein	Arabidopsis thaliana	CNL	46410200	AY487226	Arabidopsis thaliana isolate Asp_1 disease resistance protein RPP13 variant gene, complete cds.
										Putative_R-Genes,_collected_from_NCBI_Protein	Arabidopsis thaliana	CNL	46410198	AY487225	Arabidopsis thaliana isolate Ty_0 disease resistance protein RPP13 variant gene, complete cds.
										Putative_R-Genes,_collected_from_NCBI_Protein	Arabidopsis thaliana	CNL	46410196	AY487224	Arabidopsis thaliana isolate Ci_1 disease resistance protein RPP13 variant gene, complete cds.
										Putative_R-Genes,_collected_from_NCBI_Protein	Arabidopsis thaliana	CNL	46410194	AY487223	Arabidopsis thaliana isolate God_1 disease resistance protein RPP13 variant gene, complete cds.
										Putative_R-Genes,_collected_from_NCBI_Protein	Arabidopsis thaliana	CNL	46410192	AY487222	Arabidopsis thaliana isolate Edi_2 disease resistance protein RPP13 variant gene, complete cds.
										Putative_R-Genes,_collected_from_NCBI_Protein	Arabidopsis thaliana	CNL	46410190	AY487221	Arabidopsis thaliana isolate Sna_1 disease resistance protein RPP13 variant gene, complete cds.
										Putative_R-Genes,_collected_from_NCBI_Protein	Arabidopsis thaliana	CNL	46410188	AY487220	Arabidopsis thaliana isolate Ws_2 disease resistance protein RPP13 variant gene, complete cds.
										Putative_R-Genes,_collected_from_NCBI_Protein	Arabidopsis thaliana	CNL	46410186	AY487219	Arabidopsis thaliana isolate Coc_1 disease resistance protein RPP13 variant gene, complete cds.
										Putative_R-Genes,_collected_from_NCBI_Protein	Arabidopsis thaliana	CNL	46410184	AY487218	Arabidopsis thaliana isolate Frd_1 disease resistance protein RPP13 variant gene, complete cds.
										Putative_R-Genes,_collected_from_NCBI_Protein	Arabidopsis thaliana	CNL	46410182	AY487217	Arabidopsis thaliana isolate Lha_1 disease resistance protein RPP13 variant gene, complete cds.
										Putative_R-Genes,_collected_from_NCBI_Protein	Arabidopsis thaliana	CNL	46410180	AY487216	Arabidopsis thaliana isolate Leg_1 disease resistance protein RPP13 variant gene, complete cds.
										Putative_R-Genes,_collected_from_NCBI_Protein	Arabidopsis thaliana	CNL	46410178	AY487215	Arabidopsis thaliana isolate Duc_1 disease resistance protein RPP13 variant gene, complete cds.
										Putative_R-Genes,_collected_from_NCBI_Protein	Arabidopsis thaliana	CNL	46410176	AY487214	Arabidopsis thaliana isolate Hil_1 disease resistance protein RPP13 variant gene, complete cds.
										Putative_R-Genes,_collected_from_NCBI_Protein	Arabidopsis thaliana	CNL	46410174	AY487213	Arabidopsis thaliana isolate Ksk_2 disease resistance protein RPP13 variant gene, complete cds.
										Putative_R-Genes,_collected_from_NCBI_Protein	Arabidopsis thaliana	CNL	46410172	AY487212	Arabidopsis thaliana isolate Sco_1 disease resistance protein RPP13 variant gene, complete cds.
										Putative_R-Genes,_collected_from_NCBI_Protein	Arabidopsis thaliana	CNL	46410170	AY487211	Arabidopsis thaliana isolate Cul_1 disease resistance protein RPP13 variant gene, complete cds.
										Putative_R-Genes,_collected_from_NCBI_Protein	Arabidopsis thaliana	CNL	46410168	AY487210	Arabidopsis thaliana isolate Ksk_1 disease resistance protein RPP13 variant gene, complete cds.
										Putative_R-Genes,_collected_from_NCBI_Protein	Arabidopsis thaliana	CNL	46410166	AY487209	Arabidopsis thaliana isolate Crl_1 disease resistance protein RPP13 variant gene, complete cds.
										Putative_R-Genes,_collected_from_NCBI_Protein	Arabidopsis thaliana	CNL	46410164	AY487208	Arabidopsis thaliana isolate Bra_1 disease resistance protein RPP13 variant gene, complete cds.
										Putative_R-Genes,_collected_from_NCBI_Protein	Arabidopsis thaliana	TNL	20198187	AC007197	Arabidopsis thaliana chromosome 2 clone T22C12 map mi398, complete sequence.
										Putative_R-Genes,_collected_from_NCBI_Protein	Arabidopsis thaliana	TNL	20197835	AC006528	Arabidopsis thaliana chromosome 2 clone F9B22 map mi398, complete sequence.
										Putative_R-Genes,_collected_from_NCBI_Protein	Arabidopsis thaliana	TNL	20197566	AC006081	Arabidopsis thaliana chromosome 2 clone T2G17 map mi148, complete sequence.
										Putative_R-Genes,_collected_from_NCBI_Protein	Arabidopsis thaliana	T	20197340	AC005313	Arabidopsis thaliana chromosome 2 clone T18E12 map CIC11A04, complete sequence.
										Putative_R-Genes,_collected_from_NCBI_Protein	Arabidopsis thaliana	TNL	12597777	AC073178	Arabidopsis thaliana chromosome 1 BAC F10D13 genomic sequence, complete sequence.
										Putative_R-Genes,_collected_from_NCBI_Protein	Arabidopsis thaliana	TNL	12325001	AC010852	Arabidopsis thaliana chromosome 1 BAC T12P18 genomic sequence, complete sequence.
										Putative_R-Genes,_collected_from_NCBI_Protein	Arabidopsis thaliana	TNL	12325001	AC010852	Arabidopsis thaliana chromosome 1 BAC T12P18 genomic sequence, complete sequence.
										Putative_R-Genes,_collected_from_NCBI_Protein	Arabidopsis thaliana	TNL	12324933	AC011622	Arabidopsis thaliana chromosome 1 BAC F24D7 genomic sequence, complete sequence.
										Putative_R-Genes,_collected_from_NCBI_Protein	Arabidopsis thaliana	TNL	12324933	AC011622	Arabidopsis thaliana chromosome 1 BAC F24D7 genomic sequence, complete sequence.
										Putative_R-Genes,_collected_from_NCBI_Protein	Arabidopsis thaliana	TNL	12324933	AC011622	Arabidopsis thaliana chromosome 1 BAC F24D7 genomic sequence, complete sequence.
										Putative_R-Genes,_collected_from_NCBI_Protein	Arabidopsis thaliana	TNL	12323020	AC058785	Arabidopsis thaliana chromosome 1 BAC F13N6 genomic sequence, complete sequence.
										Putative_R-Genes,_collected_from_NCBI_Protein	Arabidopsis thaliana	TNL	12322599	AC026480	Arabidopsis thaliana chromosome 1 BAC F15E12 genomic sequence, complete sequence.
										Putative_R-Genes,_collected_from_NCBI_Protein	Arabidopsis thaliana	T	9994129	AC079733	Arabidopsis thaliana chromosome 1 BAC T8L23 genomic sequence, complete sequence.
										Putative_R-Genes,_collected_from_NCBI_Protein	Arabidopsis thaliana	NL	9994129	AC079733	Arabidopsis thaliana chromosome 1 BAC T8L23 genomic sequence, complete sequence.
										Putative_R-Genes,_collected_from_NCBI_Protein	Arabidopsis thaliana	TNL	9994129	AC079733	Arabidopsis thaliana chromosome 1 BAC T8L23 genomic sequence, complete sequence.
										Putative_R-Genes,_collected_from_NCBI_Protein	Arabidopsis thaliana	CNL	12321040	AC082643	Arabidopsis thaliana chromosome 1 BAC F9K23 genomic sequence, complete sequence.
										Putative_R-Genes,_collected_from_NCBI_Protein	Arabidopsis thaliana	CNL	12321040	AC082643	Arabidopsis thaliana chromosome 1 BAC F9K23 genomic sequence, complete sequence.
										Putative_R-Genes,_collected_from_NCBI_Protein	Arabidopsis thaliana	CNL	12321040	AC082643	Arabidopsis thaliana chromosome 1 BAC F9K23 genomic sequence, complete sequence.
										Putative_R-Genes,_collected_from_NCBI_Protein	Arabidopsis thaliana	T	11079519	AC079732	Arabidopsis thaliana chromosome 1 BAC F12K22 genomic sequence, complete sequence.
										Putative_R-Genes,_collected_from_NCBI_Protein	Arabidopsis thaliana	T	11079519	AC079732	Arabidopsis thaliana chromosome 1 BAC F12K22 genomic sequence, complete sequence.
										Putative_R-Genes,_collected_from_NCBI_Protein	Arabidopsis thaliana	RPW8-NL	10998935	AC069299	Arabidopsis thaliana chromosome 1 BAC T1E4 genomic sequence, complete sequence.
										Putative_R-Genes,_collected_from_NCBI_Protein	Arabidopsis thaliana	NL	12408743	AC016827	Arabidopsis thaliana chromosome III BAC F17A9 genomic sequence, complete sequence.
										Putative_R-Genes,_collected_from_NCBI_Protein	Arabidopsis thaliana	TNL	12408745	AC016829	Arabidopsis thaliana chromosome III BAC T6K12 genomic sequence, complete sequence.
										Putative_R-Genes,_collected_from_NCBI_Protein	Arabidopsis thaliana	TNL	12408745	AC016829	Arabidopsis thaliana chromosome III BAC T6K12 genomic sequence, complete sequence.
										Putative_R-Genes,_collected_from_NCBI_Protein	Arabidopsis thaliana	TNL	5487890	AC008017	Arabidopsis thaliana chromosome I BAC F3N23 genomic sequence, complete sequence.
										Putative_R-Genes,_collected_from_NCBI_Protein	Arabidopsis thaliana	T	5487890	AC008017	Arabidopsis thaliana chromosome I BAC F3N23 genomic sequence, complete sequence.
										Putative_R-Genes,_collected_from_NCBI_Protein	Arabidopsis thaliana	TNL	5487890	AC008017	Arabidopsis thaliana chromosome I BAC F3N23 genomic sequence, complete sequence.
										Putative_R-Genes,_collected_from_NCBI_Protein	Arabidopsis thaliana	TNL	5487890	AC008017	Arabidopsis thaliana chromosome I BAC F3N23 genomic sequence, complete sequence.
										Putative_R-Genes,_collected_from_NCBI_Protein	Arabidopsis thaliana	TNL	5487890	AC008017	Arabidopsis thaliana chromosome I BAC F3N23 genomic sequence, complete sequence.
										Putative_R-Genes,_collected_from_NCBI_Protein	Arabidopsis thaliana	TNL	5487890	AC008017	Arabidopsis thaliana chromosome I BAC F3N23 genomic sequence, complete sequence.
										Putative_R-Genes,_collected_from_NCBI_Protein	Arabidopsis thaliana	T	20197736	AC006284	Arabidopsis thaliana chromosome 2 clone T4M8 map CIC11A04, complete sequence.
										Putative_R-Genes,_collected_from_NCBI_Protein	Arabidopsis thaliana	T	20197617	AC006223	Arabidopsis thaliana chromosome 2 clone F22D22 map TEn5, complete sequence.
										Putative_R-Genes,_collected_from_NCBI_Protein	Arabidopsis thaliana	TNL	20197277	AC005167	Arabidopsis thaliana chromosome 2 clone F12A24 map mi398, complete sequence.
										Putative_R-Genes,_collected_from_NCBI_Protein	Arabidopsis thaliana	T	20197094	AC004138	Arabidopsis thaliana chromosome 2 clone T17M13 map CIC11A04, complete sequence.
										Putative_R-Genes,_collected_from_NCBI_Protein	Arabidopsis thaliana	NL	3176752	U97222	Arabidopsis thaliana disease resistance protein homolog (pCol1) gene, partial cds.
										Putative_R-Genes,_collected_from_NCBI_Protein	Arabidopsis thaliana	CNL	3176748	U97220	Arabidopsis thaliana disease resistance protein homolog (pNd4) gene, partial cds.
										Putative_R-Genes,_collected_from_NCBI_Protein	Arabidopsis thaliana	NL	3176746	U97219	Arabidopsis thaliana disease resistance protein homolog (pNd3) gene, partial cds.
										Putative_R-Genes,_collected_from_NCBI_Protein	Arabidopsis thaliana	TNL	3176744	U97218	Arabidopsis thaliana disease resistance protein homolog (pNd2) gene, partial cds.
										Putative_R-Genes,_collected_from_NCBI_Protein	Arabidopsis thaliana	NL	3176742	U97217	Arabidopsis thaliana disease resistance protein homolog (pNd1) gene, partial cds.
										Putative_R-Genes,_collected_from_NCBI_Protein	Arabidopsis thaliana	NL	3309618	AF074916	Arabidopsis thaliana NBS/LRR disease resistance protein (RFL1) and resistance to Pseudomonas syringae protein 5 (RPS5) genes, complete cds.
										Putative_R-Genes,_collected_from_NCBI_Protein	Arabidopsis thaliana	NL	3176750	U97221	Arabidopsis thaliana disease resistance protein homolog (pNd10) gene, partial cds.
										Putative_R-Genes,_collected_from_NCBI_Protein	Arabidopsis thaliana	NL	2218131	U97226	Arabidopsis thaliana disease resistance protein homolog (pNd13) gene, partial cds.
										Putative_R-Genes,_collected_from_NCBI_Protein	Arabidopsis thaliana	NL	2218129	U97225	Arabidopsis thaliana disease resistance protein homolog (pNd12) gene, partial cds.
										Putative_R-Genes,_collected_from_NCBI_Protein	Arabidopsis thaliana	NL	2218127	U97224	Arabidopsis thaliana disease resistance protein homolog (pNd14) gene, partial cds.
										Putative_R-Genes,_collected_from_NCBI_Protein	Arabidopsis thaliana	NL	2218125	U97223	Arabidopsis thaliana disease resistance protein homolog (pNd11) gene, partial cds.
										Putative_R-Genes,_collected_from_NCBI_Protein	Arabidopsis thaliana	TNL	215261574	FJ446580	Arabidopsis thaliana disease resistance protein RPP1-like protein R1, disease resistance protein RPP1-like protein R2, disease resistance protein RPP1-like protein R3, disease resistance protein RPP1-like protein R4, disease resistance protein RPP1-like p
										Putative_R-Genes,_collected_from_NCBI_Protein	Arabidopsis thaliana	TNL	215261574	FJ446580	Arabidopsis thaliana disease resistance protein RPP1-like protein R1, disease resistance protein RPP1-like protein R2, disease resistance protein RPP1-like protein R3, disease resistance protein RPP1-like protein R4, disease resistance protein RPP1-like p
										Putative_R-Genes,_collected_from_NCBI_Protein	Arabidopsis thaliana	T	215261574	FJ446580	Arabidopsis thaliana disease resistance protein RPP1-like protein R1, disease resistance protein RPP1-like protein R2, disease resistance protein RPP1-like protein R3, disease resistance protein RPP1-like protein R4, disease resistance protein RPP1-like p
										Putative_R-Genes,_collected_from_NCBI_Protein	Arabidopsis thaliana	TNL	215261574	FJ446580	Arabidopsis thaliana disease resistance protein RPP1-like protein R1, disease resistance protein RPP1-like protein R2, disease resistance protein RPP1-like protein R3, disease resistance protein RPP1-like protein R4, disease resistance protein RPP1-like p
										Putative_R-Genes,_collected_from_NCBI_Protein	Arabidopsis thaliana	TNL	215261574	FJ446580	Arabidopsis thaliana disease resistance protein RPP1-like protein R1, disease resistance protein RPP1-like protein R2, disease resistance protein RPP1-like protein R3, disease resistance protein RPP1-like protein R4, disease resistance protein RPP1-like p
										Putative_R-Genes,_collected_from_NCBI_Protein	Arabidopsis thaliana	TNL	215261574	FJ446580	Arabidopsis thaliana disease resistance protein RPP1-like protein R1, disease resistance protein RPP1-like protein R2, disease resistance protein RPP1-like protein R3, disease resistance protein RPP1-like protein R4, disease resistance protein RPP1-like p
										Putative_R-Genes,_collected_from_NCBI_Protein	Arabidopsis thaliana	TNL	215261574	FJ446580	Arabidopsis thaliana disease resistance protein RPP1-like protein R1, disease resistance protein RPP1-like protein R2, disease resistance protein RPP1-like protein R3, disease resistance protein RPP1-like protein R4, disease resistance protein RPP1-like p
										Putative_R-Genes,_collected_from_NCBI_Protein	Arabidopsis thaliana	TNL	215261574	FJ446580	Arabidopsis thaliana disease resistance protein RPP1-like protein R1, disease resistance protein RPP1-like protein R2, disease resistance protein RPP1-like protein R3, disease resistance protein RPP1-like protein R4, disease resistance protein RPP1-like p
										Putative_R-Genes,_collected_from_NCBI_Protein	Arabidopsis thaliana	TNL	7267889	AL161533	Arabidopsis thaliana DNA chromosome 4, contig fragment No. 33.
										Putative_R-Genes,_collected_from_NCBI_Protein	Arabidopsis thaliana	TNL	7267889	AL161533	Arabidopsis thaliana DNA chromosome 4, contig fragment No. 33.
										Putative_R-Genes,_collected_from_NCBI_Protein	Arabidopsis thaliana	CNL	7267761	AL161518	Arabidopsis thaliana DNA chromosome 4, contig fragment No. 30.
										Putative_R-Genes,_collected_from_NCBI_Protein	Arabidopsis thaliana	TNL	4586098	AL049638	Arabidopsis thaliana DNA chromosome 4, BAC clone F16J13 (ESSA project).
										Putative_R-Genes,_collected_from_NCBI_Protein	Arabidopsis thaliana	TNL	4586098	AL049638	Arabidopsis thaliana DNA chromosome 4, BAC clone F16J13 (ESSA project).
										Putative_R-Genes,_collected_from_NCBI_Protein	Arabidopsis thaliana	TNL	2961370	AL022141	Arabidopsis thaliana DNA chromosome 4, BAC clone F23E13 (ESSAII project).
										Putative_R-Genes,_collected_from_NCBI_Protein	Arabidopsis thaliana	TNL	2961370	AL022141	Arabidopsis thaliana DNA chromosome 4, BAC clone F23E13 (ESSAII project).
										Putative_R-Genes,_collected_from_NCBI_Protein	Arabidopsis thaliana	CNL	197209745	AB425274	Arabidopsis thaliana At1g58848 homologue, At1g59312 orthologue, At1g59359 orthologue, Ar1g59406 orthologue, At1g69453 orthologue genes for putative disease resistance gene, hypothetical protein, 40S ribosomal protein S2, carboxylic ester hydrolase, transc
										Putative_R-Genes,_collected_from_NCBI_Protein	Arabidopsis thaliana	CNL	197209743	AB425273	Arabidopsis thaliana At1g58848 homologue-2 gene for utative disease resistance protein, complete cds.
										Putative_R-Genes,_collected_from_NCBI_Protein	Arabidopsis thaliana	CNL	197209741	AB425272	Arabidopsis thaliana At1g58848 homologue-1 gene for putative disease resistance protein, complete cds.
										Putative_R-Genes,_collected_from_NCBI_Protein	Arabidopsis thaliana	CNL	197209738	AB425271	Arabidopsis thaliana At1g58520 orthologue, At1g58848 homologue genes for hypothetical protein, putative disease resistance protein, partial cds.
										Putative_R-Genes,_collected_from_NCBI_Protein	Arabidopsis thaliana	T	30686219	NM_118482	Arabidopsis thaliana disease resistance protein (TIR class), putative (AT4G23510) mRNA, complete cds.
										Putative_R-Genes,_collected_from_NCBI_Protein	Arabidopsis thaliana	CNL	2656027	AB009051	Arabidopsis thaliana genomic DNA, chromosome 5, P1 clone: MJH22.
										Putative_R-Genes,_collected_from_NCBI_Protein	Arabidopsis thaliana	TNL	4589445	AB025639	Arabidopsis thaliana genomic DNA, chromosome 3, P1 clone: MWL2.
										Putative_R-Genes,_collected_from_NCBI_Protein	Arabidopsis thaliana	CNL	126032757	EF368158	Arabidopsis thaliana ecotype Ef_6 disease resistance protein Rpp13 variant (Rpp13) gene, partial cds.
										Putative_R-Genes,_collected_from_NCBI_Protein	Arabidopsis thaliana	CNL	126032755	EF368157	Arabidopsis thaliana ecotype Ef_5 disease resistance protein Rpp13 variant (Rpp13) gene, partial cds.
										Putative_R-Genes,_collected_from_NCBI_Protein	Arabidopsis thaliana	CNL	126032753	EF368156	Arabidopsis thaliana ecotype Ef_4 disease resistance protein Rpp13 variant (Rpp13) gene, partial cds.
										Putative_R-Genes,_collected_from_NCBI_Protein	Arabidopsis thaliana	CNL	126032751	EF368155	Arabidopsis thaliana ecotype Tamm_21 disease resistance protein Rpp13 variant (Rpp13) gene, partial cds.
										Putative_R-Genes,_collected_from_NCBI_Protein	Arabidopsis thaliana	CNL	126032749	EF368154	Arabidopsis thaliana ecotype Tamm_7 disease resistance protein Rpp13 variant (Rpp13) gene, partial cds.
										Putative_R-Genes,_collected_from_NCBI_Protein	Arabidopsis thaliana	CNL	126032743	EF368151	Arabidopsis thaliana ecotype Pu2_37 disease resistance protein Rpp13 variant (Rpp13) gene, partial cds.
										Putative_R-Genes,_collected_from_NCBI_Protein	Arabidopsis thaliana	CNL	126032741	EF368150	Arabidopsis thaliana ecotype Pu2_23 disease resistance protein Rpp13 variant (Rpp13) gene, partial cds.
										Putative_R-Genes,_collected_from_NCBI_Protein	Arabidopsis thaliana	CNL	126032739	EF368149	Arabidopsis thaliana ecotype Pu2_16 disease resistance protein Rpp13 variant (Rpp13) gene, partial cds.
										Putative_R-Genes,_collected_from_NCBI_Protein	Arabidopsis thaliana	CNL	126032737	EF368148	Arabidopsis thaliana ecotype Pu2_7 disease resistance protein Rpp13 variant (Rpp13) gene, partial cds.
										Putative_R-Genes,_collected_from_NCBI_Protein	Arabidopsis thaliana	CNL	126032735	EF368147	Arabidopsis thaliana ecotype Nfe_18 disease resistance protein Rpp13 variant (Rpp13) gene, partial cds.
										Putative_R-Genes,_collected_from_NCBI_Protein	Arabidopsis thaliana	CNL	126032733	EF368146	Arabidopsis thaliana ecotype Nfe_14 disease resistance protein Rpp13 variant (Rpp13) gene, partial cds.
										Putative_R-Genes,_collected_from_NCBI_Protein	Arabidopsis thaliana	CNL	126032731	EF368145	Arabidopsis thaliana ecotype Nfe_12 disease resistance protein Rpp13 variant (Rpp13) gene, partial cds.
										Putative_R-Genes,_collected_from_NCBI_Protein	Arabidopsis thaliana	CNL	126032729	EF368144	Arabidopsis thaliana ecotype Nfe_5 disease resistance protein Rpp13 variant (Rpp13) gene, partial cds.
										Putative_R-Genes,_collected_from_NCBI_Protein	Arabidopsis thaliana	CNL	126032727	EF368143	Arabidopsis thaliana ecotype Lov_5 disease resistance protein Rpp13 variant (Rpp13) gene, partial cds.
										Putative_R-Genes,_collected_from_NCBI_Protein	Arabidopsis thaliana	CNL	126032725	EF368142	Arabidopsis thaliana ecotype Lov_4 disease resistance protein Rpp13 variant (Rpp13) gene, partial cds.
										Putative_R-Genes,_collected_from_NCBI_Protein	Arabidopsis thaliana	CNL	126032723	EF368141	Arabidopsis thaliana ecotype Lov_1 disease resistance protein Rpp13 variant (Rpp13) gene, partial cds.
										Putative_R-Genes,_collected_from_NCBI_Protein	Arabidopsis thaliana	CNL	126032721	EF368140	Arabidopsis thaliana ecotype Kz_13 disease resistance protein Rpp13 variant (Rpp13) gene, partial cds.
										Putative_R-Genes,_collected_from_NCBI_Protein	Arabidopsis thaliana	CNL	126032719	EF368139	Arabidopsis thaliana ecotype Kz_11 disease resistance protein Rpp13 variant (Rpp13) gene, partial cds.
										Putative_R-Genes,_collected_from_NCBI_Protein	Arabidopsis thaliana	CNL	126032717	EF368138	Arabidopsis thaliana ecotype Kz_9 disease resistance protein Rpp13 variant (Rpp13) gene, partial cds.
										Putative_R-Genes,_collected_from_NCBI_Protein	Arabidopsis thaliana	CNL	126032715	EF368137	Arabidopsis thaliana ecotype Hr_20 disease resistance protein Rpp13 variant (Rpp13) gene, partial cds.
										Putative_R-Genes,_collected_from_NCBI_Protein	Arabidopsis thaliana	CNL	126032713	EF368136	Arabidopsis thaliana ecotype Hr_12 disease resistance protein Rpp13 variant (Rpp13) gene, partial cds.
										Putative_R-Genes,_collected_from_NCBI_Protein	Arabidopsis thaliana	CNL	126032711	EF368135	Arabidopsis thaliana ecotype Hr_5 disease resistance protein Rpp13 variant (Rpp13) gene, partial cds.
										Putative_R-Genes,_collected_from_NCBI_Protein	Arabidopsis thaliana	CNL	126032709	EF368134	Arabidopsis thaliana ecotype Got_31 disease resistance protein Rpp13 variant (Rpp13) gene, partial cds.
										Putative_R-Genes,_collected_from_NCBI_Protein	Arabidopsis thaliana	CNL	126032707	EF368133	Arabidopsis thaliana ecotype Got_19 disease resistance protein Rpp13 variant (Rpp13) gene, partial cds.
										Putative_R-Genes,_collected_from_NCBI_Protein	Arabidopsis thaliana	CNL	126032705	EF368132	Arabidopsis thaliana ecotype Got_7 disease resistance protein Rpp13 variant (Rpp13) gene, partial cds.
										Putative_R-Genes,_collected_from_NCBI_Protein	Arabidopsis thaliana	CNL	125742848	EF368131	Arabidopsis thaliana ecotype Ef_6 disease resistance protein Rpp8-like protein gene, partial cds.
										Putative_R-Genes,_collected_from_NCBI_Protein	Arabidopsis thaliana	CNL	125742846	EF368130	Arabidopsis thaliana ecotype Ef_5 disease resistance protein Rpp8-like protein gene, partial cds.
										Putative_R-Genes,_collected_from_NCBI_Protein	Arabidopsis thaliana	CNL	125742844	EF368129	Arabidopsis thaliana ecotype Ef_4 disease resistance protein Rpp8-like protein gene, partial cds.
										Putative_R-Genes,_collected_from_NCBI_Protein	Arabidopsis thaliana	CNL	125742842	EF368128	Arabidopsis thaliana ecotype Ef_1 disease resistance protein Rpp8-like protein gene, partial cds.
										Putative_R-Genes,_collected_from_NCBI_Protein	Arabidopsis thaliana	CNL	125742840	EF368127	Arabidopsis thaliana ecotype Tamm_46 disease resistance protein Rpp8-like protein gene, partial cds.
										Putative_R-Genes,_collected_from_NCBI_Protein	Arabidopsis thaliana	CNL	125742838	EF368126	Arabidopsis thaliana ecotype Tamm_21 disease resistance protein Rpp8-like protein gene, partial cds.
										Putative_R-Genes,_collected_from_NCBI_Protein	Arabidopsis thaliana	CNL	125742836	EF368125	Arabidopsis thaliana ecotype Tamm_7 disease resistance protein Rpp8-like protein gene, partial cds.
										Putative_R-Genes,_collected_from_NCBI_Protein	Arabidopsis thaliana	CNL	125742834	EF368124	Arabidopsis thaliana ecotype Sq_13 disease resistance protein Rpp8-like protein gene, partial cds.
										Putative_R-Genes,_collected_from_NCBI_Protein	Arabidopsis thaliana	CNL	125742832	EF368123	Arabidopsis thaliana ecotype Sq_11 disease resistance protein Rpp8-like protein gene, partial cds.
										Putative_R-Genes,_collected_from_NCBI_Protein	Arabidopsis thaliana	CNL	125742830	EF368122	Arabidopsis thaliana ecotype Sq_8 disease resistance protein Rpp8-like protein gene, partial cds.
										Putative_R-Genes,_collected_from_NCBI_Protein	Arabidopsis thaliana	CNL	125742828	EF368121	Arabidopsis thaliana ecotype Sq_1 disease resistance protein Rpp8-like protein gene, partial cds.
										Putative_R-Genes,_collected_from_NCBI_Protein	Arabidopsis thaliana	CNL	125742826	EF368120	Arabidopsis thaliana ecotype Pu2_37 disease resistance protein Rpp8-like protein gene, partial cds.
										Putative_R-Genes,_collected_from_NCBI_Protein	Arabidopsis thaliana	CNL	125742824	EF368119	Arabidopsis thaliana ecotype Pu2_23 disease resistance protein Rpp8-like protein gene, partial cds.
										Putative_R-Genes,_collected_from_NCBI_Protein	Arabidopsis thaliana	CNL	125742822	EF368118	Arabidopsis thaliana ecotype Pu2_19 disease resistance protein Rpp8-like protein gene, partial cds.
										Putative_R-Genes,_collected_from_NCBI_Protein	Arabidopsis thaliana	CNL	125742820	EF368117	Arabidopsis thaliana ecotype Pu2_16 disease resistance protein Rpp8-like protein gene, partial cds.
										Putative_R-Genes,_collected_from_NCBI_Protein	Arabidopsis thaliana	CNL	125742818	EF368116	Arabidopsis thaliana ecotype Pu2_7 disease resistance protein Rpp8-like protein gene, partial cds.
										Putative_R-Genes,_collected_from_NCBI_Protein	Arabidopsis thaliana	CNL	125742816	EF368115	Arabidopsis thaliana ecotype Pu2_3 disease resistance protein Rpp8-like protein gene, partial cds.
										Putative_R-Genes,_collected_from_NCBI_Protein	Arabidopsis thaliana	CNL	125742814	EF368114	Arabidopsis thaliana ecotype Nfe_18 disease resistance protein Rpp8-like protein gene, partial cds.
										Putative_R-Genes,_collected_from_NCBI_Protein	Arabidopsis thaliana	CNL	125742812	EF368113	Arabidopsis thaliana ecotype Nfe_17 disease resistance protein Rpp8-like protein gene, partial cds.
										Putative_R-Genes,_collected_from_NCBI_Protein	Arabidopsis thaliana	CNL	125742810	EF368112	Arabidopsis thaliana ecotype Nfe_14 disease resistance protein Rpp8-like protein gene, partial cds.
										Putative_R-Genes,_collected_from_NCBI_Protein	Arabidopsis thaliana	CNL	125742808	EF368111	Arabidopsis thaliana ecotype Nfe_12 disease resistance protein Rpp8-like protein gene, partial cds.
										Putative_R-Genes,_collected_from_NCBI_Protein	Arabidopsis thaliana	CNL	125742806	EF368110	Arabidopsis thaliana ecotype Nfe_10 disease resistance protein Rpp8-like protein gene, partial cds.
										Putative_R-Genes,_collected_from_NCBI_Protein	Arabidopsis thaliana	CNL	125742804	EF368109	Arabidopsis thaliana ecotype Nfe_9 disease resistance protein Rpp8-like protein gene, partial cds.
										Putative_R-Genes,_collected_from_NCBI_Protein	Arabidopsis thaliana	CNL	125742802	EF368108	Arabidopsis thaliana ecotype Nfe_5 disease resistance protein Rpp8-like protein gene, partial cds.
										Putative_R-Genes,_collected_from_NCBI_Protein	Arabidopsis thaliana	CNL	125742800	EF368107	Arabidopsis thaliana ecotype Lov_5 disease resistance protein Rpp8-like protein gene, partial cds.
										Putative_R-Genes,_collected_from_NCBI_Protein	Arabidopsis thaliana	CNL	125742798	EF368106	Arabidopsis thaliana ecotype Lov_4 disease resistance protein Rpp8-like protein gene, partial cds.
										Putative_R-Genes,_collected_from_NCBI_Protein	Arabidopsis thaliana	CNL	125742796	EF368105	Arabidopsis thaliana ecotype Lov_2 disease resistance protein Rpp8-like protein gene, partial cds.
										Putative_R-Genes,_collected_from_NCBI_Protein	Arabidopsis thaliana	CNL	125742794	EF368104	Arabidopsis thaliana ecotype Lov_1 disease resistance protein Rpp8-like protein gene, partial cds.
										Putative_R-Genes,_collected_from_NCBI_Protein	Arabidopsis thaliana	CNL	125742792	EF368103	Arabidopsis thaliana ecotype Kz_13 disease resistance protein Rpp8-like protein gene, partial cds.
										Putative_R-Genes,_collected_from_NCBI_Protein	Arabidopsis thaliana	CNL	125742790	EF368102	Arabidopsis thaliana ecotype Kz_11 disease resistance protein Rpp8-like protein gene, partial cds.
										Putative_R-Genes,_collected_from_NCBI_Protein	Arabidopsis thaliana	CNL	125742788	EF368101	Arabidopsis thaliana ecotype Kz_9 disease resistance protein Rpp8-like protein gene, partial cds.
										Putative_R-Genes,_collected_from_NCBI_Protein	Arabidopsis thaliana	CNL	125742786	EF368100	Arabidopsis thaliana ecotype Hr_20 disease resistance protein Rpp8-like protein gene, partial cds.
										Putative_R-Genes,_collected_from_NCBI_Protein	Arabidopsis thaliana	CNL	125742784	EF368099	Arabidopsis thaliana ecotype Hr_12 disease resistance protein Rpp8-like protein gene, partial cds.
										Putative_R-Genes,_collected_from_NCBI_Protein	Arabidopsis thaliana	CNL	125742782	EF368098	Arabidopsis thaliana ecotype Hr_10 disease resistance protein Rpp8-like protein gene, partial cds.
										Putative_R-Genes,_collected_from_NCBI_Protein	Arabidopsis thaliana	CNL	125742780	EF368097	Arabidopsis thaliana ecotype Hr_5 disease resistance protein Rpp8-like protein gene, partial cds.
										Putative_R-Genes,_collected_from_NCBI_Protein	Arabidopsis thaliana	CNL	125742778	EF368096	Arabidopsis thaliana ecotype Got_31 disease resistance protein Rpp8-like protein gene, partial cds.
										Putative_R-Genes,_collected_from_NCBI_Protein	Arabidopsis thaliana	CNL	125742776	EF368095	Arabidopsis thaliana ecotype Got_22 disease resistance protein Rpp8-like protein gene, partial cds.
										Putative_R-Genes,_collected_from_NCBI_Protein	Arabidopsis thaliana	CNL	125742774	EF368094	Arabidopsis thaliana ecotype Got_19 disease resistance protein Rpp8-like protein gene, partial cds.
										Putative_R-Genes,_collected_from_NCBI_Protein	Arabidopsis thaliana	CNL	125742772	EF368093	Arabidopsis thaliana ecotype Got_7 disease resistance protein Rpp8-like protein gene, partial cds.
										Putative_R-Genes,_collected_from_NCBI_Protein	Arabidopsis thaliana	NL	125742770	EF368092	Arabidopsis thaliana ecotype Ef_6 disease resistance protein Rps2 variant (Rps2) gene, partial cds.
										Putative_R-Genes,_collected_from_NCBI_Protein	Arabidopsis thaliana	NL	125742768	EF368091	Arabidopsis thaliana ecotype Ef_5 disease resistance protein Rps2 variant (Rps2) gene, partial cds.
										Putative_R-Genes,_collected_from_NCBI_Protein	Arabidopsis thaliana	NL	125742766	EF368090	Arabidopsis thaliana ecotype Ef_4 disease resistance protein Rps2 variant (Rps2) gene, partial cds.
										Putative_R-Genes,_collected_from_NCBI_Protein	Arabidopsis thaliana	NL	125742764	EF368089	Arabidopsis thaliana ecotype Ef_1 disease resistance protein Rps2 variant (Rps2) gene, partial cds.
										Putative_R-Genes,_collected_from_NCBI_Protein	Arabidopsis thaliana	NL	125742762	EF368088	Arabidopsis thaliana ecotype Tamm_46 disease resistance protein Rps2 variant (Rps2) gene, partial cds.
										Putative_R-Genes,_collected_from_NCBI_Protein	Arabidopsis thaliana	NL	125742760	EF368087	Arabidopsis thaliana ecotype Tamm_21 disease resistance protein Rps2 variant (Rps2) gene, partial cds.
										Putative_R-Genes,_collected_from_NCBI_Protein	Arabidopsis thaliana	NL	125742758	EF368086	Arabidopsis thaliana ecotype Tamm_7 disease resistance protein Rps2 variant (Rps2) gene, partial cds.
										Putative_R-Genes,_collected_from_NCBI_Protein	Arabidopsis thaliana	NL	125742756	EF368085	Arabidopsis thaliana ecotype Sq_13 disease resistance protein Rps2 variant (Rps2) gene, partial cds.
										Putative_R-Genes,_collected_from_NCBI_Protein	Arabidopsis thaliana	NL	125742754	EF368084	Arabidopsis thaliana ecotype Sq_11 disease resistance protein Rps2 variant (Rps2) gene, partial cds.
										Putative_R-Genes,_collected_from_NCBI_Protein	Arabidopsis thaliana	NL	125742752	EF368083	Arabidopsis thaliana ecotype Sq_8 disease resistance protein Rps2 variant (Rps2) gene, partial cds.
										Putative_R-Genes,_collected_from_NCBI_Protein	Arabidopsis thaliana	NL	125742750	EF368082	Arabidopsis thaliana ecotype Sq_1 disease resistance protein Rps2 variant (Rps2) gene, partial cds.
										Putative_R-Genes,_collected_from_NCBI_Protein	Arabidopsis thaliana	NL	125742748	EF368081	Arabidopsis thaliana ecotype Pu2_37 disease resistance protein Rps2 variant (Rps2) gene, partial cds.
										Putative_R-Genes,_collected_from_NCBI_Protein	Arabidopsis thaliana	NL	125742746	EF368080	Arabidopsis thaliana ecotype Pu2_23 disease resistance protein Rps2 variant (Rps2) gene, partial cds.
										Putative_R-Genes,_collected_from_NCBI_Protein	Arabidopsis thaliana	NL	125742744	EF368079	Arabidopsis thaliana ecotype Pu2_19 disease resistance protein Rps2 variant (Rps2) gene, partial cds.
										Putative_R-Genes,_collected_from_NCBI_Protein	Arabidopsis thaliana	NL	125742742	EF368078	Arabidopsis thaliana ecotype Pu2_16 disease resistance protein Rps2 variant (Rps2) gene, partial cds.
										Putative_R-Genes,_collected_from_NCBI_Protein	Arabidopsis thaliana	NL	125742740	EF368077	Arabidopsis thaliana ecotype Pu2_7 disease resistance protein Rps2 variant (Rps2) gene, partial cds.
										Putative_R-Genes,_collected_from_NCBI_Protein	Arabidopsis thaliana	NL	125742738	EF368076	Arabidopsis thaliana ecotype Pu2_3 disease resistance protein Rps2 variant (Rps2) gene, partial cds.
										Putative_R-Genes,_collected_from_NCBI_Protein	Arabidopsis thaliana	NL	125742736	EF368075	Arabidopsis thaliana ecotype Nfe_18 disease resistance protein Rps2 variant (Rps2) gene, partial cds.
										Putative_R-Genes,_collected_from_NCBI_Protein	Arabidopsis thaliana	NL	125742734	EF368074	Arabidopsis thaliana ecotype Nfe_17 disease resistance protein Rps2 variant (Rps2) gene, partial cds.
										Putative_R-Genes,_collected_from_NCBI_Protein	Arabidopsis thaliana	NL	125742732	EF368073	Arabidopsis thaliana ecotype Nfe_14 disease resistance protein Rps2 variant (Rps2) gene, partial cds.
										Putative_R-Genes,_collected_from_NCBI_Protein	Arabidopsis thaliana	NL	125742730	EF368072	Arabidopsis thaliana ecotype Nfe_12 disease resistance protein Rps2 variant (Rps2) gene, partial cds.
										Putative_R-Genes,_collected_from_NCBI_Protein	Arabidopsis thaliana	NL	125742728	EF368071	Arabidopsis thaliana ecotype Nfe_10 disease resistance protein Rps2 variant (Rps2) gene, partial cds.
										Putative_R-Genes,_collected_from_NCBI_Protein	Arabidopsis thaliana	NL	125742726	EF368070	Arabidopsis thaliana ecotype Nfe_9 disease resistance protein Rps2 variant (Rps2) gene, partial cds.
										Putative_R-Genes,_collected_from_NCBI_Protein	Arabidopsis thaliana	NL	125742724	EF368069	Arabidopsis thaliana ecotype Nfe_5 disease resistance protein Rps2 variant (Rps2) gene, partial cds.
										Putative_R-Genes,_collected_from_NCBI_Protein	Arabidopsis thaliana	NL	125742722	EF368068	Arabidopsis thaliana ecotype Lov_5 disease resistance protein Rps2 variant (Rps2) gene, partial cds.
										Putative_R-Genes,_collected_from_NCBI_Protein	Arabidopsis thaliana	NL	125742720	EF368067	Arabidopsis thaliana ecotype Lov_4 disease resistance protein Rps2 variant (Rps2) gene, partial cds.
										Putative_R-Genes,_collected_from_NCBI_Protein	Arabidopsis thaliana	NL	125742718	EF368066	Arabidopsis thaliana ecotype Lov_2 disease resistance protein Rps2 variant (Rps2) gene, partial cds.
										Putative_R-Genes,_collected_from_NCBI_Protein	Arabidopsis thaliana	NL	125742716	EF368065	Arabidopsis thaliana ecotype Lov_1 disease resistance protein Rps2 variant (Rps2) gene, partial cds.
										Putative_R-Genes,_collected_from_NCBI_Protein	Arabidopsis thaliana	NL	125742714	EF368064	Arabidopsis thaliana ecotype Kz_13 disease resistance protein Rps2 variant (Rps2) gene, partial cds.
										Putative_R-Genes,_collected_from_NCBI_Protein	Arabidopsis thaliana	NL	125742712	EF368063	Arabidopsis thaliana ecotype Kz_11 disease resistance protein Rps2 variant (Rps2) gene, partial cds.
										Putative_R-Genes,_collected_from_NCBI_Protein	Arabidopsis thaliana	NL	125742710	EF368062	Arabidopsis thaliana ecotype Kz_9 disease resistance protein Rps2 variant (Rps2) gene, partial cds.
										Putative_R-Genes,_collected_from_NCBI_Protein	Arabidopsis thaliana	NL	125742708	EF368061	Arabidopsis thaliana ecotype Hr_20 disease resistance protein Rps2 variant (Rps2) gene, partial cds.
										Putative_R-Genes,_collected_from_NCBI_Protein	Arabidopsis thaliana	NL	125742706	EF368060	Arabidopsis thaliana ecotype Hr_12 disease resistance protein Rps2 variant (Rps2) gene, partial cds.
										Putative_R-Genes,_collected_from_NCBI_Protein	Arabidopsis thaliana	NL	125742704	EF368059	Arabidopsis thaliana ecotype Hr_10 disease resistance protein Rps2 variant (Rps2) gene, partial cds.
										Putative_R-Genes,_collected_from_NCBI_Protein	Arabidopsis thaliana	NL	125742702	EF368058	Arabidopsis thaliana ecotype Hr_5 disease resistance protein Rps2 variant (Rps2) gene, partial cds.
										Putative_R-Genes,_collected_from_NCBI_Protein	Arabidopsis thaliana	NL	125742700	EF368057	Arabidopsis thaliana ecotype Got_31 disease resistance protein Rps2 variant (Rps2) gene, partial cds.
										Putative_R-Genes,_collected_from_NCBI_Protein	Arabidopsis thaliana	NL	125742698	EF368056	Arabidopsis thaliana ecotype Got_22 disease resistance protein Rps2 variant (Rps2) gene, partial cds.
										Putative_R-Genes,_collected_from_NCBI_Protein	Arabidopsis thaliana	NL	125742696	EF368055	Arabidopsis thaliana ecotype Got_19 disease resistance protein Rps2 variant (Rps2) gene, partial cds.
										Putative_R-Genes,_collected_from_NCBI_Protein	Arabidopsis thaliana	NL	125742694	EF368054	Arabidopsis thaliana ecotype Got_7 disease resistance protein Rps2 variant (Rps2) gene, partial cds.
										Putative_R-Genes,_collected_from_NCBI_Protein	Arabidopsis thaliana	CN	93211086	DQ465450	Arabidopsis thaliana ecotype Zu_0 truncated disease resistance protein RPP13 variant (RPP13) gene, complete cds.
										Putative_R-Genes,_collected_from_NCBI_Protein	Arabidopsis thaliana	CNL	93211084	DQ465449	Arabidopsis thaliana ecotype Ws_0 disease resistance protein RPP13 variant (RPP13) gene, complete cds.
										Putative_R-Genes,_collected_from_NCBI_Protein	Arabidopsis thaliana	CNL	93211082	DQ465448	Arabidopsis thaliana ecotype Tamm_46 disease resistance protein RPP13 variant (RPP13) gene, complete cds.
										Putative_R-Genes,_collected_from_NCBI_Protein	Arabidopsis thaliana	CNL	93211080	DQ465447	Arabidopsis thaliana ecotype Sq_1 truncated disease resistance protein RPP13 variant (RPP13) gene, complete cds.
										Putative_R-Genes,_collected_from_NCBI_Protein	Arabidopsis thaliana	CNL	93211078	DQ465446	Arabidopsis thaliana ecotype Pu2_8 disease resistance protein RPP13 variant (RPP13) gene, complete cds.
										Putative_R-Genes,_collected_from_NCBI_Protein	Arabidopsis thaliana	CNL	93211076	DQ465445	Arabidopsis thaliana ecotype Pog_0 disease resistance protein RPP13 variant (RPP13) gene, complete cds.
										Putative_R-Genes,_collected_from_NCBI_Protein	Arabidopsis thaliana	CNL	93211074	DQ465444	Arabidopsis thaliana ecotype Nfe_17 disease resistance protein RPP13 variant (RPP13) gene, complete cds.
										Putative_R-Genes,_collected_from_NCBI_Protein	Arabidopsis thaliana	CN	93211072	DQ465443	Arabidopsis thaliana ecotype Mt_0 truncated disease resistance protein RPP13 variant (RPP13) gene, complete cds.
										Putative_R-Genes,_collected_from_NCBI_Protein	Arabidopsis thaliana	CNL	93211070	DQ465442	Arabidopsis thaliana ecotype Lov_2 disease resistance protein RPP13 variant (RPP13) gene, complete cds.
										Putative_R-Genes,_collected_from_NCBI_Protein	Arabidopsis thaliana	CNL	93211068	DQ465441	Arabidopsis thaliana ecotype Ler_0 disease resistance protein RPP13 variant (RPP13) gene, complete cds.
										Putative_R-Genes,_collected_from_NCBI_Protein	Arabidopsis thaliana	CNL	93211066	DQ465440	Arabidopsis thaliana ecotype Kas_1 disease resistance protein RPP13 variant (RPP13) gene, complete cds.
										Putative_R-Genes,_collected_from_NCBI_Protein	Arabidopsis thaliana	CNL	93211064	DQ465439	Arabidopsis thaliana ecotype Ef_1 disease resistance protein RPP13 variant (RPP13) gene, complete cds.
										Putative_R-Genes,_collected_from_NCBI_Protein	Arabidopsis thaliana	CNL	93211062	DQ465438	Arabidopsis thaliana ecotype Ang_0 disease resistance protein RPP13 variant (RPP13) gene, complete cds.
										Putative_R-Genes,_collected_from_NCBI_Protein	Arabidopsis thaliana	CNL	93211059	DQ465436	Arabidopsis thaliana ecotype Ts_1 disease resistance protein RPP13 variant (RPP13) gene, partial cds.
										Putative_R-Genes,_collected_from_NCBI_Protein	Arabidopsis thaliana	CNL	93211057	DQ465435	Arabidopsis thaliana ecotype Sq_8 disease resistance protein RPP13 variant (RPP13) gene, partial cds.
										Putative_R-Genes,_collected_from_NCBI_Protein	Arabidopsis thaliana	CNL	93211055	DQ465434	Arabidopsis thaliana ecotype Rf_4 disease resistance protein RPP13 variant (RPP13) gene, partial cds.
										Putative_R-Genes,_collected_from_NCBI_Protein	Arabidopsis thaliana	CNL	93211053	DQ465433	Arabidopsis thaliana ecotype Pu2_19 disease resistance protein RPP13 variant (RPP13) gene, partial cds.
										Putative_R-Genes,_collected_from_NCBI_Protein	Arabidopsis thaliana	CN	93211049	DQ465431	Arabidopsis thaliana ecotype Pu2_3 disease resistance protein RPP13 variant (RPP13) gene, partial cds.
										Putative_R-Genes,_collected_from_NCBI_Protein	Arabidopsis thaliana	CNL	93211047	DQ465430	Arabidopsis thaliana ecotype Nfe_10 disease resistance protein RPP13 variant (RPP13) gene, partial cds.
										Putative_R-Genes,_collected_from_NCBI_Protein	Arabidopsis thaliana	CN	93211045	DQ465429	Arabidopsis thaliana ecotype Nfe_9 disease resistance protein RPP13 variant (RPP13) gene, partial cds.
										Putative_R-Genes,_collected_from_NCBI_Protein	Arabidopsis thaliana	CNL	93211043	DQ465428	Arabidopsis thaliana ecotype Nfe_3 disease resistance protein RPP13 variant (RPP13) gene, partial cds.
										Putative_R-Genes,_collected_from_NCBI_Protein	Arabidopsis thaliana	CNL	93211041	DQ465427	Arabidopsis thaliana ecotype Lwr disease resistance protein RPP13 variant (RPP13) gene, partial cds.
										Putative_R-Genes,_collected_from_NCBI_Protein	Arabidopsis thaliana	CNL	93211039	DQ465426	Arabidopsis thaliana ecotype Lip_0 disease resistance protein RPP13 variant (RPP13) gene, partial cds.
										Putative_R-Genes,_collected_from_NCBI_Protein	Arabidopsis thaliana	CNL	93211037	DQ465425	Arabidopsis thaliana ecotype Kz_4 disease resistance protein RPP13 variant (RPP13) gene, partial cds.
										Putative_R-Genes,_collected_from_NCBI_Protein	Arabidopsis thaliana	CNL	93211035	DQ465424	Arabidopsis thaliana ecotype Kz_1 disease resistance protein RPP13 variant (RPP13) gene, partial cds.
										Putative_R-Genes,_collected_from_NCBI_Protein	Arabidopsis thaliana	CNL	93211033	DQ465423	Arabidopsis thaliana ecotype Hr_10 disease resistance protein RPP13 variant (RPP13) gene, partial cds.
										Putative_R-Genes,_collected_from_NCBI_Protein	Arabidopsis thaliana	CNL	93211031	DQ465422	Arabidopsis thaliana ecotype Gr_24 disease resistance protein RPP13 variant (RPP13) gene, partial cds.
										Putative_R-Genes,_collected_from_NCBI_Protein	Arabidopsis thaliana	CNL	93211029	DQ465421	Arabidopsis thaliana ecotype Got_22 disease resistance protein RPP13 variant (RPP13) gene, partial cds.
										Putative_R-Genes,_collected_from_NCBI_Protein	Arabidopsis thaliana	CNL	93211027	DQ465420	Arabidopsis thaliana ecotype Est_1 disease resistance protein RPP13 variant (RPP13) gene, partial cds.
										Putative_R-Genes,_collected_from_NCBI_Protein	Arabidopsis thaliana	CNL	93211025	DQ465419	Arabidopsis thaliana ecotype Edi_0 disease resistance protein RPP13 variant (RPP13) gene, partial cds.
										Putative_R-Genes,_collected_from_NCBI_Protein	Arabidopsis thaliana	CNL	93211023	DQ465418	Arabidopsis thaliana ecotype Cvi_0 disease resistance protein RPP13 variant (RPP13) gene, partial cds.
										Putative_R-Genes,_collected_from_NCBI_Protein	Arabidopsis thaliana	CN	93211019	DQ465416	Arabidopsis thaliana ecotype Bur_0 disease resistance protein RPP13 variant (RPP13) gene, partial cds.
										Putative_R-Genes,_collected_from_NCBI_Protein	Arabidopsis thaliana	CN	93211017	DQ465415	Arabidopsis thaliana ecotype Bla_2 disease resistance protein RPP13 variant (RPP13) gene, partial cds.
										Putative_R-Genes,_collected_from_NCBI_Protein	Arabidopsis thaliana	CN	93211015	DQ465414	Arabidopsis thaliana ecotype Anh_3 disease resistance protein RPP13 variant (RPP13) gene, partial cds.
										Putative_R-Genes,_collected_from_NCBI_Protein	Arabidopsis thaliana	CN	93211013	DQ465413	Arabidopsis thaliana ecotype An_1 disease resistance protein RPP13 variant (RPP13) gene, partial cds.
										Putative_R-Genes,_collected_from_NCBI_Protein	Arabidopsis thaliana	TNL	7270525	AL161588	Arabidopsis thaliana DNA chromosome 4, contig fragment No. 84.
										Putative_R-Genes,_collected_from_NCBI_Protein	Arabidopsis thaliana	TNL	7270525	AL161588	Arabidopsis thaliana DNA chromosome 4, contig fragment No. 84.
										Putative_R-Genes,_collected_from_NCBI_Protein	Arabidopsis thaliana	NL	7269427	AL161564	Arabidopsis thaliana DNA chromosome 4, contig fragment No. 64.
										Putative_R-Genes,_collected_from_NCBI_Protein	Arabidopsis thaliana	TNL	7267152	AL161499	Arabidopsis thaliana DNA chromosome 4, contig fragment No. 11.
										Putative_R-Genes,_collected_from_NCBI_Protein	Arabidopsis thaliana	TNL	5823586	AJ249264	Arabidopsis thaliana RPS4-Ler gene for disease resistance protein, ecotype Landsberg erecta.
										Putative_R-Genes,_collected_from_NCBI_Protein	Arabidopsis thaliana	TNL	5823584	AJ249263	Arabidopsis thaliana rps4-RLD gene for disease resistance protein, ecotype RLD.
										Putative_R-Genes,_collected_from_NCBI_Protein	Arabidopsis thaliana	TNL	5459304	AJ243468	Arabidopsis thaliana RPS4 gene for disease resistance protein.
										Putative_R-Genes,_collected_from_NCBI_Protein	Arabidopsis thaliana	NL	4538918	AL049483	Arabidopsis thaliana DNA chromosome 4, BAC clone F20B18 (ESSA project).
										Putative_R-Genes,_collected_from_NCBI_Protein	Arabidopsis thaliana	CNL	3702735	AB018117	Arabidopsis thaliana genomic DNA, chromosome 5, P1 clone:MQL5.
										Putative_R-Genes,_collected_from_NCBI_Protein	Arabidopsis thaliana	CNL	3702735	AB018117	Arabidopsis thaliana genomic DNA, chromosome 5, P1 clone:MQL5.
										Putative_R-Genes,_collected_from_NCBI_Protein	Arabidopsis thaliana	CNL	2828186	AB010692	Arabidopsis thaliana genomic DNA, chromosome 5, TAC clone:K18I23.
										Putative_R-Genes,_collected_from_NCBI_Protein	Arabidopsis thaliana	CNL	110742312	AK227017	Arabidopsis thaliana mRNA for putative disease resistance protein, complete cds, clone: RAFL09-45-P19.
										Putative_R-Genes,_collected_from_NCBI_Protein	Arabidopsis thaliana	CNL	110741826	AK226756	Arabidopsis thaliana mRNA for NBS/LRR disease resistance protein, complete cds, clone: RAFL07-77-J22.
										Putative_R-Genes,_collected_from_NCBI_Protein	Arabidopsis thaliana	NL	110741601	AK226638	Arabidopsis thaliana mRNA for putative disease resistance protein, complete cds, clone: RAFL07-35-N10.
										Putative_R-Genes,_collected_from_NCBI_Protein	Arabidopsis thaliana	CNL	110739659	AK229910	Arabidopsis thaliana mRNA for disease resistance protein RPP8, partial cds, clone: RAFL22-25-E10.
										Putative_R-Genes,_collected_from_NCBI_Protein	Arabidopsis thaliana	TNL	21407507	AY088733	Arabidopsis thaliana clone 93530 mRNA, complete sequence.
										Putative_R-Genes,_collected_from_NCBI_Protein	Arabidopsis thaliana	CNL	62319934	AK221293	Arabidopsis thaliana mRNA for NBS/LRR disease resistance protein, complete cds, clone: RAFL24-25-G21.
										Putative_R-Genes,_collected_from_NCBI_Protein	Arabidopsis thaliana	T	67633747	DQ056651	Arabidopsis thaliana putative disease resistance protein (At4g16930) mRNA, complete cds.
										Putative_R-Genes,_collected_from_NCBI_Protein	Arabidopsis thaliana	N	67633373	DQ056455	Arabidopsis thaliana putative disease resistance protein (At1g17615) mRNA, complete cds.
										Putative_R-Genes,_collected_from_NCBI_Protein	Arabidopsis thaliana	TNL	51970067	AK175963	Arabidopsis thaliana mRNA for putative disease resistance protein (TMV N-like), complete cds, clone: RAFL22-65-L13.
										Putative_R-Genes,_collected_from_NCBI_Protein	Arabidopsis thaliana	TNL	51969819	AK175839	Arabidopsis thaliana mRNA for putative disease resistance protein (TMV N-like), complete cds, clone: RAFL22-45-H02.
										Putative_R-Genes,_collected_from_NCBI_Protein	Arabidopsis thaliana	TNL	39104606	AK119065	Arabidopsis thaliana At1g63880 mRNA for putative disease resistance protein, complete cds, clone: RAFL21-41-E18.
										Putative_R-Genes,_collected_from_NCBI_Protein	Arabidopsis thaliana	NL	39104559	AK117122	Arabidopsis thaliana At5g40910 mRNA for putative disease resistance protein, complete cds, clone: RAFL16-65-P20.
										Putative_R-Genes,_collected_from_NCBI_Protein	Arabidopsis thaliana	CNL	26452734	AK118862	Arabidopsis thaliana At5g43470 mRNA for putative disease resistance protein RPP8, complete cds, clone: RAFL21-19-F01.
										Putative_R-Genes,_collected_from_NCBI_Protein	Arabidopsis thaliana	T	26452407	AK118695	Arabidopsis thaliana At5g46480 mRNA for putative disease resistance protein, complete cds, clone: RAFL19-96-D01.
										Putative_R-Genes,_collected_from_NCBI_Protein	Arabidopsis thaliana	Other	26450899	AK117919	Arabidopsis thaliana At1g56520 mRNA for putative disease resistance protein, complete cds, clone: RAFL19-10-H18.
										Putative_R-Genes,_collected_from_NCBI_Protein	Arabidopsis thaliana	NL	26449527	AK117214	Arabidopsis thaliana At4g26090 mRNA for putative disease resistance protein RPS2, complete cds, clone: RAFL16-76-H09.
										Putative_R-Genes,_collected_from_NCBI_Protein	Arabidopsis thaliana	CNL	26449427	AK117163	Arabidopsis thaliana At5g48620 mRNA for putative disease resistance protein, complete cds, clone: RAFL16-70-J04.
										Putative_R-Genes,_collected_from_NCBI_Protein	Arabidopsis thaliana	NL	26449413	AK117156	Arabidopsis thaliana At5g45260 mRNA for putative disease resistance protein, complete cds, clone: RAFL16-69-P09.
										Putative_R-Genes,_collected_from_NCBI_Protein	Arabidopsis thaliana	TNL	3046848	AB012240	Arabidopsis thaliana genomic DNA, chromosome 5, TAC clone:K18C1.
										Putative_R-Genes,_collected_from_NCBI_Protein	Arabidopsis thaliana	TNL	3046848	AB012240	Arabidopsis thaliana genomic DNA, chromosome 5, TAC clone:K18C1.
										Putative_R-Genes,_collected_from_NCBI_Protein	Arabidopsis thaliana	CNL	4589444	AB025638	Arabidopsis thaliana genomic DNA, chromosome 5, P1 clone:MWF20.
										Putative_R-Genes,_collected_from_NCBI_Protein	Arabidopsis thaliana	TNL	12322530	AC027135	Arabidopsis thaliana chromosome 1 BAC T8E3 genomic sequence, complete sequence.
										Putative_R-Genes,_collected_from_NCBI_Protein	Arabidopsis thaliana	Mlo-like	12322414	AC035249	Arabidopsis thaliana chromosome 1 BAC F8D11 genomic sequence, complete sequence.
										Putative_R-Genes,_collected_from_NCBI_Protein	Arabidopsis thaliana	RPW8-NL	12322371	AC051630	Arabidopsis thaliana chromosome 1 BAC F10C21 genomic sequence, complete sequence.
										Putative_R-Genes,_collected_from_NCBI_Protein	Arabidopsis thaliana	NL	6970637	AC022522	Arabidopsis thaliana chromosome I BAC T28K15 genomic sequence, complete sequence.
										Putative_R-Genes,_collected_from_NCBI_Protein	Arabidopsis thaliana	TNL	9954738	AC009323	Arabidopsis thaliana chromosome I BAC F25P12 genomic sequence, complete sequence.
										Putative_R-Genes,_collected_from_NCBI_Protein	Arabidopsis thaliana	TNL	9954738	AC009323	Arabidopsis thaliana chromosome I BAC F25P12 genomic sequence, complete sequence.
										Putative_R-Genes,_collected_from_NCBI_Protein	Arabidopsis thaliana	CNL	8099275	AC034256	Sequence of BAC F7H2 from Arabidopsis thaliana chromosome 1, complete sequence.
										Putative_R-Genes,_collected_from_NCBI_Protein	Arabidopsis thaliana	RLP	7109457	AC018748	Sequence of BAC T3F20 from Arabidopsis thaliana chromosome 1, complete sequence.
										Putative_R-Genes,_collected_from_NCBI_Protein	Arabidopsis thaliana	CNL	6598355	AC002354	Arabidopsis thaliana chromosome II section 98 of 255 of the complete sequence. Sequence from clones F12A24, F6P23.
										Putative_R-Genes,_collected_from_NCBI_Protein	Arabidopsis thaliana	TNL	6598355	AC002354	Arabidopsis thaliana chromosome II section 98 of 255 of the complete sequence. Sequence from clones F12A24, F6P23.
										Putative_R-Genes,_collected_from_NCBI_Protein	Arabidopsis thaliana	TNL	6056179	AC009513	Sequence of BAC F12P19 from Arabidopsis thaliana chromosome 1, complete sequence.
										Putative_R-Genes,_collected_from_NCBI_Protein	Arabidopsis thaliana	NL	5881519	AC008016	Arabidopsis thaliana chromosome 1 BAC F6D8 sequence, complete sequence.
										Putative_R-Genes,_collected_from_NCBI_Protein	Arabidopsis thaliana	CNL	4733952	AC007258	Arabidopsis thaliana chromosome I BAC F23H11 genomic sequence, complete sequence.
										Putative_R-Genes,_collected_from_NCBI_Protein	Arabidopsis thaliana	TNL	2660661	AC002342	Arabidopsis thaliana chromosome V BAC T19K24 genomic sequence, complete sequence.
										Putative_R-Genes,_collected_from_NCBI_Protein	Arabidopsis thaliana	CNL	2182289	AC002294	Arabidopsis thaliana chromosome I BAC F11P17 genomic sequence, complete sequence.
										Putative_R-Genes,_collected_from_NCBI_Protein	Arabidopsis thaliana	CNL	2182289	AC002294	Arabidopsis thaliana chromosome I BAC F11P17 genomic sequence, complete sequence.
										Putative_R-Genes,_collected_from_NCBI_Protein	Arabidopsis thaliana	CNL	1931636	U95973	Arabidopsis thaliana chromosome 1 BAC T19D16 genomic sequence, complete sequence.
										Putative_R-Genes,_collected_from_NCBI_Protein	Arabidopsis thaliana	RPW8-NL	34481979	AJ581996	Arabidopsis thaliana adr1 gene for CC-NBS-LRR disease resistance protein.
										Putative_R-Genes,_collected_from_NCBI_Protein	Arabidopsis thaliana	TNL	28973752	BT005790	Arabidopsis thaliana clone C104929 putative disease resistance protein homolog (At3g44630) mRNA, complete cds.
										Putative_R-Genes,_collected_from_NCBI_Protein	Arabidopsis thaliana	TNL	25054970	BT001958	Arabidopsis thaliana clone U09505 putative disease resistance protein (At1g69550) mRNA, complete cds.
										Putative_R-Genes,_collected_from_NCBI_Protein	Arabidopsis thaliana	TNL	23198071	BT000244	Arabidopsis thaliana disease resistance protein, putative (At1g72910) mRNA, complete cds.
										Putative_R-Genes,_collected_from_NCBI_Protein	Arabidopsis thaliana	TNL	21281268	AY113882	Arabidopsis thaliana putative disease resistance protein (At1g66090) mRNA, complete cds.
										Putative_R-Genes,_collected_from_NCBI_Protein	Arabidopsis thaliana	NL	19347966	AY080696	Arabidopsis thaliana putative NBS/LRR disease resistance protein (At5g63020) mRNA, partial cds.
										Putative_R-Genes,_collected_from_NCBI_Protein	Arabidopsis thaliana	NL	17381121	AY064017	Arabidopsis thaliana putative disease resistance protein (At5g40920) mRNA, complete cds.
										Putative_R-Genes,_collected_from_NCBI_Protein	Arabidopsis thaliana	NL	15810374	AY056226	Arabidopsis thaliana putative disease resistance protein (At5g40920) mRNA, partial cds.
										Putative_R-Genes,_collected_from_NCBI_Protein	Arabidopsis thaliana	TNL	14532597	AY039923	Arabidopsis thaliana putative disease resistance protein (At1g69550) mRNA, complete cds.
										Putative_R-Genes,_collected_from_NCBI_Protein	Arabidopsis thaliana	TNL	13430471	AF360148	Arabidopsis thaliana putative disease resistance protein (At1g66090) mRNA, complete cds.
										Putative_R-Genes,_collected_from_NCBI_Protein	Arabidopsis thaliana	TNL	20466613	AY099773	Arabidopsis thaliana disease resistance gene, putative (At1g31540) mRNA, complete cds.
										Putative_R-Genes,_collected_from_NCBI_Protein	Arabidopsis thaliana	TNL	20466557	AY099745	Arabidopsis thaliana putative disease resistance protein (At1g63740) mRNA, complete cds.
										Putative_R-Genes,_collected_from_NCBI_Protein	Arabidopsis thaliana	TNL	20466363	AY099648	Arabidopsis thaliana disease resistance protein, putative (At1g72910) mRNA, complete cds.
										Putative_R-Genes,_collected_from_NCBI_Protein	Arabidopsis thaliana	TNL	20270889	AF440696	Arabidopsis thaliana disease resistance protein RPP4 (RPP4) gene, complete cds.
										Putative_R-Genes,_collected_from_NCBI_Protein	Arabidopsis thaliana	CNL	17065443	AY062798	Arabidopsis thaliana disease resistance protein, putative (At1g58390; F9K23.8) mRNA, partial cds.
										Putative_R-Genes,_collected_from_NCBI_Protein	Arabidopsis thaliana	CNL	17064875	AY062514	Arabidopsis thaliana disease resistance protein RPP8 (At5g43470; MWF20.19) mRNA, complete cds.
										Putative_R-Genes,_collected_from_NCBI_Protein	Arabidopsis thaliana	CNL	15450875	AY054518	Arabidopsis thaliana Similar to RPS-2 disease resistance protein (At1g61180; F11P17.10) mRNA, complete cds.
										Putative_R-Genes,_collected_from_NCBI_Protein	Arabidopsis thaliana	NL	13661830	AF368301	Arabidopsis thaliana disease resistance protein RPS2 gene, complete cds.
										Putative_R-Genes,_collected_from_NCBI_Protein	Arabidopsis thaliana	TNL	3860166	AF098964	Arabidopsis thaliana disease resistance protein RPP1-WsC gene, partial cds.
										Putative_R-Genes,_collected_from_NCBI_Protein	Arabidopsis thaliana	TNL	3860164	AF098963	Arabidopsis thaliana disease resistance protein RPP1-WsB gene, partial cds.
										Putative_R-Genes,_collected_from_NCBI_Protein	Arabidopsis thaliana	TNL	3860162	AF098962	Arabidopsis thaliana disease resistance protein RPP1-WsA gene, complete cds.
										Putative_R-Genes,_collected_from_NCBI_Protein	Arabidopsis thaliana	CNL	3928861	AF089710	Arabidopsis thaliana disease resistance protein RPP8 (RPP8) gene, complete cds.
										Putative_R-Genes,_collected_from_NCBI_Protein	Arabidopsis thaliana	CNL	3600029	AF080119	Arabidopsis thaliana BAC T12H20.
										Putative_R-Genes,_collected_from_NCBI_Protein	Arabidopsis thaliana	CNL	3075475	AF039383	Arabidopsis thaliana clone L4 putative disease resistance protein gene, partial cds.
										Putative_R-Genes,_collected_from_NCBI_Protein	Arabidopsis thaliana	CNL	3075473	AF039382	Arabidopsis thaliana clone L3 putative disease resistance protein gene, partial cds.
										Putative_R-Genes,_collected_from_NCBI_Protein	Arabidopsis thaliana	NL	3075471	AF039381	Arabidopsis thaliana clone L2 putative disease resistance protein gene, partial cds.
										Putative_R-Genes,_collected_from_NCBI_Protein	Arabidopsis thaliana	CNL	3075469	AF039380	Arabidopsis thaliana clone C4 putative disease resistance protein gene, partial cds.
										Putative_R-Genes,_collected_from_NCBI_Protein	Arabidopsis thaliana	NL	3075467	AF039379	Arabidopsis thaliana clone C3 putative disease resistance protein gene, partial cds.
										Putative_R-Genes,_collected_from_NCBI_Protein	Arabidopsis thaliana	NL	3075465	AF039378	Arabidopsis thaliana clone C2 putative disease resistance protein gene, partial cds.
										Putative_R-Genes,_collected_from_NCBI_Protein	Arabidopsis thaliana	TNL	3075463	AF039377	Arabidopsis thaliana clone C1 putative disease resistance protein gene, partial cds.
										Putative_R-Genes,_collected_from_NCBI_Protein	Arabidopsis thaliana	N	30684633	NM_118024	Arabidopsis thaliana disease resistance protein-related (AT4G19060) mRNA, complete cds.
										Putative_R-Genes,_collected_from_NCBI_Protein	Arabidopsis thaliana	NL	18391363	NM_101093	Arabidopsis thaliana RFL1 (RPS5-LIKE 1); ATP binding / protein binding (RFL1) mRNA, complete cds.
										Putative_R-Genes,_collected_from_NCBI_Protein	Arabidopsis thaliana	NL	186530046	NM_124097	Arabidopsis thaliana ATP binding / GTP binding / nucleoside-triphosphatase/ nucleotide binding / protein binding (AT5G47260) mRNA, complete cds.
										Putative_R-Genes,_collected_from_NCBI_Protein	Arabidopsis thaliana	NL	186492852	NM_105052	Arabidopsis thaliana ATP binding / nucleoside-triphosphatase/ nucleotide binding / protein binding (AT1G63750) mRNA, complete cds.
										Putative_R-Genes,_collected_from_NCBI_Protein	Arabidopsis thaliana	NL	145326641	NM_001084299	Arabidopsis thaliana ATP binding / nucleoside-triphosphatase/ nucleotide binding / protein binding (AT1G63750) mRNA, complete cds.
										Putative_R-Genes,_collected_from_NCBI_Protein	Arabidopsis thaliana	CNL	79583692	NM_148606	Arabidopsis thaliana ATP binding / protein binding (AT1G58848) mRNA, complete cds.
										Putative_R-Genes,_collected_from_NCBI_Protein	Arabidopsis thaliana	CNL	79320239	NM_001036130	Arabidopsis thaliana ATP binding / protein binding (AT1G58848) mRNA, complete cds.
										Putative_R-Genes,_collected_from_NCBI_Protein	Arabidopsis thaliana	CNL	186478351	NM_001123794	Arabidopsis thaliana LOV1; ATP binding / protein binding (LOV1) mRNA, complete cds.
										Putative_R-Genes,_collected_from_NCBI_Protein	Arabidopsis thaliana	TNL	186494911	NM_105942	Arabidopsis thaliana ATP binding / protein binding / transmembrane receptor (AT1G72840) mRNA, complete cds.
										Putative_R-Genes,_collected_from_NCBI_Protein	Arabidopsis thaliana	TNL	145326643	NM_001084300	Arabidopsis thaliana ATP binding / nucleoside-triphosphatase/ nucleotide binding / protein binding / transmembrane receptor (AT1G63750) mRNA, complete cds.
										Putative_R-Genes,_collected_from_NCBI_Protein	Arabidopsis thaliana	TNL	42562921	NM_105080	Arabidopsis thaliana RLM1 (RESISTANCE TO LEPTOSPHAERIA MACULANS 1); ATP binding / protein binding / transmembrane receptor (RLM1) mRNA, complete cds.
										Putative_R-Genes,_collected_from_NCBI_Protein	Arabidopsis thaliana	TNL	30692150	NM_114316	Arabidopsis thaliana RPP1 (RECOGNITION OF PERONOSPORA PARASITICA 1) (RPP1) mRNA, complete cds.
										Putative_R-Genes,_collected_from_NCBI_Protein	Arabidopsis thaliana	CNL	30681976	NM_100967	Arabidopsis thaliana LOV1; ATP binding / protein binding (LOV1) mRNA, complete cds.
										Putative_R-Genes,_collected_from_NCBI_Protein	Arabidopsis thaliana	TNL	186529799	NM_123996	Arabidopsis thaliana ATP binding / nucleoside-triphosphatase/ nucleotide binding / protein binding / transmembrane receptor (AT5G46270) mRNA, complete cds.
										Putative_R-Genes,_collected_from_NCBI_Protein	Arabidopsis thaliana	TNL	186511936	NM_117794	Arabidopsis thaliana ATP binding / protein binding / transmembrane receptor (AT4G16900) mRNA, complete cds.
										Putative_R-Genes,_collected_from_NCBI_Protein	Arabidopsis thaliana	T	186501691	NM_201758	Arabidopsis thaliana transmembrane receptor (AT2G20142) mRNA, complete cds.
										Putative_R-Genes,_collected_from_NCBI_Protein	Arabidopsis thaliana	TNL	186478921	NM_102479	Arabidopsis thaliana ATP binding / protein binding / transmembrane receptor (AT1G27170) mRNA, complete cds.
										Putative_R-Genes,_collected_from_NCBI_Protein	Arabidopsis thaliana	TNL	145358923	NM_124022	Arabidopsis thaliana ATP binding / nucleoside-triphosphatase/ nucleotide binding / protein binding / transmembrane receptor (AT5G46520) mRNA, complete cds.
										Putative_R-Genes,_collected_from_NCBI_Protein	Arabidopsis thaliana	TNL	145339122	NM_114335	Arabidopsis thaliana ATP binding / nucleoside-triphosphatase/ nucleotide binding / protein binding / transmembrane receptor (AT3G44670) mRNA, complete cds.
										Putative_R-Genes,_collected_from_NCBI_Protein	Arabidopsis thaliana	TNL	145332742	NM_001084768	Arabidopsis thaliana ATP binding / nucleoside-triphosphatase/ nucleotide binding / protein binding / transmembrane receptor (AT3G44670) mRNA, complete cds.
										Putative_R-Genes,_collected_from_NCBI_Protein	Arabidopsis thaliana	N	30694764	NM_123912	Arabidopsis thaliana disease resistance protein-related (AT5G45440) mRNA, complete cds.
										Putative_R-Genes,_collected_from_NCBI_Protein	Arabidopsis thaliana	TNL	30686564	NM_121794	Arabidopsis thaliana CSA1 (CONSTITUTIVE SHADE-AVOIDANCE1); ATP binding / protein binding / transmembrane receptor (CSA1) mRNA, complete cds.
										Putative_R-Genes,_collected_from_NCBI_Protein	Arabidopsis thaliana	TNL	18414772	NM_117792	Arabidopsis thaliana SNC1 (SUPPRESSOR OF NPR1-1, CONSTITUTIVE 1) (SNC1) mRNA, complete cds.
										Putative_R-Genes,_collected_from_NCBI_Protein	Arabidopsis thaliana	NL	30696321	NM_104655	Arabidopsis thaliana CW9; ATP binding (CW9) mRNA, complete cds.
										Putative_R-Genes,_collected_from_NCBI_Protein	Arabidopsis thaliana	TNL	186527862	NM_123372	Arabidopsis thaliana ATP binding / nucleoside-triphosphatase/ nucleotide binding / transmembrane receptor (AT5G40090) mRNA, complete cds.
										Putative_R-Genes,_collected_from_NCBI_Protein	Arabidopsis thaliana	NL	145358881	NM_123894	Arabidopsis thaliana RRS1 (RESISTANT TO RALSTONIA SOLANACEARUM 1); transcription factor (RRS1) mRNA, complete cds.
										Putative_R-Genes,_collected_from_NCBI_Protein	Arabidopsis thaliana	Other	145334746	NM_001085250	Arabidopsis thaliana leucine-rich repeat family protein (AT5G45510) mRNA, complete cds.
										Putative_R-Genes,_collected_from_NCBI_Protein	Arabidopsis thaliana	N	145334744	NM_001085249	Arabidopsis thaliana disease resistance protein-related (AT5G45490) mRNA, complete cds.
										Putative_R-Genes,_collected_from_NCBI_Protein	Arabidopsis thaliana	NL	145334738	NM_001085246	Arabidopsis thaliana RRS1 (RESISTANT TO RALSTONIA SOLANACEARUM 1) (RRS1) mRNA, complete cds.
										Putative_R-Genes,_collected_from_NCBI_Protein	Arabidopsis thaliana	RPW8-NL	145323591	NM_001036704	Arabidopsis thaliana ADR1-L1 (ADR1-LIKE 1); ATP binding / protein binding (ADR1-L1) mRNA, complete cds.
										Putative_R-Genes,_collected_from_NCBI_Protein	Arabidopsis thaliana	TNL	42566890	NM_117790	Arabidopsis thaliana RPP4 (RECOGNITION OF PERONOSPORA PARASITICA 4) (RPP4) mRNA, complete cds.
										Putative_R-Genes,_collected_from_NCBI_Protein	Arabidopsis thaliana	TNL	30694676	NM_123873	Arabidopsis thaliana TTR1 (WRKY domain family protein 16); transcription factor (TTR1) mRNA, complete cds.
										Putative_R-Genes,_collected_from_NCBI_Protein	Arabidopsis thaliana	TNL	30694674	NM_180802	Arabidopsis thaliana TTR1 (WRKY domain family protein 16); transcription factor (TTR1) mRNA, complete cds.
										Putative_R-Genes,_collected_from_NCBI_Protein	Arabidopsis thaliana	RPW8-NL	42562493	NM_103079	Arabidopsis thaliana ADR1 (ACTIVATED DISEASE RESISTANCE 1) (ADR1) mRNA, complete cds.
										Putative_R-Genes,_collected_from_NCBI_Protein	Arabidopsis thaliana	RPW8-NL	145351958	NM_119484	Arabidopsis thaliana ADR1-L1 (ADR1-LIKE 1); ATP binding / protein binding (ADR1-L1) mRNA, complete cds.
										Putative_R-Genes,_collected_from_NCBI_Protein	Arabidopsis thaliana	TNL	30683874	NM_179067	Arabidopsis thaliana RPP5 (RECOGNITION OF PERONOSPORA PARASITICA 5) (RPP5) mRNA, complete cds.
										Putative_R-Genes,_collected_from_NCBI_Protein	Arabidopsis thaliana	TNL	30681995	NM_117272	Arabidopsis thaliana WRKY19 (WRKY DNA-binding protein 19); transcription factor (WRKY19) mRNA, complete cds.
										Putative_R-Genes,_collected_from_NCBI_Protein	Arabidopsis thaliana	Other	30694774	NM_123919	Arabidopsis thaliana leucine-rich repeat family protein (AT5G45510) mRNA, complete cds.
										Putative_R-Genes,_collected_from_NCBI_Protein	Arabidopsis thaliana	NL	186523757	NM_121795	Arabidopsis thaliana LIM domain-containing protein / disease resistance protein-related (AT5G17890) mRNA, complete cds.
										Putative_R-Genes,_collected_from_NCBI_Protein	Arabidopsis thaliana	N	42568330	NM_123917	Arabidopsis thaliana disease resistance protein-related (AT5G45490) mRNA, complete cds.
										Putative_R-Genes,_collected_from_NCBI_Protein	Arabidopsis thaliana	RPW8-NL	18414666	NM_120554	Arabidopsis thaliana ADR1-L2 (ADR1-LIKE 2); ATP binding / nucleoside-triphosphatase/ nucleotide binding / protein binding (ADR1-L2) mRNA, complete cds.
										Putative_R-Genes,_collected_from_NCBI_Protein	Arabidopsis thaliana	NL	18422776	NM_124099	Arabidopsis thaliana ADR1-L3 (ADR1-LIKE 3); ATP binding / nucleoside-triphosphatase/ nucleotide binding / protein binding (ADR1-L3) mRNA, complete cds.
										Putative_R-Genes,_collected_from_NCBI_Protein	Arabidopsis thaliana	NL	18415227	NM_118023	Arabidopsis thaliana mob1/phocein family protein (AT4G19050) mRNA, complete cds.
										Putative_R-Genes,_collected_from_NCBI_Protein	Arabidopsis thaliana	NL	549978	U12860	Arabidopsis thaliana Col-0 resistance to Pseudomonas syringae (RPS2) mRNA, complete cds.
										Putative_R-Genes,_collected_from_NCBI_Protein	Arabidopsis thaliana	Other	216263250	FJ267631	Arabidopsis thaliana haplotype Th35.2 RPW8.2 (RPW8.2) gene, complete cds.
										Putative_R-Genes,_collected_from_NCBI_Protein	Arabidopsis thaliana	Other	216263248	FJ267630	Arabidopsis thaliana haplotype Th9 RPW8.2 (RPW8.2) gene, complete cds.
										Putative_R-Genes,_collected_from_NCBI_Protein	Arabidopsis thaliana	Other	216263246	FJ267629	Arabidopsis thaliana haplotype Th35.1 RPW8.2 (RPW8.2) gene, complete cds.
										Putative_R-Genes,_collected_from_NCBI_Protein	Arabidopsis thaliana	Other	216263244	FJ267628	Arabidopsis thaliana haplotype Th25 RPW8.2 (RPW8.2) gene, complete cds.
										Putative_R-Genes,_collected_from_NCBI_Protein	Arabidopsis thaliana	Other	216263242	FJ267627	Arabidopsis thaliana haplotype Ic24.2 RPW8.2 (RPW8.2) gene, complete cds.
										Putative_R-Genes,_collected_from_NCBI_Protein	Arabidopsis thaliana	Other	216263240	FJ267626	Arabidopsis thaliana haplotype Ic24.1 RPW8.2 (RPW8.2) gene, complete cds.
										Putative_R-Genes,_collected_from_NCBI_Protein	Arabidopsis thaliana	Other	216263238	FJ267625	Arabidopsis thaliana haplotype Ic11 RPW8.2 (RPW8.2) gene, complete cds.
										Putative_R-Genes,_collected_from_NCBI_Protein	Arabidopsis thaliana	Other	216263236	FJ267624	Arabidopsis thaliana haplotype Ic2 RPW8.2 (RPW8.2) gene, complete cds.
										Putative_R-Genes,_collected_from_NCBI_Protein	Arabidopsis thaliana	Other	216263234	FJ267623	Arabidopsis thaliana haplotype Ho3 RPW8.2 (RPW8.2) gene, complete cds.
										Putative_R-Genes,_collected_from_NCBI_Protein	Arabidopsis thaliana	Other	216263232	FJ267622	Arabidopsis thaliana haplotype Fe2 RPW8.2 (RPW8.2) gene, complete cds.
										Putative_R-Genes,_collected_from_NCBI_Protein	Arabidopsis thaliana	Other	216263230	FJ267621	Arabidopsis thaliana haplotype Cr1.2 RPW8.2 (RPW8.2) gene, complete cds.
										Putative_R-Genes,_collected_from_NCBI_Protein	Arabidopsis thaliana	Other	216263228	FJ267620	Arabidopsis thaliana haplotype Cr1.1 RPW8.2 (RPW8.2) gene, complete cds.
										Putative_R-Genes,_collected_from_NCBI_Protein	Arabidopsis thaliana	Other	210061682	FJ267645	Arabidopsis thaliana haplotype Sd9 RPW8.1 (RPW8.1) gene, complete cds.
										Putative_R-Genes,_collected_from_NCBI_Protein	Arabidopsis thaliana	Other	210061680	FJ267644	Arabidopsis thaliana haplotype Th9 RPW8.1 (RPW8.1) gene, complete cds.
										Putative_R-Genes,_collected_from_NCBI_Protein	Arabidopsis thaliana	Other	210061678	FJ267643	Arabidopsis thaliana haplotype Ho3.2 RPW8.1 (RPW8.1) gene, complete cds.
										Putative_R-Genes,_collected_from_NCBI_Protein	Arabidopsis thaliana	Other	210061676	FJ267642	Arabidopsis thaliana haplotype Ho3.1 RPW8.1 (RPW8.1) gene, complete cds.
										Putative_R-Genes,_collected_from_NCBI_Protein	Arabidopsis thaliana	Other	210061674	FJ267641	Arabidopsis thaliana haplotype Ic32 RPW8.1 (RPW8.1) gene, complete cds.
										Putative_R-Genes,_collected_from_NCBI_Protein	Arabidopsis thaliana	Other	210061672	FJ267640	Arabidopsis thaliana haplotype Sd3 RPW8.1 (RPW8.1) gene, complete cds.
										Putative_R-Genes,_collected_from_NCBI_Protein	Arabidopsis thaliana	Other	210061670	FJ267639	Arabidopsis thaliana haplotype Tr25 RPW8.1 (RPW8.1) gene, complete cds.
										Putative_R-Genes,_collected_from_NCBI_Protein	Arabidopsis thaliana	Other	210061668	FJ267638	Arabidopsis thaliana haplotype Ho9 RPW8.1 (RPW8.1) gene, complete cds.
										Putative_R-Genes,_collected_from_NCBI_Protein	Arabidopsis thaliana	Other	210061666	FJ267637	Arabidopsis thaliana haplotype Tr1 RPW8.1 (RPW8.1) gene, complete cds.
										Putative_R-Genes,_collected_from_NCBI_Protein	Arabidopsis thaliana	Other	210061664	FJ267636	Arabidopsis thaliana haplotype Cr1 RPW8.1 (RPW8.1) gene, complete cds.
										Putative_R-Genes,_collected_from_NCBI_Protein	Arabidopsis thaliana	Other	210061662	FJ267635	Arabidopsis thaliana haplotype Sw1 HR4 (HR4) gene, complete cds.
										Putative_R-Genes,_collected_from_NCBI_Protein	Arabidopsis thaliana	Other	210061660	FJ267634	Arabidopsis thaliana haplotype Sd9 HR4 (HR4) gene, complete cds.
										Putative_R-Genes,_collected_from_NCBI_Protein	Arabidopsis thaliana	Other	210061658	FJ267633	Arabidopsis thaliana haplotype Ic6 HR4 (HR4) gene, complete cds.
										Putative_R-Genes,_collected_from_NCBI_Protein	Arabidopsis thaliana	Other	210061656	FJ267632	Arabidopsis thaliana haplotype Th29 HR4 (HR4) gene, complete cds.
										Putative_R-Genes,_collected_from_NCBI_Protein	Arabidopsis thaliana	NL	7267546	AL161514	Arabidopsis thaliana DNA chromosome 4, contig fragment No. 26.
										Putative_R-Genes,_collected_from_NCBI_Protein	Arabidopsis thaliana	TNL	7267469	AL161511	Arabidopsis thaliana DNA chromosome 4, contig fragment No. 23.
										Putative_R-Genes,_collected_from_NCBI_Protein	Arabidopsis thaliana	TNL	186511686	NM_001125496	Arabidopsis thaliana WRKY19 (WRKY DNA-binding protein 19) (WRKY19) mRNA, complete cds.
										Putative_R-Genes,_collected_from_NCBI_Protein	Arabidopsis thaliana	RLP	186488080	NM_103084	Arabidopsis thaliana leucine-rich repeat family protein (AT1G33610) mRNA, complete cds.
										Putative_R-Genes,_collected_from_NCBI_Protein	Arabidopsis thaliana	T	145327228	NM_001084347	Arabidopsis thaliana TIR (TOLL/INTERLEUKIN-1 RECEPTOR-LIKE); transmembrane receptor (TIR) mRNA, complete cds.
										Putative_R-Genes,_collected_from_NCBI_Protein	Arabidopsis thaliana	TNL	186527384	NM_001036903	Arabidopsis thaliana transmembrane receptor (AT5G38344) mRNA, complete cds.
										Putative_R-Genes,_collected_from_NCBI_Protein	Arabidopsis thaliana	T	42572960	NM_202848	Arabidopsis thaliana Toll-Interleukin-Resistance (TIR) domain-containing protein (AT4G19910) mRNA, complete cds.
										Putative_R-Genes,_collected_from_NCBI_Protein	Arabidopsis thaliana	T	186492163	NM_202331	Arabidopsis thaliana disease resistance protein-related (AT1G61105) mRNA, complete cds.
										Putative_R-Genes,_collected_from_NCBI_Protein	Arabidopsis thaliana	T	42570806	NM_201748	Arabidopsis thaliana disease resistance protein-related (AT2G17055) mRNA, complete cds.
										Putative_R-Genes,_collected_from_NCBI_Protein	Arabidopsis thaliana	T	30694647	NM_123860	Arabidopsis thaliana Toll-Interleukin-Resistance (TIR) domain-containing protein (AT5G44920) mRNA, complete cds.
										Putative_R-Genes,_collected_from_NCBI_Protein	Arabidopsis thaliana	T	145362024	NM_180800	Arabidopsis thaliana Toll-Interleukin-Resistance (TIR) domain-containing protein (AT5G44920) mRNA, complete cds.
										Putative_R-Genes,_collected_from_NCBI_Protein	Arabidopsis thaliana	CNL	22328700	NM_148340	Arabidopsis thaliana disease resistance protein-related (AT4G16095) mRNA, complete cds.
										Putative_R-Genes,_collected_from_NCBI_Protein	Arabidopsis thaliana	N	145361154	NM_147883	Arabidopsis thaliana ATRFC1 (REPLICATION FACTOR C 1); ATP binding (ATRFC1) mRNA, complete cds.
										Putative_R-Genes,_collected_from_NCBI_Protein	Arabidopsis thaliana	RLP	30692895	NM_103082	Arabidopsis thaliana disease resistance protein-related / LRR protein-related (AT1G33590) mRNA, complete cds.
										Putative_R-Genes,_collected_from_NCBI_Protein	Arabidopsis thaliana	T	18422527	NM_123890	Arabidopsis thaliana Toll-Interleukin-Resistance (TIR) domain-containing protein (AT5G45220) mRNA, complete cds.
										Putative_R-Genes,_collected_from_NCBI_Protein	Arabidopsis thaliana	N	145359313	NM_125005	Arabidopsis thaliana nucleoside-triphosphatase/ nucleotide binding (AT5G56220) mRNA, complete cds.
										Putative_R-Genes,_collected_from_NCBI_Protein	Arabidopsis thaliana	N	145343631	NM_118473	Arabidopsis thaliana nucleoside-triphosphatase/ nucleotide binding / transmembrane receptor (AT4G23440) mRNA, complete cds.
										Putative_R-Genes,_collected_from_NCBI_Protein	Arabidopsis thaliana	TNL	18412470	NM_116649	Arabidopsis thaliana Toll-Interleukin-Resistance (TIR) domain-containing protein (AT4G04110) mRNA, complete cds.
										Putative_R-Genes,_collected_from_NCBI_Protein	Arabidopsis thaliana	TNL	30685416	NM_101623	Arabidopsis thaliana disease resistance protein-related (AT1G17610) mRNA, complete cds.
										Putative_R-Genes,_collected_from_NCBI_Protein	Arabidopsis thaliana	T	30698911	NM_105951	Arabidopsis thaliana TIR (TOLL/INTERLEUKIN-1 RECEPTOR-LIKE); transmembrane receptor (TIR) mRNA, complete cds.
										Putative_R-Genes,_collected_from_NCBI_Protein	Arabidopsis thaliana	TNL	8953373	AL360314	Arabidopsis thaliana DNA chromosome 5, BAC clone F2I11 (ESSA project).
										Putative_R-Genes,_collected_from_NCBI_Protein	Arabidopsis thaliana	TNL	7635467	AL353818	Arabidopsis thaliana DNA chromosome 3, BAC clone F14L2.
										Putative_R-Genes,_collected_from_NCBI_Protein	Arabidopsis thaliana	RPW8-NL	7270260	AL161583	Arabidopsis thaliana DNA chromosome 4, contig fragment No. 79.
										Putative_R-Genes,_collected_from_NCBI_Protein	Arabidopsis thaliana	NL	7269538	AL161566	Arabidopsis thaliana DNA chromosome 4, contig fragment No. 66.
										Putative_R-Genes,_collected_from_NCBI_Protein	Arabidopsis thaliana	NL	7269538	AL161566	Arabidopsis thaliana DNA chromosome 4, contig fragment No. 66.
										Putative_R-Genes,_collected_from_NCBI_Protein	Arabidopsis thaliana	NL	7268147	AL161539	Arabidopsis thaliana DNA chromosome 4, contig fragment No. 39.
										Putative_R-Genes,_collected_from_NCBI_Protein	Arabidopsis thaliana	CNL	6523051	AL133314	Arabidopsis thaliana DNA chromosome 3, BAC clone F12A12.
										Putative_R-Genes,_collected_from_NCBI_Protein	Arabidopsis thaliana	TNL	5791480	AL110116	Arabidopsis thaliana DNA chromosome 4, BAC clone C18G5, partial sequence (ESSA project).
										Putative_R-Genes,_collected_from_NCBI_Protein	Arabidopsis thaliana	CNL	5578750	AL096859	Arabidopsis thaliana DNA chromosome 3, BAC clone T6H20.
										Putative_R-Genes,_collected_from_NCBI_Protein	Arabidopsis thaliana	CN	5578750	AL096859	Arabidopsis thaliana DNA chromosome 3, BAC clone T6H20.
										Putative_R-Genes,_collected_from_NCBI_Protein	Arabidopsis thaliana	NL	4490701	AL035680	Arabidopsis thaliana DNA chromosome 4, BAC clone T24A18, partial sequence (ESSA project).
										Putative_R-Genes,_collected_from_NCBI_Protein	Arabidopsis thaliana	RPW8-NL	4490291	AL035678	Arabidopsis thaliana DNA chromosome 4, BAC clone F17M5 (ESSA project).
										Putative_R-Genes,_collected_from_NCBI_Protein	Arabidopsis thaliana	NL	3269280	AL030978	Arabidopsis thaliana DNA chromosome 4, P1 clone M4I22 (ESSA project).
										Putative_R-Genes,_collected_from_NCBI_Protein	Arabidopsis thaliana	NL	2244788	Z97336	Arabidopsis thaliana DNA chromosome 4, ESSA I FCA contig fragment No. 1.
										Putative_R-Genes,_collected_from_NCBI_Protein	Arabidopsis thaliana	NL	3510347	AB017071	Arabidopsis thaliana genomic DNA, chromosome 3, P1 clone: MSJ11.
										Putative_R-Genes,_collected_from_NCBI_Protein	Arabidopsis thaliana	T	2828187	AB010693	Arabidopsis thaliana genomic DNA, chromosome 5, TAC clone:K21C13.
										Putative_R-Genes,_collected_from_NCBI_Protein	Arabidopsis thaliana	T	2828187	AB010693	Arabidopsis thaliana genomic DNA, chromosome 5, TAC clone:K21C13.
										Putative_R-Genes,_collected_from_NCBI_Protein	Arabidopsis thaliana	T	2828187	AB010693	Arabidopsis thaliana genomic DNA, chromosome 5, TAC clone:K21C13.
										Putative_R-Genes,_collected_from_NCBI_Protein	Arabidopsis thaliana	TNL	2828187	AB010693	Arabidopsis thaliana genomic DNA, chromosome 5, TAC clone:K21C13.
										Putative_R-Genes,_collected_from_NCBI_Protein	Arabidopsis thaliana	TNL	3985933	AB020744	K18C1.12
										Putative_R-Genes,_collected_from_NCBI_Protein	Arabidopsis thaliana	NL	66792681	BT023452	Arabidopsis thaliana At5g40090 gene, complete cds.
										Putative_R-Genes,_collected_from_NCBI_Protein	Arabidopsis thaliana	T	3046848	AB012240	Arabidopsis thaliana genomic DNA, chromosome 5, TAC clone:K18C1.
										Putative_R-Genes,_collected_from_NCBI_Protein	Arabidopsis thaliana	T	3869063	AB019224	Arabidopsis thaliana genomic DNA, chromosome 5, TAC clone:K17O22.
										Putative_R-Genes,_collected_from_NCBI_Protein	Arabidopsis thaliana	T	3869063	AB019224	Arabidopsis thaliana genomic DNA, chromosome 5, TAC clone:K17O22.
										Putative_R-Genes,_collected_from_NCBI_Protein	Arabidopsis thaliana	TNL	3046850	AB012242	Arabidopsis thaliana genomic DNA, chromosome 5, TAC clone:K24G6.
										Putative_R-Genes,_collected_from_NCBI_Protein	Arabidopsis thaliana	TNL	2924731	AB011481	Arabidopsis thaliana genomic DNA, chromosome 5, P1 clone:MSI17.
										Putative_R-Genes,_collected_from_NCBI_Protein	Arabidopsis thaliana	RPW8-NL	2618605	AB008271	Arabidopsis thaliana genomic DNA, chromosome 5, P1 clone:MUK11.
										Putative_R-Genes,_collected_from_NCBI_Protein	Arabidopsis thaliana	CNL	2828185	AB010700	Arabidopsis thaliana genomic DNA, chromosome 5, P1 clone:MUD21.
										Putative_R-Genes,_collected_from_NCBI_Protein	Arabidopsis thaliana	CNL	6573284	AB008018	Arabidopsis thaliana mRNA expressed from chromosome 1, complete cds.
										Putative_R-Genes,_collected_from_NCBI_Protein	Arabidopsis thaliana	CNL	6566296	AB008019	Arabidopsis thaliana RXW24L mRNA, partial cds.
										Putative_R-Genes,_collected_from_NCBI_Protein	Arabidopsis thaliana	NL	12324347	AC022355	Arabidopsis thaliana chromosome 1 BAC F9N12 genomic sequence, complete sequence.
										Putative_R-Genes,_collected_from_NCBI_Protein	Arabidopsis thaliana	CNL	12324347	AC022355	Arabidopsis thaliana chromosome 1 BAC F9N12 genomic sequence, complete sequence.
										Putative_R-Genes,_collected_from_NCBI_Protein	Arabidopsis thaliana	TNL	7958619	AC000348	Genomic sequence for Arabidopsis thaliana BAC T7N9 from chromosome I, complete sequence.
										Putative_R-Genes,_collected_from_NCBI_Protein	Arabidopsis thaliana	TNL	7958619	AC000348	Genomic sequence for Arabidopsis thaliana BAC T7N9 from chromosome I, complete sequence.
										Putative_R-Genes,_collected_from_NCBI_Protein	Arabidopsis thaliana	CNL	6970637	AC022522	Arabidopsis thaliana chromosome I BAC T28K15 genomic sequence, complete sequence.
										Putative_R-Genes,_collected_from_NCBI_Protein	Arabidopsis thaliana	NL	5902190	AC009317	Genomic sequence for Arabidopsis thaliana BAC T30E16 from chromosome I, complete sequence.
										Putative_R-Genes,_collected_from_NCBI_Protein	Arabidopsis thaliana	TNL	7549541	AC022492	Genomic sequence for Arabidopsis thaliana BAC F1L3 from chromosome I, complete sequence.
										Putative_R-Genes,_collected_from_NCBI_Protein	Arabidopsis thaliana	CNL	7769847	AC008007	Genomic sequence for Arabidopsis thaliana BAC F12M16 from chromosome I, complete sequence.
										Putative_R-Genes,_collected_from_NCBI_Protein	Arabidopsis thaliana	CNL	6623889	AC008047	Genomic sequence for Arabidopsis thaliana BAC F2K11 from chromosome I, complete sequence.
										Putative_R-Genes,_collected_from_NCBI_Protein	Arabidopsis thaliana	CNL	5019262	AC007190	Genomic sequence for Arabidopsis thaliana BAC F23N19 from chromosome I, complete sequence.
										Putative_R-Genes,_collected_from_NCBI_Protein	Arabidopsis thaliana	CNL	4199934	AC005698	Genomic sequence for Arabidopsis thaliana BAC T3P18 from Chromosome 1, complete sequence.
										Putative_R-Genes,_collected_from_NCBI_Protein	Arabidopsis thaliana	NL	3056579	AC004255	Arabidopsis thaliana BAC T1F9 chromosome 1, complete sequence.
										Putative_R-Genes,_collected_from_NCBI_Protein	Arabidopsis thaliana	CNL	3056579	AC004255	Arabidopsis thaliana BAC T1F9 chromosome 1, complete sequence.
										Putative_R-Genes,_collected_from_NCBI_Protein	Arabidopsis thaliana	CNL	34849894	BT010583	Arabidopsis thaliana At1g12220 mRNA, complete cds.
										Putative_R-Genes,_collected_from_NCBI_Protein	Arabidopsis thaliana	TNL	34098812	BT010346	Arabidopsis thaliana At1g31540 mRNA, complete cds.
										Putative_R-Genes,_collected_from_NCBI_Protein	Arabidopsis thaliana	NL	29029055	BT005972	Arabidopsis thaliana At4g26090 gene, complete cds.
										Putative_R-Genes,_collected_from_NCBI_Protein	Arabidopsis thaliana	CNL	29029047	BT005968	Arabidopsis thaliana At5g48620 gene, complete cds.
										Putative_R-Genes,_collected_from_NCBI_Protein	Arabidopsis thaliana	Other	29028927	BT005908	Arabidopsis thaliana At1g56520 gene, complete cds.
										Putative_R-Genes,_collected_from_NCBI_Protein	Arabidopsis thaliana	NL	22087216	AF487823	Arabidopsis thaliana ecotype Po-1 RPS2 (rps2) gene, complete cds.
										Putative_R-Genes,_collected_from_NCBI_Protein	Arabidopsis thaliana	NL	22087214	AF487822	Arabidopsis thaliana ecotype Zu-0 RPS2 (rps2) gene, complete cds.
										Putative_R-Genes,_collected_from_NCBI_Protein	Arabidopsis thaliana	NL	22087212	AF487821	Arabidopsis thaliana ecotype BG-4 RPS2 (rps2) gene, complete cds.
										Putative_R-Genes,_collected_from_NCBI_Protein	Arabidopsis thaliana	NL	22087210	AF487820	Arabidopsis thaliana ecotype Wu-0 RPS2 (rps2) gene, complete cds.
										Putative_R-Genes,_collected_from_NCBI_Protein	Arabidopsis thaliana	NL	22087208	AF487819	Arabidopsis thaliana ecotype Knox-2 RPS2 (rps2) gene, complete cds.
										Putative_R-Genes,_collected_from_NCBI_Protein	Arabidopsis thaliana	NL	22087206	AF487818	Arabidopsis thaliana ecotype Yo-0 RPS2 (rps2) gene, complete cds.
										Putative_R-Genes,_collected_from_NCBI_Protein	Arabidopsis thaliana	NL	22087204	AF487817	Arabidopsis thaliana ecotype Pog-0 RPS2 (rps2) gene, complete cds.
										Putative_R-Genes,_collected_from_NCBI_Protein	Arabidopsis thaliana	NL	22087202	AF487816	Arabidopsis thaliana ecotype Ct-1 RPS2 (rps2) gene, complete cds.
										Putative_R-Genes,_collected_from_NCBI_Protein	Arabidopsis thaliana	NL	22087200	AF487815	Arabidopsis thaliana ecotype Pu-8 RPS2 (rps2) gene, complete cds.
										Putative_R-Genes,_collected_from_NCBI_Protein	Arabidopsis thaliana	NL	22087198	AF487814	Arabidopsis thaliana ecotype Kas-1 RPS2 (rps2) gene, complete cds.
										Putative_R-Genes,_collected_from_NCBI_Protein	Arabidopsis thaliana	NL	22087196	AF487813	Arabidopsis thaliana ecotype Co-1 RPS2 (rps2) gene, complete cds.
										Putative_R-Genes,_collected_from_NCBI_Protein	Arabidopsis thaliana	NL	22087194	AF487812	Arabidopsis thaliana ecotype Tamm-17 RPS2 (rps2) gene, complete cds.
										Putative_R-Genes,_collected_from_NCBI_Protein	Arabidopsis thaliana	NL	22087192	AF487811	Arabidopsis thaliana ecotype Bur-0 RPS2 (rps2) gene, complete cds.
										Putative_R-Genes,_collected_from_NCBI_Protein	Arabidopsis thaliana	NL	22087190	AF487810	Arabidopsis thaliana ecotype Gott-20 RPS2 (rps2) gene, complete cds.
										Putative_R-Genes,_collected_from_NCBI_Protein	Arabidopsis thaliana	NL	22087188	AF487809	Arabidopsis thaliana ecotype Cvi-0 RPS2 (rps2) gene, complete cds.
										Putative_R-Genes,_collected_from_NCBI_Protein	Arabidopsis thaliana	NL	22087186	AF487808	Arabidopsis thaliana ecotype C2-1 RPS2 (rps2) gene, complete cds.
										Putative_R-Genes,_collected_from_NCBI_Protein	Arabidopsis thaliana	NL	22087184	AF487807	Arabidopsis thaliana ecotype Bla-2 RPS2 (rps2) gene, complete cds.
										Putative_R-Genes,_collected_from_NCBI_Protein	Arabidopsis thaliana	NL	22087182	AF487806	Arabidopsis thaliana ecotype RLD-1 RPS2 (rps2) gene, complete cds.
										Putative_R-Genes,_collected_from_NCBI_Protein	Arabidopsis thaliana	NL	22087180	AF487805	Arabidopsis thaliana ecotype Tsu-0 RPS2 (rps2) gene, complete cds.
										Putative_R-Genes,_collected_from_NCBI_Protein	Arabidopsis thaliana	NL	22087178	AF487804	Arabidopsis thaliana ecotype D2-9 RPS2 (rps2) gene, complete cds.
										Putative_R-Genes,_collected_from_NCBI_Protein	Arabidopsis thaliana	NL	22087176	AF487803	Arabidopsis thaliana ecotype G2-1 RPS2 (rps2) gene, complete cds.
										Putative_R-Genes,_collected_from_NCBI_Protein	Arabidopsis thaliana	NL	22087174	AF487802	Arabidopsis thaliana ecotype Mt-0 RPS2 (rps2) gene, complete cds.
										Putative_R-Genes,_collected_from_NCBI_Protein	Arabidopsis thaliana	NL	22087172	AF487801	Arabidopsis thaliana ecotype Ang-0 RPS2 (rps2) gene, complete cds.
										Putative_R-Genes,_collected_from_NCBI_Protein	Arabidopsis thaliana	NL	22087170	AF487800	Arabidopsis thaliana ecotype HS-12 RPS2 (rps2) gene, complete cds.
										Putative_R-Genes,_collected_from_NCBI_Protein	Arabidopsis thaliana	NL	22087168	AF487799	Arabidopsis thaliana ecotype GR-6 RPS2 (rps2) gene, complete cds.
										Putative_R-Genes,_collected_from_NCBI_Protein	Arabidopsis thaliana	NL	22087166	AF487798	Arabidopsis thaliana ecotype FM-17 RPS2 (rps2) gene, complete cds.
										Putative_R-Genes,_collected_from_NCBI_Protein	Arabidopsis thaliana	NL	22087164	AF487797	Arabidopsis thaliana ecotype AB-7 RPS2 (rps2) gene, complete cds.
										Putative_R-Genes,_collected_from_NCBI_Protein	Arabidopsis thaliana	NL	24111426	BT001083	Arabidopsis thaliana At5g41750/MUF8_3 mRNA, complete cds.
										Putative_R-Genes,_collected_from_NCBI_Protein	Arabidopsis thaliana	TNL	23506104	AY143973	Arabidopsis thaliana At3g04210/T6K12_17 mRNA, complete cds.
										Putative_R-Genes,_collected_from_NCBI_Protein	Arabidopsis thaliana	TNL	23505902	AY143872	Arabidopsis thaliana At5g46490/K11I1_8 mRNA, complete cds.
										Putative_R-Genes,_collected_from_NCBI_Protein	Arabidopsis thaliana	CNL	23308180	BT000491	Arabidopsis thaliana disease resistance protein (At5g43740/MQD19_7) mRNA, complete cds.
										Putative_R-Genes,_collected_from_NCBI_Protein	Arabidopsis thaliana	NL	19699366	AY090449	Arabidopsis thaliana AT5g41750/MUF8_3 mRNA, complete cds.
										Putative_R-Genes,_collected_from_NCBI_Protein	Arabidopsis thaliana	TNL	13605516	AF361584	Arabidopsis thaliana At2g20141 mRNA, complete cds.
										Putative_R-Genes,_collected_from_NCBI_Protein	Arabidopsis thaliana	CNL	18087525	AF462802	Arabidopsis thaliana AT5g66910/MUD21_17 mRNA, complete cds.
										Putative_R-Genes,_collected_from_NCBI_Protein	Arabidopsis thaliana	TNL	17978876	AY066043	Arabidopsis thaliana At1g63870/T12P18_11 mRNA, complete cds.
										Putative_R-Genes,_collected_from_NCBI_Protein	Arabidopsis thaliana	TNL	16323098	AY057653	Arabidopsis thaliana AT5g46490/K11I1_8 mRNA, complete cds.
										Putative_R-Genes,_collected_from_NCBI_Protein	Arabidopsis thaliana	TNL	15982829	AY057522	Arabidopsis thaliana AT3g04210/T6K12_17 mRNA, complete cds.
										Putative_R-Genes,_collected_from_NCBI_Protein	Arabidopsis thaliana	TNL	15809906	AY054221	Arabidopsis thaliana At1g63870/T12P18_11 mRNA, complete cds.
										Putative_R-Genes,_collected_from_NCBI_Protein	Arabidopsis thaliana	CNL	15215703	AY050380	Arabidopsis thaliana AT5g43740/MQD19_7 mRNA, complete cds.
										Putative_R-Genes,_collected_from_NCBI_Protein	Arabidopsis thaliana	CNL	3309618	AF074916	Arabidopsis thaliana NBS/LRR disease resistance protein (RFL1) and resistance to Pseudomonas syringae protein 5 (RPS5) genes, complete cds.
										Putative_R-Genes,_collected_from_NCBI_Protein	Arabidopsis thaliana	NL	963016	X87851	A.thaliana RPM1 gene.
										Putative_R-Genes,_collected_from_NCBI_Protein	Arabidopsis thaliana	TNL	12323020	AC058785	Arabidopsis thaliana chromosome 1 BAC F13N6 genomic sequence, complete sequence.
										Putative_R-Genes,_collected_from_NCBI_Protein	Arabidopsis thaliana	TNL	332002898	CP002688	Arabidopsis thaliana chromosome 5, complete sequence.
										Putative_R-Genes,_collected_from_NCBI_Protein	Arabidopsis thaliana	TNL	332002898	CP002688	Arabidopsis thaliana chromosome 5, complete sequence.
										Putative_R-Genes,_collected_from_NCBI_Protein	Arabidopsis thaliana	TNL	332189094	CP002684	Arabidopsis thaliana chromosome 1, complete sequence.
										Putative_R-Genes,_collected_from_NCBI_Protein	Arabidopsis thaliana	TNL	332189094	CP002684	Arabidopsis thaliana chromosome 1, complete sequence.
										Putative_R-Genes,_collected_from_NCBI_Protein	Arabidopsis thaliana	TNL	332189094	CP002684	Arabidopsis thaliana chromosome 1, complete sequence.
										Putative_R-Genes,_collected_from_NCBI_Protein	Arabidopsis thaliana	CNL	332189094	CP002684	Arabidopsis thaliana chromosome 1, complete sequence.
										Putative_R-Genes,_collected_from_NCBI_Protein	Arabidopsis thaliana	TNL	332189094	CP002684	Arabidopsis thaliana chromosome 1, complete sequence.
										Putative_R-Genes,_collected_from_NCBI_Protein	Arabidopsis thaliana	TNL	334188320	NM_001203587	Arabidopsis thaliana TIR-NBS-LRR class disease resistance protein (AT5G51630) mRNA, complete cds.
										Putative_R-Genes,_collected_from_NCBI_Protein	Arabidopsis thaliana	TNL	334188266	NM_001203565	Arabidopsis thaliana TIR-NBS class disease resistance protein (AT5G48780) mRNA, complete cds.
										Putative_R-Genes,_collected_from_NCBI_Protein	Arabidopsis thaliana	TNL	334183878	NM_001198458	Arabidopsis thaliana TIR-NBS class of disease resistance protein (AT1G72890) mRNA, complete cds.
										Putative_R-Genes,_collected_from_NCBI_Protein	Arabidopsis thaliana	TNL	334183876	NM_001198457	Arabidopsis thaliana TIR-NBS-LRR class disease resistance protein (AT1G72840) mRNA, complete cds.
										Putative_R-Genes,_collected_from_NCBI_Protein	Arabidopsis thaliana	TNL	334183666	NM_001198396	Arabidopsis thaliana TIR-NBS-LRR class disease resistance protein (AT1G65850) mRNA, complete cds.
										Putative_R-Genes,_collected_from_NCBI_Protein	Arabidopsis thaliana	CNL	334183428	NM_001198336	Arabidopsis thaliana putative disease resistance protein RDL6/RF9 (AT1G59218) mRNA, complete cds.
										Putative_R-Genes,_collected_from_NCBI_Protein	Arabidopsis thaliana	TNL	334183384	NM_001198323	Arabidopsis thaliana TIR-NBS-LRR class disease resistance protein (AT1G56520) mRNA, complete cds.
										Putative_R-Genes,_collected_from_NCBI_Protein	Arabidopsis thaliana	CNL	332189094	CP002684	Arabidopsis thaliana chromosome 1, complete sequence.
										Putative_R-Genes,_collected_from_NCBI_Protein	Arabidopsis thaliana	CNL	334182493	NM_001198041	Arabidopsis thaliana disease resistance protein RPS5 (RPS5) mRNA, complete cds.
										Putative_R-Genes,_collected_from_NCBI_Protein	Arabidopsis thaliana	TNL	12597777	AC073178	Arabidopsis thaliana chromosome 1 BAC F10D13 genomic sequence, complete sequence.
										Putative_R-Genes,_collected_from_NCBI_Protein	Arabidopsis thaliana	CNL	224566975	FJ624109	Arabidopsis thaliana isolate UKID19 (Cnt-1) disease resistance protein RPP13 variant (RPP13) gene, complete cds.
										Putative_R-Genes,_collected_from_NCBI_Protein	Arabidopsis thaliana	CNL	224566973	FJ624108	Arabidopsis thaliana isolate UKID67 (Set-1) disease resistance protein RPP13 variant (RPP13) gene, complete cds.
										Putative_R-Genes,_collected_from_NCBI_Protein	Arabidopsis thaliana	CNL	224566971	FJ624107	Arabidopsis thaliana isolate UKID3 (Amb-0) disease resistance protein RPP13 variant (RPP13) gene, complete cds.
										Putative_R-Genes,_collected_from_NCBI_Protein	Arabidopsis thaliana	CNL	224566969	FJ624106	Arabidopsis thaliana isolate UKID5 (Ban-2) disease resistance protein RPP13 variant (RPP13) gene, complete cds.
										Putative_R-Genes,_collected_from_NCBI_Protein	Arabidopsis thaliana	CNL	224566967	FJ624105	Arabidopsis thaliana isolate UKID8 (Bid-1) disease resistance protein RPP13 variant (RPP13) gene, complete cds.
										Putative_R-Genes,_collected_from_NCBI_Protein	Arabidopsis thaliana	CNL	224566965	FJ624104	Arabidopsis thaliana isolate UKID12 (Bur-0) disease resistance protein RPP13 variant (RPP13) gene, complete cds.
										Putative_R-Genes,_collected_from_NCBI_Protein	Arabidopsis thaliana	CNL	224566963	FJ624103	Arabidopsis thaliana isolate UKID13 (Cal-2) disease resistance protein RPP13 variant (RPP13) gene, complete cds.
										Putative_R-Genes,_collected_from_NCBI_Protein	Arabidopsis thaliana	CNL	224566961	FJ624102	Arabidopsis thaliana isolate UKID14 (Cam-1) disease resistance protein RPP13 variant (RPP13) gene, complete cds.
										Putative_R-Genes,_collected_from_NCBI_Protein	Arabidopsis thaliana	CNL	224566959	FJ624101	Arabidopsis thaliana isolate UKID21 (Cnt-3) disease resistance protein RPP13 variant (RPP13) gene, complete cds.
										Putative_R-Genes,_collected_from_NCBI_Protein	Arabidopsis thaliana	CNL	224566957	FJ624100	Arabidopsis thaliana isolate UKID23 (Cra-1) disease resistance protein RPP13 variant (RPP13) gene, complete cds.
										Putative_R-Genes,_collected_from_NCBI_Protein	Arabidopsis thaliana	CNL	224566955	FJ624099	Arabidopsis thaliana isolate UKID28 (Dun-0) disease resistance protein RPP13 variant (RPP13) gene, complete cds.
										Putative_R-Genes,_collected_from_NCBI_Protein	Arabidopsis thaliana	CNL	224566953	FJ624098	Arabidopsis thaliana isolate UKID29 (Edi-1) disease resistance protein RPP13 variant (RPP13) gene, complete cds.
										Putative_R-Genes,_collected_from_NCBI_Protein	Arabidopsis thaliana	CNL	224566951	FJ624097	Arabidopsis thaliana isolate UKID31 (Ema-2) disease resistance protein RPP13 variant (RPP13) gene, complete cds.
										Putative_R-Genes,_collected_from_NCBI_Protein	Arabidopsis thaliana	CNL	224566949	FJ624096	Arabidopsis thaliana isolate UKID34 (Far-1) disease resistance protein RPP13 variant (RPP13) gene, complete cds.
										Putative_R-Genes,_collected_from_NCBI_Protein	Arabidopsis thaliana	CNL	224566947	FJ624095	Arabidopsis thaliana isolate UKID36 (For-1) disease resistance protein RPP13 variant (RPP13) gene, complete cds.
										Putative_R-Genes,_collected_from_NCBI_Protein	Arabidopsis thaliana	CNL	224566945	FJ624094	Arabidopsis thaliana isolate UKID48 (Laz-0) disease resistance protein RPP13 variant (RPP13) gene, complete cds.
										Putative_R-Genes,_collected_from_NCBI_Protein	Arabidopsis thaliana	CNL	224566943	FJ624093	Arabidopsis thaliana isolate UKID51 (Lwe-0) disease resistance protein RPP13 variant (RPP13) gene, complete cds.
										Putative_R-Genes,_collected_from_NCBI_Protein	Arabidopsis thaliana	CNL	224566941	FJ624092	Arabidopsis thaliana isolate UKID65 (Rot-0) disease resistance protein RPP13 variant (RPP13) gene, complete cds.
										Putative_R-Genes,_collected_from_NCBI_Protein	Arabidopsis thaliana	CNL	224566939	FJ624091	Arabidopsis thaliana isolate UKID71 (Sta-0) disease resistance protein RPP13 variant (RPP13) gene, complete cds.
										Putative_R-Genes,_collected_from_NCBI_Protein	Arabidopsis thaliana	CNL	224566937	FJ624090	Arabidopsis thaliana isolate UKID72 (Sma-1) disease resistance protein RPP13 variant (RPP13) gene, complete cds.
										Putative_R-Genes,_collected_from_NCBI_Protein	Arabidopsis thaliana	CNL	224566935	FJ624089	Arabidopsis thaliana isolate UKID74 (Som-1) disease resistance protein RPP13 variant (RPP13) gene, complete cds.
										Putative_R-Genes,_collected_from_NCBI_Protein	Arabidopsis thaliana	CNL	224566933	FJ624088	Arabidopsis thaliana isolate UKID75 (Sou-0) disease resistance protein RPP13 variant (RPP13) gene, complete cds.
										Putative_R-Genes,_collected_from_NCBI_Protein	Arabidopsis thaliana	CNL	224566931	FJ624087	Arabidopsis thaliana isolate UKID80 (Unt-0) disease resistance protein RPP13 variant (RPP13) gene, complete cds.
										Putative_R-Genes,_collected_from_NCBI_Protein	Arabidopsis thaliana	TNL	12325001	AC010852	Arabidopsis thaliana chromosome 1 BAC T12P18 genomic sequence, complete sequence.
										Putative_R-Genes,_collected_from_NCBI_Protein	Arabidopsis thaliana	TNL	12325001	AC010852	Arabidopsis thaliana chromosome 1 BAC T12P18 genomic sequence, complete sequence.
										Putative_R-Genes,_collected_from_NCBI_Protein	Arabidopsis thaliana	TNL	12324933	AC011622	Arabidopsis thaliana chromosome 1 BAC F24D7 genomic sequence, complete sequence.
										Putative_R-Genes,_collected_from_NCBI_Protein	Arabidopsis thaliana	TNL	12324933	AC011622	Arabidopsis thaliana chromosome 1 BAC F24D7 genomic sequence, complete sequence.
										Putative_R-Genes,_collected_from_NCBI_Protein	Arabidopsis thaliana	TNL	12324933	AC011622	Arabidopsis thaliana chromosome 1 BAC F24D7 genomic sequence, complete sequence.
										Putative_R-Genes,_collected_from_NCBI_Protein	Arabidopsis thaliana	TNL	12323020	AC058785	Arabidopsis thaliana chromosome 1 BAC F13N6 genomic sequence, complete sequence.
										Putative_R-Genes,_collected_from_NCBI_Protein	Arabidopsis thaliana	TNL	12322599	AC026480	Arabidopsis thaliana chromosome 1 BAC F15E12 genomic sequence, complete sequence.
										Putative_R-Genes,_collected_from_NCBI_Protein	Arabidopsis thaliana	T	9994129	AC079733	Arabidopsis thaliana chromosome 1 BAC T8L23 genomic sequence, complete sequence.
										Putative_R-Genes,_collected_from_NCBI_Protein	Arabidopsis thaliana	NL	9994129	AC079733	Arabidopsis thaliana chromosome 1 BAC T8L23 genomic sequence, complete sequence.
										Putative_R-Genes,_collected_from_NCBI_Protein	Arabidopsis thaliana	TNL	9994129	AC079733	Arabidopsis thaliana chromosome 1 BAC T8L23 genomic sequence, complete sequence.
										Putative_R-Genes,_collected_from_NCBI_Protein	Arabidopsis thaliana	CNL	12321040	AC082643	Arabidopsis thaliana chromosome 1 BAC F9K23 genomic sequence, complete sequence.
										Putative_R-Genes,_collected_from_NCBI_Protein	Arabidopsis thaliana	CNL	12321040	AC082643	Arabidopsis thaliana chromosome 1 BAC F9K23 genomic sequence, complete sequence.
										Putative_R-Genes,_collected_from_NCBI_Protein	Arabidopsis thaliana	CNL	12321040	AC082643	Arabidopsis thaliana chromosome 1 BAC F9K23 genomic sequence, complete sequence.
										Putative_R-Genes,_collected_from_NCBI_Protein	Arabidopsis thaliana	T	11079519	AC079732	Arabidopsis thaliana chromosome 1 BAC F12K22 genomic sequence, complete sequence.
										Putative_R-Genes,_collected_from_NCBI_Protein	Arabidopsis thaliana	T	11079519	AC079732	Arabidopsis thaliana chromosome 1 BAC F12K22 genomic sequence, complete sequence.
										Putative_R-Genes,_collected_from_NCBI_Protein	Arabidopsis thaliana	RPW8-NL	10998935	AC069299	Arabidopsis thaliana chromosome 1 BAC T1E4 genomic sequence, complete sequence.
										Putative_R-Genes,_collected_from_NCBI_Protein	Arabidopsis thaliana	NL	12408743	AC016827	Arabidopsis thaliana chromosome III BAC F17A9 genomic sequence, complete sequence.
										Putative_R-Genes,_collected_from_NCBI_Protein	Arabidopsis thaliana	TNL	12408745	AC016829	Arabidopsis thaliana chromosome III BAC T6K12 genomic sequence, complete sequence.
										Putative_R-Genes,_collected_from_NCBI_Protein	Arabidopsis thaliana	TNL	12408745	AC016829	Arabidopsis thaliana chromosome III BAC T6K12 genomic sequence, complete sequence.
										Putative_R-Genes,_collected_from_NCBI_Protein	Arabidopsis thaliana	TNL	5487890	AC008017	Arabidopsis thaliana chromosome I BAC F3N23 genomic sequence, complete sequence.
										Putative_R-Genes,_collected_from_NCBI_Protein	Arabidopsis thaliana	T	5487890	AC008017	Arabidopsis thaliana chromosome I BAC F3N23 genomic sequence, complete sequence.
										Putative_R-Genes,_collected_from_NCBI_Protein	Arabidopsis thaliana	TNL	5487890	AC008017	Arabidopsis thaliana chromosome I BAC F3N23 genomic sequence, complete sequence.
										Putative_R-Genes,_collected_from_NCBI_Protein	Arabidopsis thaliana	TNL	5487890	AC008017	Arabidopsis thaliana chromosome I BAC F3N23 genomic sequence, complete sequence.
										Putative_R-Genes,_collected_from_NCBI_Protein	Arabidopsis thaliana	TNL	5487890	AC008017	Arabidopsis thaliana chromosome I BAC F3N23 genomic sequence, complete sequence.
										Putative_R-Genes,_collected_from_NCBI_Protein	Arabidopsis thaliana	TNL	5487890	AC008017	Arabidopsis thaliana chromosome I BAC F3N23 genomic sequence, complete sequence.
										Putative_R-Genes,_collected_from_NCBI_Protein	Arabidopsis thaliana	CNL	8099275	AC034256	Sequence of BAC F7H2 from Arabidopsis thaliana chromosome 1, complete sequence.
										Putative_R-Genes,_collected_from_NCBI_Protein	Arabidopsis thaliana	RLP	7109457	AC018748	Sequence of BAC T3F20 from Arabidopsis thaliana chromosome 1, complete sequence.
										Putative_R-Genes,_collected_from_NCBI_Protein	Arabidopsis thaliana	TNL	6056179	AC009513	Sequence of BAC F12P19 from Arabidopsis thaliana chromosome 1, complete sequence.
										Putative_R-Genes,_collected_from_NCBI_Protein	Arabidopsis thaliana	NL	5881519	AC008016	Arabidopsis thaliana chromosome 1 BAC F6D8 sequence, complete sequence.
										Putative_R-Genes,_collected_from_NCBI_Protein	Arabidopsis thaliana	TNL	223403558	FJ613402	Arabidopsis thaliana ecotype Ws-0 disease resistance protein (TIR-NBS-LRR class) (At5g44870) mRNA, partial cds.
										Putative_R-Genes,_collected_from_NCBI_Protein	Arabidopsis thaliana	TNL	223403556	FJ613401	Arabidopsis thaliana ecotype Np-0 disease resistance protein (TIR-NBS-LRR class) (At5g44870) mRNA, partial cds.
										Putative_R-Genes,_collected_from_NCBI_Protein	Arabidopsis thaliana	TNL	223403554	FJ613400	Arabidopsis thaliana ecotype Nd-0 disease resistance protein (TIR-NBS-LRR class) (At5g44870) mRNA, partial cds.
										Putative_R-Genes,_collected_from_NCBI_Protein	Arabidopsis thaliana	TNL	223403552	FJ613399	Arabidopsis thaliana ecotype Ms-0 disease resistance protein (TIR-NBS-LRR class) (At5g44870) mRNA, partial cds.
										Putative_R-Genes,_collected_from_NCBI_Protein	Arabidopsis thaliana	TNL	223403550	FJ613398	Arabidopsis thaliana ecotype Lc-0 disease resistance protein (TIR-NBS-LRR class) (At5g44870) mRNA, partial cds.
										Putative_R-Genes,_collected_from_NCBI_Protein	Arabidopsis thaliana	TNL	223403548	FJ613397	Arabidopsis thaliana ecotype Kn-0 disease resistance protein (TIR-NBS-LRR class) (At5g44870) mRNA, partial cds.
										Putative_R-Genes,_collected_from_NCBI_Protein	Arabidopsis thaliana	TNL	223403546	FJ613396	Arabidopsis thaliana ecotype Ka-0 disease resistance protein (TIR-NBS-LRR class) (At5g44870) mRNA, partial cds.
										Putative_R-Genes,_collected_from_NCBI_Protein	Arabidopsis thaliana	TNL	223403544	FJ613395	Arabidopsis thaliana ecotype Ha-0 disease resistance protein (TIR-NBS-LRR class) (At5g44870) mRNA, partial cds.
										Putative_R-Genes,_collected_from_NCBI_Protein	Arabidopsis thaliana	TNL	223403542	FJ613394	Arabidopsis thaliana ecotype H55 disease resistance protein (TIR-NBS-LRR class) (At5g44870) mRNA, partial cds.
										Putative_R-Genes,_collected_from_NCBI_Protein	Arabidopsis thaliana	TNL	223403540	FJ613393	Arabidopsis thaliana ecotype Est disease resistance protein (TIR-NBS-LRR class) (At5g44870) mRNA, partial cds.
										Putative_R-Genes,_collected_from_NCBI_Protein	Arabidopsis thaliana	TNL	223403538	FJ613392	Arabidopsis thaliana ecotype Cvi-0 disease resistance protein (TIR-NBS-LRR class) (At5g44870) mRNA, partial cds.
										Putative_R-Genes,_collected_from_NCBI_Protein	Arabidopsis thaliana	TNL	223403536	FJ613391	Arabidopsis thaliana ecotype Col-4 disease resistance protein (TIR-NBS-LRR class) (At5g44870) mRNA, partial cds.
										Putative_R-Genes,_collected_from_NCBI_Protein	Arabidopsis thaliana	TNL	223403534	FJ613390	Arabidopsis thaliana ecotype Col-0 disease resistance protein (TIR-NBS-LRR class) (At5g44870) mRNA, partial cds.
										Putative_R-Genes,_collected_from_NCBI_Protein	Arabidopsis thaliana	TNL	223403532	FJ613389	Arabidopsis thaliana ecotype Co-0 disease resistance protein (TIR-NBS-LRR class) (At5g44870) mRNA, partial cds.
										Putative_R-Genes,_collected_from_NCBI_Protein	Arabidopsis thaliana	TNL	223403530	FJ613388	Arabidopsis thaliana ecotype Cal-0 disease resistance protein (TIR-NBS-LRR class) (At5g44870) mRNA, partial cds.
										Putative_R-Genes,_collected_from_NCBI_Protein	Arabidopsis thaliana	TNL	223403528	FJ613387	Arabidopsis thaliana ecotype Bur-0 disease resistance protein (TIR-NBS-LRR class) (At5g44870) mRNA, partial cds.
										Putative_R-Genes,_collected_from_NCBI_Protein	Arabidopsis thaliana	TNL	223403526	FJ613386	Arabidopsis thaliana ecotype Bsch-0 disease resistance protein (TIR-NBS-LRR class) (At5g44870) mRNA, partial cds.
										Putative_R-Genes,_collected_from_NCBI_Protein	Arabidopsis thaliana	TNL	223403524	FJ613385	Arabidopsis thaliana ecotype Aa-0 disease resistance protein (TIR-NBS-LRR class) (At5g44870) mRNA, partial cds.
										Putative_R-Genes,_collected_from_NCBI_Protein	Arabidopsis thaliana	TNL	223403522	FJ613384	Arabidopsis thaliana ecotype Estland disease resistance protein (TIR-NBS-LRR class) (At5g44870) mRNA, complete cds.
										Putative_R-Genes,_collected_from_NCBI_Protein	Arabidopsis thaliana	TNL	20270889	AF440696	Arabidopsis thaliana disease resistance protein RPP4 (RPP4) gene, complete cds.
										Putative_R-Genes,_collected_from_NCBI_Protein	Arabidopsis thaliana	NL	13661830	AF368301	Arabidopsis thaliana disease resistance protein RPS2 gene, complete cds.
										Putative_R-Genes,_collected_from_NCBI_Protein	Arabidopsis thaliana	TNL	12322530	AC027135	Arabidopsis thaliana chromosome 1 BAC T8E3 genomic sequence, complete sequence.
										Putative_R-Genes,_collected_from_NCBI_Protein	Arabidopsis thaliana	Mlo-like	12322414	AC035249	Arabidopsis thaliana chromosome 1 BAC F8D11 genomic sequence, complete sequence.
										Putative_R-Genes,_collected_from_NCBI_Protein	Arabidopsis thaliana	RPW8-NL	12322371	AC051630	Arabidopsis thaliana chromosome 1 BAC F10C21 genomic sequence, complete sequence.
										Putative_R-Genes,_collected_from_NCBI_Protein	Arabidopsis thaliana	TNL	9954738	AC009323	Arabidopsis thaliana chromosome I BAC F25P12 genomic sequence, complete sequence.
										Putative_R-Genes,_collected_from_NCBI_Protein	Arabidopsis thaliana	TNL	9954738	AC009323	Arabidopsis thaliana chromosome I BAC F25P12 genomic sequence, complete sequence.
										Putative_R-Genes,_collected_from_NCBI_Protein	Arabidopsis thaliana	TNL	13430471	AF360148	Arabidopsis thaliana putative disease resistance protein (At1g66090) mRNA, complete cds.
										Putative_R-Genes,_collected_from_NCBI_Protein	Arabidopsis thaliana	NL	6970637	AC022522	Arabidopsis thaliana chromosome I BAC T28K15 genomic sequence, complete sequence.
										Putative_R-Genes,_collected_from_NCBI_Protein	Arabidopsis thaliana	CNL	4733952	AC007258	Arabidopsis thaliana chromosome I BAC F23H11 genomic sequence, complete sequence.
										Putative_R-Genes,_collected_from_NCBI_Protein	Arabidopsis thaliana	TNL	237769814	AB470473	Arabidopsis thaliana at5g45250 mRNA for putative disease resistance protein, complete cds, ecotype: Ws-0.
										Putative_R-Genes,_collected_from_NCBI_Protein	Arabidopsis thaliana	NL	237769812	AB470472	Arabidopsis thaliana at5g45260 mRNA for putative disease resistance protein, complete cds, ecotype: RLD-0.
										Putative_R-Genes,_collected_from_NCBI_Protein	Arabidopsis thaliana	TNL	237769810	AB470471	Arabidopsis thaliana at5g45260 mRNA for putative disease resistance protein, complete cds, ecotype: Ws-0.
										Putative_R-Genes,_collected_from_NCBI_Protein	Arabidopsis thaliana	NL	332189094	CP002684	Arabidopsis thaliana chromosome 1, complete sequence.
										Putative_R-Genes,_collected_from_NCBI_Protein	Arabidopsis thaliana	NL	334183388	NM_001198325	Arabidopsis thaliana ATP binding protein (AT1G57650) mRNA, complete cds.
										Putative_R-Genes,_collected_from_NCBI_Protein	Arabidopsis thaliana	TNL	332656411	CP002687	Arabidopsis thaliana chromosome 4, complete sequence.
										Putative_R-Genes,_collected_from_NCBI_Protein	Arabidopsis thaliana	T	332189094	CP002684	Arabidopsis thaliana chromosome 1, complete sequence.
										Putative_R-Genes,_collected_from_NCBI_Protein	Arabidopsis thaliana	TNL	334186701	NM_001203843	Arabidopsis thaliana P-loop NTPase and Toll/interleukin-1 receptor (TIR) homology domain protein (AT4G19500) mRNA, complete cds.
										Putative_R-Genes,_collected_from_NCBI_Protein	Arabidopsis thaliana	T	334183224	NM_001198266	Arabidopsis thaliana vesicle-associated protein 1-4 (AT1G51270) mRNA, complete cds.
										Putative_R-Genes,_collected_from_NCBI_Protein	Arabidopsis thaliana	CNL	18087525	AF462802	Arabidopsis thaliana AT5g66910/MUD21_17 mRNA, complete cds.
										Putative_R-Genes,_collected_from_NCBI_Protein	Arabidopsis thaliana	NL	12324347	AC022355	Arabidopsis thaliana chromosome 1 BAC F9N12 genomic sequence, complete sequence.
										Putative_R-Genes,_collected_from_NCBI_Protein	Arabidopsis thaliana	CNL	12324347	AC022355	Arabidopsis thaliana chromosome 1 BAC F9N12 genomic sequence, complete sequence.
										Putative_R-Genes,_collected_from_NCBI_Protein	Arabidopsis thaliana	CNL	6623889	AC008047	Genomic sequence for Arabidopsis thaliana BAC F2K11 from chromosome I, complete sequence.
										Putative_R-Genes,_collected_from_NCBI_Protein	Arabidopsis thaliana	CNL	5019262	AC007190	Genomic sequence for Arabidopsis thaliana BAC F23N19 from chromosome I, complete sequence.
										Putative_R-Genes,_collected_from_NCBI_Protein	Arabidopsis thaliana	NL	22087216	AF487823	Arabidopsis thaliana ecotype Po-1 RPS2 (rps2) gene, complete cds.
										Putative_R-Genes,_collected_from_NCBI_Protein	Arabidopsis thaliana	NL	22087214	AF487822	Arabidopsis thaliana ecotype Zu-0 RPS2 (rps2) gene, complete cds.
										Putative_R-Genes,_collected_from_NCBI_Protein	Arabidopsis thaliana	NL	22087212	AF487821	Arabidopsis thaliana ecotype BG-4 RPS2 (rps2) gene, complete cds.
										Putative_R-Genes,_collected_from_NCBI_Protein	Arabidopsis thaliana	NL	22087210	AF487820	Arabidopsis thaliana ecotype Wu-0 RPS2 (rps2) gene, complete cds.
										Putative_R-Genes,_collected_from_NCBI_Protein	Arabidopsis thaliana	NL	22087208	AF487819	Arabidopsis thaliana ecotype Knox-2 RPS2 (rps2) gene, complete cds.
										Putative_R-Genes,_collected_from_NCBI_Protein	Arabidopsis thaliana	NL	22087206	AF487818	Arabidopsis thaliana ecotype Yo-0 RPS2 (rps2) gene, complete cds.
										Putative_R-Genes,_collected_from_NCBI_Protein	Arabidopsis thaliana	NL	22087204	AF487817	Arabidopsis thaliana ecotype Pog-0 RPS2 (rps2) gene, complete cds.
										Putative_R-Genes,_collected_from_NCBI_Protein	Arabidopsis thaliana	NL	22087202	AF487816	Arabidopsis thaliana ecotype Ct-1 RPS2 (rps2) gene, complete cds.
										Putative_R-Genes,_collected_from_NCBI_Protein	Arabidopsis thaliana	NL	22087200	AF487815	Arabidopsis thaliana ecotype Pu-8 RPS2 (rps2) gene, complete cds.
										Putative_R-Genes,_collected_from_NCBI_Protein	Arabidopsis thaliana	NL	22087198	AF487814	Arabidopsis thaliana ecotype Kas-1 RPS2 (rps2) gene, complete cds.
										Putative_R-Genes,_collected_from_NCBI_Protein	Arabidopsis thaliana	NL	22087196	AF487813	Arabidopsis thaliana ecotype Co-1 RPS2 (rps2) gene, complete cds.
										Putative_R-Genes,_collected_from_NCBI_Protein	Arabidopsis thaliana	NL	22087194	AF487812	Arabidopsis thaliana ecotype Tamm-17 RPS2 (rps2) gene, complete cds.
										Putative_R-Genes,_collected_from_NCBI_Protein	Arabidopsis thaliana	NL	22087192	AF487811	Arabidopsis thaliana ecotype Bur-0 RPS2 (rps2) gene, complete cds.
										Putative_R-Genes,_collected_from_NCBI_Protein	Arabidopsis thaliana	NL	22087190	AF487810	Arabidopsis thaliana ecotype Gott-20 RPS2 (rps2) gene, complete cds.
										Putative_R-Genes,_collected_from_NCBI_Protein	Arabidopsis thaliana	NL	22087188	AF487809	Arabidopsis thaliana ecotype Cvi-0 RPS2 (rps2) gene, complete cds.
										Putative_R-Genes,_collected_from_NCBI_Protein	Arabidopsis thaliana	NL	22087186	AF487808	Arabidopsis thaliana ecotype C2-1 RPS2 (rps2) gene, complete cds.
										Putative_R-Genes,_collected_from_NCBI_Protein	Arabidopsis thaliana	NL	22087184	AF487807	Arabidopsis thaliana ecotype Bla-2 RPS2 (rps2) gene, complete cds.
										Putative_R-Genes,_collected_from_NCBI_Protein	Arabidopsis thaliana	NL	22087182	AF487806	Arabidopsis thaliana ecotype RLD-1 RPS2 (rps2) gene, complete cds.
										Putative_R-Genes,_collected_from_NCBI_Protein	Arabidopsis thaliana	NL	22087180	AF487805	Arabidopsis thaliana ecotype Tsu-0 RPS2 (rps2) gene, complete cds.
										Putative_R-Genes,_collected_from_NCBI_Protein	Arabidopsis thaliana	NL	22087178	AF487804	Arabidopsis thaliana ecotype D2-9 RPS2 (rps2) gene, complete cds.
										Putative_R-Genes,_collected_from_NCBI_Protein	Arabidopsis thaliana	NL	22087176	AF487803	Arabidopsis thaliana ecotype G2-1 RPS2 (rps2) gene, complete cds.
										Putative_R-Genes,_collected_from_NCBI_Protein	Arabidopsis thaliana	NL	22087174	AF487802	Arabidopsis thaliana ecotype Mt-0 RPS2 (rps2) gene, complete cds.
										Putative_R-Genes,_collected_from_NCBI_Protein	Arabidopsis thaliana	NL	22087172	AF487801	Arabidopsis thaliana ecotype Ang-0 RPS2 (rps2) gene, complete cds.
										Putative_R-Genes,_collected_from_NCBI_Protein	Arabidopsis thaliana	NL	22087170	AF487800	Arabidopsis thaliana ecotype HS-12 RPS2 (rps2) gene, complete cds.
										Putative_R-Genes,_collected_from_NCBI_Protein	Arabidopsis thaliana	NL	22087168	AF487799	Arabidopsis thaliana ecotype GR-6 RPS2 (rps2) gene, complete cds.
										Putative_R-Genes,_collected_from_NCBI_Protein	Arabidopsis thaliana	NL	22087166	AF487798	Arabidopsis thaliana ecotype FM-17 RPS2 (rps2) gene, complete cds.
										Putative_R-Genes,_collected_from_NCBI_Protein	Arabidopsis thaliana	NL	22087164	AF487797	Arabidopsis thaliana ecotype AB-7 RPS2 (rps2) gene, complete cds.
										Putative_R-Genes,_collected_from_NCBI_Protein	Arabidopsis thaliana	TNL	13605516	AF361584	Arabidopsis thaliana At2g20141 mRNA, complete cds.
										Putative_R-Genes,_collected_from_NCBI_Protein	Arabidopsis thaliana	CNL	6970637	AC022522	Arabidopsis thaliana chromosome I BAC T28K15 genomic sequence, complete sequence.
										Putative_R-Genes,_collected_from_NCBI_Protein	Arabidopsis thaliana	NL	5902190	AC009317	Genomic sequence for Arabidopsis thaliana BAC T30E16 from chromosome I, complete sequence.
										Putative_R-Genes,_collected_from_NCBI_Protein	Arabidopsis thaliana	TNL	7549541	AC022492	Genomic sequence for Arabidopsis thaliana BAC F1L3 from chromosome I, complete sequence.
										Putative_R-Genes,_collected_from_NCBI_Protein	Arabidopsis thaliana	CNL	7769847	AC008007	Genomic sequence for Arabidopsis thaliana BAC F12M16 from chromosome I, complete sequence.
										Putative_R-Genes,_collected_from_NCBI_Protein	Arabidopsis thaliana	CNL	4199934	AC005698	Genomic sequence for Arabidopsis thaliana BAC T3P18 from Chromosome 1, complete sequence.
										Putative_R-Genes,_collected_from_NCBI_Protein	Arabidopsis thaliana	CNL	222424444	AK317513	Arabidopsis thaliana AT5G43740 mRNA, partial cds, clone: RAFL25-47-O14.
										Putative_R-Genes,_collected_from_NCBI_Protein	Arabidopsis thaliana	TNL	7958619	AC000348	Genomic sequence for Arabidopsis thaliana BAC T7N9 from chromosome I, complete sequence.
										Putative_R-Genes,_collected_from_NCBI_Protein	Arabidopsis thaliana	TNL	7958619	AC000348	Genomic sequence for Arabidopsis thaliana BAC T7N9 from chromosome I, complete sequence.
										Putative_R-Genes,_predicted_from_NCBI_UniGene	Arabidopsis thaliana	RLK-GNK2	42567051	NM_118448	Arabidopsis thaliana CRK11 (CYSTEINE-RICH RLK11); kinase
										Putative_R-Genes,_predicted_from_NCBI_UniGene	Arabidopsis thaliana	RLP	313189	X72863	A.thaliana TMKL1 mRNA
										Putative_R-Genes,_predicted_from_NCBI_UniGene	Arabidopsis thaliana	RLK	20856746	AY102113	Arabidopsis thaliana AT5g60900
										Putative_R-Genes,_predicted_from_NCBI_UniGene	Arabidopsis thaliana	RLK	240255700	NM_116257	Arabidopsis thaliana RLK4 (RECEPTOR-LIKE PROTEIN KINASE 4); protein kinase
										Putative_R-Genes,_predicted_from_NCBI_UniGene	Arabidopsis thaliana	RLP	186515898	NM_119497	Arabidopsis thaliana BAK1 (BRI1-ASSOCIATED RECEPTOR KINASE); kinase
										Putative_R-Genes,_predicted_from_NCBI_UniGene	Arabidopsis thaliana	CNL	145336863	NM_104619	Arabidopsis thaliana disease resistance protein (CC-NBS-LRR class), putative (AT1G58390) mRNA, complete cds
										Putative_R-Genes,_predicted_from_NCBI_UniGene	Arabidopsis thaliana	RLP	17381113	AY064013	Arabidopsis thaliana putative receptor kinase (At3g47570) mRNA, complete cds
										Putative_R-Genes,_predicted_from_NCBI_UniGene	Arabidopsis thaliana	CNL	30692728	NM_114520	Arabidopsis thaliana RPP13 (RECOGNITION OF PERONOSPORA PARASITICA 13); ATP binding (RPP13) mRNA, complete cds
										Putative_R-Genes,_predicted_from_NCBI_UniGene	Arabidopsis thaliana	RLP	186510935	NM_115033	Arabidopsis thaliana IMK2 (INFLORESCENCE MERISTEM RECEPTOR-LIKE KINASE 2); ATP binding
										Putative_R-Genes,_predicted_from_NCBI_UniGene	Arabidopsis thaliana	RLP	42565783	NM_114827	Arabidopsis thaliana BAM2 (BARELY ANY MERISTEM 2); ATP binding
										Putative_R-Genes,_predicted_from_NCBI_UniGene	Arabidopsis thaliana	TNL	145332742	NM_001084768	Arabidopsis thaliana ATP binding
										Putative_R-Genes,_predicted_from_NCBI_UniGene	Arabidopsis thaliana	Mlo-like	14091575	AF369564	Arabidopsis thaliana membrane protein Mlo3 mRNA, complete cds
										Putative_R-Genes,_predicted_from_NCBI_UniGene	Arabidopsis thaliana	N	30694191	NM_115371	Arabidopsis thaliana ATWBC19 (White-Brown Complex homolog 19); ATPase, coupled to transmembrane movement of substances (ATWBC19) mRNA, complete cds
										Putative_R-Genes,_predicted_from_NCBI_UniGene	Arabidopsis thaliana	RLP	30682968	NM_121040	Arabidopsis thaliana leucine-rich repeat transmembrane protein kinase, putative (AT5G10020) mRNA, complete cds
										Putative_R-Genes,_predicted_from_NCBI_UniGene	Arabidopsis thaliana	RLP	145359693	NM_125967	Arabidopsis thaliana BAM1 (BARELY ANY MERISTEM 1); ATP binding
										Putative_R-Genes,_predicted_from_NCBI_UniGene	Arabidopsis thaliana	TNL	110738532	AK229329	Arabidopsis thaliana mRNA for resistence protein - like, complete cds, clone: RAFL16-58-J06
										Putative_R-Genes,_predicted_from_NCBI_UniGene	Arabidopsis thaliana	TNL	186512053	NM_118072	Arabidopsis thaliana disease resistance protein (TIR-NBS-LRR class), putative (AT4G19520) mRNA, complete cds
										Putative_R-Genes,_predicted_from_NCBI_UniGene	Arabidopsis thaliana	RLP	145341136	NM_118334	Arabidopsis thaliana SRF8 (STRUBBELIG-RECEPTOR FAMILY 8); ATP binding
										Putative_R-Genes,_predicted_from_NCBI_UniGene	Arabidopsis thaliana	RLP	42567447	NM_119785	Arabidopsis thaliana leucine-rich repeat family protein (AT4G36180) mRNA, complete cds
										Putative_R-Genes,_predicted_from_NCBI_UniGene	Arabidopsis thaliana	RLP	28393700	BT004259	Arabidopsis thaliana clone RAFL15-13-C05 (R20750) At4g20140 mRNA, complete sequence
										Putative_R-Genes,_predicted_from_NCBI_UniGene	Arabidopsis thaliana	RLK-GNK2	13506748	AF224707	Arabidopsis thaliana receptor-like protein kinase 6 (RLK6) mRNA, complete cds
										Putative_R-Genes,_predicted_from_NCBI_UniGene	Arabidopsis thaliana	RLK-GNK2	240256044	NM_118451	Arabidopsis thaliana kinase (AT4G23220) mRNA, complete cds
										Putative_R-Genes,_predicted_from_NCBI_UniGene	Arabidopsis thaliana	TNL	186511686	NM_001125496	Arabidopsis thaliana WRKY19; transcription factor (WRKY19) mRNA, complete cds
										Putative_R-Genes,_predicted_from_NCBI_UniGene	Arabidopsis thaliana	CNL	186510897	NM_114955	Arabidopsis thaliana disease resistance protein (CC-NBS-LRR class), putative (AT3G50950) mRNA, complete cds
										Putative_R-Genes,_predicted_from_NCBI_UniGene	Arabidopsis thaliana	Mlo-like	42567096	NM_118558	Arabidopsis thaliana MLO13 (MILDEW RESISTANCE LOCUS O 13); calmodulin binding (MLO13) mRNA, complete cds
										Putative_R-Genes,_predicted_from_NCBI_UniGene	Arabidopsis thaliana	TNL	110742214	AK226966	Arabidopsis thaliana mRNA for disease resistance RPP5 like protein, complete cds, clone: RAFL09-35-K05
										Putative_R-Genes,_predicted_from_NCBI_UniGene	Arabidopsis thaliana	TN	27311836	BT002524	Arabidopsis thaliana Unknown protein mRNA, complete cds
										Putative_R-Genes,_predicted_from_NCBI_UniGene	Arabidopsis thaliana	RLP	30688053	NM_119007	Arabidopsis thaliana leucine-rich repeat transmembrane protein kinase, putative (AT4G28650) mRNA, complete cds
										Putative_R-Genes,_predicted_from_NCBI_UniGene	Arabidopsis thaliana	RLP	30679445	NM_120267	Arabidopsis thaliana leucine-rich repeat transmembrane protein kinase, putative (AT5G01890) mRNA, complete cds
										Putative_R-Genes,_predicted_from_NCBI_UniGene	Arabidopsis thaliana	RLP	1321685	X97774	A.thaliana mRNA for light represssible receptor protein kinase
										Putative_R-Genes,_predicted_from_NCBI_UniGene	Arabidopsis thaliana	RLP	30683094	NM_121067	Arabidopsis thaliana leucine-rich repeat family protein
										Putative_R-Genes,_predicted_from_NCBI_UniGene	Arabidopsis thaliana	RLP	42572430	NM_202582	Arabidopsis thaliana SRF7 (STRUBBELIG-RECEPTOR FAMILY 7); ATP binding
										Putative_R-Genes,_predicted_from_NCBI_UniGene	Arabidopsis thaliana	Mlo-like	30696372	NM_124755	Arabidopsis thaliana MLO11 (MILDEW RESISTANCE LOCUS O 11); calmodulin binding (MLO11) mRNA, complete cds
										Putative_R-Genes,_predicted_from_NCBI_UniGene	Arabidopsis thaliana	RLP	26449347	AK117123	Arabidopsis thaliana At5g49760 mRNA for putative receptor protein kinase, complete cds, clone: RAFL16-66-A16
										Putative_R-Genes,_predicted_from_NCBI_UniGene	Arabidopsis thaliana	TNL	42570589	NM_180786	Arabidopsis thaliana disease resistance protein (TIR-NBS-LRR class), putative (AT5G41750) mRNA, complete cds
										Putative_R-Genes,_predicted_from_NCBI_UniGene	Arabidopsis thaliana	RLP	30694584	NM_123837	Arabidopsis thaliana GSO2 (GASSHO 2); ATP binding
										Putative_R-Genes,_predicted_from_NCBI_UniGene	Arabidopsis thaliana	RLP	42568832	NM_126128	Arabidopsis thaliana RLK (Receptor-like kinase); ATP binding
										Putative_R-Genes,_predicted_from_NCBI_UniGene	Arabidopsis thaliana	RLK	1235679	U48698	Arabidopsis thaliana putative receptor serine
										Putative_R-Genes,_predicted_from_NCBI_UniGene	Arabidopsis thaliana	RLP	42458657	BX830235	Arabidopsis thaliana Full-length cDNA Complete sequence from clone GSLTFB68ZB04 of Flowers and buds of strain col-0 of Arabidopsis thaliana (thale cress)
										Putative_R-Genes,_predicted_from_NCBI_UniGene	Arabidopsis thaliana	RLP	145358106	NM_121665	Arabidopsis thaliana LRR1; ATP binding
										Putative_R-Genes,_predicted_from_NCBI_UniGene	Arabidopsis thaliana	Mlo-like	42458075	BX831968	Arabidopsis thaliana Full-length cDNA Complete sequence from clone GSLTPGH42ZE05 of Hormone Treated Callus of strain col-0 of Arabidopsis thaliana (thale cress)
										Putative_R-Genes,_predicted_from_NCBI_UniGene	Arabidopsis thaliana	RLP	16649054	AY059897	Arabidopsis thaliana receptor protein kinase-like protein (At5g67200; K21H1.16) mRNA, complete cds
										Putative_R-Genes,_predicted_from_NCBI_UniGene	Arabidopsis thaliana	N	145339451	NM_115208	Arabidopsis thaliana PDR9 (PLEIOTROPIC DRUG RESISTANCE 9); ATPase, coupled to transmembrane movement of substances (PDR9) mRNA, complete cds
										Putative_R-Genes,_predicted_from_NCBI_UniGene	Arabidopsis thaliana	RLP	14334873	AY035110	Arabidopsis thaliana putative receptor protein kinase, ERECTA (At2g26330) mRNA, complete cds
										Putative_R-Genes,_predicted_from_NCBI_UniGene	Arabidopsis thaliana	RLK-GNK2	2465924	AF024649	Arabidopsis thaliana receptor-like serine
										Putative_R-Genes,_predicted_from_NCBI_UniGene	Arabidopsis thaliana	Mlo-like	24111256	AF369567	Arabidopsis thaliana membrane protein Mlo6 mRNA, complete cds
										Putative_R-Genes,_predicted_from_NCBI_UniGene	Arabidopsis thaliana	RLP	145336393	NM_103144	Arabidopsis thaliana SERK2 (SOMATIC EMBRYOGENESIS RECEPTOR-LIKE KINASE 2); kinase (SERK2) mRNA, complete cds
										Putative_R-Genes,_predicted_from_NCBI_UniGene	Arabidopsis thaliana	RLP	26449860	AK117384	Arabidopsis thaliana At1g73070 mRNA for unknown protein, complete cds, clone: RAFL16-96-P09
										Putative_R-Genes,_predicted_from_NCBI_UniGene	Arabidopsis thaliana	RLP	145337426	NM_105841	Arabidopsis thaliana SERK1 (SOMATIC EMBRYOGENESIS RECEPTOR-LIKE KINASE 1); kinase
										Putative_R-Genes,_predicted_from_NCBI_UniGene	Arabidopsis thaliana	Mlo-like	186506569	NM_129478	Arabidopsis thaliana MLO12 (MILDEW RESISTANCE LOCUS O 12); calmodulin binding (MLO12) mRNA, complete cds
										Putative_R-Genes,_predicted_from_NCBI_UniGene	Arabidopsis thaliana	N	18401268	NM_128248	Arabidopsis thaliana PDR4 (PLEIOTROPIC DRUG RESISTANCE 4); ATPase, coupled to transmembrane movement of substances (PDR4) mRNA, complete cds
										Putative_R-Genes,_predicted_from_NCBI_UniGene	Arabidopsis thaliana	N	145360710	NM_129291	Arabidopsis thaliana ABC transporter family protein (AT2G37360) mRNA, complete cds
										Putative_R-Genes,_predicted_from_NCBI_UniGene	Arabidopsis thaliana	RLP	79324529	NM_001036421	Arabidopsis thaliana kinase (AT2G37050) mRNA, complete cds
										Putative_R-Genes,_predicted_from_NCBI_UniGene	Arabidopsis thaliana	RLK	110741485	AK226573	Arabidopsis thaliana mRNA for putative receptor protein kinase, complete cds, clone: RAFL07-13-F17
										Putative_R-Genes,_predicted_from_NCBI_UniGene	Arabidopsis thaliana	RLP	18377719	AY074313	Arabidopsis thaliana putative receptor protein kinase (At2g01950) mRNA, complete cds
										Putative_R-Genes,_predicted_from_NCBI_UniGene	Arabidopsis thaliana	RLP	186504623	NM_128746	Arabidopsis thaliana leucine-rich repeat transmembrane protein kinase, putative (AT2G31880) mRNA, complete cds
										Putative_R-Genes,_predicted_from_NCBI_UniGene	Arabidopsis thaliana	RLP	42569875	NM_129841	Arabidopsis thaliana AtRLP29 (Receptor Like Protein 29); protein binding (AtRLP29) mRNA, complete cds
										Putative_R-Genes,_predicted_from_NCBI_UniGene	Arabidopsis thaliana	N	14532695	AY039972	Arabidopsis thaliana putative ABC transporter protein (At2g13610) mRNA, complete cds
										Putative_R-Genes,_predicted_from_NCBI_UniGene	Arabidopsis thaliana	RLP	145359822	NM_126243	Arabidopsis thaliana leucine-rich repeat protein kinase, putative (AT2G01820) mRNA, complete cds
										Putative_R-Genes,_predicted_from_NCBI_UniGene	Arabidopsis thaliana	Mlo-like	30679992	NM_127302	Arabidopsis thaliana MLO8 (MILDEW RESISTANCE LOCUS O 8); calmodulin binding (MLO8) mRNA, complete cds
										Putative_R-Genes,_predicted_from_NCBI_UniGene	Arabidopsis thaliana	Mlo-like	18403339	NM_128925	Arabidopsis thaliana MLO5 (MILDEW RESISTANCE LOCUS O 5); calmodulin binding (MLO5) mRNA, complete cds
										Putative_R-Genes,_predicted_from_NCBI_UniGene	Arabidopsis thaliana	RLP	145335232	NM_100638	Arabidopsis thaliana leucine-rich repeat transmembrane protein kinase, putative (AT1G07650) mRNA, complete cds
										Putative_R-Genes,_predicted_from_NCBI_UniGene	Arabidopsis thaliana	RLP	30696847	NM_105022	Arabidopsis thaliana leucine-rich repeat transmembrane protein kinase, putative (AT1G63430) mRNA, complete cds
										Putative_R-Genes,_predicted_from_NCBI_UniGene	Arabidopsis thaliana	RLP	13430527	AF360176	Arabidopsis thaliana At1g48480 mRNA sequence
										Putative_R-Genes,_predicted_from_NCBI_UniGene	Arabidopsis thaliana	RLP	18399854	NM_103273	Arabidopsis thaliana leucine-rich repeat transmembrane protein kinase, putative (AT1G35710) mRNA, complete cds
										Putative_R-Genes,_predicted_from_NCBI_UniGene	Arabidopsis thaliana	RLK	18408665	NM_105369	Arabidopsis thaliana protein kinase family protein
										Putative_R-Genes,_predicted_from_NCBI_UniGene	Arabidopsis thaliana	RLP	30692998	NM_103134	Arabidopsis thaliana leucine-rich repeat transmembrane protein kinase, putative (AT1G34110) mRNA, complete cds
										Putative_R-Genes,_predicted_from_NCBI_UniGene	Arabidopsis thaliana	TNL	145336157	NM_102480	Arabidopsis thaliana disease resistance protein (TIR-NBS-LRR class), putative (AT1G27180) mRNA, complete cds
										Putative_R-Genes,_predicted_from_NCBI_UniGene	Arabidopsis thaliana	RLP	145336158	NM_102481	Arabidopsis thaliana leucine-rich repeat transmembrane protein kinase, putative (AT1G27190) mRNA, complete cds
										Putative_R-Genes,_predicted_from_NCBI_UniGene	Arabidopsis thaliana	RLP	20259414	AY091006	Arabidopsis thaliana putative receptor serine
										Putative_R-Genes,_predicted_from_NCBI_UniGene	Arabidopsis thaliana	RLK	30682226	NM_101014	Arabidopsis thaliana S-locus protein kinase, putative (AT1G11410) mRNA, complete cds
										Putative_R-Genes,_predicted_from_NCBI_UniGene	Arabidopsis thaliana	RLP	20260121	AY092960	Arabidopsis thaliana receptor-kinase isolog (At1g10850) mRNA, complete cds
										Putative_R-Genes,_predicted_from_NCBI_UniGene	Arabidopsis thaliana	RLP	186488080	NM_103084	Arabidopsis thaliana protein binding (AT1G33610) mRNA, complete cds
										Putative_R-Genes,_predicted_from_NCBI_UniGene	Arabidopsis thaliana	RLP	30680710	NM_100732	Arabidopsis thaliana CLAVATA1 receptor kinase (CLV1) (AT1G08590) mRNA, complete cds
										Putative_R-Genes,_predicted_from_NCBI_UniGene	Arabidopsis thaliana	RLP	30697186	NM_105212	Arabidopsis thaliana CLV2 (clavata 2); protein binding
										Putative_R-Genes,_predicted_from_NCBI_UniGene	Arabidopsis thaliana	CNL	18406289	NM_104621	Arabidopsis thaliana disease resistance protein (CC-NBS-LRR class), putative (AT1G58410) mRNA, complete cds
										Putative_R-Genes,_predicted_from_NCBI_UniGene	Arabidopsis thaliana	TNL	30697288	NM_105280	Arabidopsis thaliana disease resistance protein (TIR-NBS class), putative (AT1G66090) mRNA, complete cds
										Putative_R-Genes,_predicted_from_NCBI_UniGene	Arabidopsis thaliana	RLP	42563137	NM_105809	Arabidopsis thaliana AtRLP12 (Receptor Like Protein 12); protein binding (AtRLP12) mRNA, complete cds
										Putative_R-Genes,_predicted_from_NCBI_UniGene	Arabidopsis thaliana	N	15292752	AY050810	Arabidopsis thaliana putative ABC transporter protein (At1g71960) mRNA, complete cds
										Putative_R-Genes,_predicted_from_NCBI_UniGene	Arabidopsis thaliana	RLP	15810516	AY056297	Arabidopsis thaliana At1g74360 mRNA sequence
										Putative_R-Genes,_predicted_from_NCBI_UniGene	Arabidopsis thaliana	RLP	13430727	AF360276	Arabidopsis thaliana At1g74200 mRNA sequence
										Putative_R-Genes,_predicted_from_NCBI_UniGene	Arabidopsis thaliana	TNL	15982829	AY057522	Arabidopsis thaliana AT3g04210
										Putative_R-Genes,_predicted_from_NCBI_UniGene	Arabidopsis thaliana	T	24417347	AF083726	Arabidopsis thaliana clone sps358 unknown mRNA
										Putative_R-Genes,_predicted_from_NCBI_UniGene	Arabidopsis thaliana	RLK-GNK2	24417475	AF083790	Arabidopsis thaliana clone sps866 unknown mRNA
										Putative_R-Genes,_predicted_from_NCBI_UniGene	Arabidopsis thaliana	Mlo-like	30682023	NM_100975	Arabidopsis thaliana MLO4 (MILDEW RESISTANCE LOCUS O 4); calmodulin binding (MLO4) mRNA, complete cds
										Putative_R-Genes,_predicted_from_NCBI_UniGene	Arabidopsis thaliana	Mlo-like	14091597	AF369575	Arabidopsis thaliana membrane protein Mlo14 mRNA, complete cds
										Putative_R-Genes,_predicted_from_NCBI_UniGene	Arabidopsis thaliana	RLP	30697670	NM_105511	Arabidopsis thaliana leucine-rich repeat transmembrane protein kinase, putative (AT1G68400) mRNA, complete cds
										Putative_R-Genes,_predicted_from_NCBI_UniGene	Arabidopsis thaliana	Mlo-like	42571224	NM_201957	Arabidopsis thaliana MLO15 (MILDEW RESISTANCE LOCUS O 15); calmodulin binding (MLO15) mRNA, complete cds
										Putative_R-Genes,_predicted_from_NCBI_UniGene	Arabidopsis thaliana	RLP	30686248	NM_129046	Arabidopsis thaliana disease resistance family protein (AT2G34930) mRNA, complete cds
										Putative_R-Genes,_predicted_from_NCBI_UniGene	Arabidopsis thaliana	RLP	186511601	NM_179207	Arabidopsis thaliana kinase (AT4G08850) mRNA, complete cds
										Putative_R-Genes,_predicted_from_NCBI_UniGene	Arabidopsis thaliana	RLP	30697886	NM_125766	Arabidopsis thaliana leucine-rich repeat transmembrane protein kinase, putative (AT5G63710) mRNA, complete cds
										Putative_R-Genes,_predicted_from_NCBI_UniGene	Arabidopsis thaliana	RLP	30687984	NM_118991	Arabidopsis thaliana HAE (HAESA); ATP binding
										Putative_R-Genes,_predicted_from_NCBI_UniGene	Arabidopsis thaliana	RLP	145357722	NM_120770	Arabidopsis thaliana PGIP2 (POLYGALACTURONASE INHIBITING PROTEIN 2); protein binding (PGIP2) mRNA, complete cds
										Putative_R-Genes,_predicted_from_NCBI_UniGene	Arabidopsis thaliana	RLP	26449456	AK117178	Arabidopsis thaliana At1g73080 mRNA for unknown protein, complete cds, clone: RAFL16-72-A13
										Putative_R-Genes,_predicted_from_NCBI_UniGene	Arabidopsis thaliana	N	186490193	NM_104028	Arabidopsis thaliana CER5 (ECERIFERUM 5); ATPase, coupled to transmembrane movement of substances (CER5) mRNA, complete cds
										Putative_R-Genes,_predicted_from_NCBI_UniGene	Arabidopsis thaliana	Mlo-like	145339934	NM_116494	Arabidopsis thaliana MLO1; calmodulin binding (MLO1) mRNA, complete cds
										Putative_R-Genes,_predicted_from_NCBI_UniGene	Arabidopsis thaliana	TNL	42566972	NM_118110	Arabidopsis thaliana disease resistance protein (TIR class), putative (AT4G19920) mRNA, complete cds
										Putative_R-Genes,_predicted_from_NCBI_UniGene	Arabidopsis thaliana	N	79327142	NM_001036766	Arabidopsis thaliana ABC transporter family protein (AT5G06530) mRNA, complete cds
										Putative_R-Genes,_predicted_from_NCBI_UniGene	Arabidopsis thaliana	RLP	240256080	NM_118787	Arabidopsis thaliana kinase (AT4G26540) mRNA, complete cds
										Putative_R-Genes,_predicted_from_NCBI_UniGene	Arabidopsis thaliana	RLP	30689965	NM_119586	Arabidopsis thaliana leucine-rich repeat transmembrane protein kinase, putative (AT4G34220) mRNA, complete cds
										Putative_R-Genes,_predicted_from_NCBI_UniGene	Arabidopsis thaliana	RLP	186490676	NM_001124007	Arabidopsis thaliana leucine-rich repeat family protein
										Putative_R-Genes,_predicted_from_NCBI_UniGene	Arabidopsis thaliana	CNL	79320406	NM_001036139	Arabidopsis thaliana disease resistance protein (CC-NBS-LRR class), putative (AT1G61180) mRNA, complete cds
										Putative_R-Genes,_predicted_from_NCBI_UniGene	Arabidopsis thaliana	RLP	30695717	NM_124344	Arabidopsis thaliana leucine-rich repeat transmembrane protein kinase, putative (AT5G49660) mRNA, complete cds
										Putative_R-Genes,_predicted_from_NCBI_UniGene	Arabidopsis thaliana	NL	30694674	NM_180802	Arabidopsis thaliana TTR1; protein binding
										Putative_R-Genes,_predicted_from_NCBI_UniGene	Arabidopsis thaliana	RLK-GNK2	30686065	NM_179095	Arabidopsis thaliana CRK6 (CYSTEINE-RICH RLK 6); kinase (CRK6) mRNA, complete cds
										Putative_R-Genes,_predicted_from_NCBI_UniGene	Arabidopsis thaliana	RLP	30695073	NM_104060	Arabidopsis thaliana leucine-rich repeat protein kinase, putative (AT1G51805) mRNA, complete cds
										Putative_R-Genes,_predicted_from_NCBI_UniGene	Arabidopsis thaliana	RLP	30681477	NM_180611	Arabidopsis thaliana LRR XI-23; ATP binding
										Putative_R-Genes,_predicted_from_NCBI_UniGene	Arabidopsis thaliana	RLP	145357529	NM_120273	Arabidopsis thaliana ATP binding
										Putative_R-Genes,_predicted_from_NCBI_UniGene	Arabidopsis thaliana	CNL	186491814	NM_001124043	Arabidopsis thaliana disease resistance protein (CC-NBS-LRR class), putative
										Putative_R-Genes,_predicted_from_NCBI_UniGene	Arabidopsis thaliana	RLP	145362428	NM_202528	Arabidopsis thaliana leucine-rich repeat transmembrane protein kinase, putative (AT3G08680) mRNA, complete cds
										Putative_R-Genes,_predicted_from_NCBI_UniGene	Arabidopsis thaliana	N	30692600	NM_102911	Arabidopsis thaliana ABC transporter family protein (AT1G31770) mRNA, complete cds
										Putative_R-Genes,_predicted_from_NCBI_UniGene	Arabidopsis thaliana	RLP	30690439	NM_102612	Arabidopsis thaliana HSL1 (HAESA-Like 1); ATP binding
										Putative_R-Genes,_predicted_from_NCBI_UniGene	Arabidopsis thaliana	RPW8-NL	15292720	AY050794	Arabidopsis thaliana putative disease resistance (At5g04720) mRNA, complete cds
										Putative_R-Genes,_predicted_from_NCBI_UniGene	Arabidopsis thaliana	CN	51970987	AK176423	Arabidopsis thaliana mRNA, complete cds, clone: RAFL24-16-N05
										Putative_R-Genes,_predicted_from_NCBI_UniGene	Arabidopsis thaliana	TNL	18422448	NM_123818	Arabidopsis thaliana TAO1 (TARGET OF AVRB OPERATION1); ATP binding
										Putative_R-Genes,_predicted_from_NCBI_UniGene	Arabidopsis thaliana	RLP	186495295	NM_106077	Arabidopsis thaliana AtRLP13 (Receptor Like Protein 13); protein binding (AtRLP13) mRNA, complete cds
										Putative_R-Genes,_predicted_from_NCBI_UniGene	Arabidopsis thaliana	RLP	18417219	NM_118998	Arabidopsis thaliana RIC7 (ROP-INTERACTIVE CRIB MOTIF-CONTAINING PROTEIN 7); protein binding (RIC7) mRNA, complete cds
										Putative_R-Genes,_predicted_from_NCBI_UniGene	Arabidopsis thaliana	RPW8-NL	145323591	NM_001036704	Arabidopsis thaliana ADR1-L1 (ADR1-like 1); ATP binding
										Putative_R-Genes,_predicted_from_NCBI_UniGene	Arabidopsis thaliana	RLP	28392930	BT003851	Arabidopsis thaliana clone RAFL15-38-C05 (R20846) putative leucine-rich repeat transmembrane protein kinase (At5g63410) mRNA, complete cds
										Putative_R-Genes,_predicted_from_NCBI_UniGene	Arabidopsis thaliana	TNL	186510674	NM_180323	Arabidopsis thaliana disease resistance protein RPP1-WsB-like (TIR-NBS-LRR class), putative (AT3G44630) mRNA, complete cds
										Putative_R-Genes,_predicted_from_NCBI_UniGene	Arabidopsis thaliana	RLP	30684796	NM_121425	Arabidopsis thaliana leucine-rich repeat transmembrane protein kinase, putative (AT5G14210) mRNA, complete cds
										Putative_R-Genes,_predicted_from_NCBI_UniGene	Arabidopsis thaliana	RLP	30683225	NM_128230	Arabidopsis thaliana leucine-rich repeat transmembrane protein kinase, putative (AT2G26730) mRNA, complete cds
										Putative_R-Genes,_predicted_from_NCBI_UniGene	Arabidopsis thaliana	RLP	42456028	BX831303	Arabidopsis thaliana Full-length cDNA Complete sequence from clone GSLTLS77ZC03 of Adult vegetative tissue of strain col-0 of Arabidopsis thaliana (thale cress)
										Putative_R-Genes,_predicted_from_NCBI_UniGene	Arabidopsis thaliana	N	30696367	NM_104680	Arabidopsis thaliana PEN3 (PENETRATION 3); ATPase, coupled to transmembrane movement of substances
										Putative_R-Genes,_predicted_from_NCBI_UniGene	Arabidopsis thaliana	RLP	186509704	NM_111157	Arabidopsis thaliana leucine-rich repeat transmembrane protein kinase, putative (AT3G02880) mRNA, complete cds
										Putative_R-Genes,_predicted_from_NCBI_UniGene	Arabidopsis thaliana	Mlo-like	186478368	NM_001123796	Arabidopsis thaliana MLO2 (MILDEW RESISTANCE LOCUS O 2); calmodulin binding (MLO2) mRNA, complete cds
										Putative_R-Genes,_predicted_from_NCBI_UniGene	Arabidopsis thaliana	TNL	30698909	NM_105949	Arabidopsis thaliana disease resistance protein (TIR-NBS class), putative (AT1G72910) mRNA, complete cds
										Putative_R-Genes,_predicted_from_NCBI_UniGene	Arabidopsis thaliana	RLP	42563244	NM_106232	Arabidopsis thaliana CLV1 (CLAVATA 1); ATP binding
										Putative_R-Genes,_predicted_from_NCBI_UniGene	Arabidopsis thaliana	RLP	15810510	AY056294	Arabidopsis thaliana putative receptor kinase (At1g60800) mRNA, complete cds
										Putative_R-Genes,_predicted_from_NCBI_UniGene	Arabidopsis thaliana	RLK	42474639	BX816055	Arabidopsis thaliana Full-length cDNA Complete sequence from clone GSLTPGH25ZE10 of Hormone Treated Callus of strain col-0 of Arabidopsis thaliana (thale cress)
										Putative_R-Genes,_predicted_from_NCBI_UniGene	Arabidopsis thaliana	RLP	114841158	DQ914918	Arabidopsis thaliana ecotype Columbia strubbelig receptor family 1 protein isoform b (SRF1) mRNA, complete cds, alternatively spliced
										Putative_R-Genes,_predicted_from_NCBI_UniGene	Arabidopsis thaliana	CNL	145358816	NM_123740	Arabidopsis thaliana disease resistance protein (CC-NBS-LRR class), putative (AT5G43740) mRNA, complete cds
										Putative_R-Genes,_predicted_from_NCBI_UniGene	Arabidopsis thaliana	RLP	16648948	AY059844	Arabidopsis thaliana receptor-like protein kinase (At5g65240; MQN23.19) mRNA, complete cds
										Putative_R-Genes,_predicted_from_NCBI_UniGene	Arabidopsis thaliana	RLP	16604662	AY059776	Arabidopsis thaliana putative disease resistance Cf-2 (At4g13920) mRNA, complete cds
										Putative_R-Genes,_predicted_from_NCBI_UniGene	Arabidopsis thaliana	RLP	16604632	AY059761	Arabidopsis thaliana At1g67720 mRNA sequence
										Putative_R-Genes,_predicted_from_NCBI_UniGene	Arabidopsis thaliana	RLP	30692895	NM_103082	Arabidopsis thaliana disease resistance protein-related
										Putative_R-Genes,_predicted_from_NCBI_UniGene	Arabidopsis thaliana	N	30684232	NM_101389	Arabidopsis thaliana PDR7 (PLEIOTROPIC DRUG RESISTANCE 7); ATPase, coupled to transmembrane movement of substances (PDR7) mRNA, complete cds
										Putative_R-Genes,_predicted_from_NCBI_UniGene	Arabidopsis thaliana	RLP	30694637	NM_103862	Arabidopsis thaliana leucine-rich repeat family protein (AT1G49750) mRNA, complete cds
										Putative_R-Genes,_predicted_from_NCBI_UniGene	Arabidopsis thaliana	RLP	30696390	NM_124768	Arabidopsis thaliana leucine-rich repeat transmembrane protein kinase, putative (AT5G53890) mRNA, complete cds
										Putative_R-Genes,_predicted_from_NCBI_UniGene	Arabidopsis thaliana	TNL	17381121	AY064017	Arabidopsis thaliana putative disease resistance protein (At5g40920) mRNA, complete cds
										Putative_R-Genes,_predicted_from_NCBI_UniGene	Arabidopsis thaliana	RLK-GNK2	30686109	NM_118452	Arabidopsis thaliana protein kinase family protein (AT4G23230) mRNA, complete cds
										Putative_R-Genes,_predicted_from_NCBI_UniGene	Arabidopsis thaliana	RLP	17380931	AY063922	Arabidopsis thaliana unknown protein (At3g20820) mRNA, complete cds
										Putative_R-Genes,_predicted_from_NCBI_UniGene	Arabidopsis thaliana	RLP	145359008	NM_124213	Arabidopsis thaliana leucine-rich repeat family protein
										Putative_R-Genes,_predicted_from_NCBI_UniGene	Arabidopsis thaliana	RLP	30682897	NM_128139	Arabidopsis thaliana leucine-rich repeat transmembrane protein kinase, putative (AT2G25790) mRNA, complete cds
										Putative_R-Genes,_predicted_from_NCBI_UniGene	Arabidopsis thaliana	T	145358876	NM_123875	Arabidopsis thaliana AtPP2-A8 (Phloem protein 2-A8); carbohydrate binding (AtPP2-A8) mRNA, complete cds
										Putative_R-Genes,_predicted_from_NCBI_UniGene	Arabidopsis thaliana	RLK	20147229	AY091783	Arabidopsis thaliana At1g11350
										Putative_R-Genes,_predicted_from_NCBI_UniGene	Arabidopsis thaliana	RLP	145336304	NM_102881	Arabidopsis thaliana FEI1 (FEI 1); ATP binding
										Putative_R-Genes,_predicted_from_NCBI_UniGene	Arabidopsis thaliana	RLP	238479249	NM_001161047	Arabidopsis thaliana protein binding (AT2G15042) mRNA, complete cds
										Putative_R-Genes,_predicted_from_NCBI_UniGene	Arabidopsis thaliana	RLP	145339445	NM_115184	Arabidopsis thaliana AtRLP45 (Receptor Like Protein 45); protein binding (AtRLP45) mRNA, complete cds
										Putative_R-Genes,_predicted_from_NCBI_UniGene	Arabidopsis thaliana	RLP	186508315	NM_130097	Arabidopsis thaliana leucine-rich repeat transmembrane protein kinase, putative (AT2G45340) mRNA, complete cds
										Putative_R-Genes,_predicted_from_NCBI_UniGene	Arabidopsis thaliana	RLP	30697923	NM_125789	Arabidopsis thaliana leucine-rich repeat transmembrane protein kinase, putative (AT5G63930) mRNA, complete cds
										Putative_R-Genes,_predicted_from_NCBI_UniGene	Arabidopsis thaliana	RLP	30690912	NM_119888	Arabidopsis thaliana leucine-rich repeat family protein
										Putative_R-Genes,_predicted_from_NCBI_UniGene	Arabidopsis thaliana	RLP	110740398	AK230293	Arabidopsis thaliana mRNA for hypothetical protein, complete cds, clone: RAFL24-08-M03
										Putative_R-Genes,_predicted_from_NCBI_UniGene	Arabidopsis thaliana	RLP	30685504	NM_101638	Arabidopsis thaliana leucine-rich repeat transmembrane protein kinase, putative (AT1G17750) mRNA, complete cds
										Putative_R-Genes,_predicted_from_NCBI_UniGene	Arabidopsis thaliana	RLP	30694434	NM_115495	Arabidopsis thaliana leucine-rich repeat transmembrane protein kinase, putative (AT3G56370) mRNA, complete cds
										Putative_R-Genes,_predicted_from_NCBI_UniGene	Arabidopsis thaliana	RLP	145343828	NM_118505	Arabidopsis thaliana leucine-rich repeat transmembrane protein kinase, putative (AT4G23740) mRNA, complete cds
										Putative_R-Genes,_predicted_from_NCBI_UniGene	Arabidopsis thaliana	RLP	30692344	NM_120100	Arabidopsis thaliana BRI1 (BRASSINOSTEROID INSENSITIVE 1); kinase
										Putative_R-Genes,_predicted_from_NCBI_UniGene	Arabidopsis thaliana	RLP	145339962	NM_116577	Arabidopsis thaliana SRF3 (STRUBBELIG-RECEPTOR FAMILY 3); ATP binding
										Putative_R-Genes,_predicted_from_NCBI_UniGene	Arabidopsis thaliana	N	42569460	NM_128548	Arabidopsis thaliana PDR3 (PLEIOTROPIC DRUG RESISTANCE 3); ATPase, coupled to transmembrane movement of substances (PDR3) mRNA, complete cds
										Putative_R-Genes,_predicted_from_NCBI_UniGene	Arabidopsis thaliana	RLP	42562992	NM_105286	Arabidopsis thaliana TMK1 (TRANSMEMBRANE KINASE 1); transmembrane receptor protein serine
										Putative_R-Genes,_predicted_from_NCBI_UniGene	Arabidopsis thaliana	N	30682705	NM_112199	Arabidopsis thaliana MAPKKK7; ATP binding
										Putative_R-Genes,_predicted_from_NCBI_UniGene	Arabidopsis thaliana	RLP	145360374	NM_128264	Arabidopsis thaliana ATP binding
										Putative_R-Genes,_predicted_from_NCBI_UniGene	Arabidopsis thaliana	TNL	30696913	NM_105062	Arabidopsis thaliana disease resistance protein (TIR-NBS-LRR class), putative (AT1G63880) mRNA, complete cds
										Putative_R-Genes,_predicted_from_NCBI_UniGene	Arabidopsis thaliana	RLP	30689027	NM_113722	Arabidopsis thaliana leucine-rich repeat transmembrane protein kinase, putative (AT3G28040) mRNA, complete cds
										Putative_R-Genes,_predicted_from_NCBI_UniGene	Arabidopsis thaliana	RLP	145357654	NM_120598	Arabidopsis thaliana leucine-rich repeat transmembrane protein kinase, putative (AT5G05160) mRNA, complete cds
										Putative_R-Genes,_predicted_from_NCBI_UniGene	Arabidopsis thaliana	RLP	42470135	BX819741	Arabidopsis thaliana Full-length cDNA Complete sequence from clone GSLTLS21ZE10 of Adult vegetative tissue of strain col-0 of Arabidopsis thaliana (thale cress)
										Putative_R-Genes,_predicted_from_NCBI_UniGene	Arabidopsis thaliana	TNL	42472319	BX817099	Arabidopsis thaliana Full-length cDNA Complete sequence from clone GSLTPGH85ZE07 of Hormone Treated Callus of strain col-0 of Arabidopsis thaliana (thale cress)
										Putative_R-Genes,_predicted_from_NCBI_UniGene	Arabidopsis thaliana	CN	18086366	AY064994	Arabidopsis thaliana AT3g25620
										Putative_R-Genes,_predicted_from_NCBI_UniGene	Arabidopsis thaliana	RLP	42567271	NM_119198	Arabidopsis thaliana leucine-rich repeat family protein
										Putative_R-Genes,_predicted_from_NCBI_UniGene	Arabidopsis thaliana	CNL	18087525	AF462802	Arabidopsis thaliana AT5g66910
										Putative_R-Genes,_predicted_from_NCBI_UniGene	Arabidopsis thaliana	Mlo-like	145360034	NM_127298	Arabidopsis thaliana MLO7 (MILDEW RESISTANCE LOCUS O 7); calmodulin binding (MLO7) mRNA, complete cds
										Putative_R-Genes,_predicted_from_NCBI_UniGene	Arabidopsis thaliana	Mlo-like	186488766	NM_103440	Arabidopsis thaliana MLO9 (MILDEW RESISTANCE LOCUS O 9); calmodulin binding (MLO9) mRNA, complete cds
										Putative_R-Genes,_predicted_from_NCBI_UniGene	Arabidopsis thaliana	TNL	13605516	AF361584	Arabidopsis thaliana At2g20141 mRNA, complete cds
										Putative_R-Genes,_predicted_from_NCBI_UniGene	Arabidopsis thaliana	RLK	30679306	NM_120232	Arabidopsis thaliana LECRKA4.1 (LECTIN RECEPTOR KINASE A4.1); kinase (LECRKA4.1) mRNA, complete cds
										Putative_R-Genes,_predicted_from_NCBI_UniGene	Arabidopsis thaliana	RLK	18086367	AY064995	Arabidopsis thaliana At1g66920
										Putative_R-Genes,_predicted_from_NCBI_UniGene	Arabidopsis thaliana	CNL	30681976	NM_100967	Arabidopsis thaliana LOV1; ATP binding (LOV1) mRNA, complete cds
										Putative_R-Genes,_predicted_from_NCBI_UniGene	Arabidopsis thaliana	CNL	30698262	NM_126089	Arabidopsis thaliana disease resistance protein (CC-NBS-LRR class), putative (AT5G66900) mRNA, complete cds
										Putative_R-Genes,_predicted_from_NCBI_UniGene	Arabidopsis thaliana	RLP	30698150	NM_125968	Arabidopsis thaliana HSL2 (HAESA-Like 2); ATP binding
										Putative_R-Genes,_predicted_from_NCBI_UniGene	Arabidopsis thaliana	RLP	30697725	NM_125666	Arabidopsis thaliana leucine-rich repeat family protein
										Putative_R-Genes,_predicted_from_NCBI_UniGene	Arabidopsis thaliana	RLP	145359552	NM_125617	Arabidopsis thaliana ERL1 (ERECTA-LIKE 1); kinase (ERL1) mRNA, complete cds
[truncated: 1,198 more rows]

## Sheet: VS_vs_ATH
Gene	Identified Domains	Acronym	miRNA	Annotation based on Blastp	ID from PRGD	evalue
[truncated: 643 more rows]

## Sheet: VT_vs_ATH
Gene	Identified Domains	Acronym	miRNA	Annotation based on Blastp	ID from PRGD	evalue
[truncated: 640 more rows]

[truncated: 2 more sheets: C3_vs_ATH, SP_vs_ATH]
